# Supplementary material for: CLOTU: An online pipeline for processing and clustering of 454 amplicon reads into OTUs followed by taxonomic annotation
Source: BMC Bioinformatics. 2011 May 20;12:182. doi: 10.1186/1471-2105-12-182 (PMC3120705; doi:10.1186/1471-2105-12-182)
Supplement: Additional file 3 — Output file of CLOTU showing the BLAST hits for singletons. [file 1471-2105-12-182-S3.XLS]

S1-AACAAC	S1-AACAAC	S1-AACCGA	S1-AACCGA	S1-CCGGAA	S1-CCGGAA	S1-AGTGTT	S1-AGTGTT	S1-CCGCTG	S1-CCGCTG	S1-AACGCG	S1-AACGCG	S1-GGCTAC	S1-GGCTAC	S1-TTCTCG	S1-TTCTCG	Total	Total
U	D	U	D	U	D	U	D	U	D	U	D	U	D	U	D	U	D
1	1	2	2	2	2	0	0	114	783	118	751	109	733	118	813	464	3085	Cluster 1	NO-HIT	-
46	210	42	162	193	1256	154	1134	0	0	0	0	5	15	5	19	445	2796	Cluster 2	HM036637.1	Fungal sp. NS176A internal transcribed spacer 1, partial sequence; 5.8S ribosomal RNA gene, complete sequence; and internal transcribed spacer 2, partial sequence
419	1059	430	1119	10	20	7	9	0	0	0	0	0	0	0	0	866	2207	Cluster 3	EU819535.1	Peziza depressa voucher RT00063 18S ribosomal RNA gene, partial sequence; internal transcribed spacer 1, 5.8S ribosomal RNA gene, and internal transcribed spacer 2, complete sequence; and 28S ribosomal RNA gene, partial sequence
1	1	1	1	3	3	0	0	68	392	43	219	56	380	69	412	241	1408	Cluster 4	FN428994.1	Cortinarius decipiens ITS1, 5.8S rRNA gene and ITS2, specimen voucher IB 2005/0010
71	258	58	186	4	7	8	9	0	0	2	2	2	2	2	2	147	466	Cluster 5	NO-HIT	-
0	0	0	0	0	0	0	0	13	25	3	3	31	122	7	7	54	157	Cluster 6	EU819442.1	Sebacina incrustans voucher JMP0084 18S ribosomal RNA gene, partial sequence; internal transcribed spacer 1, 5.8S ribosomal RNA gene, and internal transcribed spacer 2, complete sequence; and 28S ribosomal RNA gene, partial sequence
10	35	21	49	0	0	0	0	0	0	0	0	0	0	0	0	31	84	Cluster 7	NO-HIT	-
8	19	15	39	1	3	0	0	0	0	1	1	1	1	0	0	26	63	Cluster 8	EU570330.1	Vouchered mycorrhizae (Tomentella) voucher BP:98703 18S ribosomal RNA gene, partial sequence; internal transcribed spacer 1, 5.8S ribosomal RNA gene, and internal transcribed spacer 2, complete sequence; and 28S ribosomal RNA gene, partial sequence
4	11	3	8	0	0	0	0	0	0	0	0	0	0	0	0	7	19	Cluster 9	AM980841.1	Glomus intraradices 18S rRNA gene (partial), ITS1, 5.8S rRNA gene and ITS2, clone C14.1d_3
3	7	4	8	0	0	1	1	0	0	0	0	0	0	0	0	8	16	Cluster 10	AJ567767.1	Glomus intraradices 18S rRNA gene (partial), 5.8S rRNA gene, 28S rRNA gene (partial), ITS1 and ITS2, clone 2v34.1
3	8	2	6	0	0	1	1	0	0	0	0	0	0	0	0	6	15	Cluster 11	FM208893.1	Hygrocybe persistens var. konradii 18S rRNA gene (partial), ITS1, 5.8S rRNA gene, and ITS2, isolate H51
3	7	2	2	1	1	0	0	1	1	0	0	1	1	3	3	11	15	Cluster 12	AJ567768.1	Glomus intraradices 18S rRNA gene (partial), 5.8S rRNA gene, 28S rRNA gene (partial), ITS1 and ITS2, clone 1v33.2
0	0	2	2	4	4	5	6	0	0	0	0	0	0	0	0	11	12	Cluster 13	FJ717491.1	Hebeloma sp. EH36 18S ribosomal RNA gene, partial sequence; internal transcribed spacer 1, 5.8S ribosomal RNA gene, and internal transcribed spacer 2, complete sequence; and 25S ribosomal RNA gene, partial sequence
0	0	0	0	0	0	5	11	0	0	0	0	0	0	0	0	5	11	Cluster 14	AF272913.1	AF272913 Tomentella ellisii internal transcribed spacer 1, partial sequence; 5.8S ribosomal RNA gene and internal transcribed spacer 2, complete sequence; and 28S ribosomal RNA gene, partial sequence
4	6	2	3	0	0	0	0	0	0	0	0	0	0	1	1	7	10	Cluster 15	EU326165.1	Inocybe ochroalba isolate 254 18S ribosomal RNA gene, partial sequence; internal transcribed spacer 1, 5.8S ribosomal RNA gene, and internal transcribed spacer 2, complete sequence; and 28S ribosomal RNA gene, partial sequence
0	0	0	0	0	0	0	0	2	5	1	1	0	0	0	0	3	6	Cluster 16	AF184747.1	AF184747 Thelephoraceae sp. C.t.-5 18S ribosomal RNA gene, partial sequence; internal transcribed spacer 1, 5.8S ribosomal RNA gene and internal transcribed spacer 2, complete sequence; and 28S ribosomal RNA gene, partial sequence
3	3	2	2	0	0	0	0	0	0	0	0	0	0	0	0	5	5	Cluster 17	NO-HIT	-
0	0	4	4	0	0	0	0	0	0	0	0	0	0	0	0	4	4	Cluster 18	NO-HIT	-
2	2	2	2	0	0	0	0	0	0	0	0	0	0	0	0	4	4	Cluster 19	NO-HIT	-
0	0	0	0	1	1	0	0	1	1	0	0	1	1	1	1	4	4	Cluster 20	AM087247.1	Cortinarius diasemospermus 18S rRNA gene (partial), ITS1, 5.8S rRNA gene, ITS2 and 25S rRNA gene (partial), clone 21-40
1	1	2	2	1	1	0	0	0	0	0	0	0	0	0	0	4	4	Cluster 21	NO-HIT	-
3	4	0	0	0	0	0	0	0	0	0	0	0	0	0	0	3	4	Cluster 22	NO-HIT	-
0	0	0	0	1	1	2	2	0	0	0	0	0	0	0	0	3	3	Cluster 23	DQ520096.1	Sebacina vermifera AFTOL-ID 1877 18S ribosomal RNA gene, partial sequence; internal transcribed spacer 1, 5.8S ribosomal RNA gene, and internal transcribed spacer 2, complete sequence; and 28S ribosomal RNA gene, partial sequence
3	3	0	0	0	0	0	0	0	0	0	0	0	0	0	0	3	3	Cluster 24	AB049614.1	Dioszegia hungarica genes for 18S rRNA, ITS1, 5.8S rRNA, ITS2, 26S rRNA, partial and complete sequence, strain:JCM 9046
0	0	2	3	0	0	0	0	0	0	0	0	0	0	0	0	2	3	Cluster 25	NO-HIT	-
1	1	1	1	0	0	0	0	0	0	0	0	0	0	0	0	2	2	Cluster 26	NO-HIT	-
0	0	0	0	1	1	0	0	1	1	0	0	0	0	0	0	2	2	Cluster 27	DQ974780.1	Tomentella sp. src822 18S ribosomal RNA gene, partial sequence; internal transcribed spacer 1, 5.8S ribosomal RNA gene, and internal transcribed spacer 2, complete sequence; and 28S ribosomal RNA gene, partial sequence
0	0	0	0	0	0	0	0	2	2	0	0	0	0	0	0	2	2	Cluster 28	U83480.1	TRU83480 Tomentella ramosissima ITS1, 5.8S ribosomal RNA gene, and ITS2, complete sequence
0	0	2	2	0	0	0	0	0	0	0	0	0	0	0	0	2	2	Cluster 29	NO-HIT	-
1	1	0	0	0	0	0	0	1	1	0	0	0	0	0	0	2	2	Cluster 30	DQ069051.1	Wilcoxina sp. aurim735 18S ribosomal RNA gene, partial sequence; internal transcribed spacer 1, 5.8S ribosomal RNA gene, and internal transcribed spacer 2, complete sequence; and 28S ribosomal RNA gene, partial sequence
0	0	0	0	0	0	0	0	1	2	0	0	0	0	0	0	1	2	Cluster 31	DQ490623.1	Hemimycena gracilis isolate AFTOL-ID 1732 internal transcribed spacer 1, 5.8S ribosomal RNA gene, and internal transcribed spacer 2, complete sequence
1	1	0	0	0	0	0	0	0	0	0	0	0	0	0	0	1	1	Cluster 32	NO-HIT	-
0	0	0	0	1	1	0	0	0	0	0	0	0	0	0	0	1	1	Cluster 33	NO-HIT	-
0	0	1	1	0	0	0	0	0	0	0	0	0	0	0	0	1	1	Cluster 34	NO-HIT	-
0	0	0	0	0	0	0	0	1	1	0	0	0	0	0	0	1	1	Cluster 35	EU784297.1	Hygrocybe colemanniana voucher RBG Kew K(M)118177 small subunit ribosomal RNA gene, partial sequence; internal transcribed spacer 1, 5.8S ribosomal RNA gene, and internal transcribed spacer 2, complete sequence; and large subunit ribosomal RNA gene, partial sequence
0	0	0	0	0	0	0	0	0	0	1	1	0	0	0	0	1	1	Cluster 36	FJ025180.1	Leptosphaeria sp. QLF16 18S ribosomal RNA gene, partial sequence; internal transcribed spacer 1, 5.8S ribosomal RNA gene, and internal transcribed spacer 2, complete sequence; and 28S ribosomal RNA gene, partial sequence
0	0	0	0	0	0	0	0	0	0	1	1	0	0	0	0	1	1	Cluster 37	AM231897.1	Gloeoporus taxicola ITS1, 5.8S rRNA gene and ITS2, ecotype Highland, specimen voucher O 163673
0	0	0	0	0	0	1	1	0	0	0	0	0	0	0	0	1	1	Cluster 38	EF175511.1	Marasmiellus paspali isolate AHH26 internal transcribed spacer 1, partial sequence; 5.8S ribosomal RNA gene, complete sequence; and internal transcribed spacer 2, partial sequence
0	0	0	0	0	0	0	0	0	0	1	1	0	0	0	0	1	1	Cluster 39	NO-HIT	-
0	0	0	0	0	0	0	0	0	0	0	0	0	0	1	1	1	1	Cluster 40	EU784418.1	Stropharia inuncta voucher RBG Kew K(M)125550 small subunit ribosomal RNA gene, partial sequence; internal transcribed spacer 1 and 5.8S ribosomal RNA gene, complete sequence; and internal transcribed spacer 2, partial sequence
0	0	0	0	0	0	1	1	0	0	0	0	0	0	0	0	1	1	Cluster 41	AY509549.1	Exidiopsis sp. RJB11821 18S ribosomal RNA gene, partial sequence; internal transcribed spacer 1, 5.8S ribosomal RNA gene, and internal transcribed spacer 2, complete sequence; and 28S ribosomal RNA gene, partial sequence
0	0	0	0	0	0	0	0	0	0	0	0	0	0	1	1	1	1	Cluster 42	FJ769293.1	Glomus mosseae clone M54_2_45 18S ribosomal RNA gene, partial sequence; internal transcribed spacer 1, 5.8S ribosomal RNA gene, and internal transcribed spacer 2, complete sequence; and 28S ribosomal RNA gene, partial sequence
1	1	0	0	0	0	0	0	0	0	0	0	0	0	0	0	1	1	Cluster 43	DQ974695.1	Entoloma sp. src741 18S ribosomal RNA gene, partial sequence; internal transcribed spacer 1, 5.8S ribosomal RNA gene, and internal transcribed spacer 2, complete sequence; and 28S ribosomal RNA gene, partial sequence
0	0	0	0	0	0	0	0	1	1	0	0	0	0	0	0	1	1	Cluster 44	U83467.1	TSU83467 Thelephoraceae sp. 'Taylor #2' ITS1, 5.8S ribosomal RNA gene, and ITS2, complete sequence
0	0	0	0	0	0	0	0	1	1	0	0	0	0	0	0	1	1	Cluster 45	NO-HIT	-
589	1639	600	1604	223	1301	185	1175	207	1216	171	980	206	1255	208	1260	2389	10430
