# Supplementary material for: CLOTU: An online pipeline for processing and clustering of 454 amplicon reads into OTUs followed by taxonomic annotation
Source: BMC Bioinformatics. 2011 May 20;12:182. doi: 10.1186/1471-2105-12-182 (PMC3120705; doi:10.1186/1471-2105-12-182)
Supplement: Additional file 4 — Result files for analysis I and II. [file 1471-2105-12-182-S4.ZIP]

Archive with 661 entries (570 files):
- Analysis_I_II_results/
- Analysis_I_II_results/.DS_Store
- __MACOSX/
- __MACOSX/Analysis_I_II_results/
- __MACOSX/Analysis_I_II_results/._.DS_Store
- Analysis_I_II_results/Analysis_I_FR/
- Analysis_I_II_results/Analysis_I_FR/.DS_Store
- __MACOSX/Analysis_I_II_results/Analysis_I_FR/
- __MACOSX/Analysis_I_II_results/Analysis_I_FR/._.DS_Store
- Analysis_I_II_results/Analysis_I_FR/bc_50_95/
- Analysis_I_II_results/Analysis_I_FR/bc_50_95/accepted.fas
- Analysis_I_II_results/Analysis_I_FR/bc_50_95/blastclust_out.txt
- Analysis_I_II_results/Analysis_I_FR/bc_50_95/blastout.txt
- Analysis_I_II_results/Analysis_I_FR/bc_50_95/cluster_info.txt
- Analysis_I_II_results/Analysis_I_FR/bc_50_95/cluster_out.fas
- Analysis_I_II_results/Analysis_I_FR/bc_50_95/homopolymers.html
- Analysis_I_II_results/Analysis_I_FR/bc_50_95/matrix_table_1.xls
- __MACOSX/Analysis_I_II_results/Analysis_I_FR/bc_50_95/
- __MACOSX/Analysis_I_II_results/Analysis_I_FR/bc_50_95/._matrix_table_1.xls
- Analysis_I_II_results/Analysis_I_FR/bc_50_95/matrix_table_2.xls
- Analysis_I_II_results/Analysis_I_FR/bc_50_95/outfile_BP.xls
- Analysis_I_II_results/Analysis_I_FR/bc_50_95/rejected.fas
- Analysis_I_II_results/Analysis_I_FR/bc_50_95/singleton.fas
- Analysis_I_II_results/Analysis_I_FR/bc_50_95/stats_log.txt
- Analysis_I_II_results/Analysis_I_FR/bc_50_95/summary.txt
- Analysis_I_II_results/Analysis_I_FR/bc_50_96/
- Analysis_I_II_results/Analysis_I_FR/bc_50_96/accepted.fas
- Analysis_I_II_results/Analysis_I_FR/bc_50_96/blastclust_out.txt
- Analysis_I_II_results/Analysis_I_FR/bc_50_96/blastout.txt
- Analysis_I_II_results/Analysis_I_FR/bc_50_96/cluster_info.txt
- Analysis_I_II_results/Analysis_I_FR/bc_50_96/cluster_out.fas
- Analysis_I_II_results/Analysis_I_FR/bc_50_96/homopolymers.html
- Analysis_I_II_results/Analysis_I_FR/bc_50_96/matrix_table_1.xls
- __MACOSX/Analysis_I_II_results/Analysis_I_FR/bc_50_96/
- __MACOSX/Analysis_I_II_results/Analysis_I_FR/bc_50_96/._matrix_table_1.xls
- Analysis_I_II_results/Analysis_I_FR/bc_50_96/matrix_table_2.xls
- Analysis_I_II_results/Analysis_I_FR/bc_50_96/outfile_BP.xls
- Analysis_I_II_results/Analysis_I_FR/bc_50_96/rejected.fas
- Analysis_I_II_results/Analysis_I_FR/bc_50_96/singleton.fas
- Analysis_I_II_results/Analysis_I_FR/bc_50_96/stats_log.txt
- Analysis_I_II_results/Analysis_I_FR/bc_50_96/summary.txt
- Analysis_I_II_results/Analysis_I_FR/bc_50_97/
- Analysis_I_II_results/Analysis_I_FR/bc_50_97/accepted.fas
- Analysis_I_II_results/Analysis_I_FR/bc_50_97/blastclust_out.txt
- Analysis_I_II_results/Analysis_I_FR/bc_50_97/blastout.txt
- Analysis_I_II_results/Analysis_I_FR/bc_50_97/cluster_info.txt
- Analysis_I_II_results/Analysis_I_FR/bc_50_97/cluster_out.fas
- Analysis_I_II_results/Analysis_I_FR/bc_50_97/homopolymers.html
- Analysis_I_II_results/Analysis_I_FR/bc_50_97/matrix_table_1.xls
- __MACOSX/Analysis_I_II_results/Analysis_I_FR/bc_50_97/
- __MACOSX/Analysis_I_II_results/Analysis_I_FR/bc_50_97/._matrix_table_1.xls
- Analysis_I_II_results/Analysis_I_FR/bc_50_97/matrix_table_2.xls
- Analysis_I_II_results/Analysis_I_FR/bc_50_97/outfile_BP.xls
- Analysis_I_II_results/Analysis_I_FR/bc_50_97/rejected.fas
- Analysis_I_II_results/Analysis_I_FR/bc_50_97/singleton.fas
- Analysis_I_II_results/Analysis_I_FR/bc_50_97/stats_log.txt
- Analysis_I_II_results/Analysis_I_FR/bc_50_97/summary.txt
- Analysis_I_II_results/Analysis_I_FR/bc_50_98/
- Analysis_I_II_results/Analysis_I_FR/bc_50_98/accepted.fas
- Analysis_I_II_results/Analysis_I_FR/bc_50_98/blastclust_out.txt
- Analysis_I_II_results/Analysis_I_FR/bc_50_98/blastout.txt
- Analysis_I_II_results/Analysis_I_FR/bc_50_98/cluster_info.txt
- Analysis_I_II_results/Analysis_I_FR/bc_50_98/cluster_out.fas
- Analysis_I_II_results/Analysis_I_FR/bc_50_98/homopolymers.html
- Analysis_I_II_results/Analysis_I_FR/bc_50_98/matrix_table_1.xls
- __MACOSX/Analysis_I_II_results/Analysis_I_FR/bc_50_98/
- __MACOSX/Analysis_I_II_results/Analysis_I_FR/bc_50_98/._matrix_table_1.xls
- Analysis_I_II_results/Analysis_I_FR/bc_50_98/matrix_table_2.xls
- Analysis_I_II_results/Analysis_I_FR/bc_50_98/outfile_BP.xls
- Analysis_I_II_results/Analysis_I_FR/bc_50_98/rejected.fas
- Analysis_I_II_results/Analysis_I_FR/bc_50_98/singleton.fas
- Analysis_I_II_results/Analysis_I_FR/bc_50_98/stats_log.txt
- Analysis_I_II_results/Analysis_I_FR/bc_50_98/summary.txt
- Analysis_I_II_results/Analysis_I_FR/bc_50_99/
- Analysis_I_II_results/Analysis_I_FR/bc_50_99/accepted.fas
- Analysis_I_II_results/Analysis_I_FR/bc_50_99/blastclust_out.txt
- Analysis_I_II_results/Analysis_I_FR/bc_50_99/blastout.txt
- Analysis_I_II_results/Analysis_I_FR/bc_50_99/cluster_info.txt
- Analysis_I_II_results/Analysis_I_FR/bc_50_99/cluster_out.fas
- Analysis_I_II_results/Analysis_I_FR/bc_50_99/homopolymers.html
- Analysis_I_II_results/Analysis_I_FR/bc_50_99/matrix_table_1.xls
- __MACOSX/Analysis_I_II_results/Analysis_I_FR/bc_50_99/
- __MACOSX/Analysis_I_II_results/Analysis_I_FR/bc_50_99/._matrix_table_1.xls
- Analysis_I_II_results/Analysis_I_FR/bc_50_99/matrix_table_2.xls
- Analysis_I_II_results/Analysis_I_FR/bc_50_99/outfile_BP.xls
- Analysis_I_II_results/Analysis_I_FR/bc_50_99/rejected.fas
- Analysis_I_II_results/Analysis_I_FR/bc_50_99/singleton.fas
- Analysis_I_II_results/Analysis_I_FR/bc_50_99/stats_log.txt
- Analysis_I_II_results/Analysis_I_FR/bc_50_99/summary.txt
- Analysis_I_II_results/Analysis_I_FR/cdhit_50_95/
- Analysis_I_II_results/Analysis_I_FR/cdhit_50_95/accepted.fas
- Analysis_I_II_results/Analysis_I_FR/cdhit_50_95/blastout.txt
- Analysis_I_II_results/Analysis_I_FR/cdhit_50_95/cdhit_out_desc.txt
- Analysis_I_II_results/Analysis_I_FR/cdhit_50_95/cluster_info.txt
- Analysis_I_II_results/Analysis_I_FR/cdhit_50_95/cluster_out.fas
- Analysis_I_II_results/Analysis_I_FR/cdhit_50_95/homopolymers.html
- Analysis_I_II_results/Analysis_I_FR/cdhit_50_95/matrix_table_1.xls
- __MACOSX/Analysis_I_II_results/Analysis_I_FR/cdhit_50_95/
- __MACOSX/Analysis_I_II_results/Analysis_I_FR/cdhit_50_95/._matrix_table_1.xls
- Analysis_I_II_results/Analysis_I_FR/cdhit_50_95/matrix_table_2.xls
- Analysis_I_II_results/Analysis_I_FR/cdhit_50_95/outfile_BP.xls
- Analysis_I_II_results/Analysis_I_FR/cdhit_50_95/rejected.fas
- Analysis_I_II_results/Analysis_I_FR/cdhit_50_95/singleton.fas
- Analysis_I_II_results/Analysis_I_FR/cdhit_50_95/stats_log.txt
- Analysis_I_II_results/Analysis_I_FR/cdhit_50_95/summary.txt
- Analysis_I_II_results/Analysis_I_FR/cdhit_50_96/
- Analysis_I_II_results/Analysis_I_FR/cdhit_50_96/accepted.fas
- Analysis_I_II_results/Analysis_I_FR/cdhit_50_96/blastout.txt
- Analysis_I_II_results/Analysis_I_FR/cdhit_50_96/cdhit_out_desc.txt
- Analysis_I_II_results/Analysis_I_FR/cdhit_50_96/cluster_info.txt
- Analysis_I_II_results/Analysis_I_FR/cdhit_50_96/cluster_out.fas
- Analysis_I_II_results/Analysis_I_FR/cdhit_50_96/homopolymers.html
- Analysis_I_II_results/Analysis_I_FR/cdhit_50_96/matrix_table_1.xls
- __MACOSX/Analysis_I_II_results/Analysis_I_FR/cdhit_50_96/
- __MACOSX/Analysis_I_II_results/Analysis_I_FR/cdhit_50_96/._matrix_table_1.xls
- Analysis_I_II_results/Analysis_I_FR/cdhit_50_96/matrix_table_2.xls
- Analysis_I_II_results/Analysis_I_FR/cdhit_50_96/outfile_BP.xls
- Analysis_I_II_results/Analysis_I_FR/cdhit_50_96/rejected.fas
- Analysis_I_II_results/Analysis_I_FR/cdhit_50_96/singleton.fas
- Analysis_I_II_results/Analysis_I_FR/cdhit_50_96/stats_log.txt
- Analysis_I_II_results/Analysis_I_FR/cdhit_50_96/summary.txt
- Analysis_I_II_results/Analysis_I_FR/cdhit_50_97/
- Analysis_I_II_results/Analysis_I_FR/cdhit_50_97/.DS_Store
- __MACOSX/Analysis_I_II_results/Analysis_I_FR/cdhit_50_97/
- __MACOSX/Analysis_I_II_results/Analysis_I_FR/cdhit_50_97/._.DS_Store
- Analysis_I_II_results/Analysis_I_FR/cdhit_50_97/accepted.fas
- Analysis_I_II_results/Analysis_I_FR/cdhit_50_97/blastout.txt
- Analysis_I_II_results/Analysis_I_FR/cdhit_50_97/cdhit_out_desc.txt
- Analysis_I_II_results/Analysis_I_FR/cdhit_50_97/cluster_info.txt
- Analysis_I_II_results/Analysis_I_FR/cdhit_50_97/cluster_out.fas
- Analysis_I_II_results/Analysis_I_FR/cdhit_50_97/homopolymers.html
- Analysis_I_II_results/Analysis_I_FR/cdhit_50_97/matrix_table_1.xls
- __MACOSX/Analysis_I_II_results/Analysis_I_FR/cdhit_50_97/._matrix_table_1.xls
- Analysis_I_II_results/Analysis_I_FR/cdhit_50_97/matrix_table_2.xls
- Analysis_I_II_results/Analysis_I_FR/cdhit_50_97/outfile_BP.xls
- Analysis_I_II_results/Analysis_I_FR/cdhit_50_97/rejected.fas
- Analysis_I_II_results/Analysis_I_FR/cdhit_50_97/singleton.fas
- Analysis_I_II_results/Analysis_I_FR/cdhit_50_97/stats_log.txt
- Analysis_I_II_results/Analysis_I_FR/cdhit_50_97/summary.txt
- Analysis_I_II_results/Analysis_I_FR/cdhit_50_98/
- Analysis_I_II_results/Analysis_I_FR/cdhit_50_98/accepted.fas
- Analysis_I_II_results/Analysis_I_FR/cdhit_50_98/blastout.txt
- Analysis_I_II_results/Analysis_I_FR/cdhit_50_98/cdhit_out_desc.txt
- Analysis_I_II_results/Analysis_I_FR/cdhit_50_98/cluster_info.txt
- Analysis_I_II_results/Analysis_I_FR/cdhit_50_98/cluster_out.fas
- Analysis_I_II_results/Analysis_I_FR/cdhit_50_98/homopolymers.html
- Analysis_I_II_results/Analysis_I_FR/cdhit_50_98/matrix_table_1.xls
- __MACOSX/Analysis_I_II_results/Analysis_I_FR/cdhit_50_98/
- __MACOSX/Analysis_I_II_results/Analysis_I_FR/cdhit_50_98/._matrix_table_1.xls
- Analysis_I_II_results/Analysis_I_FR/cdhit_50_98/matrix_table_2.xls
- Analysis_I_II_results/Analysis_I_FR/cdhit_50_98/outfile_BP.xls
- Analysis_I_II_results/Analysis_I_FR/cdhit_50_98/rejected.fas
- Analysis_I_II_results/Analysis_I_FR/cdhit_50_98/singleton.fas
- Analysis_I_II_results/Analysis_I_FR/cdhit_50_98/stats_log.txt
- Analysis_I_II_results/Analysis_I_FR/cdhit_50_98/summary.txt
- Analysis_I_II_results/Analysis_I_FR/cdhit_50_99/
- Analysis_I_II_results/Analysis_I_FR/cdhit_50_99/accepted.fas
- Analysis_I_II_results/Analysis_I_FR/cdhit_50_99/blastout.txt
- Analysis_I_II_results/Analysis_I_FR/cdhit_50_99/cdhit_out_desc.txt
- Analysis_I_II_results/Analysis_I_FR/cdhit_50_99/cluster_info.txt
- Analysis_I_II_results/Analysis_I_FR/cdhit_50_99/cluster_out.fas
- Analysis_I_II_results/Analysis_I_FR/cdhit_50_99/homopolymers.html
- Analysis_I_II_results/Analysis_I_FR/cdhit_50_99/matrix_table_1.xls
- __MACOSX/Analysis_I_II_results/Analysis_I_FR/cdhit_50_99/
- __MACOSX/Analysis_I_II_results/Analysis_I_FR/cdhit_50_99/._matrix_table_1.xls
- Analysis_I_II_results/Analysis_I_FR/cdhit_50_99/matrix_table_2.xls
- Analysis_I_II_results/Analysis_I_FR/cdhit_50_99/outfile_BP.xls
- Analysis_I_II_results/Analysis_I_FR/cdhit_50_99/rejected.fas
- Analysis_I_II_results/Analysis_I_FR/cdhit_50_99/singleton.fas
- Analysis_I_II_results/Analysis_I_FR/cdhit_50_99/stats_log.txt
- Analysis_I_II_results/Analysis_I_FR/cdhit_50_99/summary.txt
- Analysis_I_II_results/Analysis_I_FR_2bp_mismatch/
- Analysis_I_II_results/Analysis_I_FR_2bp_mismatch/bc_50_95/
- Analysis_I_II_results/Analysis_I_FR_2bp_mismatch/bc_50_95/accepted.fas
- Analysis_I_II_results/Analysis_I_FR_2bp_mismatch/bc_50_95/blastclust_out.txt
- Analysis_I_II_results/Analysis_I_FR_2bp_mismatch/bc_50_95/blastout.txt
- Analysis_I_II_results/Analysis_I_FR_2bp_mismatch/bc_50_95/cluster_info.txt
- Analysis_I_II_results/Analysis_I_FR_2bp_mismatch/bc_50_95/cluster_out.fas
- Analysis_I_II_results/Analysis_I_FR_2bp_mismatch/bc_50_95/homopolymers.html
- Analysis_I_II_results/Analysis_I_FR_2bp_mismatch/bc_50_95/matrix_table_1.xls
- __MACOSX/Analysis_I_II_results/Analysis_I_FR_2bp_mismatch/
- __MACOSX/Analysis_I_II_results/Analysis_I_FR_2bp_mismatch/bc_50_95/
- __MACOSX/Analysis_I_II_results/Analysis_I_FR_2bp_mismatch/bc_50_95/._matrix_table_1.xls
- Analysis_I_II_results/Analysis_I_FR_2bp_mismatch/bc_50_95/matrix_table_2.xls
- Analysis_I_II_results/Analysis_I_FR_2bp_mismatch/bc_50_95/outfile_BP.xls
- Analysis_I_II_results/Analysis_I_FR_2bp_mismatch/bc_50_95/rejected.fas
- Analysis_I_II_results/Analysis_I_FR_2bp_mismatch/bc_50_95/singleton.fas
- Analysis_I_II_results/Analysis_I_FR_2bp_mismatch/bc_50_95/stats_log.txt
- Analysis_I_II_results/Analysis_I_FR_2bp_mismatch/bc_50_95/summary.txt
- Analysis_I_II_results/Analysis_I_FR_2bp_mismatch/bc_50_96/
- Analysis_I_II_results/Analysis_I_FR_2bp_mismatch/bc_50_96/accepted.fas
- Analysis_I_II_results/Analysis_I_FR_2bp_mismatch/bc_50_96/blastclust_out.txt
- Analysis_I_II_results/Analysis_I_FR_2bp_mismatch/bc_50_96/blastout.txt
- Analysis_I_II_results/Analysis_I_FR_2bp_mismatch/bc_50_96/cluster_info.txt
- Analysis_I_II_results/Analysis_I_FR_2bp_mismatch/bc_50_96/cluster_out.fas
- Analysis_I_II_results/Analysis_I_FR_2bp_mismatch/bc_50_96/homopolymers.html
- Analysis_I_II_results/Analysis_I_FR_2bp_mismatch/bc_50_96/matrix_table_1.xls
- __MACOSX/Analysis_I_II_results/Analysis_I_FR_2bp_mismatch/bc_50_96/
- __MACOSX/Analysis_I_II_results/Analysis_I_FR_2bp_mismatch/bc_50_96/._matrix_table_1.xls
- Analysis_I_II_results/Analysis_I_FR_2bp_mismatch/bc_50_96/matrix_table_2.xls
- Analysis_I_II_results/Analysis_I_FR_2bp_mismatch/bc_50_96/outfile_BP.xls
- Analysis_I_II_results/Analysis_I_FR_2bp_mismatch/bc_50_96/rejected.fas
- Analysis_I_II_results/Analysis_I_FR_2bp_mismatch/bc_50_96/singleton.fas
- Analysis_I_II_results/Analysis_I_FR_2bp_mismatch/bc_50_96/stats_log.txt
- Analysis_I_II_results/Analysis_I_FR_2bp_mismatch/bc_50_96/summary.txt
- Analysis_I_II_results/Analysis_I_FR_2bp_mismatch/bc_50_97/
- Analysis_I_II_results/Analysis_I_FR_2bp_mismatch/bc_50_97/accepted.fas
- Analysis_I_II_results/Analysis_I_FR_2bp_mismatch/bc_50_97/blastclust_out.txt
- Analysis_I_II_results/Analysis_I_FR_2bp_mismatch/bc_50_97/blastout.txt
- Analysis_I_II_results/Analysis_I_FR_2bp_mismatch/bc_50_97/cluster_info.txt
- Analysis_I_II_results/Analysis_I_FR_2bp_mismatch/bc_50_97/cluster_out.fas
- Analysis_I_II_results/Analysis_I_FR_2bp_mismatch/bc_50_97/homopolymers.html
- Analysis_I_II_results/Analysis_I_FR_2bp_mismatch/bc_50_97/matrix_table_1.xls
- __MACOSX/Analysis_I_II_results/Analysis_I_FR_2bp_mismatch/bc_50_97/
- __MACOSX/Analysis_I_II_results/Analysis_I_FR_2bp_mismatch/bc_50_97/._matrix_table_1.xls
- Analysis_I_II_results/Analysis_I_FR_2bp_mismatch/bc_50_97/matrix_table_2.xls
- Analysis_I_II_results/Analysis_I_FR_2bp_mismatch/bc_50_97/outfile_BP.xls
- Analysis_I_II_results/Analysis_I_FR_2bp_mismatch/bc_50_97/rejected.fas
- Analysis_I_II_results/Analysis_I_FR_2bp_mismatch/bc_50_97/singleton.fas
- Analysis_I_II_results/Analysis_I_FR_2bp_mismatch/bc_50_97/stats_log.txt
- Analysis_I_II_results/Analysis_I_FR_2bp_mismatch/bc_50_97/summary.txt
- Analysis_I_II_results/Analysis_I_FR_2bp_mismatch/bc_50_98/
- Analysis_I_II_results/Analysis_I_FR_2bp_mismatch/bc_50_98/accepted.fas
- Analysis_I_II_results/Analysis_I_FR_2bp_mismatch/bc_50_98/blastclust_out.txt
- Analysis_I_II_results/Analysis_I_FR_2bp_mismatch/bc_50_98/blastout.txt
- Analysis_I_II_results/Analysis_I_FR_2bp_mismatch/bc_50_98/cluster_info.txt
- Analysis_I_II_results/Analysis_I_FR_2bp_mismatch/bc_50_98/cluster_out.fas
- Analysis_I_II_results/Analysis_I_FR_2bp_mismatch/bc_50_98/homopolymers.html
- Analysis_I_II_results/Analysis_I_FR_2bp_mismatch/bc_50_98/matrix_table_1.xls
- __MACOSX/Analysis_I_II_results/Analysis_I_FR_2bp_mismatch/bc_50_98/
- __MACOSX/Analysis_I_II_results/Analysis_I_FR_2bp_mismatch/bc_50_98/._matrix_table_1.xls
- Analysis_I_II_results/Analysis_I_FR_2bp_mismatch/bc_50_98/matrix_table_2.xls
- Analysis_I_II_results/Analysis_I_FR_2bp_mismatch/bc_50_98/outfile_BP.xls
- Analysis_I_II_results/Analysis_I_FR_2bp_mismatch/bc_50_98/rejected.fas
- Analysis_I_II_results/Analysis_I_FR_2bp_mismatch/bc_50_98/singleton.fas
- Analysis_I_II_results/Analysis_I_FR_2bp_mismatch/bc_50_98/stats_log.txt
- Analysis_I_II_results/Analysis_I_FR_2bp_mismatch/bc_50_98/summary.txt
- Analysis_I_II_results/Analysis_I_FR_2bp_mismatch/bc_50_99/
- Analysis_I_II_results/Analysis_I_FR_2bp_mismatch/bc_50_99/accepted.fas
- Analysis_I_II_results/Analysis_I_FR_2bp_mismatch/bc_50_99/blastclust_out.txt
- Analysis_I_II_results/Analysis_I_FR_2bp_mismatch/bc_50_99/blastout.txt
- Analysis_I_II_results/Analysis_I_FR_2bp_mismatch/bc_50_99/cluster_info.txt
- Analysis_I_II_results/Analysis_I_FR_2bp_mismatch/bc_50_99/cluster_out.fas
- Analysis_I_II_results/Analysis_I_FR_2bp_mismatch/bc_50_99/homopolymers.html
- Analysis_I_II_results/Analysis_I_FR_2bp_mismatch/bc_50_99/matrix_table_1.xls
- __MACOSX/Analysis_I_II_results/Analysis_I_FR_2bp_mismatch/bc_50_99/
- __MACOSX/Analysis_I_II_results/Analysis_I_FR_2bp_mismatch/bc_50_99/._matrix_table_1.xls
- Analysis_I_II_results/Analysis_I_FR_2bp_mismatch/bc_50_99/matrix_table_2.xls
- Analysis_I_II_results/Analysis_I_FR_2bp_mismatch/bc_50_99/outfile_BP.xls
- Analysis_I_II_results/Analysis_I_FR_2bp_mismatch/bc_50_99/rejected.fas
- Analysis_I_II_results/Analysis_I_FR_2bp_mismatch/bc_50_99/singleton.fas
- Analysis_I_II_results/Analysis_I_FR_2bp_mismatch/bc_50_99/stats_log.txt
- Analysis_I_II_results/Analysis_I_FR_2bp_mismatch/bc_50_99/summary.txt
- Analysis_I_II_results/Analysis_I_FR_2bp_mismatch/cdhit_50_95/
- Analysis_I_II_results/Analysis_I_FR_2bp_mismatch/cdhit_50_95/accepted.fas
- Analysis_I_II_results/Analysis_I_FR_2bp_mismatch/cdhit_50_95/blastout.txt
- Analysis_I_II_results/Analysis_I_FR_2bp_mismatch/cdhit_50_95/cdhit_out_desc.txt
- Analysis_I_II_results/Analysis_I_FR_2bp_mismatch/cdhit_50_95/cluster_info.txt
- Analysis_I_II_results/Analysis_I_FR_2bp_mismatch/cdhit_50_95/cluster_out.fas
- Analysis_I_II_results/Analysis_I_FR_2bp_mismatch/cdhit_50_95/homopolymers.html
- Analysis_I_II_results/Analysis_I_FR_2bp_mismatch/cdhit_50_95/matrix_table_1.xls
- __MACOSX/Analysis_I_II_results/Analysis_I_FR_2bp_mismatch/cdhit_50_95/
- __MACOSX/Analysis_I_II_results/Analysis_I_FR_2bp_mismatch/cdhit_50_95/._matrix_table_1.xls
- Analysis_I_II_results/Analysis_I_FR_2bp_mismatch/cdhit_50_95/matrix_table_2.xls
- Analysis_I_II_results/Analysis_I_FR_2bp_mismatch/cdhit_50_95/outfile_BP.xls
- Analysis_I_II_results/Analysis_I_FR_2bp_mismatch/cdhit_50_95/rejected.fas
- Analysis_I_II_results/Analysis_I_FR_2bp_mismatch/cdhit_50_95/singleton.fas
- Analysis_I_II_results/Analysis_I_FR_2bp_mismatch/cdhit_50_95/stats_log.txt
- Analysis_I_II_results/Analysis_I_FR_2bp_mismatch/cdhit_50_95/summary.txt
- Analysis_I_II_results/Analysis_I_FR_2bp_mismatch/cdhit_50_96/
- Analysis_I_II_results/Analysis_I_FR_2bp_mismatch/cdhit_50_96/accepted.fas
- Analysis_I_II_results/Analysis_I_FR_2bp_mismatch/cdhit_50_96/blastout.txt
- Analysis_I_II_results/Analysis_I_FR_2bp_mismatch/cdhit_50_96/cdhit_out_desc.txt
- Analysis_I_II_results/Analysis_I_FR_2bp_mismatch/cdhit_50_96/cluster_info.txt
- Analysis_I_II_results/Analysis_I_FR_2bp_mismatch/cdhit_50_96/cluster_out.fas
- Analysis_I_II_results/Analysis_I_FR_2bp_mismatch/cdhit_50_96/homopolymers.html
- Analysis_I_II_results/Analysis_I_FR_2bp_mismatch/cdhit_50_96/matrix_table_1.xls
- __MACOSX/Analysis_I_II_results/Analysis_I_FR_2bp_mismatch/cdhit_50_96/
- __MACOSX/Analysis_I_II_results/Analysis_I_FR_2bp_mismatch/cdhit_50_96/._matrix_table_1.xls
- Analysis_I_II_results/Analysis_I_FR_2bp_mismatch/cdhit_50_96/matrix_table_2.xls
- Analysis_I_II_results/Analysis_I_FR_2bp_mismatch/cdhit_50_96/outfile_BP.xls
- Analysis_I_II_results/Analysis_I_FR_2bp_mismatch/cdhit_50_96/rejected.fas
- Analysis_I_II_results/Analysis_I_FR_2bp_mismatch/cdhit_50_96/singleton.fas
- Analysis_I_II_results/Analysis_I_FR_2bp_mismatch/cdhit_50_96/stats_log.txt
- Analysis_I_II_results/Analysis_I_FR_2bp_mismatch/cdhit_50_96/summary.txt
- Analysis_I_II_results/Analysis_I_FR_2bp_mismatch/cdhit_50_97/
- Analysis_I_II_results/Analysis_I_FR_2bp_mismatch/cdhit_50_97/accepted.fas
- Analysis_I_II_results/Analysis_I_FR_2bp_mismatch/cdhit_50_97/blastout.txt
- Analysis_I_II_results/Analysis_I_FR_2bp_mismatch/cdhit_50_97/cdhit_out_desc.txt
- Analysis_I_II_results/Analysis_I_FR_2bp_mismatch/cdhit_50_97/cluster_info.txt
- Analysis_I_II_results/Analysis_I_FR_2bp_mismatch/cdhit_50_97/cluster_out.fas
- Analysis_I_II_results/Analysis_I_FR_2bp_mismatch/cdhit_50_97/homopolymers.html
- Analysis_I_II_results/Analysis_I_FR_2bp_mismatch/cdhit_50_97/matrix_table_1.xls
- __MACOSX/Analysis_I_II_results/Analysis_I_FR_2bp_mismatch/cdhit_50_97/
- __MACOSX/Analysis_I_II_results/Analysis_I_FR_2bp_mismatch/cdhit_50_97/._matrix_table_1.xls
- Analysis_I_II_results/Analysis_I_FR_2bp_mismatch/cdhit_50_97/matrix_table_2.xls
- Analysis_I_II_results/Analysis_I_FR_2bp_mismatch/cdhit_50_97/outfile_BP.xls
- Analysis_I_II_results/Analysis_I_FR_2bp_mismatch/cdhit_50_97/rejected.fas
- Analysis_I_II_results/Analysis_I_FR_2bp_mismatch/cdhit_50_97/singleton.fas
- Analysis_I_II_results/Analysis_I_FR_2bp_mismatch/cdhit_50_97/stats_log.txt
[truncated: 361 more entries]
