# Supplementary material for: CLOTU: An online pipeline for processing and clustering of 454 amplicon reads into OTUs followed by taxonomic annotation
Source: BMC Bioinformatics. 2011 May 20;12:182. doi: 10.1186/1471-2105-12-182 (PMC3120705; doi:10.1186/1471-2105-12-182)
Supplement: Additional file 4 — Result files for analysis I and II. [file 1471-2105-12-182-S4.ZIP › Analysis_I_II_results/Analysis_I_FR/bc_50_95/rejected.fas]

>S1|FCQD7IX01BY309|85|TN_
ACCAACGCTGCGTTCTTCATCGATGCAAGAGCCTAGAGATCCGTTGTTAGTAAACGTTTTTNTTTAATTTNTAGAGACAATATCA
>S1|FCQD7IX01BQSQ7|57|TN_
GACCAGCTGCGTTCTTCATCGATGCGAGAGCCAAGAGATCCGTTGTTGAAAGTTGAT
>S1|FCQD7IX01BT0QQ|56|TN_
CCGGAGCTGCGTTCTTCATCGATGCAAGAGCCTAGAGATCCGTTGTNAAGTTTATT
>S1|FCQD7IX01BY303|62|TN_
GTCTCGGCTGCGTTCTTCATCGATGCGAGAGCCAAGAGATCCGTTGCTGAAAGTTGTATATT
>S1|FCQD7IX01BXAMR|43|TN_
ACCGAGCTGCGTTCTTCATCGATGCAGACNCAGANCTCGTTGA
>S1|FCQD7IX01BQ4F8|72|TN_
CCGGAGCTGCGTTCTTCATCGATGCGAGAACCAAGAGATCCGTTGTTGAAAGTTTTAACTTTATTTATTATA
>S1|FCQD7IX01BS434|44|TN_
ACACGCTGCGTTCTTCATCGATGCGAGAGCCAAGAGATCCGTTG
>S1|FCQD7IX01BS45J|70|TN_
AACACGCTGCGTTCTTCATCGATGCGAGAACCAAGAGATCCGTTGTTGAAAGTTTTAACTTATTTAATTA
>S1|FCQD7IX01BW9OF|57|TN_
GACACGCTGCGTTCTTCATCGATGCGAGAGCCAAGAGATCCGTTGTNAGTTTAATTT
>S1|FCQD7IX01BSFU2|47|TN_
ACAACGCTGCGTTCTTCATCGATGCGAGAGCCAAGAGATCCGTTGTT
>S1|FCQD7IX01BRXTZ|68|TN_
ACACGCTGCGTTCTTCATCGATGCAGAGCCAGAGATCCGTTGTTGAAGTTTTAATTTTATTATAAGTT
>S1|FCQD7IX01BNSBE|68|TN_
CCGGAGCTGCGTTCTTCATCGATGCGAGAACCAGAGATCCGTTGTTGAAAGTTTTAACTTTATTTATT
>S1|FCQD7IX01BUJNA|70|TN_
AACACGCTGCGTTCTTCATCGATGCGAGAGCCAAGAGATCCGTTGTTGAAAGTAGTATCTTTATTTTATT
>S1|FCQD7IX01BYEQY|74|TN_
TACNCGGCTGCGTTCTTCATCGATGCGAGAGCCAAGAGATCCGTTGCTGAAAGTTGTATATTTTCACTTTTTAT
>S1|FCQD7IX01BUXBB|75|TN_
GACGCGGCTGCGTTCTTCATCGATGCGAGAGCCAAGAGATCCGTTGCTAGTAAAGTTGTATTATTTTCACTTTTA
>S1|FCQD7IX01BWBUU|74|TN_
ACCGNGCTGCGTTCTTTCATCGATGCGAGAGCCAAGAGATCCGTTGTTGAAGTAGTATNTTTAATTCTTATTTT
>S1|FCQD7IX01BNVHF|56|TN_
AACACGCTGCGTTCTTCATCGATGCAGAGCCAAGAGATCCGTTGTNAAGTTTAATT
>S1|FCQD7IX01BQX4F|74|TN_
GACNCGCTGCGTTCTTCATCGATGCGAGAGCCAAGAGATCCGTTGCTGAAAGTTGTATATTTTCACTTTTTATT
>S1|FCQD7IX01BXDSG|47|TN_
TACCNGGCTGCGTTCTTCATCGATGCGAGAGCCAAGAGATCCGTTGT
>S1|FCQD7IX01BSB78|51|TN_
TCTCGGCTGCGTTCTTCCCGAGAACTGATGGCGCGAGGGAAGGCNCTNNAT
>S1|FCQD7IX01BRWUA|78|TN_
TACNCGGCTGCGTTCTTCATCGATGCGAGAGCCAAGAGATCCGTTGCTGAAAGTTGTATATTNTTNTTATTTAGCACA
>S1|FCQD7IX01BW7G5|74|TN_
CCGCTAGCTGCGTTCTTCATCGATGCGAGAGCCAAGAGATCCGTTGCTGAAAGTTGTATATTTTCACTTTTTAT
>S1|FCQD7IX01BWXZT|48|TN_
GACCAGCTGCGTTCTTCATCGATGCGAGAGCCAAGAGATCCGTTGTAA
>S1|FCQD7IX01BUPBK|278|TN_
AACCAGCTGCGTTCTTCATCGATGCAAGAGCCTAGAGATCCGTTGTTGAAAGTTTTTATTTATTGAAGCAAAAGATTTCAGACAATGTTGTTTTAATCAAGTTTTGGTAAATAGTCTTGCCACTGGCAACTCCCGGACTTGGGTTATTCACACAAGCCAAAGGTCTTACACAAGGTAAACATGTCCAGTGGAAGCAACATGGTAGGTAGACAATGGGATATAAAAACTAAGAGCAGTTTTTCTAGTAATGATCCTTCCGCAGGTTCACCTACGGTAAA
>S1|FCQD7IX01BMLFX|44|TN_
ACCGAGCTGCGTTCTTCATCGATGCAGAGCCAGAGATCCGTTGT
>S1|FCQD7IX01BQWJN|53|TN_
TACACGGCTGCGTTCTTCATCGATGCGAGAGCCAAGAGATCCGTTGCAGAAGT
>S1|FCQD7IX01BOTF2|54|TN_
GACACGCTGCGTTCTTCATCGATGCAGAGCCAAGAGATCCGTTGTNAGTTAATT
>S1|FCQD7IX01BV7B9|44|TN_
ACAGCTGCGTTCTTCATCGATGCGAGAGCCAAGAGATCCGTTGT
>S1|FCQD7IX01BYVY5|293|TN_
AGNGTTGCTGTCGTTCTTCATCGATGCGAGAACCAAGAGATCCGTTGTTGAAAGTTTTAACTTTTATTTTTAAATTCAGAAGACTCTAAATACAATATTTTATGTTAACCTTCCGACCAGGCTATACAGCTAACTGTACAGCCAAAACGATCGGAAGCAACAGGTAGTTTAGACAAGGGGTTTGAAACGTATATTCGAATGAATATATATTACTTTTAATTGATCCTTCCGCCAGGTTCACCTACGGAAACCTTGTTACGACTTTTACTTTCCACACTCTGATGGCGCGAGGG
>S1|FCQD7IX01BP6NC|75|TN_
TACNCGGCTGCGTTCTTCATCGATGCGAGAGCCAAGAGATCCGTTGCTGAAAGTTGTATATTTTCACTTTTTATT
>S1|FCQD7IX01BWMG0|44|TN_
ACGAGCTGCGTTCTTCATCGATGCGAGAGCCAGAGATCCGTTGT
>S1|FCQD7IX01BQ0XK|45|TN_
ACCGAGCTGCGTTCTTCATCGATGCGAGAGACCAGAGATCCGTTG
>S1|FCQD7IX01BYEME|251|TN_
GGGCTACGCTGCGTTCTTCATCGATGCGAGAGCCAAGAGATCCGTTGCTGAAAGTTGTATATATTATATAGGCACAACATTCTATTAACATACATTGGGGTAAATGAAGCAACATAGACCTGAAAGGTCTACAAAAGTGCACAGGTGGAGATATAAAGAATGACAAGGTGTGCACATGCTCCCTAGAGAACCAGCAACAACCCATCAGGTTTATTTCAATAAATGATCCTTCCGCAGGTTCACCTAACCGG
>S1|FCQD7IX01BV0MC|250|TN_
GGGCTACGCTGCGTTCTTCATCGATGCGAGAGCCAAGAGATCCGTTGCTGAAAGTTGTATATATTATATAGGCACAACATTCTATTAACATACATTGGGGTAAATGAAGCAACATAGACCTGAAAGGTCTACAAAAAGTGCACAGGTGGAGATATAAAGATGACAAGGTGTGCACATGCTCCCTAGAGAACCAGCAACAACCCATCAGGTTTATTTCAATAATGATCCTTCCGCAGGTTCACCTAACCGG
>S1|FCQD7IX01BT1OY|66|TN_
GACACGCTGCGTTCTTCATCGATGCGAGAGCCAAGAGATCCGTTGACTTGAAAGTTTGTATATTTT
>S1|FCQD7IX01BNL0S|45|TN_
GACACGCTGCGTTCTTCATCGATGCAGAGCCAAGAGATCCGTTGT
>S1|FCQD7IX01BQ5ZE|45|TN_
GACACGCTGCGTTCTTCATCGATGCAGAGCCAAGAGATCCGTTGT
>S1|FCQD7IX01BT6GB|249|TN_
TACNCGGCTGCGTTCTTCATCGATGCGAGAGCCAAGAGATCCGTTGCTGAAAGTTGTATATATTATATAGGCACAACATTCTATTAACATACATTGGGGTAAATGAAGCAACATAGACCTGAAAGGTCTACAAAAAGTGCACAGGTGGAGATATAAAGATGACAAGGTGTGCACATGCTCCCTAGAGAACCAGCAACAACCCATCAGGTTTATTTCAATAATGATCCTTCCGCAGGTTCACCTAACCGG
>S1|FCQD7IX01BSR3L|57|TN_
GCGAGCTGCGTTCTTCATCGATGCGAGACACAGANCTCGTTGATTATTAATTTATTA
>S1|FCQD7IX01BVRVR|74|TN_
TCNCGGCTGCGTTCTTCATCGATGCGAGAGCCAAGAGATCCGTTGCTGAAAGTTGTATATTTTCACTTTTTATT
>S1|FCQD7IX01BPC00|249|TN_
GACNCGCTGCGTTCTTCATCGATGCGAGAGCCAAGAGATCCGTTGCTGAAAGTTGTATATATTATATAGGCACAACATTCTATTAACATACATTGGGGTAAATGAAGCAACATAGACCTGAAAGGTCTACAAAAAGTGCACAGGTGGAGATATAAAGATGACAAGGTGTGCACATGCTCCCTAGAGAACCAGCAACAACCCATCAGGTTTATTTTCAATAATGATCCTTCCGCAGGTTCACCTAACCGG
>S1|FCQD7IX01BRU7U|46|TN_
GACCAGCTGCGTTCTTCATCGATGCGAGAGCCAAGAGATCCGTTGT
>S1|FCQD7IX01BXA5Q|46|TN_
GACACGCTGCGTTCTTCATCGATGCGAGAGCCAAGAGATCCGTTGT
>S1|FCQD7IX01BX6XS|284|TN_
AACCAGCTGCGTTCTTCATCGATGCAAGAGCCTAGAGATCCGTTGTTGAAAGTTTTTATTTTATTGAAGCAAAAGATTCAGACAATGTTGTTTTAATCAAGTTTTGGTAAATAGTCTTGCCACTGGCAACTCCCGGACTTGGGTTATTCACACAAGCCAAAGGTCTTACACAAGGTAAAACATGTCCAGTGGAAGCAACATGGTAGGTAGACAATGGGATATAAAAACTAAGAGCAGTTTTTCTAGTAATGATCCTTCCGTCAGGTTCTACCTACGGTAAACCG
>S1|FCQD7IX01BME5U|45|TN_
GACACGCTGCGTTCTTCATCGATGCAGAGCCAAGAGATCCGTTGT
>S1|FCQD7IX01BR1GJ|128|TN_
AACCAGCTGCGTTCTTCATCGATGCGAGAGCCAAGAGATCCGTTGTTGAAAGTGATCTTTATTTTATCATTTAATACATAAATTTTATACATTCAAGAGTGGGTTTTAAATATAAACGATCGCAAACT
>S1|FCQD7IX01BOZCP|45|TN_
ACCGAGCTGCGTTCTTTCATCGATGCGAGACACAGANCTCGTTGA
>S1|FCQD7IX01BTG8E|67|TN_
TACACGGCTGCGTTCTTCATCGATGCAGAGCCAAGAGATCCGTTGTNAAGTTTAATTTNTNATNAAT
>S1|FCQD7IX01BNCFG|66|TN_
ACCGGAAGCTGCGTTCTTCATCGATGCAGACACAGNCTCGTTGTAAGTTAAACTTTTNTTTAATTT
>S1|FCQD7IX01BOFZ1|46|TN_
TACACGGCTGCGTTCTTCATCGATGCAGAGCCAAGAGATCCGTTGT
>S1|FCQD7IX01BRWTY|67|TN_
TACCNGCTGCGTTCTTCATCGATGCAAGAGCCTAGAGATCCGTTGTTGAAAGTTTTATTTATTNTAA
>S1|FCQD7IX01BRJHV|68|TN_
GACACGCTGCGTTCTTCATCGATGCAGAGCCAAGAGATCCGTTGCTAGTTAAAGTTTTGTTATAATTA
>S1|FCQD7IX01BOL7U|251|TN_
ACGCGGCTGCGTTCTTCATCGATGCGAGAGCCAAGAGATCCGTTGCTGAAAGTTGTATATTTTCACTTTTTTTATCAACATTCTAAACAATGAGGTTGTGTAAAATGACATAGACCCTGAAAGGGCAAAGCCGGCCTTTTGAAGAAGCAAAAAGCAACAGCAGTCCCGACTCGAATGAGAGGCTCATTCATTCCAGGGATCTACAAAATGTGCACAGTTGGAAGAAATAATAAATATGAGACAAGCGTGCA
>S1|FCQD7IX01BQQVB|292|TN_
CCGAGCTGCGTTCTTCATCGATGCGAGAACCAAGAGATCCGTTGTTGAAAGTTTTTAACTTTTATTTTTAAATTCAGAAGACTCTAAATACAATATTTTATGTTAACCTTCCGACCAGGCTATACAGCTAACTGTACAGCCAAAACGATCGGAAGCAACAGGTAGTTTAGACAAGGGGTTTGAAACGTATATTCGAATGAATATATATTACTTTTAATGATCCTTCCGCAGGTTCACCTACGGAAACCTTGTTACGACTTTTACTTCCTCCGGACTGATGGCGCGAGGGAGG
>S1|FCQD7IX01BPOEV|246|TN_
GCACGCTGCGTTCTTCATCGATGCGAGAGCCAAGAGATCCGTTGCTGAAAGTTGTATATATTATATAGGCACAACATTCTATTAACATACATTGGGGTAAATGAAGCAACATAGACCTGAAAGGTCTACAAAAAGTGCACAGGTGGAGATATAAAGATGACAAGGTGTGCACATGCTCCCTAGAGAACCAGCAACAACCCATCAGGTTTATTTCAATAATGATCCTTCCGCAGGTTCACCTAACGG
>S1|FCQD7IX01BXLYH|44|TN_
ACAGCTGCGTTCTTCATCGATGCGAGAGCCAAGAGATCCGTTGT
>S1|FCQD7IX01BXFWJ|78|TN_
TACNCGGCTGCGTTCTTCATCGATGCGAGAGCCAAGAGATCCGTTGCTGAAAGTTGTATATTTNTATTTATGACATAC
>S1|FCQD7IX01BTHEX|285|TN_
GAACCGAGCTGCGTTCTTCATCGATGCAAGAGCCTAGAGATCCGTTGTTGAAAGTTTTTATTTTATTGAAGCAAAAGATTCAGACAATGTTGTTTTAATCAAGTTTTGGTAAATAGTCTTGCCACTGGCAACTCCCGGACTTGGGTTATTCACACAAGCCAAAGGTCTTACACAAGGTAAAACATGTCCAGTGGAAGCAACATGGTAGGTAGACAATGGGATATAAAAAACTAAGAGCAGTTTTTCTAGTAATGATCCTTCCGCAGGTTCACCTACGGTAAACCG
>S1|FCQD7IX01BUOWC|55|TN_
ACCGGAAGCTGCGTTCTTCATCGATGCAGAACACAGANCTTCGTTGTAAGTTAAA
>S1|FCQD7IX01BM7QS|62|TN_
ACCGAGCTGCGTTCTTCATCGATGCAGAGCCAGAGATCCGTTGTNTAAGTTTATTTATTNTA
>S1|FCQD7IX01BMX7E|45|TN_
AACGNGGCTGCGTTCTTCATCGATGCAGAGCCAAGAGATCCGTTG
>S1|FCQD7IX01BYDGR|57|TN_
TACACGCTGCGTTCTTCATCGATGCGAGAGCCAAGAGATCCTATNTTGAAAGTTGTT
>S1|FCQD7IX01BZ2EX|51|TN_
GACAACGCTGCGTTCTTCATCGATGCGAGAGCCAAGAGATCCGTTGTNAAG
>S1|FCQD7IX01BVNLM|46|TN_
GACGAGCTGCGTTCTTCATCGATGCGAGAGCCAAGAGATCCGTTGT
>S1|FCQD7IX01BVUU2|295|TN_
ATCAACGCTGCGTTCTTCATCGATGCGAGAACCAAGAGATCCGTTGTTGAAAGTTTTAACTTTTATTTTAAATTCAGAAGACTCTAAATACAATATTTTATGTTAACCTTCCGACCAGGCTATACAGCTAACTGTACAGCCAAAACGATCGGAAGCAACAGGTAGTTTAGACAAGGGGTTTGAAACGTATATTCGAATGAATATATATTACTTTTAATGATCCTTCCGCAGGTTCACCTACGGAAACCTTGTTACGACTTTTACTTCCGTTGTTCTGATGGCGGCGGAGGGAGGG
>S1|FCQD7IX01BVJYR|247|TN_
GCTACGCTGCGTTCTTCATCGATGCGAGAGCCAAGAGATCCGTTGCTGAAAGTTGTATATATTATATAGGCACAACATTCTATTAACATACATTGGGGTAAATGAAGCAACATAGACCTGAAAGGTCTACAAAAAGTGCACAGGTGGAGATATAAAGATGACAAGGTGTGCACATGCTCCCTAGAGAACCAGCAACAACCCATCAGGTTTATTTCAATAATGATCCTTCCGCAGGTTCACCTAACGG
>S1|FCQD7IX01BX6D4|57|TN_
GACACGCTGCGTTCTTTCATCGATGCGAGAGCCAAGAGATCCGTTGTTNAAGTAGTA
>S1|FCQD7IX01BOAG2|249|TN_
GCNCGCTGCGTTCTTCATCGATGCGAGAGCCAAGAGATCCGTTGCTGAAAGTTGTATATTTTCACTTTTTTATCAACATTCTAAACAATGAGGTTGTGTAAAATGACATAGACCCTGAAAGGGCAAAGCCGGCCTTTTGAAGAAGCAAAAAGCAACAGCAGTCCCGACTCGAATGAGAGGCTCATTCATTCCAGGGATCTACAAAATGTGCACAGTTGGAAGAAATAATAAATATGAGACAAGCGTGCA
>S1|FCQD7IX01BV0O1|63|TN_
GACACGCTGCGTTCTTCATCGATGCAGAGCCAGAGATCCGTTGTTGAAAGTTTNTTATNTTAG
>S1|FCQD7IX01BTW9L|293|TN_
ACCGAAGCTGCGTTCTTCATCGATGCGAGAACCAAGAGATCCGTTGTTGAAAGTTTTTAACTTTTATTTTTAAATTCAGAAGACTCTAAATACAATATTTTATGTTAACCTTCCGACCAGGCTATACAGCTAACTGTACAGCCAAAACGATCGGAAGCAACAGGTAGTTTAGACAAGGGGTTTGAAACGTATATTCGAATGAATATATATTACTTTTAATGATCCTTCCGCAGGTTCACCTACGGAAACCTTGTTACGACTTTTACTTCCTTCGTCTGATGGCGCGAGGGAGG
>S1|FCQD7IX01BME64|44|TN_
GACCAGCTGCGTTCTTCATCGATGCAGAGCCAAGAGATCCGTTG
>S1|FCQD7IX01BS1OK|117|TN_
AACAGCTGCGTTCTTCATCGATGCGAGAGCCAAGAGATCCGTTGTTGAAAGTGATCTTTAATTTTATCATTAATACATAAATTTTATACATTCAAGAGTGGGTTTTAAATATAAACG
>S1|FCQD7IX01BTFQ6|44|TN_
ACAGCTGCGTTCTTCATCGATGCGAGAGCCAAGAGATCCGTTGT
>S1|FCQD7IX01BVK6S|290|TN_
AACCGCGCTGCGTTCTTCATCGATGCAAGAGCCTAGAGATCCGTTGTTGAAAGTTTTTATTTTATTGAAGCAAAAGATTCAGACAATGTTGTTTTAATCAAGTTTTGGTAAATAGTCTTGCCACTGGCAACTCCCGGACTTGGGTTATTCACACAAGCCAAAGGTCTTACACAAGGTAAAACATGTCCAGTGGAAGCAACATGGTAGGTAGACAATGGGATATAAAAAACTAAGAGCAGTTTTTCTAGTAATGATCCTTCCCGCCAGGTTCGTACCTACCGGTAAAACCG
>S1|FCQD7IX01BRCWD|278|TN_
AACCAGCTGCGTTCTTCATCGATGCAAGAGCCTAGAGATCCGTTGTTGAAAGTTTTTATTTTATTGAAGCAAAAGATTCAGACAATGTTGTTTTAATCAAGTTTTGGTAAATAGTCTTGCCACTGGCAACTCCCGGACTTGGGTTATTCACACAAGCCAAAGGTCTTACACAAGGTAAAACATGTCCAGTGGAAGCAACATGGTAGGTAGACAATGGGATATAAAAACTAAGAGCAGTTTTCTAGTAATGATCCTTCCGCAGGTTCACCTACGGTAAA
>S1|FCQD7IX01BRZZB|66|TN_
AACACGCTGCGTTCTTCATCGATGCAGAGCCAAGAGATCCCGTTGTTGAAAGTGATCTTTTAATTT
>S1|FCQD7IX01BQXPR|291|TN_
ACCGGAGCTGCGTTCTTCATCGATGCGAGAACCAAGAGATCCGTTGTTGAAAGTTTTAACTTTTATTTTAAATTCAGAAGACTCTAAATACAATATTTTATGTTAACCTTCCGACCAGGCTATACAGCTAACTGTACAGCCAAAACGATCGGAAGCAACAGGTAGTTTAGACAAGGGGTTTGAAACGTATATTCGAATGAATATATATTACTTTTAATGATCCTTCCGCAGGTTCACCTACGGAAACCTTGTTACGACTTTTACTTCCTCGGTCTGATGGCGCGAGGGAGG
>S1|FCQD7IX01BS6PN|78|TN_
ACCGAGCTGCGTTCTTCATCGATGCGAGAACCAAGAGATCCTNTTGTAGTTAAATTTNTTTAATTAGTTAGTAGAACC
>S1|FCQD7IX01BQ0WP|286|TN_
GAACAACGCTGCGTTCTTCATCGATGCAAGAGCCTAGAGATCCGTTGTTGAAAGTTTTTATTTTATTGAAGCAAAAGATTCAGACAATGTTGTTTTAATCAAGTTTTGGTAAATAGTCTTGCCACTGGCAACTCCCGGACTTGGGTTATTCACACAAGCCAAAGGTCTTACACAAGGTAAAACATGTCCAGTGGAAGCAACATGGTAGGTAGACAATGGGATATAAAAAACTAAGAGCAGTTTTCTAGTAATGATCCTTCCCGCAGGTTCGACCTACGGTAAACCG
>S1|FCQD7IX01BPIIP|53|TN_
AACACGCTGCGTTCTTCATCGATGCAGAGCCAAGAGATCCGTTGTNAAGTAGT
>S1|FCQD7IX01BW082|44|TN_
GACAGCTGCGTTCTTCATCGATGCAGAGCCAAGAGATCCGTTGT
>S1|FCQD7IX01BQM6I|246|TN_
CCCTGGCTGCGTTCTTCATCGATGCGAGAGCCAAGAGATCCGTTGCTGAAAGTTGTATATATTATATAGGCACAACATTCTATTAACATACATTGGGGTAAATGAAGCAACATAGACCTGAAAGGTCTACAAAAAGTGCACAGGTGGAGATATAAAGATGACAAGGTGTGCACATGCTCCCTAGAGAACCAGCAACAACCCATCAGGTTTATTTCAATAATGATCCTTCCGCAGGTTCACCTACGG
>S1|FCQD7IX01BRP4Q|292|TN_
CCGAAGCTGCGTTCTTCATCGATGCGAGAACCAAGAGATCCGTTGTTGAAAGTTTTAACTTTTATTTTTAAATTCAGAAGACTCTAAATACAATATTTTATGTTAACCTTCCGACCAGGCTATACAGCTAACTGTACAGCCAAAACGATCGGAAGCAACAGGTAGTTTAGACAAGGGGTTTGAAACGTATATTCGAATGAATATATATTACTTTTAATGATCCTTCCGCAGGTTCACCTACGGAAACCTTGTTACGACTTTTACTTCCTTCCGGCTGATGGCGCGAGGGAGG
>S1|FCQD7IX01BVKZB|293|TN_
ACCGAAGCTGCGTTCTTCATCGATGCGAGAACCAAGAGATCCGTTGTTGAAAGTTTTTAACTTTTATTTTTAAATTCAGAAGACTCTAAATACAATATTTTATGTTAACCTTCCGACCAGGCTATACAGCTAACTGTACAGCCAAAACGATCGGAAGCAACAGGTAGTTTAGACAAGGGGTTTGAAACGTATATTCGAATGAATATATATTACTTTTAATGATCCTTCCGCAGGTTCACCTACGGAAACCTTGTTACGACTTTTACTTCCTTCGTCTGATGGCGCGAGGGAGG
>S1|FCQD7IX01BPL6H|60|TN_
ACCGGAGCTGCGTTCTTCATCGATGCGAGAGCCAAGAGATCCGTTGCTGAAAGTTGTATT
>S1|FCQD7IX01BMBXO|281|TN_
AACAAGCTGCGTTCTTCATCGATGCAAGAGCCTAGAGATCCGTTGTTGAAAGTTTTTATTTTATTGAAGCAAAAGATTCAGACAATGTTGTTTTAATCAAGTTTTGGTAAATAGTCTTGCCACTGGCAACTCCCGGACTTGGGTTATTCACACAAGCCAAAGGTCTTACACAAGGTAAAACATGTCCAGTGGAAGCAACATGGTAGGTAGACAATGGGATATAAAAAACTAAGAGCAGTTTTTCTAGTAATGATCCTTCCGCAGGTTCGACCTACGGTAAA
>S1|FCQD7IX01BURVG|250|TN_
ACGCGGCTGCGTTCTTCATCGATGCGAGAGCCAAGAGATCCGTTGCTGAAAGTTGTATATTTTCACTTTTTTATCAACATTCTAAACAATGAGGTTGTGTAAAATGACATAGACCCTGAAAGGGCAAAGCCGGCCTTTTGAAGAAGCAAAAGACAACAGCAGTCCCGACTCGAATGAGAGGCTCATTCATTCCAGGGATCTACAAAATGTGCACAGTTGGAAGAAATAATAAATATGAGACAAGCGTGCA
>S1|FCQD7IX01BNX7O|236|TN_
AACCGNGCTGCGTTCTTCATCGATGCGAGAGCCAAGAGATCCGTTGTTGAAAGTGATCTTTAATTTTATCATTAATACATAAATTTTATACGTTCAAGAGTGGGTTTTAAATATAAGCGATCGCAGAACCTCGCTAACGCTCGGTTCGTTAAATCAATAATGATCCTTCCGCAGGTTCACCTACGGAAACCTTGTTACGACTTTTACTTCCTCGGTTCTGATGGCGCGAGGGAGGC
>S1|FCQD7IX01BV9RU|65|TN_
AACCGNGCTGCGTTCTTCATCGATGCAAGAGCCTAAGAGATCCGTTGTNAAGTTTTAATTTTATT
>S1|FCQD7IX01BUXM5|62|TN_
GTCTCGCTGCGTTCTTCATCGATGCGAGAGCCAAGAGATCCGTTGCTGAAAGTTGTATATTT
>S1|FCQD7IX01BRP53|55|TN_
CCGAGCTGCGTTCTTCATCGATGCGAGACACAGANCTCGTTGATTATTAATTTAT
>S1|FCQD7IX01BPK38|248|TN_
GGCCGCTGCGTTCTTCATCGATGCGAGAGCCAAGAGATCCGTTGTTGAAAGTTGTACATTTGTAGTGCTCAGCACAACATTATTATTCGTTACATTCGTATGGGTGTAAAAAATCCTCAGCCAGCCGAAGCCAGCAGAGGCAAAGGTGCACAAATGGGTGGTCGATATAAATGCCCCCCAACGTGCACATGCTCTTGAAAGAGCCAGCACTGAAGGTAGACAATTTAACATCGGTAATGATCCTTCCG
>S1|FCQD7IX01BT0DE|67|TN_
ACGTGCTGCGTTCTTCATCGATGCAGACACAGANCTCGTTGTAGTTAATTTTTATTTTAATTNAAGA
>S1|FCQD7IX01BU73B|46|TN_
TACACGCTGCGTTCTTCATCGATGCGAGAGCCAAGAGATCCGTTGT
>S1|FCQD7IX01BV0UV|63|TN_
GACAGCTGCGTTCTTCATCGATGCGAGAGCCAAGAGATCCGTTGCTGAAAGTTGTATTNTATT
>S1|FCQD7IX01BP4MG|65|TN_
ACACGCTGCGTTCTTCATCGATGCAAGAGCCTAGAGATCCGTTGTTGAAGTTTTAATTTTTATTT
>S1|FCQD7IX01BRS71|53|TN_
AACACGCTGCGTTCTTCATCGATGCGAGAGCCAAGAGATCCGTTGTNAAGAGT
>S1|FCQD7IX01BYWSM|289|TN_
AACCAGCTGCGTTCTTCATCGATGCAAGAGCCTAGAGATCCGTTGTTGAAAGTTTTTATTTTATTGAAGCAAAAGATTCAGACAATGTTGTTTTAATCAAGTTTTGGTAAATAGTCTTGCCACTGGCAACTCCCGGACTTGGGTTATTCACACAAGCCAAAGGTCTTACACAAGGTAAAACATGTCCAGTGGAAGCAACATGGTAGGTAGACAATGGGATATAAAAAACTAAGAAGCAGTTTTTCTAGTAATAGATCCTTCCGTCCAGGTTCTACCTACCGGTAAACCG
>S1|FCQD7IX01BOL8Y|251|TN_
TACNCGGCTGCGTTCTTCATCGATGCGAGAGCCAAGAGATCCGTTGCTGAAAGTTGTATATTTTCACTTTTTTATCAACATTCTAAACAATGAGGTTGTGTAAAATGACATAGACCCTGAAAGGGCAAAGCCGGCCTTTTGAAGAAGCAAAAAGCAACAGCAGTCCCGACTCGAATGAGAGGCTCATTCATTCCAGGGATCTACAAAATGTGCACAGTTGGAAGAAATAATAAATATGAGACAAGCGTGCA
>S1|FCQD7IX01BSR7E|62|TN_
GCACGCTGCGTTCTTCATCGATGCGAGAGCCAAGAGATCCGTTGCTGAAAGTTGTATATTTC
>S1|FCQD7IX01BPU28|46|TN_
ACGAGCTGCGTTCTTCATCGATGCGAGAGACCAAGAGATCCGTTGT
>S1|FCQD7IX01BQ6RM|44|TN_
ACCGAGCTGCGTTCTTCATCGATGCGAGAGCCAGAGATCCGTTG
>S1|FCQD7IX01BNOAI|45|TN_
GACACGCTGCGTTCTTCATCGATGCAGAGCCAAGAGATCCGTTGT
>S1|FCQD7IX01BVWJI|62|TN_
ACCGGAGCTGCGTTCTTCATCGATGCGAGAGCCAAGAGATCCGTTGTNAAGTAGTTTNTATT
>S1|FCQD7IX01BVG2P|295|TN_
CCGAAGCTGCGTTCTTCATCGATGCGAGAACCAAGAGATCCGTTGTTGAAAGTTTTTAACTTTTATTTTTAAATTCAGAAGACTCTAAATACAATATTTTATGTTAACCTTCCGACCAGGCTATACAGCTAACTGTACAGCCAAAACGATCGGAAGCAACAGGTAGTTTAGACAAGGGGTTTGAAACGTATATTCGAATGAATATATATTACTTTTAATGATCCTTCCGCAGGTTCACCTACGGAAACCTTGTTACGACTTTTACTTCCTTCGGTCTGATGGCGGCGGAGGGAGG
>S1|FCQD7IX01BX62A|294|TN_
ACGAAGCTGCGTTCTTCATCGATGCGAGAACCAAGAGATCCGTTGTTGAAAGTTTTTAACTTTTATTTTTAAATTCAGAAGACTCTAAATACAATATTTTATGTTAACCTTCCGACCAGGCTATACAGCTAACTGTACAGCCAAAACGATCGGAAGCAACAGGTAGTTTAGACAAGGGGTTTGAAACGTATATTCGAATGAATATATATTACTTTTAATGATCCTTCCGCAGGTTCACCTACGGAAACCTTGTTACGACTTTTACTTCCTTCGTTCTGATGGCGCGGAGGGAGG
>S1|FCQD7IX01BMOAW|46|TN_
GACCGAGCTGCGTTCTTCATCGATGCAGAGCCAAGAGATCCGTTGT
>S1|FCQD7IX01BPXWJ|280|TN_
ACAACGCTGCGTTCTTCATCGATGCAAGAGCCTAGAGATCCGTTGTTGAAAGTTTTTATTTTATTGAAGCAAAAGATTCAGACAATGTTGTTTTAATCAAGTTTTGGTAAATAGTCTTGCCACTGGCAACTCCCGGACTTGGGTTATTCACACAAGCCAAAGGTCTTACACAAGGTAAAACATGTCCAGTGGAAGCAACATGGTAGGTAGACAATGGGATATAAAAAACTAAGAGCAGTTTTTCTAGTAATGATCCTTCCGCAGGTTCACCTACGGTAAA
>S1|FCQD7IX01BPK4G|43|TN_
GCCGAGCTGCGTTCTTCATCGATGCGAGACACAGANCTCGTTG
>S1|FCQD7IX01BXHBY|280|TN_
AACCAGCTGCGTTCTTCATCGATGCAAGAGCCTAGAGATCCGTTGTTGAAAGTTTTTATTTTATTGAAGCAAAAGATTCAGACAATGTTGTTTTAATCAAGTTTTGGTAAATAGTCTTGCCACTGGCAACTCCCGGACTTGGGTTATTCACACAAGCCAAAGGTCTTACACAAGGTAAAACATGTCCAGTGGAAGCAACATGGTAGGTAGACAATGGGATATAAAAAACTAAGAGCAGTTTTTCTAGTAATGATCCTTCCGCAGGTTCACCTACGGTAAA
>S1|FCQD7IX01BQRKT|287|TN_
AACAAGCTGCGTTCTTCATCGATGCAAGAGCCTAGAGATCCGTTGTTGAAAGTTTTTATTTTATTGAAGTCAAAAGTATTCAGACAATGTTGTTTTAATCAAGTTTTGGTAAATAGTCTTGCCACTGGCAACTCCCGGACTTGGGTTATTCACACAAGCCAAAGGTCTTACACAAGGTAAACATGTCCAGTGGAAGCAACATGGTAGGTAGACAATGGGATATAAAAACTAANAGNNGTTTTCTAGTAATAGATCCTTCCGTCCAGGTTCGTACCTACGGTAAACCG
>S1|FCQD7IX01BOGSQ|252|TN_
TACNCGGCTGCGTTCTTCATCGATGCGAGAGCCAAGAGATCCGTTGCTGAAAGTTGTATATTTTCACTTTTTTATCAACATTCTAAACAATGAGGTTGTGTAAAATGACATAGACCCTGAAAGGGCAAAGCCGGCCTTTTGAAGAAGCAAAAAGACAACAGCAGTCCCGACTCGAATGAGAGGCTCATTCATTCCAGGGATCTACAAAATGTGCACAGTTGGAAGAAATAATAAATATGAGACAAGCGTGCA
>S1|FCQD7IX01BTTJ4|291|TN_
ACCGAGCTGCGTTCTTCATCGATGCGAGAACCAAGAGATCCGTTGTTGAAAGTTTTAACTTTTATTTTTAAATTCAGAAGACTCTAAATACAATATTTTATGTTAACCTTCCGACCAGGCTATACAGCTAACTGTACAGCCAAAACGATCGGAAGCAACAGGTAGTTTAGACAAGGGGTTTGAAACGTATATTCGAATGAATATATATTACTTTTAATGATCCTTCCGCAGGTTCACCTACGGAAACCTTGTTACGACTTTTACTTCCTCGGTCTGATGGCGCGAGGGAGG
>S1|FCQD7IX01BM1M7|250|TN_
GTCTCGCTGCGTTCTTCATCGATGCGAGAGCCAAGAGATCCGTTGCTGAAAGTTGTATATTTTCACTTTTTTATCAACATTCTAAACAATGAGGTTGTGTAAAATGACATAGACCCTGAAAGGGCAAAGCCGGCCTTTTGAAGAAGCAAAAAGCAACAGCAGTCCCGACTCGAATGAGAGGCTCATTCATTCCAGGGATCTACAAAATGTGCACAGTTGGAAGAAATAATAAATATGAGACAAGCGTGCA
>S1|FCQD7IX01BMO0R|289|TN_
NGTGTTGCTGCGTTCTTCATCGATGCGAGAACCAAGAGATCCGTTGTTGAAAGTTTTAACTTTTATTTTAAATTCAGAAGACTCTAAATACAATATTTTATGTTAACCTTCCGACCAGGCTATACAGCTAACTGTACAGCCAAAACGATCGGAAGCAACAGGTAGTTTAGACAAGGGGTTTGAAACGTATATTCGAATGAATATATATTACTTTTAATGATCCTTCCGCAGGTTCACCTACGGAAACCTTGTTACGACTTTTACTTCCAACACTCTGATGGCGCGAGGG
>S1|FCQD7IX01BNQZH|250|TN_
ACGCGGCTGCGTTCTTCATCGATGCGAGAGCCAAGAGATCCGTTGCTGAAAGTTGTATATTTTCACTTTTTTATCAACATTCTAAACAATGAGGTTGTGTAAAATGACATAGACCCTGAAAGGGCAAAGCCGGCCTTTTGAAGAAGCAAAAAGCAACAGCAGTCCCGACTCGAATGAGAGGCTCATTCATTCCAGGGATCTACAAAATGTGCACAGTTGGAAGAAATAATAAATATGAGACAAGCGTGCA
>S1|FCQD7IX01BQJNH|289|TN_
AGTGGTGCTGCGTTCTTCATCGATGCGAGAACCAAGAGATCCGTTGTTGAAAGTTTTAACTTTTATTTTAAATTCAGAAGACTCTAAATACAATATTTTATGTTAACCTTCCGACCAGGCTATACAGCTAACTGTACAGCCAAAACGATCGGAAGCAACAGGTAGTTTAGACAAGGGGTTTGAAACGTATATTCGAATGAATATATATTACTTTTAATGATCCTTCCGCAGGTTCACCTACGGAAACCTTGTTACGACTTTTACTTCCAACACTCTGATGGCGCGAGGG
>S1|FCQD7IX01BNH4B|252|TN_
GGCGACGCTGCGTTCTTCATCGATGCGAGAGCCAAGAGATCCGTTGCTGAAAGTTGTATATTTTTCACTTTTTTATCAACATTCTAAACAATGAGGTTGTGTAAAATGACATAGACCCTGAAAGGGCAAAGCCGGCCTTTTGAAGAAGCAAAAAGCAACAGCAGTCCCGACTCGAATGAGAGGCTCATTCATTCCAGGGATCTACAAAATGTGCACAGTTGGAAGAAATAATAAATATGAGACAAGCGTGCA
>S1|FCQD7IX01BT9IR|249|TN_
CTACGCTGCGTTCTTCATCGATGCGAGAGCCAAGAGATCCGTTGCTGAAAGTTGTATATTTTCACTTTTTTATCAACATTCTAAACAATGAGGTTGTGTAAAATGACATAGACCCTGAAAGGGCAAAGCCGGCCTTTTGAAGAAGCAAAAAGCAACAGCAGTCCCGACTCGAATGAGAGGCTCATTCATTCCAGGGATCTACAAAATGTGCACAGTTGGAAGAAATAATAAATATGAGACAAGCGTGCA
>S1|FCQD7IX01BZP0K|45|TN_
GACACGCTGCGTTCTTCATCGATGCAGAGCCAAGAGATCCGTTGT
>S1|FCQD7IX01BZMF9|44|TN_
GACACGCTGCGTTCTTCATCGATGCAGAGCCAAGAGATCCGTTG
>S1|FCQD7IX01BS67O|280|TN_
ACCGAGCTGCGTTCTTCATCGATGCAAGAGCCTAGAGATCCGTTGTTGAAAGTTTTTATTTTATTGAAGCAAAAGATTCAGACAATGTTGTTTTAATCAAGTTTTGGTAAATAGTCTTGCCACTGGCAACTCCCGGACTTGGGTTATTCACACAAGCCAAAGGTCTTACACAAGGTAAAACATGTCCAGTGGAAGCAACATGGTAGGTAGACAATGGGATATAAAAAACTAAGAGCAGTTTTTCTAGTAATGATCCTTCCGCAGGTTCACCTACGGTAAA
>S1|FCQD7IX01BPBG4|294|TN_
ACGAAGCTGCGTTCTTCATCGATGCGAGAACCAAGAGATCCGTTGTTGAAAGTTTTTAACTTTTATTTTTAAATTCAGAAGACTCTAAATACAATATTTTATGTTAACCTTCCGACCAGGCTATACAGCTAACTGTACAGCCAAAACGATCGGAAGCAACAGGTAGTTTAGACAAGGGGTTTGAAACGTATATTCGAATGAATATATATTACTTTTAATGATCCTTCCGCAGGTTCAACCTACGGAAACCTTGTTACGACTTTTACTTCCTTCGGTCTGATGGCGCGAGGGAGG
>S1|FCQD7IX01BX41U|251|TN_
CCCTGGCTGCGTTCTTCATCGATGCGAGAGCCAAGAGATCCGTTGCTGAAAGTTGTATATTTTTCACTTTTTTATCAACATTCTAAACAATGAGGTTGTGTAAAATGACATAGACCCTGAAAGGGCAAAGCCGGCCTTTTGAAGAAGCAAAAAGCAACAGCAGTCCCGACTCGAATGAGAGGCTCATTCATTCCAGGGATCTACAAAATGTGCACAGTTGGAAGAAATAATAAATATGAGACAAGCGTGCA
>S1|FCQD7IX01BRMDP|240|TN_
AGCTGCGTTCTTCATCGATGCGAGAGCCAAGAGATCCGTTGTTGAAAGTGATCTTTATTTATTATTATATACATAATATAAAATGATTCAATTTATAAGAGTGGGTTTTAAATACAAGTTTTCGCGAGACCATGACCAAAGATCAGGTCCGCTAAAAATCAGTAATGATCCTTCCGCAGGTTCACCTACGGAAACCTTGTTACGACTTTTACTTCCTCGGTTCTGATGGCGCGAGGGAGC
>S1|FCQD7IX01BP44H|294|TN_
GCCGAAGCTGCGTTCTTCATCGATGCGAGAACCAAGAGATCCGTTGTTGAAAGTTTTTAACTTTTATTTTTAAATTCAGAAGACTCTAAATACAATATTTTATGTTAACCTTCCGACCAGGCTATACAGCTAACTGTACAGCCAAAACGATCGGAAGCAACAGGTAGTTTAGACAAGGGGTTTGAAACGTATATTCGAATGAATATATATTACTTTTAATGATCCTTCCGCAGGTTCACCTACGGAAACCTTGTTACGACTTTTACTTCCTTCGGCCTGATGGCGCGAGGGAGG
>S1|FCQD7IX01BR73M|250|TN_
GACNCGCTGCGTTCTTCATCGATGCGAGAGCCAAGAGATCCGTTGCTGAAAGTTGTATATTTTCACTTTTTTATCAACATTCTAAACAATGAGGTTGTGTAAAATGACATAGACCCTGAAAGGGCAAAGCCGGCCTTTTGAAGAAGCAAAAAGCAACAGCAGTCCCGACTCGAATGAGAGGCTCATTCATTCCAGGGATCTACAAAATGTGCACAGTTGGAAGAAATAATAAATATGAGACAAGCGTGCA
>S1|FCQD7IX01BOFOZ|285|TN_
AACCGGCTGCGTTCTTCATCGATGCAAGAGCCTAGAGATCCGTTGTTGAAAGTTTTTATTTTATTGAAGCAAAAGATTCAGACAATGTTGTTTTAATCAAGTTTTGGTAAATAGTCTTGCCACTGGCAACTCCCGGACTTGGGTTATTCACACAAGCCAAAGGTCTTACACAAGGTAAAACATGTCCAGTGGAAGCAACATGGTAGGTAGACAATGGGATATAAAAAACGTAANAGCAGTTTTTCTAGTAATGATCCTTCCGCAGGTTCACCTACGGAAACCTTA
>S1|FCQD7IX01BU0SF|120|TN_
ACCGGAGCTGCGTTCTTCATCGATGCGAGAGCCAAGAGATCCGTTGTTGAAAGTGATCTTTAATTTTTATCTATTAATACATAAATTTTATACATTCAAGAGTGGGTTTTTAAATATAAA
>S1|FCQD7IX01BP3PR|283|TN_
AACAGCTGCGTTCTTCATCGATGCAAGAGCCTAGAGATCCGTTGTTGAAAGTTTTTATTTTATTGAAGCAAAAGATTCAGACAATGTTGTTTTAATCAAGTTTTGGTAAATAGTCTTGCCACTGGCAACTCCCGGACTTGGGTTATTCACACAAGCCAAAGGTCTTACACAAGGTAAAACATGTCCAGTGGAAGCAACATGGTAGGTAGACAATGGGATATAAAAAACTAAGAGCAGTTTTTCTAGTAATGATCCTTCCGTCAGGTTCACCTACGGTAAACCG
>S1|FCQD7IX01BXXMZ|294|TN_
GCCGAAGCTGCGTTCTTCATCGATGCGAGAACCAAGAGATCCGTTGTTGAAAGTTTTTAACTTTTATTTTTAAATTCAGAAGACTCTAAATACAATATTTTATGTTAACCTTCCGACCAGGCTATACAGCTAACTGTACAGCCAAAACGATCGGAAGCAACAGGTAGTTTAGACAAGGGGTTTGAAACGTATATTCGAATGAATATATATTACTTTTAATGATCCTTCCGCAGGTTCACCTACGGAAACCTTGTTACGACTTTTACTTCCTTCGGCCTGATGGCGCGAGGGAGG
>S1|FCQD7IX01BOJ31|58|TN_
AACCAGCTGCGTTCTTCATCGATGCAAGAGCCTAGAGATCCGTTGTTNAAGTTTATTT
>S1|FCQD7IX01BVQ6D|250|TN_
ACNCGGCTGCGTTCTTCATCGATGCGAGAGCCAAGAGATCCGTTGCTGAAAGTTGTATATTTTCACTTTTTTATCAACATTCTAAACAATGAGGTTGTGTAAAATGACATAGACCCTGAAAGGGCAAAGCCGGCCTTTTGAAGAAGCAAAAAGCAACAGCAGTCCCGACTCGAATGAGAGGCTCATTCATTCCAGGGATCTACAAAATGTGCACAGTTGGAAGAAATAATAAATATGAGACAAGCGTGCA
>S1|FCQD7IX01BWSM1|249|TN_
TACNCGGCTGCGTTCTTCATCGATGCGAGAGCCAAGAGATCCGTTGCTGAAAGTTGTATATATTATATAGGCACAACATTCTATTAACATACATTGGGGTAAATGAAGCAACATAGACCTGAAAGGTCTACAAAAAGTGCACAGGTGGAGATATAAAGATGACAAGGTGTGCACATGCTCCCTAGAGAACCAGCAACAACCCATCAGGTTTATTTCAATAATGATCCTTCCGCAGGTTCACCTAACCGG
>S1|FCQD7IX01BVXFH|247|TN_
ACGCGGCTGCGTTCTTCATCGATGCGAGAGCCAAGAGATCCGTTGCTGAAAGTTGTATATATTATATAGGCACAACATTCTATTAACATACATTGGGGTAAATGAAGCAACATAGACCTGAAAGGTCTACAAAAAGTGCACAGGTGGAGATATAAAGATGACAAGGTGTGCACATGCTCCCTAGAGAACCAGCAACAACCCATCAGGTTTATTTCAATAATGATCCTTCCGCAGGTTCACCTAACGG
>S1|FCQD7IX01BO0C5|57|TN_
AACCGCGGCTGCGTTCTTTCATCGATGCGAGAGCCAAGAGATCCGTTGCTGAAAGTT
>S1|FCQD7IX01BWJ5O|247|TN_
CCNCTGGCTGGCGTTCTTCATCGATGCGAGAGCCAAGAGATCCGTTGCTGAAAGTTGTATATATTATATAGGCACAACATTCTATTAACATACATTGGGGTAAATGAAGCAACATAGACCTGAAAGGTCTAACAAAAAGTGCACAGGTGGAGATATAAAGATGACAAGGTGTGCACATGCTCCCTAGAGAACCAGCAACAACCCATCAGGTTTATTTCAATAATGATCCTTCCGCAGGTTCAACCCG
>S1|FCQD7IX01BOWC4|251|TN_
GTCTCGCTGCGTTCTTCATCGATGCGAGAGCCAAGAGATCCGTTGCTGAAAGTTGTATATTTTCACTTTTTTTATCAACATTCTAAACAATGAGGTTGTGTAAAATGACATAGACCCTGAAAGGGCAAAGCCGGCCTTTTGAAGAAGCAAAAAGCAACAGCAGTCCCGACTCGAATGAGAGGCTCATTCATTCCAGGGATCTACAAAATGTGCACAGTTGGAAGAAATAATAAATATGAGACAAGCGTGCA
>S1|FCQD7IX01BR849|45|TN_
GCACGCTGCGTTCTTCATCGATGCGAGAGCCAAGAGATCCGTTGT
>S1|FCQD7IX01BWDSJ|283|TN_
AACCAGCTGCGTTCTTCATCGATGCAAGAGCCTAGAGATCCGTTGTTGAAAGTTTTTATTTTATTGAAGCAAAAGATTCAGACAATGTTGTTTTAATCAAGTTTTGGTAAATAGTCTTGCCACTGGCAACTCCCGGACTTGGGTTATTCACACAAGCCAAAGGTCTTACACAAGGTAAAACATGTCCAGTGGAAGCAACATGGTAGGTAGACAATGGGATATAAAAAACTAAGAGCAGTTTTTCTAGTAATGATCCTTCCGCAGGTTCACCTACGGTAAACCG
>S1|FCQD7IX01BL8JX|55|TN_
GACACGCTGCGTTCTTCATCGATGCAGAGCCAAGAGATCCGTTGTNAAGTTAATT
>S1|FCQD7IX01BSFH9|293|TN_
AACCAGCTGCGTTCTTCATCGATGCGAGAACCAAGAGATCCGTTGTTGAAAGTTTTTAACTTTTATTTTTAAATTCAGAAGACTCTAAATACAATATTTTATGTTAACCTTCCGACCAGGCTATACAGCTAACTGTACAGCCAAAACGATCGGAAGCAACAGGTAGTTTAGACAAGGGGTTTGAAACGTATATTCGAATGAATATATATTACTTTTAATGATCCTTCCGCAGGTTCACCTACGGAAACCTTGTTACGACTTTTACTTCCTCGGTTCTGATGGCGCGAGGGAGG
>S1|FCQD7IX01BWR8H|293|TN_
CCGGAGCTGCGTTCTTCATCGATGCGAGAACCAAGAGATCCGTTGTTGAAAGTTTTAACTTTTATTTTTAAATTCAGAAGACTCTTAAATACAATATTTTATGTTAACCTTCCGACCAGGCTATACAGCTAACTGTACAGCCAAAACGATCGGAAGCAACAGGTAGTTTAGACAAGGGGTTTGAAACGTATATTCGAATGAATATATATTACTTTTAATGATCCTTCCGCAGGTTCACCTACGGAAACCTTGTTACGACTTTTACTTCCTTCCGGCTGATGGCGCGAGGGAGG
>S1|FCQD7IX01BQDUM|291|TN_
AACAAGCTGCGTTCTTCATCGATGCGAGAACCAAGAGATCCGTTGTTGAAAGTTTTAACTTTTATTTTAAATTCAGAAGACTCTAAATACAATATTTTATGTTAACCTTCCGACCAGGCTATACAGCTAACTGTACAGCCAAAACGATCGGAAGCAACAGGTAGTTTAGACAAGGGGTTTGAAACGTATATTCGAATGAATATATATTACTTTTAATGATCCTTCCGCAGGTTCACCTACGGAAACCTTGTTACGACTTTTACTTCCGTTGTTCTGATGGCGCGAGGGAGG
>S1|FCQD7IX01BVK6A|251|TN_
GTCTCGCTGCGTTCTTCATCGATGCGAGAGCCAAGAGATCCGTTGCTGAAAGTTGTATATTTTCACTTTTTTTATCAACATTCTAAACAATGAGGTTGTGTAAAATGACATAGACCCTGAAAGGGCAAAGCCGGCCTTTTGAAGAAGCAAAAAGCAACAGCAGTCCCGACTCGAATGAGAGGCTCATTCATTCCAGGGATCTACAAAATGTGCACAGTTGGAAGAAATAATAAATATGAGACAAGCGTGCA
>S1|FCQD7IX01BO5K1|249|TN_
GGCCACGCTGCGTTCTTCATCGATGCGAGAGCCAAGAGATCCGTTGCTGAAAGTTGTATATATTATATAGGCACAACATTCTATTAACATACATTGGGGTAAATGAAGCAACATAGACCTGAAAGGTCTACAAAAAGTGCACAGGTGGAGATATAAAGATGACAAGGTGTGCACATGCTCCCTAGAGAACCAGCAACAACCCATCAGGTTTATTTCAATAATGATCCTTCCGCAGGTTCACCTAACCGG
>S1|FCQD7IX01BPOWN|251|TN_
TACNCGGCTGCGTTCTTCATCGATGCGAGAGCCAAGAGATCCGTTGCTGAAAGTTGTATATTTTCACTTTTTTATCAACATTCTAAACAATGAGGTTGTGTAAAATGACATAGACCCTGAAAGGGCAAAGCCGGCCTTTTGAAGAAGCAAAAAGCAACAGCAGTCCCGACTCGAATGAGAGGCTCATTCATTCCAGGGATCTACAAAATGTGCACAGTTGGAAGAAATAATAAATATGAGACAAGCGTGCA
>S1|FCQD7IX01BSHIG|250|TN_
GCTACGCTGCGTTCTTCATCGATGCGAGAGCCAAGAGATCCGTTGCTGAAAGTTGTATATTTTCACTTTTTTATCAACATTCTAAACAATGAGGTTGTGTAAAATGACATAGACCCTGAAAGGGCAAAGCCGGCCTTTTGAAGAAGCAAAAAGCAACAGCAGTCCCGACTCGAATGAGAGGCTCATTCATTCCAGGGATCTACAAAATGTGCACAGTTGGAAGAAATAATAAATATGAGACAAGCGTGCA
>S1|FCQD7IX01BQQQN|64|TN_
AACCGNGCTGCGTTCTTCATCGATGCAGAGCCAGAGATCCGTTGTTGAAAGTTTTNTTATNTAG
>S1|FCQD7IX01BNFDP|86|TN_
ACCGAGCTGCGTTCTTCATCGATGCGAGAGCCAAGAGATCCGTTGTTGAAAGTTTAGTTAATTCTTAATTTATACTATTTAATACA
>S1|FCQD7IX01BN57Z|292|TN_
CCGAAGCTGCGTTCTTCATCGATGCGAGAACCAAGAGATCCGTTGTTGAAAGTTTTTAACTTTTATTTTTAAATTCAGAAGACTCTAAATACAATATTTTATGTTAACCTTCCGACCAGGCTATACAGCTAACTGTACAGCCAAAACGATCGGAAGCAACAGGTAGTTTAGACAAGGGGTTTGAAACGTATATTCGAATGAATATATATTACTTTTAATGATCCTTCCGCAGGTTCACCTACGGAAACCTTGTTACGACTTTTACTTCCTTCGTCTGATGGCGCGAGGGAGG
>S1|FCQD7IX01BOYQ5|67|TN_
ACACGCTGCGTTCTTCATCGATGCGAGAGCCAAGAGATCCGTTGTNAAGTAGTNTNTTATTCTATTT
>S1|FCQD7IX01BRVI2|59|TN_
GACAACGCTGCGTTCTTCATCGATGCAAGAGCCAAGAGATCCGTTGTNAAGTTTAATTT
>S1|FCQD7IX01BZER1|257|TN_
GACNCGGCTGCGTTCTTCATCGATGCGAGAGCCAAGAGATCCGTTGCTGAAAGTTGTATATTTTTCACTTTTTTTATCAACATTCTAAACAATGAGGTTGTGTAAAATGACATAGACCCTGAAAGGGCAAAGCCGGCCTTTTGAAGAAGCAAAAAGCAACAGCAGTCCCGACTCGAATGAGAGGCTCATTCATTCCAGGGATCTACAAAATNTGCACAGTTGGAAGAAATAAATAAATAATGAGANAAGACGTGCAA
>S1|FCQD7IX01BTGQ7|252|TN_
GAACGCGGCTGCGTTCTTCATCGATGCGAGAGCCAAGAGATCCGTTGCTGAAAGTTGTATATTTTCACTTTTTTATCAACATTCTAAACAATGAGGTTGTGTAAAATGACATAGACCCTGAAAGGGCAAAGCCGGCCTTTTGAAGAAGCAAAAGACAACAGCAGTCCCGACTCGAATGAGAGGCTCATTCATTCCAGGGATCTACAAAATGTGCACAGTTGGAAGAAATAATAAATATGAGACAAGCGTGCA
>S1|FCQD7IX01BPKZ9|54|TN_
GACACGCTGCGTTCTTCATCGATGCGAGAGCCAAGAGATCCGTTGTNAAGTAGT
>S1|FCQD7IX01BM8IK|67|TN_
GACAACGCTGCGTTCTTCATCGATGCAAGAGCCAAGAGATCCGTTGTTGAAAGTTTTNTTTATNTAG
>S1|FCQD7IX01BSKPW|251|TN_
TACNCGGCTGCGTTCTTCATCGATGCGAGAGCCAAGAGATCCGTTGCTGAAAGTTGTATATTTTCACTTTTTTATCAACATTCTAAACAATGAGGTTGTGTAAAATGACATAGACCCTGAAAGGGCAAAGCCGGCCTTTTGAAGAAGCAAAAAGCAACAGCAGTCCCGACTCGAATGAGAGGCTCATTCATTCCAGGGATCTACAAAATGTGCACAGTTGGAAGAAATAATAAATATGAGACAAGCGTGCA
>S1|FCQD7IX01BRMEE|247|TN_
CCCTGGCTGCGTTCTTCATCGATGCGAGAGCCAAGAGATCCGTTGCTGAAAGTTGTATATATTATATAGGCACAACATTCTATTAACATACATTGGGGTAAATGAAGCAACATAGACCTGAAAGGTCTACAAAAAGTGCACAGGTGGAGATATAAAGATGACAAGGTGTGCACATGCTCCCTAGAGAACCAGCAACAACCCATCAGGTTTATTTCAATAATGATCCTTCCGCAGGTTCACCTAACGG
>S1|FCQD7IX01BN02A|292|TN_
AACCAGCTGCGTTCTTCATCGATGCAAGAGCCTAGAGATCCGTTGTTGAAAGTTTTTATTTTATTGAAGCAAAAGATTCAGACAATGTTGTTTTAATCAAGTTTTGGTAAATAGTCTTGCCACTGGCAACTCCCGGACTTGGGTTATTCACACAAGCCAAAGGTCTTACACAAGGTAAAACATGTCCAGTGGAAGCAACATGGTAGGTAGACAATGGGATATAAAAAACTAAGAGCAGTTTTTCTTAGTAATAGATCCTTCCCGTCCAGGTTCGTACCTACCGGTAAAACCG
>S1|FCQD7IX01BS6QX|251|TN_
TACNCGGCTGCGTTCTTCATCGATGCGAGAGCCAAGAGATCCGTTGCTGAAAGTTGTATATTTTCACTTTTTTATCAACATTCTAAACAATGAGGTTGTGTAAAATGACATAGACCCTGAAAGGGCAAAGCCGGCCTTTTGAAGAAGCAAAAAGCAACAGCAGTCCCGACTCGAATGAGAGGCTCATTCATTCCAGGGATCTACAAAATGTGCACAGTTGGAAGAAATAATAAATATGAGACAAGCGTGCA
>S1|FCQD7IX01BWMGI|47|TN_
TACNCGGCTGCGTTCTTCATCGATGCGAGAGCCAAGAGATCCGTTGT
>S1|FCQD7IX01BXEAR|249|TN_
TACNCGGCTGCGTTCTTCATCGATGCGAGAGCCAAGAGATCCGTTGCTGAAAGTTGTATATATTATATAGGCACAACATTCTATTAACATACATTGGGGTAAATGAAGCAACATAGACCTGAAAGGTCTACAAAAAGTGCACAGGTGGAGATATAAAGATGACAAGGTGTGCACATGCTCCCTAGAGAACCAGCAACAACCCATCAGGTTTATTTCAATAATGATCCTTCCGCAGGTTCACCTAACCGG
>S1|FCQD7IX01BT8Y3|69|TN_
GACAGCTGCGTTCTTCATCGATGCAGAGCCAAGAGATCCGTTGTTAGTAAAGTTTTNTTTTAATNTAGA
>S1|FCQD7IX01BVZUL|45|TN_
GACAGCTGCGTTCTTCATCGATGCGAGAGCCAAGAGATCCGTTGT
>S1|FCQD7IX01BPYG3|53|TN_
ACACGCTGCGTTCTTCATCGATGCGAGAGCCAAGAGATCCGTTGTNAAGTAGT
>S1|FCQD7IX01BQHOF|252|TN_
GTTCTCGGCTGCGTTCTTCATCGATGCGAGAGCCAAGAGATCCGTTGCTGAAAGTTGTATATTTTCACTTTTTTATCAACATTCTAAACAATGAGGTTGTGTAAAATGACATAGACCCTGAAAGGGCAAAGCCGGCCTTTTGAAGAAGCAAAAAGCAACAGCAGTCCCGACTCGAATGAGAGGCTCATTCATTCCAGGGATCTACAAAATGTGCACAGTTGGAAGAAATAATAAATATGAGACAAGCGTGCA
>S1|FCQD7IX01BMY1E|54|TN_
AACACGCTGCGTTCTTCATCGATGCAGAGCCAGAGATCCGTTGTNAGTTTAATT
>S1|FCQD7IX01BUUUR|249|TN_
GGCAACGCTGCGTTCTTCATCGATGCGAGAGCCAAGAGATCCGTTGCTGAAAGTTGTATATATTATATAGGCACAACATTCTATTAACATACATTGGGGTAAATGAAGCAACATAGACCTGAAAGGTCTACAAAAAGTGCACAGGTGGAGATATAAAGATGACAAGGTGTGCACATGCTCCCTAGAGAACCAGCAACAACCCATCAGGTTTATTTCAATAATGATCCTTCCGCAGGTTCACCTAACCGG
>S1|FCQD7IX01BRMPE|287|TN_
AACCAGCTGCGTTCTTCATCGATGCAAGAGCCTAGAGATCCGTTGTTGAAAGTTTTTATTTTATTGAAGCAAAAGATTCAGACAATGTTGTTTTAATCAAGTTTTGGTAAATAGTCTTGCCACTGGCAACTCCCGGACTTGGGTTATTCACACAAGCCAAAGGTCTTACACAAGGTAAAACATGTCCAGTGGAAGCAACATGGTAGGTAGACAATGGGATATAAAAAACTAAGAGCAGTTTTTCTAGTAATGATCCTTCCGTCCAGGTTCTACCTACGGTAAAACCG
>S1|FCQD7IX01BXUBO|249|TN_
GCTCGCTGCGTTCTTCATCGATGCGAGAGCCAAGAGATCCGTTGCTGAAAGTTGTATATTTTCACTTTTTTATCAACATTCTAAACAATGAGGTTGTGTAAAATGACATAGACCCTGAAAGGGCAAAGCCGGCCTTTTGAAGAAGCAAAAAGCAACAGCAGTCCCGACTCGAATGAGAGGCTCATTCATTCCAGGGATCTACAAAATGTGCACAGTTGGAAGAAATAATAAATATGAGACAAGCGTGCA
>S1|FCQD7IX01BQQZT|248|TN_
CGCTGGCTGCGTTCTTCATCGATGCGAGAGCCAAGAGATCCGTTGCTGAAAGTTGTATATTTTCACTTTTTTATCAACATTCTAAACAATGAGGTTGTGTAAAATGACATAGACCCTGAAAGGGCAAAGCCGGCCTTTTGAAGAAGCAAAAAGCAACAGCAGTCCCGACTCGAATGAGAGGCTCATTCATTCCAGGGATCTACAAAATGTGCACAGTTGGAAGAAATAATAAATATGAGACAAGCGTG
>S1|FCQD7IX01BN7WN|290|TN_
AACCAGCTGCGTTCTTCATCGATGCAAGAGCCTAGAGATCCGTTGTTGAAAGTTTTTATTTTATTGAAGCAAAAGATTCAGACAATGTTGTTTTAATCAAGTTTTGGTAAATAGTCTTGCCACTGGCAACTCCCGGACTTGGGTTATTCACACAAGCCAAAGGTCTTACACAAGGTAAAACATGTCCAGTGGAAGCAACATGGTAGGTAGACAATGGGATATAAAAAACTAAGAGCAGTTTTTCTTAGTAATAGNTCCTTCCCGTCCAGGTTCTACCTACCGGTAAACCG
>S1|FCQD7IX01BTKMW|250|TN_
ACGCGGCTGCGTTCTTCATCGATGCGAGAGCCAAGAGATCCGTTGCTGAAAGTTGTATATTTTCACTTTTTTATCAACATTCTAAACAATGAGGTTGTGTAAAATGACATAGACCCTGAAAGGGCAAAGCCGGCCTTTTGAAGAAGCAAAAAGCAACAGCAGTCCCGACTCGAATGAGAGGCTCATTCATTCCAGGGATCTACAAAATGTGCACAGTTGGAAGAAATAATAAATATGAGACAAGCGTGCA
>S1|FCQD7IX01BYFUV|291|TN_
GACACGCTGCGTTCTTCATCGATGCGAGAACCAAGAGATCCGTTGTTGAAAGTTTTAACTTTTATTTTTAAATTCAGAAGACTCTAAATACAATATTTTATGTTAACCTTCCGACCAGGCTATACAGCTAACTGTACAGCCAAAACGATCGGAAGCAACAGGTAGTTTAGACAAGGGGTTTGAAACGTATATTCGAATGAATATATATTACTTTTAATGATCCTTCCGCAGGTTCACCTACGGAAACCTTGTTACGACTTTTACTTCCGTTGTCTGATGGCGCGAGGGAGG
>S1|FCQD7IX01BS4CU|282|TN_
AACAGCTGCGTTCTTCATCGATGCAAGAGCCTAGAGATCCGTTGTTGAAAGTTTTTATTTTATTGAAGCAAAAGATTCAGACAATGTTGTTTTAATCAAGTTTTGGTAAATAGTCTTGCCACTGGCAACTCCCGGACTTGGGTTATTCACACAAGCCAAAGGTCTTACACAAGGTAAAACATGTCCAGTGGAAGCAACATGGTAGGTAGACAATGGGATATAAAAAACTAAGAGCAGTTTTTCTAGTAATGATCCTTCCGCAGGTTCACCTACGGTAAACCG
>S1|FCQD7IX01BR74B|281|TN_
AACCAGCTGCGTTCTTCATCGATGCAAGAGCCTAGAGATCCGTTGTTGAAAGTTTTTATTTTATTGAAGCAAAAGATTCAGACAATGTTGTTTTAATCAAGTTTTGGTAAATAGTCTTGCCACTGGCAACTCCCGGACTTGGGTTATTCACACAAGCCAAAGGTCTTACACAAGGTAAAACATGTCCAGTGGAAGCAACATGGTAGGTAGACAATGGGATATAAAAACTAAGAGCAGTTTTTCTAGTAATGATCCTTCCGCAGGTTCACCTACGGTAACCG
>S1|FCQD7IX01BU7O8|58|TN_
GCACGCTGCGTTCTTCATCGATGCGAGAGCCAAGAGATCCGTTGTCTAGTTAAAGTTT
>S1|FCQD7IX01BUPVP|67|TN_
ACCGAGCTGCGTTCTTCATCGATGCCAGAACCAAGAGATCCGTTGTTGAAAGTTTTAACTTTATTTA
>S1|FCQD7IX01BT20A|252|TN_
AAACGCGGCTGCGTTCTTCATCGATGCGAGAGCCAAGAGATCCGTTGCTGAAAGTTGTATATTTTCACTTTTTTATCAACATTCTAAACAATGAGGTTGTGTAAAATGACATAGACCCTGAAAGGGCAAAGCCGGCCTTTTGAAGAAGCAAAAAGCAACAGCAGTCCCGACTCGAATGAGAGGCTCATTCATTCCAGGGATCTACAAAATGTGCACAGTTGGAAGAAATAATAAATATGAGACAAGCGTGCA
>S1|FCQD7IX01BR76C|248|TN_
AACGAGGCTGCGTTCTTCATCGATGCGAGAGCCAAGAGATCCGTTGCTGAAAGTTGTATATATTATATAGGCACAACATTCTATTAACATACATTGGGGTAAATGAAGCAACATAGACCTGAAAGGTCTACAAAAAGTGCACAGGTGGAGATATAAAGATGACAAGGTGTGCACATGCTCCCTAGAGAACCAGCAACAACCCATCAGGTTTATTTCAATAATGATCCTTCCGCAGGTTCACCTAACGG
>S1|FCQD7IX01BSWWT|79|TN_
TACNCGGCTGCGTTCTTCATCGATGCGAGAGCCAAGAGATCCGTTGCTGAAAGTTGTATATTTCTCTTTTATTTNACAT
>S1|FCQD7IX01BU32J|251|TN_
GTCTCGCTGCGTTCTTCATCGATGCGAGAGCCAAGAGATCCGTTGCTGAAAGTTGTATATTTTCACTTTTTTTATCAACATTCTAAACAATGAGGTTGTGTAAAATGACATAGACCCTGAAAGGGCAAAGCCGGCCTTTTGAAGAAGCAAAAAGCAACAGCAGTCCCGACTCGAATGAGAGGCTCATTCATTCCAGGGATCTACAAAATGTGCACAGTTGGAAGAAATAATAAATATGAGACAAGCGTGCA
>S1|FCQD7IX01BOWRQ|252|TN_
TACNCGGCTGCGTTCTTCATCGATGCGAGAGCCAAGAGATCCGTTGCTGAAAGTTGTATATTTTTCACTTTTTTATCAACATTCTAAACAATGAGGTTGTGTAAAATGACATAGACCCTGAAAGGGCAAAGCCGGCCTTTTGAAGAAGCAAAAAGCAACAGCAGTCCCGACTCGAATGAGAGGCTCATTCATTCCAGGGATCTACAAAATGTGCACAGTTGGAAGAAATAATAAATATGAGACAAGCGTGCA
>S1|FCQD7IX01BZFS6|43|TN_
ACCGAGCTGCGTTCTTCATCGATGCAGACACAGANCTCGTTGA
>S1|FCQD7IX01BU60P|250|TN_
GGCACGCTGCGTTCTTCATCGATGCGAGAGCCAAGAGATCCGTTGCTGAAAGTTGTATATTTTCACTTTTTTATCAACATTCTAAACAATGAGGTTGTGTAAAATGACATAGACCCTGAAAGGGCAAAGCCGGCCTTTTGAAGAAGCAAAAAGCAACAGCAGTCCCGACTCGAATGAGAGGCTCATTCATTCCAGGGATCTACAAAATGTGCACAGTTGGAAGAAATAATAAATATGAGACAAGCGTGCA
>S1|FCQD7IX01BS6JX|246|TN_
TTCTGGCTGCGTTCTTCATCGATGCGAGAGCCAAGAGATCCGTTGCTGAAAGTTGTATATATTATATAGGCACAACATTCTATTAACATACATTGGGGTAAATGAAGCAACATAGACCTGAAAGGTCTACAAAAAGTGCACAGGTGGAGATATAAAGATGACAAGGTGTGCACATGCTCCCTAGAGAACCAGCAACAACCCATCAGGTTTATTTCAATAATGATCCTTCCGCAGGTTCACCTACGG
>S1|FCQD7IX01BSOVS|252|TN_
TACNCGGCTGCGTTCTTCATCGATGCGAGAGCCAAGAGATCCGTTGCTGAAAGTTGTATATTTTCACTTTTTTTATCAACATTCTAAACAATGAGGTTGTGTAAAATGACATAGACCCTGAAAGGGCAAAGCCGGCCTTTTGAAGAAGCAAAAAGCAACAGCAGTCCCGACTCGAATGAGAGGCTCATTCATTCCAGGGATCTACAAAATGTGCACAGTTGGAAGAAATAATAAATATGAGACAAGCGTGCA
>S1|FCQD7IX01BUBZU|52|TN_
GACCACGCTGCGTTCTTCATCGATGCGAGAGCCAAGAGATCCGTTGTATGAA
>S1|FCQD7IX01BUMMZ|282|TN_
AACCAGCTGCGTTCTTCATCGATGCAAGAGCCTAGAGATCCGTTGTTGAAAGTTTTTATTTTATTGAAGCAAAAGATTCAGACAATGTTGTTTTAATCAAGTTTTGGTAAATAGTCTTGCCACTGGCAACTCCCGGACTTGGGTTATTCACACAAGCCAAAGGTCTTACACAAGGTAAAACATGTCCAGTGGAAGCAACATGGTAGGTAGACAATGGGATATAAAAACTAANAGCAGTTTTCTAGTAATAGATCCTTCCGCAGGTTCACCTACGGTAAACCG
>S1|FCQD7IX01BY2FX|252|TN_
GTCTCGCTGCGTTCTTCATCGATGCGAGAGCCAAGAGATCCGTTGCTGAAAGTTGTATATTTTTCACTTTTTTTATCAACATTCTAAACAATGAGGTTGTGTAAAATGACATAGACCCTGAAAGGGCAAAGCCGGCCTTTTGAAGAAGCAAAAAGCAACAGCAGTCCCGACTCGAATGAGAGGCTCATTCATTCCAGGGATCTACAAAATGTGCACAGTTGGAAGAAATAATAAATATGAGACAAGCGTGCA
>S1|FCQD7IX01BS1LR|284|TN_
AACCAGCTGCGTTCTTCATCGATGCAAGAGCCTAGAGATCCGTTGTTGAAAGTTTTTATTTTATTGAAGCAAAAGATTCAGACAATGTTGTTTTAATCAAGTTTTGGTAAATAGTCTTGCCACTGGCAACTCCCGGACTTGGGTTATTCACACAAGCCAAAGGTCTTACACAAGGTAAAACATGTCCAGTGGAAGCAACATGGTAGGTAGACAATGGGATATAAAAAACTAAGAGCAGTTTTTCTAGTAATGATCCTTCCGCAGGTTCGACCTACGGTAAACCG
>S1|FCQD7IX01BX1S2|244|TN_
CCGCGGCTGCGTTCTTCATCGATGCGAGAGCCAAGAGATCCGTTGCTGAAAGTTGTATATTTTCACTTTTTTATCAACATTCTAAACAATGAGGTTGTGTAAAATGACATAGACCCTGAAAGGGCAAAGCCGGCCTTTTGAAGAAGCAAAAAGCAACAGCAGTCCCGACTCGAATGAGAGGCTCATTCATTCCAGGGATCTACAAAATGTGCACAGTTGGAAGAAATAATAAATATGAGACAAG
>S1|FCQD7IX01BYFZS|283|TN_
AACAAGCTGCGTTCTTCATCGATGCAAGAGCCTAGAGATCCGTTGTTGAAAGTTTTTATTTTATTGAAGCAAAAGATTCAGACAATGTTGTTTTAATCAAGTTTTGGTAAATAGTCTTGCCACTGGCAACTCCCGGACTTGGGTTATTCACACAAGCCAAAGGTCTTACACAAGGTAAAACATGTCCAGTGGAAGCAACATGGTAGGTAGACAATGGGATATAAAAAACTAAGAGCAGTTTTTCTAGTAATGATCCTTCCGCAGGTTCACCTACGGTAAACCG
>S1|FCQD7IX01BXH3E|252|TN_
TACNCGGCTGCGTTCTTCATCGATGCGAGAGCCAAGAGATCCGTTGCTGAAAGTTGTATATTTTCACTTTTTTTATCAACATTCTAAACAATGAGGTTGTGTAAAATGACATAGACCCTGAAAGGGCAAAGCCGGCCTTTTGAAGAAGCAAAAGACAACAGCAGTCCCGACTCGAATGAGAGGCTCATTCATTCCAGGGATCTACAAAATNTGCACAGTTGGAAGAAATAATAAATATGAGACAAGCGTGCA
>S1|FCQD7IX01BX1BB|280|TN_
AACACGCTGCGTTCTTCATCGATGCAAGAGCCTAGAGATCCGTTGTTGAAAGTTTTTATTTTATTGAAGCAAAAGATTCAGACAATGTTGTTTTAATCAAGTTTTGGTAAATAGTCTTGCCACTGGCAACTCCCGGACTTGGGTTATTCACACAAGCCAAAGGTCTTACACAAGGTAAAACATGTCCAGTGGAAGCAACATGGTAGGTAGACAATGGGATATAAAAAACTAAGAGCAGTTTTTCTAGTAATGATCCTTCCGCAGGTTCACCTACGGTAAA
>S1|FCQD7IX01BOCYU|280|TN_
AACAAGCTGCGTTCTTCATCGATGCAAGAGCCTAGAGATCCGTTGTTGAAAGTTTTTATTTTATTGAAGCAAAAGATTCAGACAATGTTGTTTTAATCAAGTTTTGGTAAATAGTCTTGCCACTGGCAACTCCCGGACTTGGGTTATTCACACAAGCCAAAGGTCTTACACAAGGTAAAACATGTCCAGTGGAAGCAACATGGTAGGTAGACAATGGGATATAAAAAACTAAGAGCAGTTTTTCTAGTAATGATCCTTCCGCAGGTTCACCTACGGTAAA
>S1|FCQD7IX01BUPW8|45|TN_
GACACGCTGCGTTCTTCATCGATGCAGAGCCAAGAGATCCGTTGT
>S1|FCQD7IX01BSKYO|289|TN_
ACTGTTGCTGCGTTCTTCATCGATGCGAGAACCAAGAGATCCGTTGTTGAAAGTTTTAACTTTTATTTTAAATTCAGAAGACTCTAAATACAATATTTTATGTTAACCTTCCGACCAGGCTATACAGCTAACTGTACAGCCAAAACGATCGGAAGCAACAGGTAGTTTAGACAAGGGGTTTGAAACGTATATTCGAATGAATATATATTACTTTTAATGATCCTTCCGCAGGTTCACCTACGGAAACCTTGTTACGACTTTTACTTCCAACACTCTGATGGCGCGAGGG
>S1|FCQD7IX01BYCYU|250|TN_
GCTCGCTGCGTTCTTCATCGATGCGAGAGCCAAGAGATCCGTTGCTGAAAGTTGTATATTTTCACTTTTTTTATCAACATTCTAAACAATGAGGTTGTGTAAAATGACATAGACCCTGAAAGGGCAAAGCCGGCCTTTTGAAGAAGCAAAAAGCAACAGCAGTCCCGACTCGAATGAGAGGCTCATTCATTCCAGGGATCTACAAAATGTGCACAGTTGGAAGAAATAATAAATATGAGACAAGCGTGCA
>S1|FCQD7IX01BS608|253|TN_
TACNCGGCTGCGTTCTTCATCGATGCGAGAGCCAAGAGATCCGTTGCTGAAAGTTGTATATTTTCACTTTTTTTATCAACATTCTAAACAATGAGGTTGTGTAAAATGACATAGACCCTGAAAGGGCAAAGCCGGCCTTTTGAAGAAGCAAAAAGCAACAGCAGTCCCGACTCGAATGAGAGGCTCATTCATTCCAGGGATCTAACAAAATGTGCACAGTTGGAAGAAATAATAAATATGAGACAAGCGTGCA
>S1|FCQD7IX01BYJGH|55|TN_
TACACGGCTGCGTTCTTCATCGATGCGAGAGCCAAGAGATCCGTTGTNAAGTAGT
>S1|FCQD7IX01BM8VO|63|TN_
GACNCGCTGCGTTCTTCATCGATGCGAGAGCCAAGAGATCCGTTGTNAAGTAGTNTATTTATT
>S1|FCQD7IX01BPUTZ|251|TN_
GACNCGCTGCGTTCTTCATCGATGCGAGAGCCAAGAGATCCGTTGCTGAAAGTTGTATATTTTCACTTTTTTATCAACATTCTAAACAATGAGGTTGTGTAAAATGACATAGACCCTGAAAGGGCAAAGCCGGCCTTTTGAAGAAGCAAAAAGCAACAGCAGTCCCGACTCGAATGAGAGGCTCATTCATTCCAGGGATCTACAAAATGTGCACAGTTGGAAGAAATAATAAATATGAGAACAAGCGTGCA
>S1|FCQD7IX01BY1XW|248|TN_
GTCTCGCTGCGTTCTTCATCGATGCGAGAGCCAAGAGATCCGTTGCTGAAAGTTGTATATATTATATAGGCACAACATTCTATTAACATACATTGGGGTAAATGAAGCAACATAGACCTGAAAGGTCTACAAAAAGTGCACAGGTGGAGATATAAAGATGACAAGGTGTGCACATGCTCCCTAGAGAACCAGCAACAACCCATCAGGTTTATTTCAATAATGATCCTTCCGCAGGTTCACCTAACCGG
>S1|FCQD7IX01BVJ0C|280|TN_
AACCAGCTGCGTTCTTCATCGATGCAAGAGCCTAGAGATCCGTTGTTGAAAGTTTTTATTTTATTGAAGCAAAAGATTCAGACAATGTTGTTTTAATCAAGTTTTGGTAAATAGTCTTGCCACTGGCAACTCCCGGACTTGGGTTATTCACACAAGCCAAAGGTCTTACACAAGGTAAAACATGTCCAGTGGAAGCAACATGGTAGGTAGACAATGGGATATAAAAAACTAAGAGCAGTTTTTCTAGTAATGATCCTTCCGCAGGTTCACCTACGGTAAA
>S1|FCQD7IX01BQ8V1|47|TN_
GACAACGCTGCGTTCTTCATCGATGCGAGAGCCAAGAGATCCGTTGT
>S1|FCQD7IX01BV6PE|44|TN_
GACAGCTGCGTTCTTCATCGATGCGAGAGCCAAGAGATCCGTTG
>S1|FCQD7IX01BSQB9|45|TN_
GACACGCTGCGTTCTTCATCGATGCAGAGCCAAGAGATCCGTTGT
>S1|FCQD7IX01BSKG5|252|TN_
ACCCNGGCTGCGTTCTTCATCGATGCGAGAGCCAAGAGATCCGTTGCTGAAAGTTGTATATTTTCACTTTTTTTATCAACATTCTAAACAATGAGGTTGTGTAAAATGACATAGACCCTGAAAGGGCAAAGCCGGCCTTTTGAAGAAGCAAAAAGCAACAGCAGTCCCGACTCGAATGAGAGGCTCATTCATTCCAGGGATCTACAAAATGTGCACAGTTGGAAGAAATAATAAATATGAGACAAGNGTGCA
>S1|FCQD7IX01BML8P|71|TN_
AACAGCTGCGTTCTTCATCGATGCGAGAGCCAAGAGATCCGTTGTTGAAAGTTTNTTATTNTTTAANCTAA
>S1|FCQD7IX01BYJ8N|297|TN_
CCGGAGCTGCGTTCTTCATCGATGCGAGAACCAAGAGATCCGTTGTTGAAAGTTTTAACTTTTATTTTTAAATTCAGAAGACTCTAAATACAATATTTTATGTTAACCTTCCGACCAGGCTATACAGCTAACTGTACAGCCAAAACGATCGGAAGCAACAGGTAGTTTAGACAAGGGGTTTGAAACGTATATTCGAATGAATATATATTACTTTTAATGATCCTTCCGCAGGTTCACCTACGGAACCTTGTTACGACTTTTACTTCCTTCCGGCCTGATGGCGGCGGAGGGAGGGCG
>S1|FCQD7IX01BQUQG|250|TN_
GTCTCGGCTGCGTTCTTCATCGATGCGAGAGCCAAGAGATCCGTTGCTGAAAGTTGTATATTTTCACTTTTTTATCAACATTCTAAACAATGAGGTTGTGTAAAATGACATAGACCCTGAAAGGGCAAAGCCGGCCTTTTGAAGAAGCAAAAGCAACAGCAGTCCCGACTCGAATGAGAGGCTCATTCATTCCAGGGATCTACAAAATGTGCACAGTTGGAAGAAATAATAAATATGAGACAAGCGTGCA
>S1|FCQD7IX01BWGU4|44|TN_
GACACGCTGCGTTCTTCATCGATGCAGAGCCAGAGATCCGTTGT
>S1|FCQD7IX01BSRFW|289|TN_
AGTATTGCTGCGTTCTTCATCGATGCGAGAACCAAGAGATCCGTTGTTGAAAGTTTTAACTTTTATTTTAAATTCAGAAGACTCTAAATACAATATTTTATGTTAACCTTCCGACCAGGCTATACAGCTAACTGTACAGCCAAAACGATCGGAAGCAACAGGTAGTTTAGACAAGGGGTTTGAAACGTATATTCGAATGAATATATATTACTTTTAATGATCCTTCCGCAGGTTCACCTACGGAAACCTTGTTACGACTTTTACTTCCAACACTCTGATGGCGCGAGGG
>S1|FCQD7IX01BT5JV|293|TN_
AATAACGCTGCGTTCTTCATCGATGCGAGAACCAAGAGATCCGTTGTTGAAAGTTTTAACTTTTATTTTTAAATTCAGAAGACTCTAAATACAATATTTTATGTTAACCTTCCGACCAGGCTATACAGCTAACTGTACAGCCAAAACGATCGGAAGCAACAGGTAGTTTAGACAAGGGGTTTGAAACGTATATTCGAATGAATATATATTACTTTTAATGATCCTTCCGCAGGTTCACCTACGGAAACCTTGTTACGACTTTTACTTCCGTTGTTCTGATGGCGCGAGGGAGG
>S1|FCQD7IX01BMY88|226|TN_
ACCCGAGCTGCGTTCTTCATCGATGCGAGAGCCAAGAGATCCGTTGTTGAAAGTGATCTTTAATTTTATCATTAATACATAAATTTTATACATTCAAGAGTGGGTTTTAAATATAAGCGATCGCAAAACCTCGGTTCGCTAAATCAATAATGATCCTTCCGCAGGTTCACCTACGGAAACCTTGTTACGACTTTTACTTCCTCGGTTCTGATGGCGCGAGGGAGGC
>S1|FCQD7IX01BLVTR|46|TN_
AACGNGGCTGCGTTCTTCATCGATGCAGAGCCAAGAGATCCGTTGT
>S1|FCQD7IX01BSXDF|250|TN_
ACNCGGCTGCGTTCTTCATCGATGCGAGAGCCAAGAGATCCGTTGCTGAAAGTTGTATATTTTCACTTTTTTATCAACATTCTAAACAATGAGGTTGTGTAAAATGACATAGACCCTGAAAGGGCAAAGCCGGCCTTTTGAAGAAGCAAAAAGCAACAGCAGTCCCGACTCGAATGAGAGGCTCATTCATTCCAGGGATCTACAAAATGTGCACAGTTGGAAGAAATAATAAATATGAGACAAGCGTGCA
>S1|FCQD7IX01BXAZJ|248|TN_
GTCTCGGCTGCGTTCTTCATCGATGCGAGAGCCAAGAGATCCGTTGCTGAAAGTTGTATATATTATATAGGCACAACATTCTATTAACATACATTGGGGTAAATGAAGCAACATAGACCTGAAAGGTCTACAAAAAGTGCACAGGTGGAGATATAAAGATGACAAGGTGTGCACATGCTCCCTAGAGAACCAGCAACAACCCATCAGGTTTATTTCAATAATGATCCTTCCGCAGGTTCACCTAACGG
>S1|FCQD7IX01BTNCD|293|TN_
AGGTTGCTGCGTTCTTCATCGATGCGAGAACCAAGAGATCCGTTGTTGAAAGTTTTTAACTTTTATTTTTAAATTCAGAAGACTCTAAATACAATATTTTATGTTAACCTTCCGACCAGGCTATACAGCTAACTGTACAGCCAAAACGATCGGAAGCAACAGGTAGTTTAGACAAGGGGTTTGAAACGTATATTCGAATGAATATATATTACTTTTAATGATCCTTCCGCAGGTTCACCTACGGAAACCTTGTTACGACTTTTACTTCCAACACTCTGATGGCGCGAGGGAGG
>S1|FCQD7IX01BXCI3|45|TN_
GACACGCTGCGTTCTTCATCGATGCAGAGCCAAGAGATCCGTTGT
>S1|FCQD7IX01BU7RO|273|TN_
CGGAGTNGCGTTCTTCATCGATGCGAGAACCAAGAGATCCGTTGTTGAAAGTTTTAACTTTTATTTTTAAATTCAGAAGACTCTAAATACAATATTTTATGTTAACCTTCCGACCAGGCTATACAGCTAACTGTACAGCCAAAACGATCGGAAGCAACAGGTAGTTTAGACAAGGGGTTTGAAACGTATATTCGAATGAATATATATTACTTTTAATGATCCTTCCGCAGGTTCACCTACGGAAACCTTGTTACGACTTTTACTTCCTACGCT
>S1|FCQD7IX01BO811|61|TN_
GGCNCGCTGCGTTCTTCATCGATGCGAGAGCCAAGAGATCCGTTGCTGAAAGTTGTATATT
>S1|FCQD7IX01BS04A|248|TN_
GACNCGCTGCGTTCTTCATCGATGCGAGAGCCAAGAGATCCGTTGCTGAAAGTTGTATATATTATATAGGCACAACATTCTATTAACATACATTGGGGTAAATGAAGCAACATAGACCTGAAAGGTCTACAAAAAGTGCACAGGTGGAGATATAAAGATGACAAGGTGTGCACATGCTCCCTAGAGAACCAGCAACAACCCATCAGGTTTATTTCAATAATGATCCTTCCGCAGGTTCACCTAACCGG
>S1|FCQD7IX01BY29I|250|TN_
TCNCGGCTGCGTTCTTCATCGATGCGAGAGCCAAGAGATCCGTTGCTGAAAGTTGTATATTTTCACTTTTTTATCAACATTCTAAACAATGAGGTTGTGTAAAATGACATAGACCCTGAAAGGGCAAAGCCGGCCTTTTGAAGAAGCAAAAAGCAACAGCAGTCCCGACTCGAATGAGAGGCTCATTCATTCCAGGGATCTACAAAATGTGCACAGTTGGAAGAAATAATAAATATGAGACAAGCGTGCA
>S1|FCQD7IX01BQQTT|290|TN_
AGTGGTGCTGCGTTCTTCATCGATGCGAGAACCAAGAGATCCGTTGTTGAAAGTTTTAACTTTTATTTTTAAATTCAGAAGACTCTAAATACAATATTTTATGTTAACCTTCCGACCAGGCTATACAGCTAACTGTACAGCCAAAACGATCGGAAGCAACAGGTAGTTTAGACAAGGGGTTTGAAACGTATATTCGAATGAATATATATTACTTTTAATGATCCTTCCGCAGGTTCACCTACGGAAACCTTGTTACGACTTTTACTTCCAACACTCTGATGGCGCGAGGG
>S1|FCQD7IX01BSDZF|295|TN_
ACCGGAAGCTGCGTTCTTCATCGATGCGAGAACCAAGAGATCCGTTGTTGAAAGTTTTAACTTTTATTTTTAAATTCAGAAGACTCTAAATACAATATTTTATGTTAACCTTCCGACCAGGCTATACAGCTAACTGTACAGCCAAAACGATCGGAAGCAACAGGTAGTTTAGACAAGGGGTTTGAAACGTATATTCGAATGAATATATATTACTTTTAATGATCCTTCCGCAGGTTCACCTACGGAAACCTTGTTACGACTTTTACTTCCTTCCGGTCTGATGGCGCGAGGGAGG
>S1|FCQD7IX01BWNGA|45|TN_
AGNGTTGCTGCGTTCTTCATCGATGCGAGAACCAAGAGATCCGTT
>S1|FCQD7IX01BWNDE|44|TN_
GCTAGCTGCGTTCTTCATCGATGCGAGAGCCAAGAGATCCGTTG
>S1|FCQD7IX01BSHLH|250|TN_
GGCACGCTGCGTTCTTCATCGATGCGAGAGCCAAGAGATCCGTTGCTGAAAGTTGTATATTTTCACTTTTTTATCAACATTCTAAACAATGAGGTTGTGTAAAATGACATAGACCCTGAAAGGGCAAAGCCGGCCTTTTGAAGAAGCAAAAAGCAACAGCAGTCCCGACTCGAATGAGAGGCTCATTCATTCCAGGGATCTACAAAATGTGCACAGTTGGAAGAAATAATAAATATGAGACAAGCGTGCA
>S1|FCQD7IX01BU8QZ|290|TN_
AGTATTGCTGCGTTCTTCATCGATGCGAGAACCAAGAGATCCGTTGTTGAAAGTTTTAACTTTTATTTTTAAATTCAGAAGACTCTAAATACAATATTTTATGTTAACCTTCCGACCAGGCTATACAGCTAACTGTACAGCCAAAACGATCGGAAGCAACAGGTAGTTTAGACAAGGGGTTTGAAACGTATATTCGAATGAATATATATTACTTTTAATGATCCTTCCGCAGGTTCACCTACGGAAACCTTGTTACGACTTTTACTTCCAACACTCTGATGGCGCGAGGG
>S1|FCQD7IX01BSLDI|292|TN_
AACCAGCTGCGTTCTTCATCGATGCGAGAACCAAGAGATCCGTTGTTGAAAGTTTTAACTTTTATTTTTAAATTCAGAAGACTCTAAATACAATATTTTATGTTAACCTTCCGACCAGGCTATACAGCTAACTGTACAGCCAAAACGATCGGAAGCAACAGGTAGTTTAGACAAGGGGTTTGAAACGTATATTCGAATGAATATATATTACTTTTAATGATCCTTCCGCAGGTTCACCTACGGAAACCTTGTTACGACTTTTACTTCCTCGGTTCTGATGGCGCGAGGGAGG
>S1|FCQD7IX01BSOI1|251|TN_
TACNCGGCTGCGTTCTTCATCGATGCGAGAGCCAAGAGATCCGTTGCTGAAAGTTGTATATTTTCACTTTTTTATCAACATTCTAAACAATGAGGTTGTGTAAAATGACATAGACCCTGAAAGGGCAAAGCCGGCCTTTTGAAGAAGCAAAAAGCAACAGCAGTCCCGACTCGAATGAGAGGCTCATTCATTCCAGGGATCTACAAAATGTGCACAGTTGGAAGAAATAATAAATATGAGACAAGCGTGCA
>S1|FCQD7IX01BXUXT|251|TN_
GTCTCGCTGCGTTCTTCATCGATGCGAGAGCCAAGAGATCCGTTGCTGAAAGTTGTATATTTTCACTTTTTTTATCAACATTCTAAACAATGAGGTTGTGTAAAATGACATAGACCCTGAAAGGGCAAAGCCGGCCTTTTGAAGAAGCAAAAAGCAACAGCAGTCCCGACTCGAATGAGAGGCTCATTCATTCCAGGGATCTACAAAATGTGCACAGTTGGAAGAAATAATAAATATGAGACAAGCGTGCA
>S1|FCQD7IX01BWNCA|254|TN_
TACNCGGCTGCGTTCTTCATCGATGCGAGAGCCAAGAGATCCGTTGCTGAAAGTTGTATATTTTCACTTTTTTTATCAACATTCTAAACAATGAGGTTGTGTAAAATGACATAGACCCTGAAAGGGCAAAGCCGGCCTTTTGAAGAAGCAAAAAGACAACAGCAGTCCCGACTCGAATGAGAGGCTCATTCATTCCAGGGATCTACAAAATGTGCACAGTTGGAAGAAATAATAAATAATGAGACAAGCGTGCA
>S1|FCQD7IX01BM1VN|292|TN_
ACCGAAGCTGCGTTCTTCATCGATGCGAGAACCAAGAGATCCGTTGTTGAAAGTTTTTAACTTTTATTTTTAAATTCAGAAGACTCTAAATACAATATTTTATGTTAACCTTCCGACCAGGCTATACAGCTAACTGTACAGCCAAAACGATCGGAAGCAACAGGTAGTTTAGACAAGGGGTTTGAAACGTATATTCGAATGAATATATATTACTTTTAATGATCCTTCCGCAGGTTCACCTACGGAAACCTTGTTACGACTTTACTTCCTTCGTCTGATGGCGCGAGGGAGG
>S1|FCQD7IX01BQA60|46|TN_
CCGTGTGCTGCGTTTCCTTCATCGATGCGAGACCAAGAGATCCGTT
>S1|FCQD7IX01BXQV6|250|TN_
GCTCGCTGCGTTCTTCATCGATGCGAGAGCCAAGAGATCCGTTGCTGAAAGTTGTATATTTTCACTTTTTTTATCAACATTCTAAACAATGAGGTTGTGTAAAATGACATAGACCCTGAAAGGGCAAAGCCGGCCTTTTGAAGAAGCAAAAAGCAACAGCAGTCCCGACTCGAATGAGAGGCTCATTCATTCCAGGGATCTACAAAATGTGCACAGTTGGAAGAAATAATAAATATGAGACAAGCGTGCA
>S1|FCQD7IX01BURZ8|291|TN_
AACCAGCTGCGTTCTTCATCGATGCGAGAACCAAGAGATCCGTTGTTGAAAGTTTTAACTTTTATTTTTAAATTCAGAAGACTCTAAATACAATATTTTATGTTAACCTTCCGACCAGGCTATACAGCTAACTGTACAGCCAAAACGATCGGAAGCAACAGGTAGTTTAGACAAGGGGTTTGAAACGTATATTCGAATGAATATATATTACTTTTAATGATCCTTCCGCAGGTTCACCTACGGAAACCTTGTTACGACTTTTACTTCCTGGTTCTGATGGCGCGAGGGAGG
>S1|FCQD7IX01BPIYH|251|TN_
GTCTCGCTGCGTTCTTCATCGATGCGAGAGCCAAGAGATCCGTTGCTGAAAGTTGTATATTTTCACTTTTTTTATCAACATTCTAAACAATGAGGTTGTGTAAAATGACATAGACCCTGAAAGGGCAAAGCCGGCCTTTTGAAGAAGCAAAAAGCAACAGCAGTCCCGACTCGAATGAGAGGCTCATTCATTCCAGGGATCTACAAAATGTGCACAGTTGGAAGAAATAATAAATATGAGACAAGCGTGCA
>S1|FCQD7IX01BUI6W|45|TN_
GACACGCTGCGTTCTTCATCGATGCAGAGCCAAGAGATCCGTTGT
>S1|FCQD7IX01BU4CW|278|TN_
AACCAGCTGCGTTCTTCATCGATGCAAGAGCCTAGAGATCCGTTGTTGAAAGTTTTTATTTTATTGAAGCAAAAGATTCAGACAATGTTGTTTTAATCAAGTTTTGGTAAATAGTCTTGCCACTGGCAACTCCCGGACTTGGGTTATTCACACAAGCCAAAGGTCTTACACAAGGTAAAACATGTCCAGTGGAAGCAACATGGTAGGTAGACAATGGGATATAAAAACTAAGAGCAGTTTTTCAGTAATGATCCTTCCGCAGGTTCACCTACGGTAAA
>S1|FCQD7IX01BO6C6|45|TN_
GACACGCTGCGTTCTTCATCGATGCAGAGCCAAGAGATCCGTTGT
>S1|FCQD7IX01BNEDD|54|TN_
GACACGCTGCGTTCTTCATCGATGCGAGAGCCAAGAGATCCGTTGTNAAGTAGT
>S1|FCQD7IX01BY9CO|282|TN_
AACACGCTGCGTTCTTCATCGATGCAAGAGCCTAGAGATCCGTTGTTGAAAGTTTTTATTTTATTGAAGCAAAAGATTCAGACAATGTTGTTTTAATCAAGTTTTGGTAAATAGTCTTGCCACTGGCAACTCCCGGACTTGGGTTATTCACACAAGCCAAAGGTCTTACACAAGGTAAAACATGTCCAGTGGAAGCAACATGGTAGGTAGACAATGGGATATAAAAAACTAAGAGCAGTTTTTCTAGTAATGATCCTTCCGCAGGTTCACCTACGGTAAACC
>S1|FCQD7IX01BVUJK|251|TN_
ACNCGGCTGCGTTCTTCATCGATGCGAGAGCCAAGAGATCCGTTGCTGAAAGTTGTATATTTTCACTTTTTTTATCAACATTCTAAACAATGAGGTTGTGTAAAATGACATAGACCCTGAAAGGGCAAAGCCGGCCTTTTGAAGAAGCAAAAAGCAACAGCAGTCCCGACTCGAATGAGAGGCTCATTCATTCCAGGGATCTACAAAATGTGCACAGTTGGAAGAAATAATAAATATGAGACAAGCGTGCA
>S1|FCQD7IX01BNZ4R|250|TN_
GCTACGCTGCGTTCTTCATCGATGCGAGAGCCAAGAGATCCGTTGCTGAAAGTTGTATATTTTCACTTTTTTATCAACATTCTAAACAATGAGGTTGTGTAAAATGACATAGACCCTGAAAGGGCAAAGCCGGCCTTTTGAAGAAGCAAAAAGCAACAGCAGTCCCGACTCGAATGAGAGGCTCATTCATTCCAGGGATCTACAAAATGTGCACAGTTGGAAGAAATAATAAATATGAGACAAGCGTGCA
>S1|FCQD7IX01BS1P0|245|TN_
TACNCGGCTGCGTTCTTCATCGATGCGAGAGCCAAGAGATCCGTTGCTGAAAGTTGTATATTTTCACTTTTTTATCAACATTCTAAACAATGAGGTTGTGTAAAATGACATAGACCCTGAAAGGGCAAAGCCGGCCTTTTGAAGAAGCAAAAAGCAACAGCAGTCCCGACTCGAATGAGAGGCTCATTCATTCCAGGGATCTACAAAATGTGCACAGTTGGAAGAAATAATAAATATGAGACAAG
>S1|FCQD7IX01BS6E2|248|TN_
CCGTGGCTGCGTTCTTCATCGATGCGAGAGCCAAGAGATCCGTTGCTGAAAGTTGTATATATTATATAGGCACAACATTCTATTAACATACATTGGGGTAAATGAAGCAACATAGACCTGAAAGGTCTACAAAAAGTGCACAGGTGGAGATATAAAGATGACAAGGTGTGCACATGCTCCCTAGAGAACCAGCAACAACCCATCAGGTTTATTTCAATAATGATCCTTCCGCAGGTTCACCTAACCGG
>S1|FCQD7IX01BSQSA|53|TN_
GACCAGCTGCGTTCTTCATCGATGCGAGAGCCAAGAGATCCGTTGTNAAGAGT
>S1|FCQD7IX01BXAP2|91|TN_
ACAACGCTGCGTTCTTTCATCGATGCGAGAGCCAAGAGATCCGTTGTTGAAAGTGAATCTTTAATTTTATCATTAATANANAATTTAATTA
>S1|FCQD7IX01BT18Q|250|TN_
GACNCGCTGCGTTCTTCATCGATGCGAGAGCCAAGAGATCCGTTGCTGAAAGTTGTATATTTTCACTTTTTTATCAACATTCTAAACAATGAGGTTGTGTAAAATGACATAGACCCTGAAAGGGCAAAGCCGGCCTTTTGAAGAAGCAAAAAGCAACAGCAGTCCCGACTCGAATGAGAGGCTCATTCATTCCAGGGATCTACAAAATGTGCACAGTTGGAAGAAATAATAAATATGAGACAAGCGTGCA
>S1|FCQD7IX01BPLKL|60|TN_
GACACGCTGCGTTCTTCATCGATGCGAGAGCCAAGAGATCCGTTGTNAAGTAGTNTNTTA
>S1|FCQD7IX01BWB7A|250|TN_
GTCTCGCTGCGTTCTTCATCGATGCGAGAGCCAAGAGATCCGTTGCTGAAAGTTGTATATTTTCACTTTTTTATCAACATTCTAAACAATGAGGTTGTGTAAAATGACATAGACCCTGAAAGGGCAAAGCCGGCCTTTTGAAGAAGCAAAAAGCAACAGCAGTCCCGACTCGAATGAGAGGCTCATTCATTCCAGGGATCTACAAAATGTGCACAGTTGGAAGAAATAATAAATATGAGACAAGCGTGCA
>S1|FCQD7IX01BV5UP|245|TN_
TTTTCGGCTGCGTTCTTCATCGATGCGAGAGCCAAGAGATCCGTTGCTGAAAGTTGTATATTTTCACTTTTTTATCAACATTCTAAACAATGAGGTTGTGTAAAATGACATAGACCCTGAAAGGGCAAAGCCGGCCTTTTGAAGAAGCAAAAAGCAACAGCAGTCCCGACTCGAATGAGAGGCTCATTCATTCCAGGGATCTACAAAATGTGCACAGTTGGAAGAAATAATAAATATGAGACAAG
>S1|FCQD7IX01BUCR4|247|TN_
GGCACGCTGCGTTCTTCATCGATGCGAGAGCCAAGAGATCCGTTGCTGAAAGTTGTATATATTATATAGGCACAACATTCTATTAACATACATTGGGGTAAATGAAGCAACATAGACCTGAAAGGTCTACAAAAAGTGCACAGGTGGAGATATAAAGATGACAAGGTGTGCACATGCTCCCTAGAGAACCAGCAACAACCCATCAGGTTTATTTCAATAATGATCCTTCCGCAGGTTCACCTAACGG
>S1|FCQD7IX01BRPLG|72|TN_
AACAGCTGCGTTCTTCATCGATGCAGAGCCAAGAGATCCGTTGTTGAAAGTTTAGTTATTNTTTAAATTTTT
>S1|FCQD7IX01BZPGR|44|TN_
AACACGCTGCGTTCTTCATCGATGCCAGACACAAGANCTCGTTG
>S1|FCQD7IX01BU0KQ|81|TN_
ACGCGGCTGCGTTCTTCATCGATGCGAGAGCCAAGAGATCCGTTGCTGAAAGTTGTATATTCTCTTTATTTTNTACAACTA
>S1|FCQD7IX01BQPUN|251|TN_
TACNCGGCTGCGTTCTTCATCGATGCGAGAGCCAAGAGATCCGTTGCTGAAAGTTGTATATTTTCACTTTTTTANCAACATTCTAAACAATGAGGTTGTGTAAAATGACATAGACCCTGAAAGGGCAAAGCCGGCCTTTTGAAGAAGCAAAAAGCAACAGCAGTCCCGACTCGAATGAGAGGCTCATTCATTCCAGGGATCTACAAAATGTGCACAGTTGGAAGAAATAATAAATATGAGACAAGCGTGCA
>S1|FCQD7IX01BYQ5D|279|TN_
AACCAGCTGCGTTCTTCATCGATGCAAGAGCCTAGAGATCCGTTGTTGAAAGTTTTTATTTTATTGAAGCAAAAGATTCAGACAATGTTGTTTTAATCAAGTTTTGGTAAATAGTCTTGCCACTGGCAACTCCCGGACTTGGGTTATTCACACAAGCCAAAGGTCTTACACAAGGTAAAACATGTCCAGTGGAAGCAACATGGTAGGTAGACAATGGGATATAAAAAACTAAGAGCAGTTTTCTAGTAATGATCCTTCCGCAGGTTCACCTACGGTAAA
>S1|FCQD7IX01BQ3PQ|251|TN_
GTCTCGCTGCGTTCTTCATCGATGCGAGAGCCAAGAGATCCGTTGCTGAAAGTTGTATATTTTCACTTTTTTTATCAACATTCTAAACAATGAGGTTGTGTAAAATGACATAGACCCTGAAAGGGCAAAGCCGGCCTTTTGAAGAAGCAAAAAGCAACAGCAGTCCCGACTCGAATGAGAGGCTCATTCATTCCAGGGATCTACAAAATGTGCACAGTTGGAAGAAATAATAAATATGAGACAAGCGTGCA
>S1|FCQD7IX01BWRXT|250|TN_
GTCTCGCTGCGTTCTTCATCGATGCGAGAGCCAAGAGATCCGTTGCTGAAAGTTGTATATTTTCACTTTTTTATCAACATTCTAAACAATGAGGTTGTGTAAAATGACATAGACCCTGAAAGGGCAAAGCCGGCCTTTTGAAGAAGCAAAAAGCAACAGCAGTCCCGACTCGAATGAGAGGCTCATTCATTCCAGGGATCTACAAAATGTGCACAGTTGGAAGAAATAATAAATATGAGACAAGCGTGCA
>S1|FCQD7IX01BZSVT|252|TN_
GGGCTACGCTGCGTTCTTCATCGATGCGAGAGCCAAGAGATCCGTTGCTGAAAGTTGTATATTTTCACTTTTTTATCAACATTCTAAACAATGAGGTTGTGTAAAATGACATAGACCCTGAAAGGGCAAAGCCGGCCTTTTGAAGAAGCAAAAAGACAACAGCAGTCCCGACTCGAATGAGAGGCTCATTCATTCCAGGGATCTACAAAATGTGCACAGTGGAAGAAATAATAATATGAGACAAGACGTGCA
>S1|FCQD7IX01BQRF2|250|TN_
ACGCGGCTGCGTTCTTCATCGATGCGAGAGCCAAGAGATCCGTTGCTGAAAGTTGTATATTTTCACTTTTTTATCAACATTCTAAACAATGAGGTTGTGTAAAATGACATAGACCCTGAAAGGGCAAAGCCGGCCTTTTGAAGAAGCAAAAAGCAACAGCAGTCCCGACTCGAATGAGAGGCTCATTCATTCCAGGGATCTACAAAATGTGCACAGTTGGAAGAAATAATAAATATGAGACAAGCGTGCA
>S1|FCQD7IX01BXB0I|54|TN_
GACACGCTGCGTTCTTCATCGATGCGAGAGCCAAGAGATCCGTTGTTGAAAGTG
>S1|FCQD7IX01BYV09|252|TN_
TACNCGGCTGCGTTCTTCATCGATGCGAGAGCCAAGAGATCCGTTGCTGAAAGTTGTATATTTTCACTTTTTTTATCAACATTCTAAACAATGAGGTTGTGTAAAATGACATAGACCCTGAAAGGGCAAAGCCGGCCTTTTGAAGAAGCAAAAAGCAACAGCAGTCCCGACTCGAATGAGAGGCTCATTCATTCCAGGGATCTACAAAATGTGCACAGTTGGAAGAAATAATAAATATGAGACAAGCGTGCA
>S1|FCQD7IX01BTEGV|293|TN_
ACCGAGCTGCGTTCTTCATCGATGCAAGAGCCTAGAGATCCGTTGTTGAAAGTTTTTATTTTATTGAAGCAAAAGATTCAGACAATGTTGTTTTAATCAAGTTTTGGTAAATAGTCTTGCCACTGGCAACTCCCGGACTTGGGTTATTCACACAAGCCAAAGGTCTTACACAAGGTAAAACATGTCCAGTGGAAGCAACATGGTAGGTAGACAATGGGATATAAAAACTAAGAGCAGTTTTTACTTAGTAATAGATCCTTTCCCGTCCAGGTTCGTACCTACCGGTAAAACCG
>S1|FCQD7IX01BUE3F|249|TN_
GCTACGCTGCGTTCTTCATCGATGCGAGAGCCAAGAGATCCGTTGCTGAAAGTTGTATATTTTCACTTTTTTATCAACATTCTAAACAATGAGGTTGTGTAAAATGACATAGACCCTGAAAGGGCAAAGCCGGCCTTTTGAAGAAGCAAAAGCAACAGCAGTCCCGACTCGAATGAGAGGCTCATTCATTCCAGGGATCTACAAAATGTGCACAGTTGGAAGAAATAATAAATATGAGACAAGCGTGCA
>S1|FCQD7IX01BWGCM|45|TN_
GACACGCTGCGTTCTTCATCGATGCAGAGCCAAGAGATCCGTTGT
>S1|FCQD7IX01BW8LK|87|TN_
TACNCGGCTGCGTTCTTCATCGATGCGAGAGCCAAGAGATCCGTTGCTGAAAGTTGTATATTTTCACTTTTTATTNACATNTAACAA
>S1|FCQD7IX01BN3J7|280|TN_
CAACGCTGCGTTCTTCATCGATGCAAGAGCCTAGAGATCCGTTGTTGAAAGTTTTTATTTTATTGAAGCAAAAGATTCAGACAATGTTGTTTTAATCAAGTTTTGGTAAATAGTCTTGCCACTGGCAACTCCCGGACTTGGGTTATTCACACAAGCCAAAGGTCTTACACAAGGTAAAACATGTCCAGTGGAAGCAACATGGTAGGTAGACAATGGGATATAAAAAACTAAGAGCAGTTTTTCTAGTAATGATCCTTCCGCAGGTTCACCTACGGAAACC
>S1|FCQD7IX01BVU0G|294|TN_
ACCGAGCTGCGTTCTTCATCGATGCGAGAACCAAGAGATCCGTTGTTGAAAGTTTTTAACTTTTATTTTTAAATTCAGAAGACTTCTAAATACAATATTTTATGTTAACCTTCCGACCAGGCTATACAGCTAACTGTACAGCCAAAACGATCGGAAGCAACAGGTAGTTTAGACAAGGGGTTTGAAACGTATATTCGAATGAATATATATTACTTTTAATGATCCTTCCGCAGGTTCACCTACGGAAACCTTGTTACGACTTTACTTCCTCGGTCTGATGGCGGCGGAGGGAGG
>S1|FCQD7IX01BQG5Y|279|TN_
AACAGCTGCGTTCTTCATCGATGCAAGAGCCTAGAGATCCGTTGTTGAAAGTTTTTATTTTATTGAAGCAAAAGATTCAGACAATGTTGTTTTAATCAAGTTTTGGTAAATAGTCTTGCCACTGGCAACTCCCGGACTTGGGTTATTCACACAAGCCAAAGGTCTTACACAAGGTAAAACATGTCCAGTGGAAGCAACATGGTAGGTAGACAATGGGATATAAAAAACTAAGAGCAGTTTTTCTAGTAATGATCCTTCCGCAGGTTCACCTACGGTAAA
>S1|FCQD7IX01BOM6T|246|TN_
TACGCGGCTGCGTTCTTCATCGATGCGAGAGCCAAGAGATCCGTTGCTGAAAGTTGTATATTTTCACTTTTTTTATCAACATTCTAAACAATGAGGTTGTGTAAAATGACATAGACCCTGAAAGGGCAAAGCCGGCCTTTTGAAGAAGCAAAAAGCAACAGCAGTCCCGACTCGAATGAGAGGCTCATTCATTCCAGGGATCTACAAAATGTGCACAGTTGGAAGAAATAATAAATATGAGACAAG
>S1|FCQD7IX01BWY42|45|TN_
GACACGCTGCGTTCTTCATCGATGCAGAGCCAAGAGATCCGTTGT
>S1|FCQD7IX01BX1AN|245|TN_
GGCCACGCTGCGTTCTTCATCGATGCGAGAGCCAAGAGATCCGTTGCTGAAAGTTGTATATTTTCACTTTTTTATCAACATTCTAAACAATGAGGTTGTGTAAAATGACATAGACCCTGAAAGGGCAAAGCCGGCCTTTTGAAGAAGCAAAAAGCAACAGCAGTCCCGACTCGAATGAGAGGCTCATTCATTCCAGGGATCTACAAAATGTGCACAGTTGGAAGAAATAATAAATATGAGACAAG
>S1|FCQD7IX01BYQQH|58|TN_
GACTACGCTGCGTTCTTCATCGATGCAGAGCCAAGAGATCCGTTGTNAAGTTTAATTT
>S1|FCQD7IX01BWDHP|294|TN_
ACCGAAGCTGCGTTCTTCATCGATGCGAGAACCAAGAGATCCGTTGTTGAAAGTTTTTAACTTTTATTTTTAAATTCAGAAGACTCTAAATACAATATTTTATGTTAACCTTCCGACCAGGCTATACAGCTAACTGTACAGCCAAAACGATCGGAAGCAACAGGTAGTTTAGACAAGGGGTTTGAAACGTATATTCGAATGAATATATATTACTTTTAATGATCCTTCCGCAGGTTCACCTACGGAAACCTTGTTACGACTTTTACTTCCTTCGGTCTGATGGCGCGAGGGAGG
>S1|FCQD7IX01BXKJ3|252|TN_
GTCTCGCTGCGTTCTTCATCGATGCGAGAGCCAAGAGATCCGTTGCTGAAAGTTGTATATTTTTCACTTTTTTTATCAACATTCTAAACAATGAGGTTGTGTAAAATGACATAGACCCTGAAAGGGCAAAGCCGGCCTTTTGAAGAAGCAAAAAGCAACAGCAGTCCCGACTCGAATGAGAGGCTCATTCATTCCAGGGATCTACAAAATGTGCACAGTTGGAAGAAATAATAAATATGAGACAAGCGTGCA
>S1|FCQD7IX01BYWW1|251|TN_
GACNCGCTGCGTTCTTCATCGATGCGAGAGCCAAGAGATCCGTTGCTGAAAGTTGTATATTTTCACTTTTTTTATCAACATTCTAAACAATGAGGTTGTGTAAAATGACATAGACCCTGAAAGGGCAAAGCCGGCCTTTTGAAGAAGCAAAAAGCAACAGCAGTCCCGACTCGAATGAGAGGCTCATTCATTCCAGGGATCTACAAAATGTGCACAGTTGGAAGAAATAATAAATATGAGACAAGCGTGCA
>S1|FCQD7IX01BYHRE|250|TN_
GGGCTACGCTGCGTTCTTCATCGATGCGAGAGCCAAGAGATCCGTTGCTGAAAGTTGTATATATTATATAGGCACAACATTCTATTAACATACATTGGGGTAAATGAAGCAACATAGACCTGAAAGGTCTACAAAAGTGCACAGGTGGAGATATAAAGAATGACAAGGTGTGCACATGCTCCCTAGAGAACCAGCAACAACCCATCAGGTTTATTTCAATAATGATCCTTCCGCNGGTTCACCTAACCGG
>S1|FCQD7IX01BNETJ|252|TN_
TACNCGGCTGCGTTCTTCATCGATGCGAGAGCCAAGAGATCCGTTGCTGAAAGTTGTATATTTTTCACTTTTTTATCAACATTCTAAACAATGAGGTTGTGTAAAATGACATAGACCCTGAAAGGGCAAAGCCGGCCTTTTGAAGAAGCAAAAAGCAACAGCAGTCCCGACTCGAATGAGAGGCTCATTCATTCCAGGGATCTACAAAATGTGCACAGTTGGAAGAAATAATAAATATGAGACAAGCGTGCA
>S1|FCQD7IX01BMRRF|298|TN_
AACCAGCTGCGTTCTTCATCGNTGCAAGAGCCTAGAGATCCGTTGTTGAAAGTTTTTATTTTATTGAAGCAAAAGATTCAGACAATGTTGTTTTAATCAAGTTTTGGTAAATAGTCTTGCCACTGGCAACTCCCGGACTTGGGTTATTCACACAAGCCAAAGGTCTTACACAAGGTAAAACATGTCCAGTGGAAGCAACATGGTAGGTAGACAATGGGATATAAAAAACTAAGAAGCAGTTTTCTTAGTAATAGATCCTTCCCGTCCACGGTTACGTACCCTAACCGGTAAAACCCGG
>S1|FCQD7IX01BNKER|294|TN_
ACCGAAGCTGCGTTCTTCATCGATGCGAGAACCAAGAGATCCGTTGTTGAAAGTTTTTAACTTTTATTTTTAAATTCAGAAGACTCTAAATACAATATTTTATGTTAACCTTCCGACCAGGCTATACAGCTAACTGTACAGCCAAAACGATCGGAAGCAACAGGTAGTTTAGACAAGGGGTTTGAAACGTATATTCGAATGAATATATATTACTTTTAATGATCCTTCCGCAGGTTCACCTACGGAAACCTTGTTACGACTTTTACTTCCTTCGGTCTGATGGCGCGAGGGAGG
>S1|FCQD7IX01BMIQB|60|TN_
AACGNGGCTGCGTTCTTCATCGATGCGAGAGCCAAGAGATCCGTTGCTGAAAGTTGTATT
>S1|FCQD7IX01BXTP0|242|TN_
CCACTGGCTGCGTTCTTCATCGATGCGAGAGCCAAGAGATCCGTTGCTGAAAGTTGTATATATTATATAGGCACAACATTCTATTAACATACATTGGGGTAAATGAAGCAACATAGACCTGAAAGGTCTACAAAAAGTGCACAGGTGGAGATATAAAGATGACAAGGTGTGCACATGCTCCCTAGAGAACCAGCAACAACCCATCAGGTTTATTTTCAATAATGATCCTTCCGCAGGTTCTA
>S1|FCQD7IX01BWRSB|69|TN_
GCTACGCTGCGTTCTTCATCGATGCGAGAGCCAAGAGATCCGTTGCTGAAAGTTTGTATATTNTATTAT
>S1|FCQD7IX01BRWHK|281|TN_
AACCGCGCTGCGTTCTTCATCGATGCAAGAGCCTAGAGATCCGTTGTTGAAAGTTTTTATTTTATTGAAGCAAAAGATTCAGACAATGTTGTTTTAATCAAGTTTTGGTAAATAGTCTTGCCACTGGCAACTCCCGGACTTGGGTTATTCACACAAGCCAAAGGTCTTACACAAGGTAAAACATGTCCAGTGGAAGCAACATGGTAGGTAGACAATGGGATATAAAAAACTAAGAGCAGTTTTTCTAGTAATGATCCTTCCGCAGGTTCACCTACGGTAAA
>S1|FCQD7IX01BQ63O|256|TN_
CCGNTGGCTGCGTTCTTCATCGATGCGAGAGCCAAGAGATCCGTTGCTGAAAGTTGTATATATTATATAGGCACAACATTCTATTAACATACATTGGGGTAAATGAAGCAACATAGACCTGAAAGGTCTACAAAAAGTANCGGGGGACAGGTGGAGATATAAAGAATGACAAGGTAGGTGGCACATGCTCCCTACGAGAACCAGCAACAACCCAACTCAGTTTATTTCTAATAATGATCCTTCCGTCCAGGTTCTA
>S1|FCQD7IX01BMXRA|47|TN_
GACAACGCTGCGTTCTTCATCGATGCAAGAGCCAAGAGATCCGTTGT
>S1|FCQD7IX01BTI2S|53|TN_
GACCAGCTGCGTTCTTCATCGATGCGAGAGCCAAGAGATCCGTTGTNAGAAGT
>S1|FCQD7IX01BW45A|247|TN_
GCTCGCTGCGTTCTTCATCGATGCGAGAGCCAAGAGATCCGTTGCTGAAAGTTGTATATATTATATAGGCACAACATTCTATTAACATACATTGGGGTAAATGAAGCAACATAGACCTGAAAGGTCTACAAAAAGTGCACAGGTGGAGATATAAAGATGACAAGGTGTGCACATGCTCCCTAGAGAACCAGCAACAACCCATCAGGTTTATTTCAATAATGATCCTTCCGCAGGTTCACCTAACCGG
>S1|FCQD7IX01BQRL9|251|TN_
AACNCGGCTGCGTTCTTCATCGATGCGAGAGCCAAGAGATCCGTTGCTGAAAGTTGTATATTTTCACTTTTTTATCAACATTCTAAACAATGAGGTTGTGTAAAATGACATAGACCCTGAAAGGGCAAAGCCGGCCTTTTGAAGAAGCAAAAAGCAACAGCAGTCCCGACTCGAATGAGAGGCTCATTCATTCCAGGGATCTACAAAATGTGCACAGTTGGAAGAAATAATAAATATGAGACAAGCGTGCA
>S1|FCQD7IX01BOAV2|291|TN_
AGTGGTTGCTGCGTTCTTCATCGATGCGAGAACCAAGAGATCCGTTGTTGAAAGTTTTAACTTTTATTTTTAAATTCAGAAGACTCTAAATACAATATTTTATGTTAACCTTCCGACCAGGCTATACAGCTAACTGTACAGCCAAAACGATCGGAAGCAACAGGTAGTTTAGACAAGGGGTTTGAAACGTATATTCGAATGAATATATATTACTTTTAATGATCCTTCCGCAGGTTCACCTACGGAAACCTTGTTACGACTTTTACTTCCAACACNCTGATGGCGCGAGGG
>S1|FCQD7IX01BVTH7|246|TN_
GACNCGCTGCGTTCTTCATCGATGCGAGAGCCAAGAGATCCGTTGCTGAAAGTTGTATATATTATATAGGCACAACATTCTATTAACATACATTGGGGTAAATGAAGCAACATAGACCTGAAAGGTCTACAAAAAGTGCACAGGTGGAGATATAAAGATGACAAGGTGTGCACATGCTCCCTAGAGAACCAGCAACAACCCATCAGGTTATTTCAATAATGATCCTTCCGCAGGTTNACCTAACGG
>S1|FCQD7IX01BRWG2|283|TN_
AACCAGCTGCGTTCTTCATCGATGCAAGAGCCTAGAGATCCGTTGTTGAAAGTTTTTATTTTATTGAAGCAAAAGATTCAGACAATGTTGTTTTAATCAAGTTTTGGTAAATAGTCTTGCCACTGGCAACTCCCGGACTTGGGTTATTCACACAAGCCAAAGGTCTTACACAAGGTAAAACATGTCCAGTGGAAGCAACATGGTAGGTAGACAATGGGATATAAAAAACTAAGAGCAGTTTTTCTAGTAATGATCCTTCCGCAGGTTCACCTACGGTAAACCG
>S1|FCQD7IX01BTVPT|250|TN_
AACCNGCTGCGTTCTTCATCGATGCGAGAGCCAAGAGATCCGTTGCTGAAAGTTGTATATTTTCACTTTTTTATCAACATTCTAAACAATGAGGTTGTGTAAAATGACATAGACCCTGAAAGGGCAAAGCCGGCCTTTTGAAGAAGCAAAAAGCAACAGCAGTCCCGACTCGAATGAGAGGCTCATTCATTCCAGGGATCTACAAAATGTGCACAGTTGGAAGAAATAATAAATATGAGACAAGCGTGCA
>S1|FCQD7IX01BN1GU|283|TN_
AACCAGCTGCGTTCTTCATCGATGCAAGAGCCTAGAGATCCGTTGTTGAAAGTTTTTTATTTTATTGAAGCAAAAGATTCAGACAATGTTGTTTTAATCAAGTTTTGGTAAATAGTCTTGCCACTGGCAACTCCCGGACTTGGGTTATTCACACAAGCCAAAGGTCTTACACAAGGTAAAACATGTCCAGTGGAAGCAACATGGTAGGTAGACAATGGGATATAAAAAACTAAGAGCAGTTTTCTAGTAATGATCCTTCCGCAGGTTCACCTACGGTAAACCG
>S1|FCQD7IX01BYAU7|283|TN_
AACCAGCTGCGTTCTTCATCGATGCAAGAGCCTAGAGATCCGTTGTTGAAAGTTTTTATTTTATTGAAGCAAAAGATTCAGACAATGTTGTTTTAATCAAGTTTTGGTAAATAGTCTTGCCACTGGCAACTCCCGGACTTGGGTTATTCACACAAGCCAAAGGTCTTACACAAGGTAAAACATGTCCAGTGGAAGCAACATGGTAGGTAGACAATGGGATATAAAAACTAAGAGCAGTTTTTCTAGTAATGATCCTTCCGTCAGGTTCACCTACGGTAAACCG
>S1|FCQD7IX01BM5MX|296|TN_
CCGAAGCTGCGTTCTTCATCGATGCGAGAACCAAGAGATCCGTTGTTGAAAGTTTTTAACTTTTATTTTTAAATTCAGAAGACTCTAAATACAATATTTTATGTTAACCTTCCGACCAGGCTATACAGCTAACTGTACAGCCAAAACGATCGGAAGCAACAGGTAGTTTAGACAAGGGGTTTGAAACGTATATTCGAATGAATATATATTACTTTTAATGATCCTTCCGCAGGTTCACCTACGGAAACCTTGTTACGACTTTTACTTCCTTCGTCTGATGGCGGCGGAGGGGAGGG
>S1|FCQD7IX01BY8OA|251|TN_
CCCGCTGGCTGCGTTCTTCATCGATGCGAGAGCCAAGAGATCCGTTGCTGAAAGTTGTATATTTTCACTTTTTTTATCAACATTCTAAACAATGAGGTTGTGTAAAATGACATAGACCCTGAAAGGGCAAAGCCGGCCTTTTGAAGAAGCAAAAAGCAACAGCAGTCCCGACTCGAATGAGAGGCTCATTCATTCCAGGGATCTACAAAATGTGCACAGTTGGAAGAAATAATAAATATGAGACAAGCGTG
>S1|FCQD7IX01BX4I8|55|TN_
ACCGGAGCTGCGTTCTTCATCGATGCGAGAACCAAGAGATCCTATTGTAGTTAAA
>S1|FCQD7IX01BZ2CA|290|TN_
AACCAGCTGCGTTCTTCATCGATGCAAGAGCCTAGAGATCCGTTGTTGAAAGTTTTTTATTTTATTGAAGCAAAAGATTCAGACAATGTTGTTTTAATCAAGTTTTGGTAAATAGTCTTGCCACTGGCAACTCCCGGACTTGGGTTATTCACACAAGCCAAAGGTCTTACACAAGGTAAAACATGTCCAGTGGAAGCAACATGGTAGGTAGACAATGGGATATAAAAAACTAAGAGCAGTTTTTCTTAGTAATAGATCCTTCCCGTCAGGTTCACCTACCGGTAAAACCG
>S1|FCQD7IX01BRMLC|252|TN_
GGCGACGCTGCGTTCTTCATCGATGCGAGAGCCAAGAGATCCGTTGCTGAAAGTTGTATATTTTCACTTTTTTTATCAACATTCTAAACAATGAGGTTGTGTAAAATGACATAGACCCTGAAAGGGCAAAGCCGGCCTTTTGAAGAAGCAAAAAGCAACAGCAGTCCCGACTCGAATGAGAGGCTCATTCATTCCAGGGATCTACAAAATGTGCACAGTTGGAAGAAATAATAAATATGAGACAAGCGTGCA
>S1|FCQD7IX01BXBQB|284|TN_
AACAGCTGCGTTCTTCATCGATGCAAGAGCCTAGAGATCCGTTGTTGAAAGTTTTTATTTTATTGAAGCAAAAGATTCAGACAATGTTGTTTTAATCAAGTTTTGGTAAATAGTCTTGCCACTGGCAACTCCCGGACTTGGGTTATTCACACAAGCCAAAGGTCTTACACAAGGTAAAACATGTCCAGTGGAAGCAACATGGTAGGTAGACAATGGGATATAAAAAACTAAGAGCAGTTTTTCTAGTAATGATCCTTCCGTCAGGTTCTACCTACGGTAAACCG
>S1|FCQD7IX01BX9KO|251|TN_
GCTCGCTGCGTTCTTCATCGATGCGAGAGCCAAGAGATCCGTTGCTGAAAGTTGTATATTTTCACTTTTTTTATCAACATTCTAAACAATGAGGTTGTGTAAAATGACATAGACCCTGAAAGGGCAAAGCCGGCCTTTTGAAGAAGCAAAAAGCAACAGCAGTCCCGACTCGAATGAGAGGCTCATTCATTCCAGGGATCTACAAAATGTGCACAGTTGGAAGAAATAATAAATATGAGACAAGCGTGCAA
>S1|FCQD7IX01BN0I9|243|TN_
GGCTATGCGTTCTTCATCGATGCGAGAGCCAAGAGATCCGTTGCTGAAAGTTGTATATTTTCACTTTTTTATCAACATTCTAAACAATGAGGTTGTGTAAAATGACATAGACCCTGAAAGGGCAAAGCCGGCCTTTTGAAGAAGCAAAAAGCAACAGCAGTCCCGACTCGAATGAGAGGCTCATTCATTCCAGGGATCTAACAAAATGTGCACAGTTGGAAGAAATAATAAATATGAGACAAG
>S1|FCQD7IX01BXLYB|46|TN_
TACCNGCTGCGTTCTTCATCGATGCGAGAGCCAAGAGATCCGTTGT
>S1|FCQD7IX01BR7MT|293|TN_
CACCGAGCTGCGTTCTTCATCGATGCGAGAACCAAGAGATCCGTTGTTGAAAGTTTTAACTTTTATTTTTAAATTCAGAAGACTCTAAATACAATATTTTATGTTAACCTTCCGACCAGGCTATACAGCTAACTGTACAGCCAAAACGATCGGAAGCAACAGGTAGTTTAGACAAGGGGTTTGAAACGTATATTCGAATGAATATATATTACTTTTAATGATCCTTCCGCAGGTTCACCTACGGAAACCTTGTTACGACTTTTACTTCCTCGGTTCTGATGGCGCGAGGGAGG
>S1|FCQD7IX01BS6M7|248|TN_
GTCTCGCTGCGTTCTTCATCGATGCGAGAGCCAAGAGATCCGTTGCTGAAAGTTGTATATATTATATAGGCACAACATTCTATTAACATACATTGGGGTAAATGAAGCAACATAGACCTGAAAGGTCTACAAAAAGTGCACAGGTGGAGATATAAAGATGACAAGGTGTGCACATGCTCCCTAGAGAACCAGCAACAACCCATCAGGTTTATTTCAATAATGATCCTTCCGCAGGTTCACCTAACCGG
>S1|FCQD7IX01BZBJQ|235|TN_
AACGAGCTGCGTTCTTCATCGATGCGAGAGCCAAGAGATCCGTTGTTGAAAGNGATCTTTATTTTTATCATTAATACATAAATTTTATACATTCAAGAGTGGGTTTTAAATATAAACGATCGCAGAACCTCGCTAACGCTCGGTTCGCTAAATCAATAATGATCCTTCCGCAGGTTCACCTACGGAAACCTTGTTACGACTTTTACTTCCTCGTTCTGATGGCGCGAGGGAGGGC
>S1|FCQD7IX01BVTY1|293|TN_
CTGGAAGCTGCGTTCTTCATCGATGCGAGAACCAAGAGATCCGTTGTTGAAAGTTTTAACTTTTATTTTTAAATTCAGAAGACTCTAAATACAATATTTTATGTTAACCTTCCGACCAGGCTATACAGCTAACTGTACAGCCAAAACGATCGGAAGCAACAGGTAGTTTAGACAAGGGGTTTGAAACGTATATTCGAATGAATATATATTACTTTTAATGATCCTTCCGCAGGTTCACCTACGGAAACCTTGTTACGACTTTTACTTCCTTCCGGCTGATGGCGCGAGGGAGG
>S1|FCQD7IX01BYHD9|286|TN_
AACAGCTGCGTTCTTCATCGATGCAAGAGCCTAGAGATCCGTTGTTGAAAGTTTTTATTTTATTGAAGCAAAAGATTCAGACAATGTTGTTTTAATCAAGTTTTGGTAAATAGTCTTGCCACTGGCAACTCCCGGACTTGGGTTATTCACACAAGCCAAAGGTCTTACACAAGGTAAAACATGTCCAGTGGAAGCAACATGGTAGGTAGACAATGGGATATAAAAAACTAAGAAGCAGTTTTCTAGTAATGATCCTTCCCGTCAGGTTCGACCTACCGGTAAACCG
>S1|FCQD7IX01BNRUI|294|TN_
ACGAAGCTGCGTTCTTCATCGATGCGAGAACCAAGAGATCCGTTGTTGAAAGTTTTTAACTTTTATTTTTAAATTCAGAAGACTCTAAATACAATATTTTATGTTAACCTTCCGACCAGGCTATACAGCTAACTGTACAGCCAAAACGATCGGAAGCAACAGGTAGTTTAGACAAGGGGTTTGAAACGTATATTCGAATGAATATATATTACTTTTAATGATCCTTCCGCAGGTTCACCTACGGAAACCTTGTTACGACTTTTTCTTCCGTTCGGTCTGATGGCGCGAGGGAGG
>S1|FCQD7IX01BY878|251|TN_
ACGCGGCTGCGTTCTTCATCGATGCGAGAGCCAAGAGATCCGTTGCTGAAAGTTGTATATATTATATAGGCACAACATTCTATTAACATACATTGGGGTAAATGAAGCAACATAGACCTGAAAGGTCTACAAAAAGTGCACAGGTGGAGATATAAAGATGACAAGGTGTGCACATGCTCCCTACGAGAACCAGCAACAACCCATCAGTTTATTTTCTAATAAATGATCCTTCCGTCCAGGTTCACCTACGG
>S1|FCQD7IX01BTNXP|256|TN_
TACGCGGCTGCGTTCTTCATCGATGCGAGAGCCAAGAGATCCGTTGCTGAAAGTTGTATATTTTCACTTTTTTTATCAACATTCTAAACAATGAGGTTGTGTAAAATGACATAGACCCTGAAAGGGCAAACGCCGGCCTTTTGAAGAAAGCAAAAGCAACAGCAGTCCCGACTCGAATGAGAGGCTCATTCATTCCAGGGATCTAACAAAATGTGCACAGTTGGTAAGAAATAATAAATANGAGACGAAGCGTGCA
>S1|FCQD7IX01BOTJU|245|TN_
GACNCGCTGCGTTCTTCATCGATGCGAGAGCCAAGAGATCCGTTGCTGAAAGTTGTATATTTTCACTTTTTTTATCAACATTCTAAACAATGAGGTTGTGTAAAATGACATAGACCCTGAAAGGGCAAAGCCGGCCTTTTGAAGAAGCAAAAAGCAACAGCAGTCCCGACTCGAATGAGAGGCTCATTCATTCCAGGGATCTACAAAATGTGCACAGTTGGAAGAAATAATAAATATGAGACAAG
>S1|FCQD7IX01BT1UC|73|TN_
GCTACGCTGCGTTCTTCATCGATGCGAGAGCCAAGAGATCCGTTGCTGAAAGTTTGTATATTTTCACTTTTTT
>S1|FCQD7IX01BMYPM|289|TN_
AACCAGCTGCGTTCTTCATCGATGCAAGAGCCTAGAGATCCGTTGTTGAAAGTTTTTATTTTATTGAAGCAAAAGATTCAGACAATGTTGTTTTAATCAAGTTTTGGTAAATAGTCTTGCCACTGGCAACTCCCGGACTTGGGTTATTCACACAAGCCAAAGGTCTTACACAAGGTAAAACATGTCCAGTGGAAGCAACATGGTAGGTAGACAATGGGATATAAAAAACTAANAGCAGTTTTTCTTAGTAATGATCCTTCCCGTCCAGGTTCTACCTACCGGTAAACCG
>S1|FCQD7IX01BWWI9|251|TN_
ACGCGGCTGCGTTCTTCATCGATGCGAGAGCCAAGAGATCCGTTGCTGAAAGTTGTATATTTTCACTTTTTTTATCAACATTCTAAACAATGAGGTTGTGTAAAATGACATAGACCCTGAAAGGGCAAAGCCGGCCTTTTGAAGAAGCAAAAAGCAACAGCAGTCCCGACTCGAATGAGAGGCTCATTCATTCCAGGGATCTACAAAATGTGCACAGTTGGAAGAAATAATAAATATGAGACAAGCGTGCA
>S1|FCQD7IX01BSHLZ|240|TN_
ACGCTGGCTGCGTTCTTCATCGATGCGAGAGCCAAGAGATCCGTTGCTGAAAGTTGTATATATTATATAGGCACAACATTCTATTAACATACATTGGGGTAAATGAAGCAACATAGACCTGAAAGGTCTACAAAAAGTGCACAGGTGGAGATATAAAGATGACAAGGTGTGCACATGCTCCCTAGAGAACCAGCAACAACCCATCAGGTTTATTTCAATAATGATCCTTCCGCAGGTTCA
>S1|FCQD7IX01BXXWD|89|TN_
AACAAGCTGCGTTCTTCATCGATGCGAGAGCCAAGAGATCCGTTGTTGAAAGTTNTATCTTTAANCTTAANCATTAATACATAAATTTT
>S1|FCQD7IX01BV31Q|248|TN_
GGCGACGCTGCGTTCTTCATCGATGCGAGAGCCAAGAGATCCGTTGCTGAAAGTTGTATATATTATATAGGCACAACATTCTATTAACATACATTGGGGTAAATGAAGCAACATAGACCTGAAAGGTCTACAAAAAGTGCACAGGTGGAGATATAAAGATGACAAGGTGTGCACATGCTCCCTAGAGAACCAGCAACAACCCATCAGGTTTATTTCAATAATGATCCTTCCGCAGGTTCACCTAACGG
>S1|FCQD7IX01BOJ8T|235|TN_
GTCTCGGCTGCGTTCTTCATCGATGCGAGAGCCAAGAGATCCGTTGCTGAAAGTTGTATATTTTCACTTTTTTATCAACATTCTAAACAATGAGGTTGTGTAAAATGACATAGACCCTGAAAGGGCAAAGCCGGCCTTTTGAAGAAGCAAAAAGCAACAGCAGTCCCGACTCGAATGAGAGGCTCATTCATTCCAGGGATCTACAAAATGTGCANAGTAGGAAGAAATAATAATA
>S1|FCQD7IX01BRLMA|291|TN_
CGTGTTGCTGCGTTCTTCATCGATGCGAGAACCAAGAGATCCGTTGTTGAAAGTTTTTAACTTTTATTTTTAAATTCAGAAGACTCTAAATACAATATTTTATGTTAACCTTCCGACCAGGCTATACAGCTAACTGTACAGCCAAAACGATCGGAAGCAACAGGTAGTTTAGACAAGGGGTTTGAAACGTATATTCGAATGAATATATATTACTTTTAATGATCCTTCCGCAGGTTCACCTACGGAAACCTTGTTACGACTTTTACTTCCACACTCTGATGGCGCGAGGGG
>S1|FCQD7IX01BTTJS|277|TN_
AACCAGCTGCGTTCTTCATCGATGCAGAGCCAAGAGATCCGTTGTTGAAAGTTTTTATTTTATTGAAGCAAAAGATTCAGACAATGTTGTTTTAATCAAGTTTTGGTAAATAGTCTTGCCACTGGCAACTCCCGGACTTGGGTTATTCACACAAGCCAAAGGTCTTACACAAGGTAAAACATGTCCAGTGGAAGCAACATGGTAGGTAGACAATGGGATATAAAAAACTAGAGCAGTTTTTCAGTAATGATCCTTCCGCAGGTTCACCTACGGTAAA
>S1|FCQD7IX01BT6TO|292|TN_
CCGAGCTGCGTTCTTCATCGATTGCGAGAACCAAGAGATCCGTTGTTGAAAGTTTTTAACTTTTATTTTTAAATTCAGAAGACTCTAAATACAATATTTTATGTTAACCTTCCGACCAGGCTATACAGCTAACTGTACAGCCAAAACGATCGGAAGCAACAGGTAGTTTAGACAAGGGGTTTGAAACGTATATTCGAATGAATATATATTACTTTTAATGATCCTTCCGCAGGTTCACCTACGGAAACCTTGTTACGACTTTTACTTCCTCGGACTGATGGCGCGAGGGAGG
>S1|FCQD7IX01BUOBI|252|TN_
TACNCGGCTGCGTTCTTCATCGATGCGAGAGCCAAGAGATCCGTTGCTGAAAGTTGTATATTTTCACTTTTTTTATCAACATTCTAAACAATGAGGTTGTGTAAAATGACATAGACCCTGAAAGGGCAAAGCCGGCCTTTTGAAGAAGCAAAAAGCAACAGCAGTCCCGACTCGAATGAGAGGCTCATTCATTCCAGGGATCTACAAAATGTGCACAGTTGGAAGAAATAATAAATATGAGACAAGCGTGCA
>S1|FCQD7IX01BR7JM|57|TN_
ACCAGCTGCGTTCTTCATCGATGCAAGAGCCAAGAGATCCGTTGTNAAGTTTAATTT
>S1|FCQD7IX01BYT1Y|293|TN_
AACCAGCTGCGTTCTTCATCGATGCAAGAGCCTAGAGATCCGTTGTTGAAAGTTTTTTATTTTATTGAAGCAAAAGATTCAGACAATGTTGTTTTAATCAAGTTTTGGTAAATAGTCTTGCCACTGGCAACTCCCGGACTTGGGTTATTCACACAAGCCAAAGGTCTTACACAAGGTAAAACATGTCCAGTGGAAGCAACATGGTAGGTAGACAATGGGATATAAAAAACTAAGAGCAGTTTTTCTAGTAATGATCCTTCCCGTCCACGGTTCTAACCTACCGGTAAAACCCG
>S1|FCQD7IX01BVV7P|45|TN_
GACACGCTGCGTTCTTCATCGATGCAGAGCCAAGAGATCCGTTGT
>S1|FCQD7IX01BRF6L|251|TN_
GCTACGCTGCGTTCTTCATCGATGCGAGAGCCAAGAGATCCGTTGCTGAAAGTTGTATATTTTCACTTTTTTTATCAACATTCTAAACAATGAGGTTGTGTAAAATGACATAGACCCTGAAAGGGCAAAGCCGGCCTTTTGAAGAAGCAAAAAGCAACAGCAGTCCCGACTCGAATGAGAGGCTCATTCATTCCAGGGATCTACAAAATGTGCACAGTTGGAAGAAATAATAAATATGAGACAAGCGTGCA
>S1|FCQD7IX01BYDRT|239|TN_
CGCTGGCTGCGTTCTTCATCGATGCGAGAGCCAAGAGATCCGTTGCTGAAAGTTGTATATATTATATAGGCACAACATTCTATTAACATACATTGGGGTAAATGAAGCAACATAGACCTGAAAGGTCTACAAAAAGTGCACAGGTGGAGATATAAAGATGACAAGGTGTGCACATGCTCCCTAGAGAACCAGCAACAACCCATCAGGTTTATTTCAATAATGATCCTTCCGCAGGTTCA
>S1|FCQD7IX01BPMFE|253|TN_
AACGAGGCTGCGTTCTTCATCGATGCGAGAGCCAAGAGATCCGTTGCTGAAAGTTGTATATTTTTCACTTTTTTTATCAACATTCTAAACAATGAGGTTGTGTAAAATGACATAGACCCTGAAAGGGCAAAGCCGGCCTTTTGAAGAAGCAAAAAGCAACAGCAGTCCCGACTCGAATGAGAGGCTCATTCATTCCAGGGATCTACAAAATGTGCACAGTTGGAAGAAATAATAAATATGAGACAAGCGTGCA
>S1|FCQD7IX01BL5DR|249|TN_
TTCTGGCTGCGTTCTTCATCGATGCGAGAGCCAAGAGATCCGTTGCTGAAAGTTGTATATTTTCACTTTTTTATCAACATTCTAAACAATGAGGTTGTGTAAAATGACATAGACCCTGAAAGGGCAAAGCCGGCCTTTTGAAGAAGCAAAAAGCAACAGCAGTCCCGACTCGAATGAGAGGCTCATTCATTCCAGGGATCTACAAAATGTGCACAGTGGAAGAAATAATAAATATGAGACAAGCGTGCA
>S1|FCQD7IX01BUEP1|280|TN_
AACAGCTGCGTTCTTCATCGATGCAAGAGCCTAGAGATCCGTTGTTGAAAGTTTTTATTTTATTGAAGCAAAAGATTCAGACAATGTTGTTTTAATCAAGTTTTGGTAAATAGTCTTGCCACTGGCAACTCCCGGACTTGGGTTATTCACACAAGCCAAAGGTCTTACACAAGGTAAAACATGTCCAGTGGAAGCAACATGGTAGGTAGACAATGGGAATATAAAAAACTAAGAGCAGTTTTTCTAGTAATGATCCTTCCGCAGGTTCACCTACGGTAAA
>S1|FCQD7IX01BXIZR|289|TN_
AACCAGCTGCGTTCTTCATCGATGCAAGAGCCTAGAGATCCGTTGTTGAAAGTTTTTATTTTATTGAAGCAAAAGATTCAGACAATGTTGTTTTAATCAAGTTTTGGTAAATAGTCTTGCCACTGGCAACTCCCGGACTTGGGTTATTCACACAAGCCAAAGGTCTTACACAAGGTAAAACATGTCCAGTGGAAGCAACATGGTAGGTAGACAATGGGATATAAAAACTAAGAGCAGTTTTTCTTAGTAATAGATCCTTCCCGTCCAGGTTCGTACCTACGGTAAACCG
>S1|FCQD7IX01BPRMF|291|TN_
AGTGTGCTGCGTTCTTCATCGATGCGAGAACCAAGAGATCCGTTGTTGAAAGTTTTTAACTTTTATTTTTAAATTCAGAAGACTCTAAATACAATATTTTATGTTAACCTTCCGACCAGGCTATACAGCTAACTGTACAGCCAAAACGATCGGAAGCAACAGGTAGTTTAGACAAGGGGTTTGAAACGTATATTCGAATGAATATATATTACTTTTAATGATCCTTCCGCAGGTTCACCTACGGAAACCTTGTTACGACTTTTACTTCCAACACTCTGATGGCGCGAGGGG
>S1|FCQD7IX01BRFPU|251|TN_
TACNCGGCTGCGTTCTTCATCGATGCGAGAGCCAAGAGATCCGTTGCTGAAAGTTGTATATTTTCACTTTTTTATCAACATTCTAAACAATGAGGTTGTGTAAAATGACATAGACCCTGAAAGGGCAAAGCCGGCCTTTTGAAGAAGCAAAAAGCAACAGCAGTCCCGACTCGAATGAGAGGCTCATTCATTCCAGGGATCTACAAAATGTGCACAGTTGGAAGAAATAATAAATATGAGACAAGCGTGCA
>S1|FCQD7IX01BXA7U|282|TN_
AACCAGCTGCGTTCTTCATCGATGCAAGAGCCTAGAGATCCGTTGTTGAAAGTTTTTATTTTATTGAAGCAAAAGATTCAGACAATGTTGTTTTAATCAAGTTTTGGTAAATAGTCTTGCCACTGGCAACTCCCGGACTTGGGTTATTCACACAAGCCAAAGGTCTTACACAAGGTAAAACATGTCCAGTGGAAGCAACATGGTAGGTAGACAATGGGATATAAAAAACTAAGAGCAGTTTTTCTAGTAATGATCCTTCCGCAGGTTCACCTACGGTAAACC
>S1|FCQD7IX01BQ3U8|289|TN_
ATGTTGCTGCGTTCTTCATCGATGCGAGAACCAAGAGATCCGTTGTTGAAAGTTTTAACTTTTATTTTTAAATTCAGAAGACTCTAAATACAATATTTTATGTTAACCTTCCGACCAGGCTATACAGCTAACTGTACAGCCAAAACGATCGGAAGCAACAGGTAGTTTAGACAAGGGGTTTGAAACGTATATTCGAATGAATATATATTACTTTTAATGATCCTTCCGCAGGTTCACCTACGGAAACCTTGTTACGACTTTTACTTCCAACACTCTGATGGCGCGAGGG
>S1|FCQD7IX01BNAQU|54|TN_
AACACGCTGCGTTCTTCATCGATGCGAGAGCCAAGAGATCCGTTGTNAAGTAGT
>S1|FCQD7IX01BML41|79|TN_
ACGAAGCTGCGTTCTTTCATCGATGCCGAGAACCAAGAGATCCGTTGTTGAAAGTTTTAACTTTTATTTTTAATTTTAC
>S1|FCQD7IX01BUEF9|290|TN_
CCGAGCTGCGTTCTTCATCGATGCGAGAACCAAGAGATCCGTTGTTGAAAGTTTTTAACTTTTATTTTTAAATTCAGAAGACTCTAAATACAATATTTTATGTTAACCTTCCGACCAGGCTATACAGCTAACTGTACAGCCAAAACGATCGGAAGCAACAGGTAGTTTAGACAAGGGGTTTGAAACGTATATTCGAATGAATATATATTACTTTTAATTGATCCTTCCGCAGGTTCACCTACGGAAACCTTGTTCGACTTTTACTTCCTTCGCTGATGGCGCGAGGGAGG
>S1|FCQD7IX01BQUR4|251|TN_
GGCAACGCTGCGTTCTTCATCGATGCGAGAGCCAAGAGATCCGTTGCTGAAAGTTGTATATTTTCACTTTTTTTATCAACATTCTAAACAATGAGGTTGTGTAAAATGACATAGACCCTGAAAGGGCAAAGCCGGCCTTTTGAAGAAGCAAAAGCAACAGCAGTCCCGACTCGAATGAGAGGCTCATTCATTCCAGGGATCTACAAAATGTGCACAGTTGGAAGAAATAATAAATATGAGACAAGCGTGCA
>S1|FCQD7IX01BS9QA|60|TN_
TACACGCTGCGTTCTTCATCGATGCAGAGCCAGAGATCCGTTGTNAGTTTAATTTNTNAT
>S1|FCQD7IX01BW8HM|291|TN_
AGGTGTTGCTGCGTTCTTCATCGATGCGAGAACCAAGAGATCCGTTGTTGAAAGTTTTTAACTTTTATTTTTAAATTCAGAAGACTCTAAATACAATATTTTATGTTAACCTTCCGACCAGGCTATACAGCTAACTGTACAGCCAAAACGATCGGAAGCAACAGGTAGTTTAGACAAGGGGTTTGAAACGTATATTCGAATGAATATATATTACTTTTAATGATCCTTCCGCAGGTTCACCTACGGAAACCTTGTTACGACTTTTACTTCCACACTCTGATGGCGCGAGGG
>S1|FCQD7IX01BMX5S|261|TN_
GAACAACGCTGCGTTCTTCATCGATGCGAGAACCAAGAGATCCATTGTTGAAAGTTGTTTTACAATTGGTTAATCAAAGCATTCAAATATATCAATGGTGTGTAAAAAAGCATAGACATATATGTCTACTTGGAGTGCACAGGTGGATAATGGGTTTTTAAGAGTGCACATACCAAAGGCCAGCACATCTTTAAAAATCAATAATGATCCTTCCGCAGGTTCACCTACGGAAACCTTGTTACGACTTTTACTTCCGTTGTT
>S1|FCQD7IX01BXXIB|293|TN_
ACGGAAGCTGCGTTCTTCATCGATGCGAGAACCAAGAGATCCGTTGTTGAAAGTTTTAACTTTTATTTTTAAATTCAGAAGACTCTAAATACAATATTTTATGTTAACCTTCCGACCAGGCTATACAGCTAACTGTACAGCCAAAACGATCGGAAGCAACAGGTAGTTTAGACAAGGGGTTTGAAACGTATATTCGAATGAATATATATTACTTTTAATGATCCTTCCGCAGGTTCACCTACGGAAACCTTGTTACGACTTTTACTTCCTTCCGGCTGATGGCGCGAGGGAGG
>S1|FCQD7IX01BR84X|250|TN_
CCCCTGGCTGCGTTCTTCATCGATGCGAGAGCCAAGAGATCCGTTGCTGAAAGTTGTATATCTTCACTTTTTTATCAACATTCTAAACAATGAGGTTGTGTAAAATGACATAGACCCTGAAAGGGCAAAGCCGGCCTTTTGAAGAAGCAAAAAGCAACAGCAGTCCCGACTCGAATGAGAGGCTCATTCATTCCAGGGATCTACAAAATGTGCACAGTTGGAAGAAATAATAAATATGAGACAAGCGTGA
>S1|FCQD7IX01BUOMD|252|TN_
TACNCGGCTGCGTTCTTCATCGATGCGAGAGCCAAGAGATCCGTTGCTGAAAGTTGTATATTTTCACTTTTTTTATCAACATTCTAAACAATGAGGTTGTGTAAAATGACATAGACCCTGAAAGGGCAAAGCCGGCCTTTTGAAGAAGCAAAAAGCAACAGCAGTCCCGACTCGAATGAGAGGCTCATTCATTCCAGGGATCTACAAAATGTGCACAGTTGGAAGAAATAATAAATATGAGACAAGCGTGCA
>S1|FCQD7IX01BWSF7|295|TN_
AACCCGAGCTGCGTTCTTCATCGATGCGAGAACCAAGAGATCCGTTGTTGAAAGTTTTTAACTTTTATTTTTAAATTCAGAAGACTCTAAATACAATATTTTATGTTAACCTTCCGACCAGGCTATACAGCTAACTGTACAGCCAAAACGATCGGAAGCAACAGGTAGTTTAGACAAGGGGTTTGAAACGTATATTCGAATGAATATATATTACTTTTAATGATCCTTCCGCAGGTTCACCTACGGAAACCTTGTTACGACTTTTACTTCCTCGGTTCTGATGGCGCGAGGGAGG
>S1|FCQD7IX01BMS78|307|TN_
CCGGGAAGCTGCGTTCTTCATCGATGCGAGAACCAAGNGATCCGTTGTTGAAAGTTTTTAACTTTTATTTTTAAATTCAGAAGACTCTAAATACAATATTTTATGTTAACCTTCCGACCAGGCTATACAGCTAACTGTACAGCCAAAACGATCGGAAGCAACAGGTAGTTTAGACAAGGGGTTTGAAACGTATATTCGAATGAATATATATTACTTTTAATTGATCCTTCCGCAGGTTCNCCTACCGGAAACCTTAGTTACGACTTTTACTTTCCTTCCGGTCCGTGATGGCGGCGGAGGGGAGGGC
>S1|FCQD7IX01BQH32|293|TN_
CCGAAGCTGCGTTCTTCATCGATGCGAGAACCAAGAGATCCGTTGTTGAAAGTTTTTAACTTTTATTTTTAAATTCAGAAGACTCTAAATACAATATTTTATGTTAACCTTCCGACCAGGCTATACAGCTAACTGTACAGCCAAAACGATCGGAAGCAACAGGTAGTTTAGACAAGGGGTTTGAAACGTATATTCGAATGAATATATATTACTTTTAATGATCCTTCCGCAGGTTCACCTACGGAAACCTTGTTACGACTTTTACTTCCTTCGGCTGATGGCGCGGAGGGAGG
>S1|FCQD7IX01BPXZC|249|TN_
CGCTGGCTGCGTTCTTCATCGATGCGAGAGCCAAGAGATCCGTTGCTGAAAGTTGTATATTTTCACTTTTTTTATCAACATTCTAAACAATGAGGTTGTGTAAAATGACATAGACCCTGAAAGGGCAAAGCCGGCCTTTTGAAGAAGCAAAAAGCAACAGCAGTCCCGACTCGAATGAGAGGCTCATTCATTCCAGGGATCTACAAAATGTGCACAGTTGGAAGAAATAATAAATATGAGACAAGCGTG
>S1|FCQD7IX01BV4H0|251|TN_
AAGCGGCTGCGTTCTTCATCGATGCGAGAGCCAAGAGATCCGTTGCTGAAAGTTGTATATTTTCACTTTTTTTATCAACATTCTAAACAATGAGGTTGTGTAAAATGACATAGACCCTGAAAGGGCAAAGCCGGCCTTTTGAAGAAGCAAAAAGCAACAGCAGTCCCGACTCGAATGAGAGGCTCATTCATTCCAGGGATCTACAAAATGTGCACAGTTGGAAGAAATAATAAATATGAGACAAGCGTGCA
>S1|FCQD7IX01BS3T6|252|TN_
GTTCTCGGCTGCGTTCTTCATCGATGCGAGAGCCAAGAGATCCGTTGCTGAAAGTTGTATATTTTCACTTTTTTATCAACATTCTAAACAATGAGGTTGTGTAAAATGACATAGACCCTGAAAGGGCAAAGCCGGCCTTTTGAAGAAGCAAAAAGCAACAGCAGTCCCGACTCGAATGAGAGGCTCATTCATTCCAGGGATCTACAAAATGTGCACAGTTGGAAGAAATAATAAATATGAGACAAGCGTGCA
>S1|FCQD7IX01BMI4G|260|TN_
GGCGCTGCGTTCTTCATCGATGCGAGAGCCAAGAGATCCGTTGCTGAAAGTTGTATATATTATATAGGCACAACATTCTATTAACATACATTGGGGTAAATGAAGCAACATAGACCTGAAAGGTCTACAAAAAGTAGCACAGGTGGAGATATAAAGATGACAAGGTGTGCACATGCTCCCTACGAGAACCAGCAACAACCCACTCAGGTTTATTTACTAATAATGATCCTTCCCGTCCAGGTTCACCTACCGGTAAACCG
>S1|FCQD7IX01BXBZZ|289|TN_
AGTGGTGCTGCGTTCTTCATCGATGCGAGAACCAAGAGATCCGTTGTTGAAAGTTTTAACTTTTATTTTAAATTCAGAAGACTCTAAATACAATATTTTATGTTAACCTTCCGACCAGGCTATACAGCTAACTGTACAGCCAAAACGATCGGAAGCAACAGGTAGTTTAGACAAGGGGTTTGAAACGTATATTCGAATGAATATATATTACTTTTAATGATCCTTCCGCAGGTTCACCTACGGAAACCTTGTTACGACTTTTACTTCCAACACTCTGATGGCGCGAGGG
>S1|FCQD7IX01BY52S|88|TN_
GTCTCGCTGCGTTCTTCATCGATGCGAGAGCCAAGAGATCCGTTGCTGAAAGTTGTATATTTTTCACTTTTTTNTTNACATNTAACAA
>S1|FCQD7IX01BX039|252|TN_
GGGCTACGCTGCGTTCTTCATCGATGCGAGAGCCAAGAGATCCGTTGCTGAAAGTTGTATATTTTCACTTTTTTATCAACATTCTAAACAATGAGGTTGTGTAAAATGACATAGACCCTGAAAGGGCAAAGCCGGCCTTTTGAAGAAGCAAAAAGCAACAGCAGTCCCGACTCGAATGAGAGGCTCATTCATTCCAGGGATCTACAAAATGTGCACAGTTGGAAGAAATAATAAATATGAGACAAGCGTGCA
>S1|FCQD7IX01BMO5A|304|TN_
AACCAGCTGCGTTCTTCATCGATGCAAGAGCCTAGAGATCCGTTGTTGAAAGTTTTTATTTTATTGAAGCAAAAGATTCAGACAATGTTGTTTTAATCAAGTTTTGGTAAATAGTCTTGCCACTGGCAACTCCCGGACTTGGGTTATTCACACAAGCCAAAGGTCTTACACAAGGTAAAACATGTCCAGTGGAAGCAACATGGTAGGTAGACAATGGGATATAAAAAAACTAAAGAAGCAGTTTTTCTTAGTAATAGATCCTTCCGTCCACGGTTTACGTAACCCTTAACCGGGTTAAAACCCG
>S1|FCQD7IX01BPRSK|251|TN_
GTCTCGCTGCGTTCTTCATCGATGCGAGAGCCAAGAGATCCGTTGCTGAAAGTTGTATATTTTCACTTTTTTTATCAACATTCTAAACAATGAGGTTGTGTAAAATGACATAGACCCTGAAAGGGCAAAGCCGGCCTTTTGAAGAAGCAAAAAGCAACAGCAGTCCCGACTCGAATGAGAGGCTCATTCATTCCAGGGATCTACAAAATGTGCACAGTTGGAAGAAATAATAAATATGANACAAGCGTGCA
>S1|FCQD7IX01BVTKA|46|TN_
TACACGGCTGCGTTCTTCATCGATGCAGAGCCAAGAGATCCGTTGT
>S1|FCQD7IX01BY8ED|255|TN_
AACCGNGCTGCGTTCTTCATCGATGCGAGAGCCAAGAGATCCGTTGCTGAAAGTTGTATATTTTTCACTTTTTTATCAACATTCTAAACAATGAGGTTGTGTAAAATGGACATAGACCCTGAAAGGGCAAAGCCGGACCTTTTGAAGAAAGCAAAAAGCAACAGCAGTCCCGACTCGAATGAGAGGCTCATTCATTCCAGGGATCTACAAAANGTGCACAGTTGGAAGAAATAATAAATATGAGACAAGCGTGCA
>S1|FCQD7IX01BVA31|250|TN_
GTCTCGCTGCGTTCTTCATCGATGCGAGAGCCAAGAGATCCGTTGCTGAAAGTTGTATATTTTCACTTTTTTATCAACATTCTAAACAATGAGGTTGTGTAAAATGACATAGACCCTGAAAGGGCAAAGCCGGCCTTTTGAAGAAGCAAAAAGCAACAGCAGTCCCGACTCGAATGAGAGGCTCATTCATTCCAGGGATCTACAAAATGTGCACAGTTGGAAGAAATAATAAATATGAGACAAGCGTGCA
>S1|FCQD7IX01BNUWA|251|TN_
AAGCGGCTGCGTTCTTCATCGATGCGAGAGCCAAGAGATCCGTTGCTGAAAGTTGTATATTTTCACTTTTTTTATCAACATTCTAAACAATGAGGTTGTGTAAAATGACATAGACCCTGAAAGGGCAAAGCCGGCCTTTTGAAGAAGCAAAAAGCAACAGCAGTCCCGACTCGAATGAGAGGCTCATTCATTCCAGGGATCTACAAAATGTGCACAGTTGGAAGAAATAATAAATATGAGACAAGCGTGCA
>S1|FCQD7IX01BYBDN|245|TN_
TCTCGGCTGCGTTCTTCATCGATGCGAGAGCCAAGAGATCCGTTGCTGAAAGTTGTATATTTTTCACTTTTTTATCAACATTCTAAACAATGAGGTTGTGTAAAATGACATAGACCCTGAAAGGGCAAAGCCGGCCTTTTGAAGAAGCAAAAAGCAACAGCAGTCCCGACTCGAATGAGAGGCTCATTCATTCCAGGGATCTACAAAATGTGCACAGTTGGAAGAAANAATAAATATGAGACAAG
>S1|FCQD7IX01BWQCA|251|TN_
GTCTCGCTGCGTTCTTCATCGATGCGAGAGCCAAGAGATCCGTTGCTGAAAGTTGTATATTTTCACTTTTTTTATCAACATTCTAAACAATGAGGTTGTGTAAAATGACATAGACCCTGAAAGGGCAAAGCCGGCCTTTTGAAGAAGCAAAAAGCAACAGCAGTCCCGACTCGAATGAGAGGCTCATTCATTCCAGGGATCTACAAAATGTGCACAGTTGGAAGAAATAATAAATATGAGACAAGCGTGCA
>S1|FCQD7IX01BYNCZ|251|TN_
TACNCGGCTGCGTTCTTCATCGATGCGAGAGCCAAGAGATCCGTTGCTGAAAGTTGTATATTTTCACTTTTTTATCAACATTCTAAACAATGAGGTTGTGTAAAATGACATAGACCCTGAAAGGGCAAAGCCGGCCTTTTGAAGAAGCAAAAAGCAACAGCAGTCCCGACTCGAATGAGAGGCTCATTCATTCCAGGGATCTACAAAATGTGCACAGTTGGAAGAAATAATAAATATGAGACAAGCGTGCA
>S1|FCQD7IX01BMP57|71|TN_
AACCAGCTGCGTTCTTCATCGATGCAAGAGCCTAGAGATCCGTTGTTGAAAAGTTTTTTATTTTATTGAAG
>S1|FCQD7IX01BVPVQ|47|TN_
AACCGNGCTGCGTTCTTCATCGATGCAAGAGCCAAGAGATCCGTTGT
>S1|FCQD7IX01BYKJM|249|TN_
CCGCTAGCTGCGTTCTTCATCGATGCGAGAGCCAAGAGATCCGTTGCTGAAAGTTGTATATTTTCACTTTTTTATCAACATTCTAAACAATGAGGTTGTGTAAAATGACATAGACCCTGAAAGGGCAAAGCCGGCCTTTTGAAGAAGCAAAAAGCAACAGCAGTCCCGACTCGAATGAGAGGCTCATTCATTCCAGGGATCTACAAAATGTGCACAGTTGGAAGAAATAATAAATATGAGACAAGCGTG
>S1|FCQD7IX01BSL0D|295|TN_
ACCGAGCTGCGTTCTTCATCGATGCGAGAACCAAGAGATCCGTTGTTGAAAGTTTTTAACTTTTATTTTTAAATTCAGAAGACTCTAAATACAATATTTTATGTTAACCTTCCGACCAGGCTATACAGCTAACTGTACAGCCAAAACGATCGGAAGCAACAGGTAGTTTAGACAAGGGGTTTGAAACGTATATTCGAATGAATATATATTACTTTTAATGATCCTTCCGCAGGTTCACCTACGGAAACCTTGTTACGTACTTTTACTTCCTTCGGTCTGATGGCGCGGAGGGAGG
>S1|FCQD7IX01BNFE7|252|TN_
ACGCGGCTGCGTTCTTCATCGATGCGAGAGCCAAGAGATCCGTTGCTGAAAGTTGTATATTTTTCACTTTTTTATCAACATTCTAAACAATGAGGTTGTGTAAAATGACATAGACCCTGAAAGGGCAAAGCCGGCCTTTTGAAGAAGCAAAAAGCAACAGCAGTCCCGACTCGAATGAGAGGCTCATTCATTCCAGGGATCTACAAAATGTGCACAGTTGGAAGAAATAAATAAATATGAGACAAGCGTGCA
>S1|FCQD7IX01BNX6B|249|TN_
CCGCTAGCTGCGTTCTTCATCGATGCGAGAGCCAAGAGATCCGTTGCTGAAAGTTGTATATTTTCACTTTTTTATCAACATTCTAAACAATGAGGTTGTGTAAAATGACATAGACCCTGAAAGGGCAAAGCCGGCCTTTTGAAGAAGCAAAAAGCAACAGCAGTCCCGACTCGAATGAGAGGCTCATTCATTCCAGGGATCTACAAAATGTGCACAGTTGGAAGAAATAATAAATATGAGACAAGCGTG
>S1|FCQD7IX01BV9VL|251|TN_
CCGTGGCTGCGTTCTTCATCGATGCGAGAGCCAAGAGATCCGTTGCTGAAAGTTGTATATTTTCACTTTTTTTATCAACATTCTAAACAATGAGGTTGTGTAAAATGACATAGACCCTGAAAGGGCAAAGCCGGCCTTTTGAAGAAGCAAAAAGCAACAGCAGTCCCGACTCGAATGAGAGGCTCATTCATTCCAGGGATCTACAAAATGTGCACAGTTGGAAGAAATAATAAATATGAGACAAGCGTGCA
>S1|FCQD7IX01BOMLC|253|TN_
GAACGCGGCTGCGTTCTTCATCGATGCGAGAGCCAAGAGATCCGTTGCTGAAAGTTGTATATTTTCACTTTTTTTATCAACATTCTAAACAATGAGGTTGTGTAAAATGACATAGACCCTGAAAGGGCAAAGCCGGCCTTTTGAAGAAGCAAAAAGCAACAGCAGTCCCGACTCGAATGAGAGGCTCATTCATTCCAGGGATCTACAAAATGTGCACAGTTGGAAGAAATAATAAATATGAGACAAGCGTGCA
>S1|FCQD7IX01BM8VB|253|TN_
GTCTCGCTGCGTTCTTCATCGATGCGAGAGCCAAGAGATCCGTTGCTGAAAGTTGTATATTTTCACTTTTTTTATCAACATTCTAAACAATGAGGTTGTGTAAAATGACATAGACCCTGAAAGGGCAAAGCCGGCCTTTTGAAGAAGCAAAAAGCAACAGCAGTCCCGACTCGAATGAGAGGCTCATTCATTCCAGGGATCTAACAAAATGTGCACAGTTGGAAGAAATAATAAATATGAGAACAAGCGTGCA
>S1|FCQD7IX01BW7QG|250|TN_
GCTACGCTGCGTTCTTCATCGATGCGAGAGCCAAGAGATCCGTTGCTGAAAGTTGTATATTTTCACTTTTTTATCAACATTCTAAACAATGAGGTTGTGTAAAATGACATAGACCCTGAAAGGGCAAAGCCGGCCTTTTGAAGAAGCAAAAAGCAACAGCAGTCCCGACTCGAATGAGAGGCTCATTCATTCCAGGGATCTACAAAATGTGCACAGTTGGAAGAAATAATAAATATGAGACAAGCGTGCA
>S1|FCQD7IX01BUE23|247|TN_
GTCTCGCTGCGTTCTTCATCGATGCGAGAGCCAAGAGATCCGTTGCTGAAAGTTGTATATATTATATAGGCACAACATTCTATTAACATACATTGGGGTAAATGAAGCAACATAGACCTGAAAGGTCTACAAAAAGTGCACAGGTGGAGATATAAAGATGACAAGGTGTGCACATGCTCCCTAGAGAACCAGCAACAACCCATCAGGTTTATTTCAATAATGATCCTTCCGCAGGTTCACCTAACGG
>S1|FCQD7IX01BY9TX|295|TN_
CCGAAGCTGCGTTCTTCATCGATGCGAGAACCAAGAGATCCGTTGTTGAAAGTTTTTAACTTTTATTTTTAAATTCAGAAGACTCTAAATACAATATTTTATGTTAACCTTCCGACCAGGCTATACAGCTAACTGTACAGCCAAAACGATCGGAAGCAACAGGTAGTTTAGACAAGGGGTTTGAAACGTATATTCGAATGAATATATATTACTTTTAATGATCCTTCCGCAGGTTCACCTACGGAAACCTTGTTACGACTTTTACTTCCTTCGTCTGATGGCGGCGAGGGGAGGG
>S1|FCQD7IX01BVQ4I|251|TN_
AACNCGGCTGCGTTCTTCATCGATGCGAGAGCCAAGAGATCCGTTGCTGAAAGTTGTATATTTTCACTTTTTTATCAACATTCTAAACAATGAGGTTGTGTAAAATGACATAGACCCTGAAAGGGCAAAGCCGGCCTTTTGAAGAAGCAAAAAGCAACAGCAGTCCCGACTCGAATGAGAGGCTCATTCATTCCAGGGATCTACAAAATGTGCACAGTTGGAAGAAATAATAAATATGAGACAAGCGTGCA
>S1|FCQD7IX01BMK4O|46|TN_
TACNCGGCTGCGTTCTTCATCGATGCGAGAGCCAAGAGATCCGTTG
>S1|FCQD7IX01BZIXB|279|TN_
AACACGCTGCGTTCTTCATCGATGCAAGAGCCTAGAGATCCGTTGTTGAAAGTTTTTATTTTATTGAAGCAAAAGATTCAGACAATGTTGTTTTAATCAAGTTTTGGTAAATAGTCTTGCCACTGGCAACTCCCGGACTTGGGTTATTCACACAAGCCAAAGGTCTTACACAAGGTAAAACATGTCCAGTGGAAGCAACATGGTAGGTAGACAATGGGATATAAAAAACTAAGAGCAGTTTTTCTAGTAATGATCCTTCCGCAGGTTCACCTACGGAAA
>S1|FCQD7IX01BV5PT|279|TN_
ATCCGAGCTGCGTTCTTCATCGATGCAAGAGCCTAGAGATCCGTTGTTGAAAGTTTTTATTTTATTGAAGCAAAAGATTCAGACAATGTTGTTTTAATCAAGTTTTGGTAAATAGTCTTGCCACTGGCAACTCCCGGACTTGGGTTATTCACACAAGCCAAAGGTCTTACACAAGGTAAAACATGTCCAGTGGAAGCAACATGGTAGGTAGACAATGGGATAATAAAAAACTAAGAGCAGTTTTCTAGTAATGATCCTTCCGCAGGTTCACCTAACCGG
>S1|FCQD7IX01BY6RS|250|TN_
GGGCTACGCTGCGTTCTTCATCGATGCGAGAGCCAAGAGATCCGTTGCTGAAAGTTGTATATATTATATAGGCACAACATTCTATTAACATACATTGGGGTAAATGAAGCAACATAGACCTGAAAGGTCTACAAAAAGTGCACAGGTGGAGATATAAAGATGACAAGGTGTGCACATGCTCCCTAGAGAACCAGCAACAACCCATCAGGTTTATTTCAATAATGATCCTTCCGCAGGTTCACCTAACCGG
>S1|FCQD7IX01BZMSN|255|TN_
GGGCTACGCTGCGTTCTTCATCGATGCGAGAGCCAAGAGATCCGTTGCTGAAAGTTGTATATTTTTCACTTTTTTTATCAACATTCTAAACAATGAGGTTGTGTAAAATGACATAGACCCTGAAAGGGCAAAGCCGGCCTTTTGAAGAAGCAAAAAGCAACAGCAGTCCCGACTCGAATGAGAGGCTCATTCATTCCAGGGATCTAACAAAATGTGCACAGTTGGAAGAAATAATAAATATGAGACAAGCGTGCA
>S1|FCQD7IX01BQDO0|253|TN_
GGCGACGCTGCGTTCTTCATCGATGCGAGAGCCAAGAGATCCGTTGCTGAAAGTTGTATATTTTCACTTTTTTTATCAACATTCTAAACAATGAGGTTGTGTAAAATGACATAGACCCTGAAAGGGCAAAGCCGGCCTTTTGAAGAAGCAAAAAGCAACAGCAGTCCCGACTCGAATGAGAGGCTCATTCATTCCAGGGATCTACAAAATGTGCACAGTTGGAAGAAATAATAAATATGAGACAAGCGTGCAA
>S1|FCQD7IX01BTVO2|245|TN_
TACNCGGCTGCGTTCTTCATCGATGCGAGAGCCAAGAGATCCGTTGCTGAAAGTTGTATATTTTCACTTTTTTATCAACATTCTAAACAATGAGGTTGTGTAAAATGACATAGACCCTGAAAGGGCAAAGCCGGCCTTTTGAAGAAGCAAAAAGCAACAGCAGTCCCGACTCGAATGAGAGGCTCATTCATTCCAGGGATCTACAAAATGTGCACAGTTGGAAGAAATAATAAATATGAGACAAG
>S1|FCQD7IX01BYNCB|251|TN_
TTCTCCGCTGCGTTCTTCATCGATGCGAGAGCCAAGAGATCCGTTGCTGAAAGTTGTATATTTTCACTTTTTTATCAACATTCTAAACAATGAGGTTGTGTAAAATGACATAGACCCTGAAAGGGCAAAGCCGGCCTTTTGAAGAAGCAAAAAGCAACAGCAGTCCCGACTCGAATGAGAGGCTCATTCATTCCAGGGATCTACAAAATGTGCACAGTTGGAAGAAATAATAAATATGAGACAAGCGTGCA
>S1|FCQD7IX01BX00D|251|TN_
AACTCGGCTGCGTTCTTCATCGATGCGAGAGCCAAGAGATCCGTTGCTGAAAGTTGTATATTTTCACTTTTTTATCAACATTCTAAACAATGAGGTTGTGTAAAATGACATAGACCCTGAAAGGGCAAAGCCGGCCTTTTGAAGAAGCAAAAAGCAACAGCAGTCCCGACTCGAATGAGAGGCTCATTCATTCCAGGGATCTACAAAATGTGCACAGTTGGAAGAAATAATAAATATGAGACAAGCGTGCA
>S1|FCQD7IX01BYACI|251|TN_
GGCCACGCTGCGTTCTTCATCGATGCGAGAGCCAAGAGATCCGTTGCTGAAAGTTGTATATTTTCACTTTTTTATCAACATTCTAAACAATGAGGTTGTGTAAAATGACATAGACCCTGAAAGGGCAAAGCCGGCCTTTTGAAGAAGCAAAAAGCAACAGCAGTCCCGACTCGAATGAGAGGCTCATTCATTCCAGGGATCTACAAAATGTGCACAGTTGGAAGAAATAATAAATATGAGACAAGCGTGCA
>S1|FCQD7IX01BV2IC|62|TN_
GACNCGCTGCGTTCTTCATCGATGCGAGAGCCAAGAGATCCGTTGCTGAAAGTTTGTATATT
>S1|FCQD7IX01BXH8F|294|TN_
ACCGAAGCTGCGTTCTTCATCGATGCGAGAACCAAGAGATCCGTTGTTGAAAGTTTTTAACTTTTATTTTTAAATTCAGAAGACTCTAAATACAATATTTTATGTTAACCTTCCGACCAGGCTATACAGCTAACTGTACAGCCAAAACGATCGGAAGCAACAGGTAGTTTAGACAAGGGGTTTGAAACGTATATTCGAATGAATATATATTACTTTTAATGATCCTTCCGCAGGTTCACCCTACGGAAACCTTGTTACGACTTTTACTTCCTTCGTCTGATGGCGCGAGGGAGG
>S1|FCQD7IX01BN7K4|292|TN_
CCGGAGCTGCGTTCTTCATCGATGCGAGAACCAAGAGATCCGTTGTTGAAAGTTTTAACTTTTATTTTTAAATTCAGAAGACTCTAAATACAATATTTTATGTTAACCTTCCGACCAGGCTATACAGCTAACTGTACAGCCAAAACGATCGGAAGCAACAGGTAGTTTAGACAAGGGGTTTGAAACGTATATTCGAATGAATATATATTACTTTTAATGATCCTTCCGCAGGTTCACCTACGGAAACCTTGTTACGACTTTTACTTCCTTCCGGCTGATGGCGCGAGGGAGG
>S1|FCQD7IX01BNOJD|249|TN_
AGCTACGCTGCGTTCTTCATCGATGCGAGAGCCAAGAGATCCGTTGCTGAAAGTTGTATATTTTCACTTTTTTATCAACATTCTAAACAATGAGGTTGTGTAAAATGACATAGACCCTGAAAGGGCAAAGCCGGCCTTTTGAAGAAGCAAAAAGCAACAGCAGTCCCGACTCGAATGAGAGGCTCATTCATTCCAGGGATCTACAAAATGTGCACAGTTGGAAGAAATAATAAATATGAGACAAGCGTG
>S1|FCQD7IX01BNN6E|248|TN_
TACNCGGCTGCGTTCTTCATCGATGCGAGAGCCAAGAGATCCGTTGCTGAAAGTTGTATATATTATATAGGCACAACATTCTATTAACATACATTGGGGTAAATGAAGCAACATAGACCTGAAAGGTCTACAAAAAGTGCACAGGTGGAGATATAAAGATGACAAGGTGTGCACATGCTCCCTAGAGAACCAGCAACAACCCATCAGGTTTATTTCAATAATGATCCTTCCGCAGGTTCACCTAACGG
>S1|FCQD7IX01BOWQQ|283|TN_
AACGAGCTGCGTTCTTCATCGATGCAAGAGCCTAGAGATCCGTTGTTGAAAGTTTTTATTTTATTGAAGCAAAAGATTCAGACAATGTTGTTTTAATCAAGTTTTGGTAAATAGTCTTGCCACTGGCAACTCCCGGACTTGGGTTATTCACACAAGCCAAAGGTCTTACACAAGGTAAAACATGTCCAGTGGAAGCAACATGGTAGGTAGACAATGGGATATAAAAAACTAAGAGCAGTTTTTCTAGTAATGATCCTTCCGCAGGTTCACCTACGGTAAACCG
>S1|FCQD7IX01BXYCV|251|TN_
GGCGACGCTGCGTTCTTCATCGATGCGAGAGCCAAGAGATCCGTTGCTGAAAGTTGTATATTTTCACTTTTTTATCAACATTCTAAACAATGAGGTTGTGTAAAATGACATAGACCCTGAAAGGGCAAAGCCGGCCTTTTGAAGAAGCAAAAAGCAACAGCAGTCCCGACTCGAATGAGAGGCTCATTCATTCCAGGGATCTACAAAATGTGCACAGTTGGAAGAAATAATAAATATGAGACAAGCGTGCA
>S1|FCQD7IX01BQ6RS|293|TN_
AACCGCGCTGCGTTCTTCATCGATGCGAGAACCAAGAGATCCGTTGTTGAAAGTTTTAACTTTTATTTTTAAATTCAGAAGACTCTAAATACAATATTTTATGTTAACCTTCCGACCAGGCTATACAGCTAACTGTACAGCCAAAACGATCGGAAGCAACAGGTAGTTTAGACAAGGGGTTTGAAACGTATATTCGAATGAATATATATTACTTTTAATGATCCTTCCGCAGGTTCACCTACGGAAACCTTGTTACGACTTTTACTTCCTCGGTTCTGATGGCGCGAGGGAGG
>S1|FCQD7IX01BWQEQ|246|TN_
TACNCGGCTGCGTTCTTCATCGATGCGAGAGCCAAGAGATCCGTTGCTGAAAGTTGTATATTTTCACTTTTTTTATCAACATTCTAAACAATGAGGTTGTGTAAAATGACATAGACCCTGAAAGGGCAAAGCCGGCCTTTTGAAGAAGCAAAAAGCAACAGCAGTCCCGACTCGAATGAGAGGCTCATTCATTCCAGGGATCTACAAAATGTGCACAGTTGGAAGAAATAATAAATATGAGACAAG
>S1|FCQD7IX01BXFP7|44|TN_
TCGAGGCTGCGTTCTTCATCGATGCGAGACACAGANCTCGTTGA
>S1|FCQD7IX01BVD1Y|250|TN_
TCCGAGCTGCGTTCTTCATCGATGCGAGAGCCAAGAGATCCGTTGCTGAAAGTTGTATATTTTCACTTTTTTATCAACATTCTAAACAATGAGGTTGTGTAAAATGACATAGACCCTGAAAGGGCAAAGCCGGCCTTTTGAAGAAGCAAAAAGCAACAGCAGTCCCGACTCGAATGAGAGGCTCATTCATTCCAGGGATCTACAAAATGTGCACAGTTGGAAGAAATAATAAATATGAGACAAGCGTGCA
>S1|FCQD7IX01BM8I8|291|TN_
AAACCGAGCTGCGTTCTTCATCGATGCCAGAACCAAGAGATCCGTTGTTGAAAGTTTTAACTTATTTGTTTTTTTACTCAGAGATACAGAGATAAAAGAGTTTGGTAGTCCTTCGGCGGTCACTCCCCGGTAACTACAGGGTAGCTATAGGGTAGGCCCGCCGAGGCAACAGGTATGTTCACATGGGTTTTAGGGAGTTTTACAACTCTATAATGATCCCTCCGCTGGTTCACCAACGGAGACCTTGTTACGACTTTTACTTCCTCGGTTCTGATGGCGCGGAGGGGAGGC
>S1|FCQD7IX01BPJDP|250|TN_
GACNCGCTGCGTTCTTCATCGATGCGAGAGCCAAGAGATCCGTTGCTGAAAGTTGTATATTTTCACTTTTTTATCAACATTCTAAACAATGAGGTTGTGTAAAATGACATAGACCCTGAAAGGGCAAAGCCGGCCTTTTGAAGAAGCAAAAAGCAACAGCAGTCCCGACTCGAATGAGAGGCTCATTCATTCCAGGGATCTACAAAANGTGCACAGTTGGAAGAAATAATAAATATGAGACAAGCGTGCA
>S1|FCQD7IX01BMFBP|252|TN_
ACGCGGCTGCGTTCTTCATCGATGCGAGAGCCAAGAGATCCGTTGCTGAAAGTTGTATATTTTTCACTTTTTTATCAACATTCTAAACAATGAGGTTGTGTAAAATGACATAGACCCTGAAAGGGCAAAGCCGGCCTTTTGAAGAAAGCAAAAAGCAACAGCAGTCCCGACTCGAATGAGAGGCTCATTCATTCCAGGGATCTACAAAATGTGCACAGTTGGAAGAAATAATAAATATGAGACAAGCGTGCA
>S1|FCQD7IX01BY5KP|295|TN_
CCGGACGCTGCGTTCTTCATCGATGCGAGAACCAAGAGATCCGTTGTTGAAAGTTTTTAACTTTTATTTTTAAATTCAGAAGACTCTAAATACAATATTTTATGTTAACCTTCCGACCAGGCTATACAGCTAACTGTACAGCCAAAACGATCGGAAGCAACAGGTAGTTTAGACAAGGGGTTTGAAACGTATATTCGAATGAATATATATTACTTTTAATGATCCTTCCGCAGGTTCACCTACGGAAACCTTGTTACGACTTTTACTTCCTTCCGGCTGATGGCGGCGAGGGAGG
>S1|FCQD7IX01BWS1B|270|TN_
TACNCGGCTGCGTTCTTCATCGATGCGAGAGCCAAGAGATCCGTTGCTGAAAGTTGTATATATTATATAGGCACAACATTCTATTAACATACATTGGGGTAAATGAAGCAACATAGACCTGAAAGGTCTACAAAAAGTGCACAGGTGGAGATATAAAGATGACAAGGTGTGCACATGCTCCCTAGAGAACCAGCAACAACCACTNTGTTATTTNTAACGTAAATTAGTAGTACCTTTCCCGTTCCGACGGTTACGTACCCTTAAACCCGG
>S1|FCQD7IX01BM064|250|TN_
ACNCGGCTGCGTTCTTCATCGATGCGAGAGCCAAGAGATCCGTTGCTGAAAGTTGTATATTTTCACTTTTTTATCAACATTCTAAACAATGAGGTTGTGTAAAATGACATAGACCCTGAAAGGGCAAAGCCGGCCTTTTGAAGAAGCAAAAAGCAACAGCAGTCCCGACTCGAATGAGAGGCTCATTCATTCCAGGGATCTACAAAATGTGCACAGTTGGAAGAAATAATAAATATGAGACAAGCGTGCA
>S1|FCQD7IX01BRUUY|47|TN_
AACCGNGGCTGCGTTCTTCATCGATGCAGAGCCAAGAGATCCGTTGT
>S1|FCQD7IX01BMO3W|253|TN_
TTCNCGGCTGCGTTCTTCATCGATGCGAGAGCCAAGAGATCCGTTGCTGAAAGTTGTATATTTTTCACTTTTTTTATCAACATTCTAAACAATGAGGTTGTGTAAAATGACATAGACCCTGAAAGGGCAAAGCCGGCCTTTTGAAGAAGCAAAAAGCAACAGCAGTCCCGACTCGAATGAGAGGCTCATTCATTCCAGGGATCTACAAAATGTGCACAGTTGGAAGAAATAATAAATATGAGACAAGCGTGCA
>S1|FCQD7IX01BTO4S|73|TN_
TACTCGGCTGCGTTCTTCATCGATGCGAGAGCCAAGAGATCCGTTGCTGAAAGTTGTATATTTTCACTTTTTT
>S1|FCQD7IX01BNOQ8|244|TN_
GGGCTACGCTGCGTTCTTCATCGATGCGAGAGCCAAGAGATCCGTTGTTGAAAGTTGTACATTTGTAGTGCTCAGCACAACATTATTATTCGTTACATTCGTATGGGTGTAAAAAATCCTCAGCCAGCCGAAGCCAGCAGAGGCAAAGGTGCACAAATGGGTGGTCGATATAAATGCCCCCAACCGTGCACATGCTCTTGAAAGAGCCAGCACTGAAGGTAGACAATTTAACATCGGTAATNAT
>S1|FCQD7IX01BWM0K|250|TN_
GCTACGCTGCGTTCTTCATCGATGCGAGAGCCAAGAGATCCGTTGCTGAAAGTTGTATATTTTCACTTTTTTATCAACATTCTAAACAATGAGGTTGTGTAAAATGACATAGACCCTGAAAGGGCAAAGCCGGCCTTTTGAAGAAGCAAAAAGCAACAGCAGTCCCGACTCGAATGAGAGGCTCATTCATTCCAGGGATCTACAAAATGTGCACAGTTGGAAGAAATAATAAATATGAGACAAGCGTGCA
>S1|FCQD7IX01BRPJW|45|TN_
TCNCGGCTGCGTTCTTCATCGATGCGAGAGCCAAGAGATCCGTTG
>S1|FCQD7IX01BTDYR|65|TN_
TACNCGGCTGCGTTCTTCATCGATGCGAGAGCCAAGAGATCCGTTGCTGAAAGTTGTATATTNTA
>S1|FCQD7IX01BPCXX|253|TN_
AACGTGGCTGCGTTCTTCATCGATGCGAGAGCCAAGAGATCCGTTGCTGAAAGTTGTATATTTTCACTTTTTTTATCAACATTCTAAACAATGAGGTTGTGTAAAATGACATAGACCCTGAAAGGGCAAAGCCGGCCTTTTGAAGAAGCAAAAAGCAACAGCAGTCCCGACTCGAATGAGAGGCTCATTCATTCCAGGGATCTAACAAAATGTGCACAGTTGGAAGAAATAATAAATATGAGACAAGCGTGCA
>S1|FCQD7IX01BTMS1|251|TN_
ACNCGGCTGCGTTCTTCATCGATGCGAGAGCCAAGAGATCCGTTGCTGAAAGTTGTATATTTTCACTTTTTTTATCAACATTCTAAACAATGAGGTTGTGTAAAATGACATAGACCCTGAAAGGGCAAAGCCGGCCTTTTGAAGAAGCAAAAAGCAACAGCAGTCCCGACTCGAATGAGAGGCTCATTCATTCCAGGGATCTACAAAATGTGCACAGTTGGAAGAAATAATAAATATGAGACAAGCGTGCA
>S1|FCQD7IX01BTQ01|251|TN_
GGCACGCTGCGTTCTTCATCGATGCGAGAGCCAAGAGATCCGTTGCTGAAAGTTGTATATTTTCACTTTTTTATCAACATTCTAAACAATGAGGTTGTGTAAAATGACATAGACCCTGAAAGGGCAAAGCCGGCCTTTTGAAGAAGCAAAAAGCAACAGCAGTCCCGACTCGAATGAGAGGCTCATTCATTCCAGGGATCTACAAAATGTGCACAGTTGGAAGAAATAATAAATATGAGACAAGCGTGCAA
>S1|FCQD7IX01BO3GQ|292|TN_
TGTTGCTGCGTTCTTCATCGATGCGAGAACCAAGAGATCCGTTGTTGAAAGTTTTTAACTTTTATTTTTAAATTCAGAAGACTCTAAATACAATATTTTATGTTAACCTTCCGACCAGGCTATACAGCTAACTGTACAGCCAAAACGATCGGAAGCAACAGGTAGTTTAGACAAGGGGTTTGAAACGTATATTCGAATGAATATATATTACTTTTAATGATCCTTCCGCNGGTTCACCTACGGAAACCTTGTTACGACTTTTACTTCCACACTCTGATGGCGGCGAGGGAGG
>S1|FCQD7IX01BP7EJ|251|TN_
CCGCCTGGCTGCGTTCTTCATCGATGCGAGAGCCAAGAGATCCGTTGCTGAAAGTTGTATATTTTCACTTTTTTTATCAACATTCTAAACAATGAGGTTGTGTAAAATGACATAGACCCTGAAAGGGCAAAGCCGGCCTTTTGAAGAAGCAAAAAGCAACAGCAGTCCCGACTCGAATGAGAGGCTCATTCATTCCAGGGATCTACAAAATGTGCACAGTTGGAAGAAATAATAAATATGAGACAAGCGTG
>S1|FCQD7IX01BXINY|225|TN_
AACCGNGCTGCGTTCTTCATCGATGCGAGAGCCAAGAGATCCGTTGTTGAAAGTGATCTTTAATTTTATCATTAATACATAAATTTTATACATTCAAGAGTGGGTTTTAAATATAAGCGATCGCAAAACCTCGGTTCGCTAAATCAATAATGATCCTTCCGCAGGTTCACCTACGGAAACCTTGTTACGACTTTTACTTCCTCGGTTCTGATGGCGCGAGGAGGC
>S1|FCQD7IX01BZO8A|250|TN_
GTCTCGCTGCGTTCTTCATCGATGCGAGAGCCAAGAGATCCGTTGCTGAAAGTTGTATATTTTCACTTTTTTATCAACATTCTAAACAATGAGGTTGTGTAAAATGACATAGACCCTGAAAGGGCAAAGCCGGCCTTTTGAAGAAGCAAAAAGCAACAGCAGTCCCGACTCGAATGAGAGGCTCATTCATTCCAGGGATCTACAAAATGTGCACAGTTGGAAGAAATAATAAATATGAGACAAGCGTGCA
>S1|FCQD7IX01BXOSM|281|TN_
ACAACGCTGCGTTCTTCATCGATGCAAGAGCCTAGAGATCCGTTGTTGAAAGTTTTATTTTATTGAAGTCAAAAGTATTCAGACAATGTTGTTTTAATCAAGTTTTGGTAAATAGTCTTGCCACTGGCAACTCCCGGACTTGGGTTATTCACACAAGCCAAAGGTCTTACACAAGGTAAAACATGTCCAGTGGAAGCAACATGGTAGGTAGACAATGGGAATATAAAAAACTAAGAGCAGTTTTCTAGTAATAGATCCTTCCGCAGGTTCACCTACGGAAA
>S1|FCQD7IX01BYD9K|254|TN_
TCNCGGCTGCGTTCTTCATCGATGCGAGAGCCAAGAGATCCGTTGCTGAAAGTTGTATATTTTTCACTTTTTTTATCAACATTCTAAACAATGAGGTTGTGTAAAATGACATAGACCCTGAAAGGGCAAAGCCGGCCTTTTGAAGAAGCAAAAAGCAACAGCAGTCCCGACTCGAATGAGAGGCTCATTCATTCCAGGGATCTACAAAATGTGCACAGTTGGAAGAAATAATAAAATAATGAGACAAGCGTGCA
>S1|FCQD7IX01BZIV5|237|TN_
AAACAACGCTGCGTTCTTCATCGATGCGAGAGCCAAGAGATCCGTTGTTGAAAGTGATCTTTAATTTTATCATTAATACATAAATTTTATACATTCAAGAGTGGGTTTTAAATATAAACGATCGCAAAACCTTGCTAACGCTCGGTTCGCTAAATCAATAATGATCCTTCCGCAGGTTCACCTACGGAAACCTTGTTACGACTTTTACTTCCGTTGTTCTGATGGCGCGAGGGAGGC
>S1|FCQD7IX01BXB38|252|TN_
TACNCGGCTGCGTTCTTCATCGATGCGAGAGCCAAGAGATCCGTTGCTGAAAGTTGTATATTTTCACTTTTTTTATCAACATTCTAAACAATGAGGTTGTGTAAAATGACATAGACCCTGAAAGGGCAAAGCCGGCCTTTTGAAGAAGCAAAAAGCAACAGCAGTCCCGACTCGAATGAGAGGCTCATTCATTCCAGGGATCTACAAAATGTGCACAGTTGGAAGAAATAATAAATATGAGACAAGCGTGCA
>S1|FCQD7IX01BZFNM|285|TN_
AACCCAGCTGCGTTCTTCATCGATGCAAGAGCCTAGAGATCCGTTGTTGAAAGTTTTTATTTTATTGAAGCAAAAGATTCAGACAATGTTGTTTTAATCAAGTTTTGGTAAATAGTCTTGCCACTGGCAACTCCCGGACTTGGGTTATTCACACAAGCCAAAGGTCTTACACAAGGTAAAACATGTCCAGTGGAAGCAACATGGTAGGTAGACAATGGGATATAAAAAACTAAGAGCAGTTTTCTAGTAATGATCCTTCCGTCAGGTTCGACCTACGGTAAACCG
>S1|FCQD7IX01BOP7U|253|TN_
GTTCTCGGCTGCGTTCTTCATCGATGCGAGAGCCAAGAGATCCGTTGCTGAAAGTTGTATATTTTCACTTTTTTTATCAACATTCTAAACAATGAGGTTGTGTAAAATGACATAGACCCTGAAAGGGCAAAGCCGGCCTTTTGAAGAAGCAAAAAGCAACAGCAGTCCCGACTCGAATGAGAGGCTCATTCATTCCAGGGATCTACAAAATGTGCACAGTTGGAAGAAATAATAAATATGAGACAAGCGTGCA
>S1|FCQD7IX01BOGOB|253|TN_
TACNCGGCTGCGTTCTTCATCGATGCGAGAGCCAAGAGATCCGTTGCTGAAAGTTGTATATTTTTCACTTTTTTTATCAACATTCTAAACAATGAGGTTGTGTAAAATGACATAGACCCTGAAAGGGCAAAGCCGGCCTTTTGAAGAAGCAAAAAGCAACAGCAGTCCCGACTCGAATGAGAGGCTCATTCATTCCAGGGATCTACAAAATGTGCACAGTTGGAAGAAATAATAAATATGAGACAAGCGTGCA
>S1|FCQD7IX01BZH6H|291|TN_
GGAAGCTGCGTTCTTCATCGATGCGAGAACCAAGAGATCCGTTGTTGAAAGTTTTAACTTTTATTTTTAAATTCAGAAGACTCTAAATACAATATTTTATGTTAACCTTCCGACCAGGCTATACAGCTAACTGTACAGCCAAAACGATCGGAAGCAACAGGTAGTTTAGACAAGGGGTTTGAAACGTATATTCGAATGAATATATATTACTTTTAATGATCCTTCCGCAGGTTCACCTACGGAAACCTTGTTACGACTTTTACTTCCTTCCGGCTGATGGCGCGAGGGAGG
>S1|FCQD7IX01BY8FT|246|TN_
GGGCTACGCTGCGTTCTTCATCGATGCGAGAGCCAAGAGATCCGTTGCTGAAAGTTGTATATTTTCACTTTTTTATCAACATTCTAAACAATGAGGTTGTGTAAAATGACATAGACCCTGAAAGGGCAAAGCCGGCCTTTTGAAGAAGCAAAAAGCAACAGCAGTCCCGACTCGAATGAGAGGCTCATTCATTCCAGGGATCTACAAAATGTGCACAGTTGGAAGAAATAATAAATATGAGANAAG
>S1|FCQD7IX01BZBG3|281|TN_
AACAGCTGCGTTCTTCATCGATGCAAGAGCCTAGAGATCCGTTGTTGAAAGTTTTTATTTTATTGAAGCAAAAGATTCAGACAATGTTGTTTTAATCAAGTTTTGGTAAATAGTCTTGCCACTGGCAACTCCCGGACTTGGGTTATTCACACAAGCCAAAGGTCTTACACAAGGTAAAACATGTCCAGTGGAAGCAACATGGTAGGTAGACAATGGGATAATAAAAAACTAAGAAGCAGTTTTCTAGTAATAGATCCTTCCGCAGGTTCACCTACGGTAAA
>S1|FCQD7IX01BYNMA|58|TN_
TGTGTTGCTGCGTTTCTTCATCGATGCGAGACCAAGAGATCCGTTGTTGAAGTTTTAA
>S1|FCQD7IX01BNHF6|253|TN_
GGGCTACGCTGCGTTCTTCATCGATGCGAGAGCCAAGAGATCCGTTGCTGAAAGTTGTATATTTTCACTTTTTTTATCAACATTCTAAACAATGAGGTTGTGTAAAATGACATAGACCCTGAAAGGGCAAAGCCGGCCTTTTGAAGAAGCAAAAAGCAACAGCAGTCCCGACTCGAATGAGAGGCTCATTCATTCCAGGGATCTACAAAATGTGCACAGTTGGAAGAAATAATAAATATGAGACAAGCGTGCA
>S1|FCQD7IX01BXX62|246|TN_
TCNCGGCTGCGTTCTTCATCGATGCGAGAGCCAAGAGATCCGTTGCTGAAAGTTGTATATTTTTCACTTTTTTTATCAACATTCTAAACAATGAGGTTGTGTAAAATGACATAGACCCTGAAAGGGCAAAGCCGGCCTTTTGAAGAAGCAAAAAGCAACAGCAGTCCCGACTCGAATGAGAGGCTCATTCATTCCAGGGATCTACAAAATGTGCACAGTTGGAAGAAATAATAAATATGAGACAAG
>S1|FCQD7IX01BMV8T|253|TN_
TACNCGGCTGCGTTCTTCATCGATGCGAGAGCCAAGAGATCCGTTGCTGAAAGTTGTATATTTTTCACTTTTTTATCAACATTCTAAACAATGAGGTTGTGTAAAATGACATAGACCCTGAAAGGGCAAAGCCGGCCTTTTGAAGAAGCAAAAAGCAACAGCAGTCCCGACTCGAATGAGAGGCTCATTCATTCCAGGGATCTACAAAATGTGCACAGTTGGAAGAAATAATAAATATGAGACAAGCGTGCAA
>S1|FCQD7IX01BYJST|252|TN_
GTCTCGGCTGCGTTCTTCATCGATGCGAGAGCCAAGAGATCCGTTGCTGAAAGTTGTATATTTTCACTTTTTTATCAACATTCTAAACAATGAGGTTGTGTAAAATGACATAGACCCTGAAAGGGCAAAGCCGGCCTTTTGAAGAAGCAAAAAGCAACAGCAGTCCCGACTCGAATGAGAGGCTCATTCATTCCAGGGATCTACAAAATGTGCACAGTTGGAAGAAATAATAAATATGAGACAAGCGTGCAA
>S1|FCQD7IX01BMRGL|76|TN_
AACACGCTGCGTTCTTCATCGATGCGAGAGCCAAGAGATCCGTTGTTGAAAGTTGTTTATATTGTTACATTTATTA
>S1|FCQD7IX01BN1BH|292|TN_
CCGGCAGCTGCGTTCTTCATCGATGCGAGAACCAAGAGATCCGTTGTTGAAAGTTTTAACTTTTATTTTTAAATTCAGAAGACTCTAAATACAATATTTTATGTTAACCTTCCGACCAGGCTATACAGCTAACTGTACAGCCAAAACGATCGGAAGCAACAGGTAGTTTAGACAAGGGGTTTGAACGTATATTCGAATGAATATATATTACTTTTAATGATCCTTCCGCNGTTCACCTACGGAACCTTGTTACGTACTTTTACTTCCTTCCGGCTGNTGGCGGCGAGGGAGG
>S1|FCQD7IX01BXYJ3|250|TN_
GGGCTACGCTGCGTTCTTCATCGATGCGAGAGCCAAGAGATCCGTTGCTGAAAGTTGTATATATTATATAGGCACAACATTCTATTAACATACATTGGGGTAAATGAAGCAACATAGACCTGAAAGGTCTACAAAAAGTGCACAGGTGGAGATATAAAGATGACAAGGTGTGCACATGCTCCCTAGAGAACCAGCAACAACCCATCAGGTTTATTTCAATAATGATCCTTCCGCAGGTTCACCTAACCGG
>S1|FCQD7IX01BW1EN|251|TN_
GTCTCGCTGCGTTCTTCATCGATGCGAGAGCCAAGAGATCCGTTGCTGAAAGTTGTATATTTTCACTTTTTTATCAACATTCTAAACAATGAGGTTGTGTAAAATGACATAGACCCTGAAAGGGCAAAGCCGGCCTTTTGAAGAAGCAAAAAAGCAACAGCAGTCCCGACTCGAATGAGAGGCTCATTCATTCCAGGGATCTACAAAATGTGCACAGTTGGAAGAAATAATAAATATGAGACAAGCGTGCA
>S1|FCQD7IX01BQQ3Q|253|TN_
GTCTCGGCTGCGTTCTTCATCGATGCGAGAGCCAAGAGATCCGTTGCTGAAAGTTGTATATTTTCACTTTTTTATCAACATTCTAAACAATGAGGTTGTGTAAAATGACATAGACCCTGAAAGGGCAAAGCCGGCCTTTTGAAGAAGCAAAAAGCAACAGCAGTCCCGACTCGAATGAGAGGCTCATTCATTCCAGGGATCTACAAAATGTGCACAGTGGTAAGAAATAAATAAATATGAGACAAGCGTGCAA
>S1|FCQD7IX01BYZ0O|253|TN_
GGGCTACGCTGCGTTCTTCATCGATGCGAGAGCCAAGAGATCCGTTGCTGAAAGTTGTATATTTTCACTTTTTTTATCAACATTCTAAACAATGAGGTTGTGTAAAATGACATAGACCCTGAAAGGGCAAAGCCGGCCTTTTGAAGAAGCAAAAAGCAACAGCAGTCCCGACTCGAATGAGAGGCTCATTCATTCCAGGGATCTACAAAATGTGCACAGTTGGAAGAAATAATAAATATGAGACAAGCGTGCA
>S1|FCQD7IX01BXLWD|250|TN_
GGGCTACGCTGCGTTCTTCATCGATGCGAGAGCCAAGAGATCCGTTGCTGAAAGTTGTATATATTATATAGGCACAACATTCTATTAACATACATTGGGGTAAATGAAGCAACATAGACCTGAAAGGTCTACAAAAAGTGCACAGGTGGAGATATAAAGATGACAAGGTGTGCACATGCTCCCTAGAGAACCAGCAACAACCCATCAGGTTTATTTCAATAATGATCCTTCCGCAGGTTCACCTAACCGG
>S1|FCQD7IX01BL8JR|253|TN_
GGCCACGCTGCGTTCTTCATCGATGCGAGAGCCAAGAGATCCGTTGCTGAAAGTTGTATATTTTTCACTTTTTTTANCAACATTCTAAACAATGAGGTTGTGTAAAATGACATAGACCCTGAAAGGGCAAAGCCGGCCTTTTGAAGAAGCAAAAAGCAACAGCAGTCCCGACTCGAATGAGAGGCTCATTCATTCCAGGGATCTACAAAATGTGCACAGTTGGAAGAAATAATAAATATGAGACAAGCGTGCA
>S1|FCQD7IX01BZB86|247|TN_
AATGCGGCTGCGTTCTTCATCGATGCGAGAGCCAAGAGATCCGTTGCTGAAAGTTGTATATTTTCACTTTTTTATCAACATTCTAAACAATGAGGTTGTGTAAAATGACATAGACCCTGAAAGGGCAAAGCCGGCCTTTTGAAGAAGCAAAAAGCAACAGCAGTCCCGACTCGAATGAGAGGCTCATTCATTCCAGGGATCTACAAAANGTGCACAGTTGGAAGAAATAATAAATATNAGANAAGCG
>S1|FCQD7IX01BZO9T|253|TN_
ACGCGGCTGCGTTCTTCATCGATGCGAGAGCCAAGAGATCCGTTGCTGAAAGTTGTATATTTTTCACTTTTTTATCAACATTCTAAACAATGAGGTTGTGTAAAATGACATAGACCCTGAAAGGGCAAAGCCGGCCTTTTGAAGAAGCAAAAAGCAACAGCAGTCCCGACTCGAATGAGAGGCTCATTCATTCCAGGGATCTAACAAAATGTGCACAGTTGGAAGAAAATAATAAATATGAGACAAGCGTGCA
>S1|FCQD7IX01BY3XD|250|TN_
TTTCTCGGCTGCGTTCTTCATCGATGCGAGAGCCAAAGAGATCCGTTGCTGAAAGTTGTATATTTTTCACTTTTTTTATCAACATTCTAAACAATGAGGTTGTGTAAAATGACATAGACCCTGAAAGGGCAAAGCCGGCCTTTTGAAGAAAGCAAAAAGCAACAGCAGTCCCGACTCGAATGAGAGGCTCATTCATTCCAGGGATCTACAAAATGTGNACAGTTGGAAGAAANAATAAATATGAGACAAG
>S1|FCQD7IX01BZ2AR|249|TN_
GGGCTACGCTGCGTTCTTCATCGATGCGAGAGCCAAGAGATCCGTTGCTGAAAGTTGTATATTTTTCACTTTTTTTTATCAACATTCTAAACAATGAGGTTGTGTAAAATGACATAGACCCTGAAAGGGCAAAGCCGGCCTTTTGAAGAAGCAAAAAGCAACAGCAGTCCCGACTCGAATGAGAGGCTCATTCATTCCAGGGATCTACAAAATGTGNCAGTTGGAAGAAATAAATAAATATGAGANAAG
>S1|FCQD7IX01BOFX6|246|TN_
TACNCGGCTGCGTTCTTCATCGATGCGAGAGCCAAGAGATCCGTTGCTGAAAGTTGTATATTTTCACTTTTTTTATCAACATTCTAAACAATGAGGTTGTGTAAAATGACATAGACCCTGAAAGGGCAAAGCCGGCCTTTTGAAGAAGCAAAAAGCAACAGCAGTCCCGACTCGAATGAGAGGCTCATTCATTCCAGGGATCTACAAAATGTGCACAGTTGGAAGAAATAATAAATATGAGACAAG
>S1|FCQD7IX01BMXZ0|293|TN_
CCGGTAGCTGCGTTCTTCATCGATGCGAGAACCAAGAGATCCGTTGTTGAAAGTTTTAACTTTTATTTTTAAATTCAGAAGACTCTAAATACAATATTTTATGTTAACCTTCCGACCAGGCTATACAGCTAACTGTACAGCCAAAACGATCGGAAGCAACAGGTAGTTTAGACAAGGGGTTTGAAACGTATATTCGAATGAATATATATTACTTTTAATGATCCTTCCGCAGGTTCACCTACGGAAACCTTGTTACGACTTTTACTTCCTTCCGGCTGATGGCGCGAGGGAGG
>S1|FCQD7IX01BXIJB|253|TN_
GGGCTACGCTGCGTTCTTCATCGATGCGAGAGCCAAGAGATCCGTTGCTGAAAGTTGTATATTTTCACTTTTTTTATCAACATTCTAAACAATGAGGTTGTGTAAAATGACATAGACCCTGAAAGGGCAAAGCCGGCCTTTTGAAGAAGCAAAAAGCAACAGCAGTCCCGACTCGAATGAGAGGCTCATTCATTCCAGGGATCTACAAAATGTGCACAGTTGGAAGAAATAATAAATATGAGACAAGCGTGCA
>S1|FCQD7IX01BY0FN|294|TN_
CCGGGAAGCTGCGTTCTTCATCGATGCGAGAACCAAGAGATCCGTTGTTGAAAGTTTTTAACTTTTATTTTTAAATTCAGAAGACTCTAAATACAATATTTTATGTTAACCTTCCGACCAGGCTATACAGCTAACTGTACAGCCAAAACGATCGGAAGCAACAGGTAGTTTAGACAAGGGGTTTGAAACGTATATTCGAATGAATATATATTACTTTTAATGATCCTTCCGCAGGTTCACCTACGGAAACCTTGTTACGCTTTTACTTCCTTCCGGCTGATGGCGCGAGGGAGG
>S1|FCQD7IX01BM8Q9|261|TN_
TTTCTCGGCTGCGTTCTTCATCGATGCGAGAGCCAAGAGATCCGTTGCTGAAAGTTGTATATTTTTCACTTTTTTTTTATCAACATTTCTAAACAATGAGGTTGTGTAAAATGACATAGACCCTGAAAGGGCAAAGCCGGCCTTTTGAAGAAGCAAAAAGCAACAGCAGTCCCGACTCGAATGAGAGGCTCATTCATTCCAGGGATCTAACAAAATGTGCACAGTTGGAAGAAATAAATAAATAATGAGACAAGCGTGCAA
>S1|FCQD7IX01BZLCE|249|TN_
CGCTGGCTGCGTTCTTCATCGATGCGAGAGCCAAGAGATCCGTTGCTGAAAGTTGTATATTTTTCACTTTTTTTTATCAACATTCTAAACAATGAGGTTGTGTAAAATGACATAGACCCTGAAAGGGCAAAGCCGGCCTTTTGAAGAAGCAAAAAGCAACAGCAGTCCCGACTCGAATGAGAGGCTCATTCATTCCAGGGATCTACAAAATGTGCACAGTGGAAGAAATAATAAATATGAGACAGCGTG
>S1|FCQD7IX01BT3GL|248|TN_
GTCTCGCTGCGTTCTTCATCGATGCGAGAGCCAAGAGATCCGTTGCTGAAAGTTGTATATATTATATAGGCACAACATTCTATTAACATACATTGGGGTAAATGAAGCAACATAGACCTGAAAGGTCTACAAAAAGTGCACAGGTGGAGATATAAAGATGACAAGGTGTGCACATGCTCCCTAGAGAACCAGCAACAACCCATCAGGTTTATTTCAATAATGATCCTTCCGCAGGTTCACCTAACCGG
>S1|FCQD7IX01BN9DD|287|TN_
AACCGGCTGCGTTCTTCATCGATGCAAGAGCCTAGAGATCCGTTGTTGAAAGTTTTTATTTTATTGAAGCAAAAGATTCAGACAATGTTGTTTTAATCAAGTTTTGGTAAATAGTCTTGCCACTGGCAACTCCCGGACTTGGGTTATTCACACAAGCCAAAGGTCTTACACAAGGTAAAACATGTCCAGTGGAAGCAACATGGTAGGTAGACAATGGGATATAAAAAACGTAANAGCAGTTTTTCTAGTAATGATCCTTCCGCAGGTTCACCTACGGAAACCTTACG
>S1|FCQD7IX01BQGCC|56|TN_
TACACGCTGCGTTCTTCATCGATGCAGAGCCAGAGATCCGTTGTNTAGTTTAATTT
>S1|FCQD7IX01BQBLX|58|TN_
AACACGGCTGCGTTCTTCATCGATGCAGAGCCAAGAGATCCGTTGTNAAGTTTAATTT
>S1|FCQD7IX01BYAN3|44|TN_
GCCGAGCTGCGTTCTTCATCGATGCGAGAGCCAGAGATCCGTTG
>S1|FCQD7IX01BUVZM|286|TN_
AACCGCGCTGCGTTCTTCATCGATGCAAGAGCCTAGATATCCGTTGTTGAAAGTTTTTATTTTATTGAAGCAAAAGATTCAGACAATGTTGTTTTAATCAAGTTTTGGTAAATAGTCTTGCCACTGGCAACTCCCGGACTTGGGTTATTCACACAAGCCAAAGGTCTTACACAAGGTAAAACATGTCCAGTGGAAGCAACATGGTAGTAGACAATGGGATATAAAAACTAAGAGCTAGTTTTCTAGTAATGATCCTTCCNCGAGGTTCTACCGTAACGGTAAACCG
>S1|FCQD7IX01BNEEX|256|TN_
GGGCTACGCTGCGTTCTTCATCGATGCGAGAGCCAAGAGATCCGTTGCTGAAAGTTGTATATTTTCACTTTTTTTTATCAACATTCTAAACAATGAGGTTGTGTAAAATGACATAGACCCTGAAAGGGCAAAGCCGGCCTTTTGAAGAAGCAAAAAGCAACAGCAGTCCCGACTCGAATGAGAGGCTCATTCATTCCAGGGATCTAACAAAATGTGCACAGTTGGAAGAAATAATAAATATGAGACAAGCGTGCAA
>S1|FCQD7IX01BZLCT|251|TN_
TTTCTCGGCTGCGTTCTTCATCGATGCGAGAGCCAAGAGATCCGTTGCTGAAAGTTGTATATTTTTCACTTTTTTTANCAACATTCTAAAACAATGAGGTTGTGTAAAATGACATAGACCCTGAAAGGGCAAAGCCGGCCTTTTGAAGAAGCAAAAAGCAACAGCAGTCCCGACTCGAATGAGAGGCTCATTCATTCCAGGGATCTAACAAAATGTGCACAGTTGGAAGAAATAAATAAATATGAGACAAG
>S1|FCQD7IX01BM1SA|44|TN_
GACACGCTGCGTTCTTCATCGATGCAGAGCCAAGAGATCCGTTG
>S1|FCQD7IX01BVUI9|57|TN_
GACAGCTGCGTTCTTCATCGATGCGAGAGCCAAGAGATCCGTTGCTGAAAGTTGTAT
>S1|FCQD7IX01BM21T|46|TN_
TACACGGCTGCGTTCTTCATCGATGCGAGAGCCAAGAGATCCGTTG
>S1|FCQD7IX01BL6QH|69|TN_
ACGAAGCTGCGTTCTTCATCGATGCAAGAGCCTAGAGATCCGTTGTTGAAAGTTTTTATTTTATTGAAG
>S1|FCQD7IX01BWF90|59|T_TTCTCG|FPN_
TTCTCGGCTGCGTCCTTGTTACGACTTTTACTTCCGAGAACTGATGGCGCGAGGGAGGC
>S1|FCQD7IX01BUVGS|60|T_TTCTCG|FPN_
TTCTCGGCTGCGTTCTTGTTACGACTTTTACTTCCCGAGAACTGATGGCGCGAGGGAGGC
>S1|FCQD7IX01BYMN4|59|T_TTCTCG|FPN_
TTCTCGGCTGCGTTCTTGTTCGACTTTTACTTCCCGAGAACTGATGGCGCGAGGGAGGC
>S1|FCQD7IX01BR5JM|60|T_TTCTCG|FPN_
TTCTCGGCTGCGTCCTTGTTACGACTTTTACTTCCGAGAACTGAGTGGCGCGAGGGAGGC
>S1|FCQD7IX01BSM58|69|T_AACAAC|FPN_
AACAACGCTGCGTTCCTTCATCGATGCGAGAGCCAAGAGATCCGTTGTTGAAAGTTGATCTTTATTTAT
>S1|FCQD7IX01BWZYH|63|T_TTCTCG|FPN_
TTCTCGGCTGCGTCCTTGTTACGACTTTTACTTCCCGAGAACTGATGGCGCGAGGGTAGGCNT
>S1|FCQD7IX01BQH8T|51|T_TTCTCG|FPN_
TTCTCGGCTGCGTTCTTCATCGAGAACTGATGGCCGCGAGGGAGGCCNNAT
>S1|FCQD7IX01BSQJ8|60|T_TTCTCG|FPN_
TTCTCGGCTGCGTTCTTGTTACGACTTTTACTTCCCGAGAACTGATGGCGCGAGGGAGGC
>S1|FCQD7IX01BXIJW|60|T_TTCTCG|FPN_
TTCTCGGCTGCGTTCTTGTTACGACTTTTACTTCCCGAGAACTGATGGCGCGAGGGAGGC
>S1|FCQD7IX01BWLXP|59|T_AACCGA|FPN_
AACCGAGCTGCGTTCTTCTTCGACTTTTACTTCCTCGGTTCTGATGGCGCGAGGGAGGC
>S1|FCQD7IX01BQH0L|58|T_TTCTCG|FPN_
TTCTCGGCTGCGTCCTTGTTACGACTTTACTTCCGAGAACTGATGGCGCGAGGGAGGC
>S1|FCQD7IX01BSEV9|67|T_AACGCG|FPN_
AACGCGGCTGCGTTCTTCATCGATGTTACGACTTTTACTTCCCGCGTTCTGATGGCGCGAGGGAGGC
>S1|FCQD7IX01BWLG6|59|T_TTCTCG|FPN_
TTCTCGGCTGCGTTCTTGTTACGACTTTTACTCCCGAGAACTGATGGCGCGAGGGAGGC
>S1|FCQD7IX01BU15Q|65|T_CCGGAA|FPN_
CCGGAAGCTGCGTTCTTCGCTTGTTACGACTTTTACTTCCTTCCGGCTGATGGCGCGAGGGAGGC
>S1|FCQD7IX01BPKQ9|67|T_TTCTCG|FPN_
TTCTCGGCTGCGTTCTTCATCGATGTTACGACTTTTACTTCCCGAGAACTGATGGCGCGAGGGAGGC
>S1|FCQD7IX01BX43G|60|T_TTCTCG|FPN_
TTCTCGGCTGCGTCCTTGTTACGACTTTTACTTCCCGAGAACTGATGGCGCGAGGGAGGC
>S1|FCQD7IX01BQNFG|86|T_TTCTCG|FPN_
TTCTCGGCTGCGTTCTTCATCGATGGATCAAAAGGCGTCATATGTTACGACTTTTACTTCCCGAGAACTGATGGCGCGAGGGAGGC
>S1|FCQD7IX01BRFE7|77|T_AGTGTT|FPN_
AGTGTTGCTGCGTTCTTCTTCTGTTTTCGGGCTTGTTACGACTTTTACTTCCAACACTCTGATGGCGCGAGGGAGGC
>S1|FCQD7IX01BWQNB|58|T_TTCTCG|FPN_
TTCTCGGCTGCGTTCTTGTTCGACTTTACTTCCCGAGAACTGATGGCGCGAGGGAGGC
>S1|FCQD7IX01BM5A0|65|T_TTCTCG|FPN_
TTCTCGGCTGCGTTCTTCATCGATGTTACGACTTTTATTCCCGNGAACTGATGGCGCAGGGAGGC
>S1|FCQD7IX01BY9I1|250|T_AACCGA|FPN_
AACCGAGCTGCGTTCTTCATCGATAGGAGAGCCAAGAGATCCGTTGCTGAAAGTTGTATAGGTTTAATATGACCGTGACAAGCACAAGTCGTTAATTGACATTCTGTAACTTTATAGTGTATATGAAAACATAGCCTTGGACAAGCAGGAGAAGCAAGGTTTTAATTCGCAACTCCCAGACCGCACGAATGCGCAAGGGTTCATCCAAGACTACAAGATGTGCACAAGAGAAGATAAATAGATGGACGAG
>S1|FCQD7IX01BS6RF|235|T_AACGCG|FPN_
AACGCGGCTGCGTCTTCATCGATGCGAGAGCCAAGAGATCCGTTGTTGAAAGTGATCTTTAATTTTATCATTAATACATAAATTTTATACATTCAAGAGTGGGTTTTAAATATAAACGATCGCAAAACCTTGCTAACGCTCGGTTCGCTAAATCAATAATGATCCTTCCGCAGGTTCACCTACGGAAACCTTGTTACGACTTTTACTTCCCGCGTTCTGATGGCGCGAGGGAGGC
>S1|FCQD7IX01BYKPA|59|T_GGCTAC|FPN_
GGCTACGCTGCGTTCTTCATCGACTTTTACTTCCGTAGCCCTGATGGCGCGAGGGAGGC
>S1|FCQD7IX01BN91A|59|T_AACAAC|FPN_
AACAACGCTGCGTTCTTCATCGACTTTTACTTCCGTTGTTCTGATGGCGCGAGGGAGGC
>S1|FCQD7IX01BSETW|247|T_TTCTCG|FPN_
TTCTCGGCTGCGTTCTCATCGATGCGAGAGCCAAGAGATCCGTTGCTGAAAGTTGTATATATTATATAGGCACAACATTCTATTAACATACATTGGGGTAAATGAAGCAACATAGACCTGAAAGGTCTACAAAAAGTGCACAGGTGGAGATATAAAGATGACAAGGTGTGCACATGCTCCCTAGAGAACCAGCAACAACCCATCAGGTTTATTTCAATAATGATCCTTCCGCAGGTTCACCTAACGG
>S1|FCQD7IX01BRJIP|290|T_AGTGTT|FPN_
AGTGTTGCTTGCGTTCTTCATCGATGCGAGAACCAAGAGATCCGTTGTTGAAAGTTTTAACTTTTATTTTAAATTCAGAAGACTCTAAATACAATATTTTATGTTAACCTTCCGACCAGGCTATACAGCTAACTGTACAGCCAAAACGATCGGAAGCAACAGGTAGTTTAGACAAGGGGTTTGAAACGTATATTCGAATGAATATATATTACTTTTAATGATCCTTCCGCAGGTTCACCTACGGAAACCTTGTTACGACTTTTACTTCCAACACTCTGATGGCGCGAGGG
>S1|FCQD7IX01BUF91|246|T_AACCGA|FPN_
AACCGAGCTGCGATCTTCATCGATGCGAGAGCCAAGAGATCCGTTGTTGAAAGTGATCTTTATTTATTATATACATTGTATAAATGATATGATTTTTTANAAGAGTGGGGTTTTAAATACAAGTTTTCGCGAGACCATGACCAAAGATCAGATCCGCTAAAAATCGGTAATGATCCTTCCGCAGGTTCACCTACGGAAACCTTGTTACGACTTTTACTTCCTCGGTTCTGATGGCGCGAGGGAGGC
>S1|FCQD7IX01BPINO|293|T_CCGGAA|FPN_
CCGGAAGCTGCGTTCTTCTCGATGCGAGAACCAAGAGATCCGTTGTTGAAAGTTTTAACTTTTATTTTTAAATTCAGAAGACTCTAAATACAATATTTTATGTTAACCTTCCGACCAGGCTATACAGCTAACTGTACAGCCAAAACGATCGGAAGCAACAGGTAGTTTAGACAAGGGGTTTGAAACGTATATTCGAATGAATATATATTACTTTTAATGATCCTTCCGCAGGTTCACCTACGGAAACCTTGTTACGACTTTTACTTCCTTCCGGCTGATGGCGCGAGGGAGGC
>S1|FCQD7IX01BNXDL|65|T_CCGGAA|FPN_
CCGGAAGCTGCGTTCTTCGCTTGTTACGACTTTTACTTCCTTCCGGCTGATGGCGCGAGGGAGGC
>S1|FCQD7IX01BX6VH|284|T_AACAAC|FPN_
AACAACGCTGCGTTCCTTCATCGATGCAAGAGCCTAGAGATCCGTTGTTGAAAGTTTTTATTTTATTGAAGCAAAAGATTCAGACAATGTTGTTTTAATCAAGTTTTGGTAAATAGTCTTGCCACTGGCAACTCCCGGACTTGGGTTATTCACACAAGCCAAAGGTCTTACACAAGGTAAAACATGTCCAGTGGAAGCAACATGGTAGGTAGACAATGGGATATAAAAAACTAAGAGCAGTTTTCTAGTAATGATCCTTCCGCAGGTTCACCTACGGTAAACCG
>S1|FCQD7IX01BSA7V|249|T_AACGCG|FPN_
AACGCGGCTGCGTTCTTCAATCGATGCGAGAGCCAAGAGATCCGTTGCTGAAAGTTGTATATATTATATAGGCACAACATTCTATTAACATACATTGGGGTAAATGAAGCAACATAGACCTGAAAGGTCTACAAAAAGTGCACAGGTGGAGATATAAAGATGACAAGGTGTGCACATGCTCCCTAGAGAACCAGCAACAACCCATCAGGTTTATTTCAATAATGATCCTTCCGCAGGTTCACCTAACGG
>S1|FCQD7IX01BVJJ0|57|T_AACGCG|FPN_
AACGCGGCTGCGTTCTTCATCGACTTTTATTCCGCGTTCTGATGGCGCGAGGGAGGC
>S1|FCQD7IX01BW1FT|60|T_TTCTCG|FPN_
TTCTCGGCTGCGTTCTTGTTACGACTTTTACTTCCCGAGAACTGATGGCGCGAGGGAGGC
>S1|FCQD7IX01BP4YO|246|T_AACGCG|FPN_
AACGCGGCTGCGTCTTCATCGATGCGAGAGCCAAGAGATCCGTTGCTGAAAGTTGTATATATTATATAGGCACAACATTCTATTAACATACATTGGGGTAAATGAAGCAACATAGACCTGAAAGGTCTACAAAAAGTGCACAGGTGGAGATATAAAGATGACAAGGTGTGCACATGCTCCCTAGAGAACCAGCAACAACCCATCAGGTTTATTTCAATAATGATCCTTCCGCAGGTTCACCTACGG
>S1|FCQD7IX01BPK7Z|244|T_GGCTAC|FPN_
GGCTACGCTCGTTCTTCATCGATGCGAGAGCCAAGAGATCCGTTGCTGAAAGTTGTATATTTTCACTTTTTTATCAACATTCTAAACAATGAGGTTGTGTAAAATGACATAGACCCTGAAAGGGCAAAGCCGGCCTTTTGAAGAAGCAAAAAGCAACAGCAGTCCCGACTCGAATGAGAGGCTCATTCATTCCAGGGATCTACAAAATGTGCACAGTTGGAAGAAATAATAAATATGAGACAAG
>S1|FCQD7IX01BMR1E|293|T_CCGGAA|FPN_
CCGGAAGCTGCGTTCTTCTTCGATGCGAGAACCAAGAGATCCGTTGTTGAAAGTTTTAACTTTTATTTTTAAATTCAGAAGACTCTAAATACAATATTTTATGTTAACCTTCCGACCAGGCTATACAGCTAACTGTACAGCCAAAACGATCGGAAGCAACAGGTAGTTTAGACAAGGGGTTTGAAACGTATATTCGAATGAATATATATTACTTTTAATGATCCTTCCGCAGGTTCACCTACGGAAACCTTGTTACGACTTTTACTTCCTTCCGGCTGATGGCGCGAGGGAGG
>S1|FCQD7IX01BR18A|249|T_AACAAC|FPN_
AACAACGCTGCGTTCTTCATCGATGTGAGAGCCAAGAGATCCGTTGTTGAAAGTTGTATTTATTATAGTAGTATTACATTCATTACATTATGTTTGTTTGGTGCCCGAAGGCAAATAGTTCACAGGTGTATAGGATGATAAAAGCTAGGCTCGAAAGCTTCGCCATTTATTAATGATCCTTCCGCAGGTTCACCTACGGAAACCTTGTTACGACTTTTACTTCCGTTGTTCTGATGGCGCGAGGGAGGC
>S1|FCQD7IX01BT2E7|236|T_AACCGA|FPN_
AACCGAGCTGCGATCTTCATCGATGCGAGAGCCAAGAGATCCGTTGTTGAAAGTGATCTTTATTTTTATCATTAATACATAAATTTTATACATTCAAGAGTGGGTTTTAAATATAAACGATCGCAGAACCTCGCTAACGCTCGGTTCGCTAAATCAATAATGATCCTTCCGCAGGTTCACCTACGGAAACCTTGTTACGACTTTTACTTCCTCGGTTCTGATGGCGCGAGGGAGGC
>S1|FCQD7IX01BTY99|293|T_CCGGAA|FPN_
CCGGAAGCTGCGTTCTTCATCAATGCGAGAACCAAGAGATCCGTTGTTGAAAGTTTTAACTTTTATTTTTAAATTCAGAAGACTCTAAATACAATATTTTATGTTAACCTTCCGACCAGGCTATACAGCTAACTGTACAGCCAAAACGATCGGAAGCAACAGGTAGTTTAGACAAGGGGTTTGAAACGTATATTCGAATGAATATATATTACTTTTAATGATCCTTCCGCAGGTTCACCTACGGAAACCTTGTTACGACTTTTACTTCCTTCCGGCTGATGGCGCGAGGGAGG
>S1|FCQD7IX01BXCF5|240|T_GGCTAC|FPN_
GGCTACGCTGCGATCTTCATCGATGCGAGAGCCAAGAGATCCGTTGCTGAAAGTTGTATATATTATATAGGCACAACATTCTATTAACATACATTGGGGTAAATGAAGCAACATAGACCTGAAAGGTCTACAAAAAGTGCACAGGTGGAGATATAAAGATGACAAGGTGTGCACATGCTCCCTAGAGAACCAGCAACAACCCATCAGGTTTATTTCAATAATGATCCTTCCGCAGGTTCA
>S1|FCQD7IX01BRWPW|259|T_AACCGA|FPN_
AACCGAGCTGCGTTCTTCATGATGCGAGAACCAAGAGATCCATTGTTGAAAGTTGTTTTACAATTGGTTAATCAAAGCATTCAAATATATCAATGGTGTGTAAAAAAGCATAGACATATATGTCTACTTGGAGTGCACAGGTGGATAATGGGTTTTTAAGAGTGCACATACCAAAGGCCAGCACATCTTTAAAAATCAATAATGATCCTTCCGCAGGTTCACCTACGGAAACCTTGTTACGACTTTTACTTCCTCGGTT
>S1|FCQD7IX01BTM4H|289|T_AGTGTT|FPN_
AGTGTTGCTGCGTTCTCATCGATGCGAGAACCAAGAGATCCGTTGTTGAAAGTTTTAACTTTTATTTTTAAATTCAGAAGACTCTAAATACAATATTTTATGTTAACCTTCCGACCAGGCTATACAGCTAACTGTACAGCCAAAACGATCGGAAGCAACAGGTAGTTTAGACAAGGGGTTTGAAACGTATATTCGAATGAATATATATTACTTTTAATGATCCTTCCGCAGGTTCACCTACGGAAACCTTGTTACGACTTTTACTTCCAACACTCTGATGGCGCGAGGG
>S1|FCQD7IX01BR5Y8|241|T_CCGCTG|FPN_
CCGCTGGCTGCGTTTCTTCATCGATGCGAGAGCCAAGAGATCCGTTGCTGAAAGTTGTATATATTATATAGGCACAACATTCTATTAACATACATTGGGGTAAATGAAGCAACATAGACCTGAAAGGTCTACAAAAAGTGCACAGGTGGAGATATAAAGATGACAAGGTGTGCACATGCTCCCTAGAGAACCAGCAACAACCCATCAGGTTTATTTCAATAATGATCCTTCCGCAGGTTCA
>S1|FCQD7IX01BQNOM|247|T_AACAAC|FPN_
AACAACGCTGCGTTCTTCATCGATGTGAGAGCCAAGAGATCCGTTGTTGAAAGTTGTATTTATTATAGTAGATTACATTCATTACATTATGTTTGTTTGGTGCCCGAAGGCAAATAGTTCACAGGTGTATAGGATGATAAAAGCTAGGCTCGAAAGCTTCGCCATTTATTAATGATCCTTCCGCAGGTTCACCTACGGAAACCTTGTTACGACTTTTACTTCCGTGTTCTGATGGCGCGAGGGAGGC
>S1|FCQD7IX01BXH0B|60|T_TTCTCG|FPN_
TTCTCGGCTGCGTTCTTGTTACGACTTTTACTTCCCGAGAACTGATGGCGCGAGGGAGGC
>S1|FCQD7IX01BYI1I|250|T_AACGCG|FPN_
AACGCGGCTGCGTTTTCATCGATGCGAGAGCCAAGAGATCCGTTGCTGAAAGTTGTATATATTATATAGGCACAACATTCTATTAACATACATTGGGGTAAATGAAGCAACATAGACCTGAAAGGTCTACAAAAAGTGCACAGGTGGAGATATAAAGATGACAAGGTGTGCACATGCTCCCTAGAGAACCAGCAACAACCCATCAGGTTTATTTCAATAATGATCCTTCCGCAGGTTCACCTACGGTAAA
>S1|FCQD7IX01BSLOK|239|T_CCGCTG|FPN_
CCGCTGGCTGCGTTCTCATCGATGCGAGAGCCAAGAGATCCGTTGCTGAAAGTTGTATATATTATATAGGCACAACATTCTATTAACATACATTGGGGTAAATGAAGCAACATAGACCTGAAAGGTCTACAAAAAGTGCACAGGTGGAGATATAAAGATGACAAGGTGTGCACATGCTCCCTAGAGAACCAGCAACAACCCATCAGGTTTATTTCAATAATGATCCTTCCGCAGGTTCA
>S1|FCQD7IX01BY0MV|63|T_GGCTAC|FPN_
GGCTACGCTGCGTTCTTCATCGATGAAGTTTTACTTCCGTAGCCCTGATGGCGCGAGGGAGGC
>S1|FCQD7IX01BPVMR|234|T_AACAAC|FPN_
AACAACTGCGTTCTTCATCGATGCGAGAGCCAAGAGATCCGTTGTTGAAAGTGATTCTTTATTTTATCATTAATACATAAATTTTATACATTCAAGAGTGGGTTTTAAATATAAACGATCGCAGAACCTCGCTAATGCTCGGTCCGCTAAATCAATAATGATCCTTCCGCAGGTTCACCTACGGAAACCTTGTTACGACTTTTACTTCCGTTGTTCTGATGGCGCGAGGGAGGC
>S1|FCQD7IX01BXHEE|250|T_AACAAC|FPN_
AACAACGCTGCGTTCTTCATCGATGNAGAGCCAAGAGATCCGTTGTTGAAAGTTGTATTTATTATAGTAGATTACATTCATTACATTATGTTTGTTTGGTGCCCGAAGGCAAATAGTTCACAGGTGTATAGGATGATAAAAGCTAGGCTCGAAAGCTTCGCCATTTATTAATGATCCTTCCGCAGGTTCACCTACGGAAACCTTGTTACGACTTTTACTTCCGTTGTTCTGATGGCGCGGAGGGGAGGGC
>S1|FCQD7IX01BT9PW|251|T_GGCTAC|FPN_
GGCTACGCTGCGTTCTTCATCGCTGCGAGAGCCAAGAGATCCGTTGCTGAAAGTTGTATATTTTCACTTTTTTATCAACATTCTAAACAATGAGGTTGTGTAAAATGACATAGACCCTGAAAGGGCAAAGCCGGCCTTTTGAAGAAGCAAAAAGCAACAGCAGTCCCGACTCGAATGAGAGGCTCATTCATTCCAGGGATCTACAAAATGTGCACAGTTGGAAGAAATAATAAATATGAGACAAGCGTGCA
>S1|FCQD7IX01BVHP1|285|T_AACCGA|FPN_
AACCGAGCTGCGTTCTTCATCTATGCAAGAGCCTAGAGATCCGTTGTTGAAAGTTTTTATTTTATTGAAGCAAAAGATTCAGACAATGTTGTTTTAATCAAGTTTTGGTAAATAGTCTTGCCACTGGCAACTCCCGGACTTGGGTTATTCACACAAGCCAAAGGTCTTACACAAGGTAAAACATGTCCAGTGGAAGCAACATGGTAGGTAGACAATGGGATATAAAAAACTAAGAGCAGTTTTTCTAGTAATGATCCTTCCGCAGGTTCGACCTACGGTAAACCG
>S1|FCQD7IX01BXQSR|250|T_AACGCG|FPN_
AACGCGGCTGCGTCTTCATCGATGCGAGAGCCAAGAGATCCGTTGCTGAAAGTTGTATATTTTCACTTTTTTATCAACATTCTAAACAATGAGGTTGTGTAAAATGACATAGACCCTGAAAGGGCAAAGCCGGCCTTTTGAAGAAGCAAAAAGCAACAGCAGTCCCGACTCGAATGAGAGGCTCATTCATTCCAGGGATCTACAAAATGTGCACAGTTGGAAGAAATAATAAATATGAGACAAGCGTGCA
>S1|FCQD7IX01BQZ6F|63|T_TTCTCG|FPN_
TTCTCGGCTGCGTCTTTGTTACGACTTTTACTTCCGACGAACTAGATGGCGGCGAGGGAGGGC
>S1|FCQD7IX01BMRTE|285|T_AACAAC|FPN_
AACAACGCTGCGTTCTTCATCGATGTAAGAGCCTAGAGATCCGTTGTTGAAAGTTTTTATTTTATTGAAGCAAAAGATTCAGACAATGTTGTTTTAATCAAGTTTTGGTAAATAGTCTTGCCACTGGCAACTCCCGGACTTGGGTTATTCACACAAGCCAAAGGTCTTACACAAGGTAAAACATGTCCAGTGGAAGCAACATGGTAGGTAGACAATGGGATATAAAAACTAANAGCAGTTTTCTAGTAATGATCCTTCCGCAGGTTCACCTACGGAAACCTTACG
>S1|FCQD7IX01BU777|289|T_AGTGTT|FPN_
AGTGTTGCTGCGTTCTCATCGATGCGAGAACCAAGAGATCCGTTGTTGAAAGTTTTAACTTTTATTTTTAAATTCAGAAGACTCTAAATACAATATTTTATGTTAACCTTCCGACCAGGCTATACAGCTAACTGTACAGCCAAAACGATCGGAAGCAACAGGTAGTTTAGACAAGGGGTTTGAAACGTATATTCGAATGAATATATATTACTTTTAATGATCCTTCCGCAGGTTCACCTACGGAAACCTTGTTACGACTTTTACTTCCAACACTCTGATGGCGCGAGGG
>S1|FCQD7IX01BWANU|63|T_GGCTAC|FPN_
GGCTACGCTGCGTTCTTCATCTTACGACTTTTACTTCCGTAGCCCTGATGGCGCGAGGGAGGC
>S1|FCQD7IX01BTZNU|246|T_AACGCG|FPN_
AACGCGGCTGCTTCTTCATCGATGCGAGAGCCAAGAGATCCGTTGCTGAAAGTTGTATATATTATATAGGCACAACATTCTATTAACATACATTGGGGTAAATGAAGCAACATAGACCTGAAAGGTCTACAAAAAGTGCACAGGTGGAGATATAAAGATGACAAGGTGTGCACATGCTCCCTAGAGAACCAGCAACAACCCATCAGGTTTATTTCAATAATGATCCTTCCGCAGGTTCACCTACGG
>S1|FCQD7IX01BVDPJ|250|T_AACGCG|FPN_
AACGCGGCTGCGTCTTCATCGATGCGAGAGCCAAGAGATCCGTTGCTGAAAGTTGTATATTTTCACTTTTTTATCAACATTCTAAACAATGAGGTTGTGTAAAATGACATAGACCCTGAAAGGGCAAAGCCGGCCTTTTGAAGAAGCAAAAAGCAACAGCAGTCCCGACTCGAATGAGAGGCTCATTCATTCCAGGGATCTACAAAATGTGCACAGTTGGAAGAAATAATAAATATGAGACAAGCGTGCA
>S1|FCQD7IX01BM4O9|74|T_TTCTCG|FPN_
TTCTCGGCTGCGTTCTTCATCGATGGATCAAATTACGACTTTTACTTCCCGAGAACTGATGGCGCGAGGGAGGC
>S1|FCQD7IX01BO8LM|250|T_AACGCG|FPN_
AACGCGGCTGCGTCTTCATCGATGCGAGAGCCAAGAGATCCGTTGCTGAAAGTTGTATATTTTCACTTTTTTATCAACATTCTAAACAATGAGGTTGTGTAAAATGACATAGACCCTGAAAGGGCAAAGCCGGCCTTTTGAAGAAGCAAAAAGCAACAGCAGTCCCGACTCGAATGAGAGGCTCATTCATTCCAGGGATCTACAAAATGTGCACAGTTGGAAGAAATAATAAATATGAGACAAGCGTGCA
>S1|FCQD7IX01BUXPA|239|T_AACAAC|FPN_
AACAACGCTGCGTTCGTCATCGATGCGAGAACCAAGAGATCCGTTGTTGAAAGTGATCTTTTAATCTTATCATTAATACATAAAATTTTATACATTCAAGAGTGGGTTTTAAATATAAACGATCGCGAAACCTCTGCTAACGCTCGGTTCGCTAAATCAATAATGATCCTTCCGCAGGTTCACCTACGGAAACCTTGTTACGACTTTTACTTCCGTTGTTCTGATGGCGCGAGGGAGGC
>S1|FCQD7IX01BNR5Y|58|T_AGTGTT|FPN_
AGTGTTGCTGCGTTCTTCATCGACTTTTACTTCCAACACTCTGATGGCGCGAGGGAGG
>S1|FCQD7IX01BS9U0|248|T_AACAAC|FPN_
AACAACGCTGCGTTCTTCATCGATGTGAGAGCCAAGAGATCCGTTGTTGAAAGTTGTATTTATTATAGTAGATTACATTCATTACATTATGTTTGTTTGGTGCCCGAAGGCAAATAGTTCACAGGTGTATAGGATGATAAAAGCTAGGCTCGAAAGCTTCGCCATTTATTAATGATCCTTCCGCAGGTTCACCTACGGAAACCTTGTTACGACTTTTACTTCCGTTGTTCTGATGGCGCGAGGGAGGC
>S1|FCQD7IX01BV7IZ|249|T_GGCTAC|FPN_
GGCTACGCTGCGTTCTTCAGCGATGCGAGAGCCAAGAGATCCGTTGCTGAAAGTTGTATATATTATATAGGCACAACATTCTATTAACATACATTGGGGTAAATGAAGCAACATAGACCTGAAAGGTCTACAAAAAGTGCACAGGTGGAGATATAAAGATGACAAGGTGTGCACATGCTCCCTAGAGAACCAGCAACAACCCATCAGGTTTATTTCAATAATGATCCTTCCGCAGGTTCACCTAACCGG
>S1|FCQD7IX01BX70H|67|T_TTCTCG|FPN_
TTCTCGGCTGCGTTCTTCATCGATGTTACGACTTTTACTTCCCGAGAACTGATGGCGCGAGGGAGGC
>S1|FCQD7IX01BW8QX|112|T_TTCTCG|FPN_
TTCTCGGCTGCGTTCTTCATCGATGGATCAAAAGGCGTCATATTTTATCAATGAGAAGCTCTTCACTGTGTTACGACTTTTACTTCCCGAGAACTGATGGCGCGAGGGAGGC
>S1|FCQD7IX01BXRIL|248|T_GGCTAC|FPN_
GGCTACGCTGCGTTCTTCATGATGCGAGAGCCAAGAGATCCGTTGCTGAAAGTTGTATATATTATATAGGCACAACATTCTATTAACATACATTGGGGTAAATGAAGCAACATAGACCTGAAAGGTCTACAAAAAGTGCACAGGTGGAGATATAAAGATGACAAGGTGTGCACATGCTCCCTAGAGAACCAGCAACAACCCATCAGGTTTATTTCAATAATGATCCTTCCGCAGGTTCACCTAACCGG
>S1|FCQD7IX01BUIMU|60|T_TTCTCG|FPN_
TTCTCGGCTGCGTTCTTCTTACGACTTTTACTTCCCGAGAACTGATGGCGCGAGGGAGGC
>S1|FCQD7IX01BRF44|250|T_CCGCTG|FPN_
CCGCTGGCTGCGTTCTTCTCGATGCGAGAGCCAAGAGATCCGTTGCTGAAAGTTGTATATTTTCACTTTTTTATCAACATTCTAAACAATGAGGTTGTGTAAAATGACATAGACCCTGAAAGGGCAAAGCCGGCCTTTTGAAGAAGCAAAAAGCAACAGCAGTCCCGACTCGAATGAGAGGCTCATTCATTCCAGGGATCTACAAAATGTGCACAGTTGGAAGAAATAATAAATATGAGACAAGCGTGCA
>S1|FCQD7IX01BQEPE|285|T_AACAAC|FPN_
AACAACGCTGCGTTCTTCATCGAAGCAAGAGCCTAGAGATCCGTTGTTGAAAGTTTTTATTTTATTGAAGCAAAAGATTCAGACAATGTTGTTTTAATCAAGTTTTGGTAAATAGTCTTGCCACTGGCAACTCCCGGACTTGGGTTATTCACACAAGCCAAAGGTCTTACACAAGGTAAAACATGTCCAGTGGAAGCAACATGGTAGGTAGACAATGGGATATAAAAAACTAAGAGCAGTTTTTCTAGTAATGATCCTTCCGCAGGTTCACCTACGGAAACCTTA
>S1|FCQD7IX01BUI04|293|T_AGTGTT|FPN_
AGTGTTGCTGCGTTCTTCTTCGATGCGAGAACCAAGAGATCCGTTGTTGAAAGTTTTAACTTTTATTTTTAAATTCAGAAGACTCTAAATACAATATTTTATGTTAACCTTCCGACCAGGCTATACAGCTAACTGTACAGCCAAAACGATCGGAAGCAACAGGTAGTTTAGACAAGGGGTTTGAAACGTATATTCGAATGAATATATATTACTTTTAATGATCCTTCCGCAGGTTCACCTACGGAAACCTTGTTACGACTTTTACTTCCAACACTCTGATGGCGCGAGGGAGG
>S1|FCQD7IX01BZMT9|296|T_AACAAC|FPN_
AACAACGCTGCGTTCTTCATGATGCGAGAACCAAGAGATCCGTTGTTGAAAGTTTTTAACTTTTATTTTTAAATTCAGAAGACTCTAAATACAATATTTTATGTTAACCTTCCGACCAGGCTATACAGCTAACTGTACAGCCAAAACGATCGGAAGCAACAGGTAGTTTAGACAAGGGGTTTGAAACGTATATTCGAATGAATATATATTACTTTTAATGATCCTTCCGCAGGTTCACCTACGGAAACCTTGTTACGACTTTTACTTCCGTTGTTCTGATGGCGGCGGAGGGGAGG
>S1|FCQD7IX01BX7GC|284|T_AACAAC|FPN_
AACAACGCTGCGTTCTTCATAGATGCAAGAGCCTAGAGATCCGTTGTTGAAAGTTTTTATTTTATTGAAGCAAAAGATTCAGACAATGTTGTTTTAATCAAGTTTTGGTAAATAGTCTTGCCACTGGCAACTCCCGGACTTGGGTTATTCACACAAGCCAAAGGTCTTACACAAGGTAAAACATGTCCAGTGGAAGCAACATGGTAGGTAGACAATGGGATATAAAAAACTAAGAGCAGTTTTTCTAGTAATGATCCTTCCGCAGGTTCACCTACGGTAAACCG
>S1|FCQD7IX01BPUFG|288|T_AGTGTT|FPN_
AGTGTTGCTGCGTTCTCATCGATGCGAGAACCAAGAGATCCGTTGTTGAAAGTTTTAACTTTTATTTTAAATTCAGAAGACTCTAAATACAATATTTTATGTTAACCTTCCGACCAGGCTATACAGCTAACTGTACAGCCAAAACGATCGGAAGCAACAGGTAGTTTAGACAAGGGGTTTGAAACGTATATTCGAATGAATATATATTACTTTTAATGATCCTTCCGCAGGTTCACCTACGGAAACCTTGTTACGACTTTTACTTCCAACACTCTGATGGCGCGAGGG
>S1|FCQD7IX01BNRUU|59|T_TTCTCG|FPN_
TTCTCGGCTGCGTTCTTCATCGACTTTTACTTCCCGAGAACTGATGGCGCGAGGGAGGC
>S1|FCQD7IX01BVPXT|298|T_GGCTAC|FPN_
GGCTACGCTGCGTTCTTCATCAATGCGAGAACCAAGAGATCCGTTGTTGAAAGTTTTTAACTTTTATTTTTAAATTCAGAAGACTCTAAATACAATATTTTATGTTAACCTTCCGACCAGGCTATACAGCTAACTGTACAGCCAAAACGATCGGAAGCAACAGGTAGTTTAGACAAGGGGTTTGAAACGTATATTCGAATGAATATATATTACTTTTAATGATCCTTCCGCAGGTTCACCTACCGGAAACCTTGTTACGACTTTTACTTTCCGTAGCCCTCGATGGCGGCGAGGGAGG
>S1|FCQD7IX01BTZ1X|250|T_CCGCTG|FPN_
CCGCTGGCTGCGTTCTTATCGATGCGAGAGCCAAGAGATCCGTTGCTGAAAGTTGTATATTTTCACTTTTTTATCAACATTCTAAACAATGAGGTTGTGTAAAATGACATAGACCCTGAAAGGGCAAAGCCGGCCTTTTGAAGAAGCAAAAAGCAACAGCAGTCCCGACTCGAATGAGAGGCTCATTCATTCCAGGGATCTACAAAATGTGCACAGTTGGAAGAAATAATAAATATGAGACAAGCGTGCA
>S1|FCQD7IX01BQ0GZ|136|T_AACAAC|FPN_
AACAACGCTGCGTTCTCATCGATGCGAGAGCCAAGAGATCCGTTGTTGAAAGTGATCTTTATTTTTATCATTAATACATAAATTTTATACATTCAAGAGTGGGTTTTAAATATAAACGATCGCAGAACCTCGCTAA
>S1|FCQD7IX01BQQI6|240|T_CCGCTG|FPN_
CCGCTGGNTGCGTTCTTCATCGATGCGAGAGCCAAGAGATCCGTTGCTGAAAGTTGTATATATTATATAGGCACAACATTCTATTAACATACATTGGGGTAAATGAAGCAACATAGACCTGAAAGGTCTACAAAAAGTGCACAGGTGGAGATATAAAGATGACAAGGTGTGCACATGCTCCCTAGAGAACCAGCAACAACCCATCAGGTTTATTTCAATAATGATCCTTCCGCAGGTTCA
>S1|FCQD7IX01BNKJO|248|T_CCGCTG|FPN_
CCGCTGGCTGCGTCTTCATCGATGCGAGAGCCAAGAGATCCGTTGCTGAAAGTTGTATATTTTCACTTTTTTATCAACATTCTAAACAATGAGGTTGTGTAAAATGACATAGACCCTGAAAGGGCAAAGCCGGCCTTTTGAAGAAGCAAAAAGCAACAGCAGTCCCGACTCGAATGAGAGGCTCATTCATTCCAGGGATCTACAAAATGTGCACAGTTGGAAGAAATAATAAATATGAGACAAGCGTG
>S1|FCQD7IX01BW6CE|248|T_AACAAC|FPN_
AACAACGCTGCGTTCTTCATCGATGTGAGAGCCAAGAGATCCGTTGTTGAAAGTTGTATTTATTATAGTAGATTACATTCATTACATTATGTTTGTTTGGTGCCCGAAGGCAAATAGTTCACAGGTGTATAGGATGATAAAAGCTAGGCTCGAAAGCTTCGCCATTTATTAATGATCCTTCCGCAGGTTCACCTACGGAAACCTTGTTACGACTTTTACTTCCGTTGTTCTGATGGCGCGAGGGAGGC
>S1|FCQD7IX01BWYK8|248|T_AACAAC|FPN_
AACAACGCTGCGTTCTTCATCGATGTGAGAGCCAAGAGATCCGTTGTTGAAAGTTGTATTTATTATAGTAGATTACATTCATTACATTATGTTTGTTTGGTGCCCGAAGGCAAATAGTTCACAGGTGTATAGGATGATAAAAGCTAGGCTCGAAAGCTTCGCCATTTATTAATGATCCTTCCGCAGGTTCACCTACGGAAACCTTGTTACGACTTTTACTTCCGTTGTTCTGATGGCGCGAGGGAGGC
>S1|FCQD7IX01BXOC5|239|T_AACAAC|FPN_
AACAACGCTGCATTCTTCATCGATGCGAGAGCCAAGAGATCCGTTGTTGAAAGTGATCTTTTAATCTTATCATTAATACATAAAATTTTATACATTCAAGAGTGGGTTTTAAATATAAACGATCGCGAAACCTCTGCTAACGCTCGGTTCGCTAAATCAATAATGATCCTTCCGCAGGTTCACCTACGGAAACCTTGTTACGACTTTTACTTCCGTTGTTCTGATGGCGCGAGGGAGGC
>S1|FCQD7IX01BW1G3|289|T_AGTGTT|FPN_
AGTGTTGCTGCCTTCTTCATCGATGCGAGAACCAAGAGATCCGTTGTTGAAAGTTTTAACTTTTATTTTAAATTCAGAAGACTCTAAATACAATATTTTATGTTAACCTTCCGACCAGGCTATACAGCTAACTGTACAGCCAAAACGATCGGAAGCAACAGGTAGTTTAGACAAGGGGTTTGAAACGTATATTCGAATGAATATATATTACTTTTAATGATCCTTCCGCAGGTTCACCTACGGAAACCTTGTTACGACTTTTACTTCCAACACTCTGATGGCGCGAGGG
>S1|FCQD7IX01BWJRH|293|T_AACAAC|FPN_
AACAACGCTGCGTTCTTCATCTATGCGAGAACCAAGAGATCCGTTGTTGAAAGTTTTTAACTTTTATTTTTAAATTCAGAAGACTCTAAATACAATATTTTATGTTAACCTTCCGACCAGGCTATACAGCTAACTGTACAGCCAAAACGATCGGAAGCAACAGGTAGTTTAGACAAGGGGTTTGAAACGTATATTCGAATGAATATATATTACTTTTAATGATCCTTCCGCAGGTTCACCTACGGAAACCTTGTTCGACTTTTACTTCCGTTGTTCTGATGGCGCGAGGGAGG
>S1|FCQD7IX01BXB8U|61|T_AACAAC|FPN_
AACAACGCTGCGTTCTTCATCGATGNAGAGCCAAGAGATCCGTTGTTGAAAGTTTNTTATT
>S1|FCQD7IX01BX7GK|67|T_AACGCG|FPN_
AACGCGGCTGCGTTCTTCATCGATGTTACGACTTTTACTTCCCGCGTTCTGATGGCGCGAGGGAGGC
>S1|FCQD7IX01BUVPR|251|T_AACGCG|FPN_
AACGCGGCTGCGTTCTTCATCTATGCGAGAGCCAAGAGATCCGTTGCTGAAAGTTGTATATTTTCACTTTTTTATCAACATTCTAAACAATGAGGTTGTGTAAAATGACATAGACCCTGAAAGGGCAAAGCCGGCCTTTTGAAGAAGCAAAAAGCAACAGCAGTCCCGACTCGAATGAGAGGCTCATTCATTCCAGGGATCTACAAAATGTGCACAGTTGGAAGAAATAATAAATATGAGACAAGCGTGCA
>S1|FCQD7IX01BWY0A|295|T_AACCGA|FPN_
AACCGAGCTGCGTTTTTCATCGATGCGAGAACCAAGAGATCCGTTGTTGAAAGTTTTAACTTTTATTTTTAAATTCAGAAGACTCTAAATACAATATTTTATGTTAACCTTCCGACCAGGCTATACAGCTAACTGTACAGCCAAAACGATCGGAAGCAACAGGTAGTTTAGACAAGGGGTTTGAAACGTATATTCGAATGAATATATATTACTTTTAATGATCCTTCCGCAGGTTCACCTACGGAAACCTTGTTACGACTTTTACTTCCTCGGTTCTGATGGCGCGAGGGGAGGC
>S1|FCQD7IX01BTI0L|287|T_AACAAC|FPN_
AACAACGCGGCGTTCTTCATCGATGCAAGAGCCTAGAGATCCGTTGTTGAAAGTTTTTATTTTATTGAAGCAAAAGATTCAGACAATGTTGTTTTAATCAAGTTTTGGTAAATAGTCTTGCCACTGGCAACTCCCGGACTTGGGTTATTCACACAAGCCAAAGGTCTTACACAAGGTAAAACATGTCCAGTGGAAGCAACATGGTAGGTAGACAATGGGATATAAAAAACTAAGAGCAGTTTTTCTAGTAATGATCCTTCCGCAGGTTCACCTACGGAAACCTTACG
>S1|FCQD7IX01BYT0F|254|T_AACGCG|FPN_
AACGCGGCTGCGGTTCTTCATCGATGCGAGAGCCAAGAGATCCGTTGCTGAAAGTTGTATATTTTTCACTTTTTTTATCAACATTCTAAACAATGAGGTTGTGTAAAATGACATAGACCCTGAAAGGGCAAAGCCGGCCTTTTGAAGAAGCAAAAAGCAACAGCAGTCCCGACTCGAATGAGAGGCTCATTCATTCCAGGGATCTACAAAATGTGCACAGTTGGAAGAAATAATAAATATGAGACAAGCGTGCA
>S1|FCQD7IX01BYXIY|293|T_AACAAC|FPN_
AACAACGCTGCGTCTTCATCGATGCAAGAGCCTAGAGATCCGTTGTTGAAAGTTTTTATTTTATTGAAGCAAAAGATTCAGACAATGTTGTTTTAATCAAGTTTTGGTAAATAGTCTTGCCACTGGCAACTCCCGGACTTGGGTTATTCACACAAGCCAAAGGTCTTACACAAGGTAAAACATGTCCAGTGGAAGCAACATGGTAGGTAGACAATGGGATATAAAAAACTAAANAGCAGTTTTTCTTAGTAATAGATCCTTCCCGTCCAGGTTCGTACCTACCGGTAAAACCG
>S1|FCQD7IX01BSUPL|248|T_CCGCTG|FPN_
CCGCTGGCTCCGTTCTTCATCGATGCGAGAGCCAAGAGATCCGTTGCTGAAAGTTGTATATATTATATAGGCACAACATTCTATTAACATACATTGGGGTAAATGAAGCAACATAGACCTGAAAGGTCTACAAAAAGTGCACAGGTGGAGATATAAAGATGACAAGGTGTGCACATGCTCCCTAGAGAACCAGCAACAACCCATCAGGTTTATTTCAATAATGATCCTTCCGCAGGTTCACCTAACGG
>S1|FCQD7IX01BYXJM|300|T_AACAAC|FPN_
AACAACGCTGCGTTCTTCTCGATGCAAGAGCCTAGAGATCCGTTGTTGAAAGTTTTTATTTTATTGAAGCAAAAGATTCAGACAATGTTGTTTTAATCAAGTTTTGGTAAATAGTCTTGCCACTGGCAACTCCCGGACTTGGGTTATTCACACAAGCCAAAGGTCTTACACAAGGTAAAACATGTCCAGTGGAAGCAACATGGTAGGTAGACAATGGGATATAAAAAACTAAAGAAGCAGTTTTCTTAGTAATAGATCCTTCCCGTCCACGGTTCGTACCTAACCGGAAACCGTTTAACG
>S1|FCQD7IX01BMMEJ|67|T_AACAAC|FPN_
AACAACGCTGCGTTCTTCATCGATGNGAGAGCCAAGAGATCCGTTGTTGAAAGTTGATTNTTATTAT
>S1|FCQD7IX01BVQ72|250|T_CCGGAA|FPN_
CCGGAAGCTGCGTTCTTCATCAATGCAAGAGCCAAGAGATCCGTTGTTGAAAGTTGTAAGTTATTGTAAAGGCACAAAGGCCCACGTTAATTACATTCTTTGATTCATTCTATAGAGGGTATAATAAAACATAGATCTGATACATAAGAAAAGCTGGTGTTATAAAACACAGCAGTTCTCAAACCAAGAGGAGCAGAACTCTCTTGAATAGTATTCAGATCTACACAAGATGCACAGGGTATTAAAATGA
>S1|FCQD7IX01BR7I0|248|T_AACAAC|FPN_
AACAACGCTGCGTTCTTCATCGATGTGAGAGCCAAGAGATCCGTTGTTGAAAGTTGTATTTATTATAGTAGATTACATTCATTACATTATGTTTGTTTGGTGCCCGAAGGCAAATAGTTCACAGGTGTATAGGATGATAAAAGCTAGGCTCGAAAGCTTCGCCATTTATTAATGATCCTTCCGCAGGTTCACCTACGGAAACCTTGTTACGACTTTTACTTCCGTTGTTCTGATGGCGCGAGGGAGGC
>S1|FCQD7IX01BOHJI|73|T_GGCTAC|FPN_
GGCTACGCTGCGTTCTTTCATCGATGCGAGAGCCAAGAGATCCGTTGCTGAATGTTGTATATTTTCACTTTTT
>S1|FCQD7IX01BUB7R|285|T_AACCGA|FPN_
AACCGAGCTGCGTTTCTTCATCGATGCAAGAGCCTAGAGATCCGTTGTTGAAAGTTTTTATTTTATTGAAGCAAAAGATTCAGACAATGTTGTTTTAATCAAGTTTTGGTAAATAGTCTTGCCACTGGCAACTCCCGGACTTGGGTTATTCACACAAGCCAAAGGTCTTACACAAGGTAAAACATGTCCAGTGGAAGCAACATGGTAGGTAGACAATGGGATATAAAAAACTAAGAGCAGTTTTTCTAGTAATGATCCTTCCGCAGGTTCACCTACGGTAAACCG
>S1|FCQD7IX01BO3AP|248|T_CCGCTG|FPN_
CCGCTGGCTGCGTCTTCATCGATGCGAGAGCCAAGAGATCCGTTGCTGAAAGTTGTATATTTTCACTTTTTTATCAACATTCTAAACAATGAGGTTGTGTAAAATGACATAGACCCTGAAAGGGCAAAGCCGGCCTTTTGAAGAAGCAAAAAGCAACAGCAGTCCCGACTCGAATGAGAGGCTCATTCATTCCAGGGATCTACAAAATGTGCACAGTTGGAAGAAATAATAAATATGAGACAAGCGTG
>S1|FCQD7IX01BTQC3|244|T_AACGCG|FPN_
AACGCGGCTGCGTCTTCATCGATGCGAGAGCCAAGAGATCCGTTGCTGAAAGTTGTATATTTTCACTTTTTTATCAACATTCTAAACAATGAGGTTGTGTAAAATGACATAGACCCTGAAAGGGCAAAGCCGGCCTTTTGAAGAAGCAAAAAGCAACAGCAGTCCCGACTCGAATGAGAGGCTCATTCATTCCAGGGATCTACAAAATGTGCACAGTTGGAAGAAATAATAAATATGAGACAAG
>S1|FCQD7IX01BR7XO|286|T_AACAAC|FPN_
AACAACGCTGCGTTCTTCTCGATGCAAGAGCCTAGAGATCCGTTGTTGAAAGTTTTTATTTTATTGAAGCAAAAGATTCAGACAATGTTGTTTTAATCAAGTTTTGGTAAATAGTCTTGCCACTGGCAACTCCCGGACTTGGGTTATTCACACAAGCCAAAGGTCTTACACAAGGTAAAACATGTCCAGTGGAAGCAACATGGTAGGTAGACAATGGGATATAAAAAACTAAGAGCAGTTTTTCTAGTAATGATCCTTCCGCAGGTTCACCTACGGAAACCTTACG
>S1|FCQD7IX01BSXDL|282|T_AACCGA|FPN_
AACCGAGCTGCGTTCTTCACGATGCAAGAGCCTAGAGATCCGTTGTTGAAAGTTTTTATTTTATTGAAGCAAAAGATTCAGACAATGTTGTTTTAATCAAGTTTTGGTAAATAGTCTTGCCACTGGCAACTCCCGGACTTGGGTTATTCACACAAGCCAAAGGTCTTACACAAGGTAAAACATGTCCAGTGGAAGCAACATGGTAGGTAGACAATGGGATATAAAAAACTAAGAGCAGTTTTTCTAGTAATGATCCTTCCGCAGGTTCACCTACGGAACCTT
>S1|FCQD7IX01BVKKC|250|T_GGCTAC|FPN_
GGCTACGCTGCGTTCCTTCATCGATGCGAGAGCCAAGAGATCCGTTGCTGAAAGTTGTATATATTATATAGGCACAACATTCTATTAACATACATTGGGGTAAATGAAGCAACATAGACCTGAAAGGTCTACAAAAAGTGCACAGGTGGAGATATAAAGATGACAAGGTGTGCACATGCTCCCTAGAGAACCAGCAACAACCCATCAGGTTTATTTCAATAATGATCCTTCCGCAGGTTCACCTAACCGG
>S1|FCQD7IX01BNN62|239|T_CCGCTG|FPN_
CCGCTGGCTGCGTTCTCATCGATGCGAGAGCCAAGAGATCCGTTGCTGAAAGTTGTATATATTATATAGGCACAACATTCTATTAACATACATTGGGGTAAATGAAGCAACATAGACCTGAAAGGTCTACAAAAAGTGCACAGGTGGAGATATAAAGATGACAAGGTGTGCACATGCTCCCTAGAGAACCAGCAACAACCCATCAGGTTTATTTCAATAATGATCCTTCCGCAGGTTCA
>S1|FCQD7IX01BZMEE|60|T_TTCTCG|FPN_
TTCTCGGCTGCGTTCTAGTTACGACTTTTACTTCCCGAGAACTGATGGCGCGAGGGAGGC
>S1|FCQD7IX01BX7YS|254|T_AACGCG|FPN_
AACGCGGCTGCGTCTTCATCGATGCGAGAGCCAAGAGATCCGTTGCTGAAAGTTGTATATTTTCACTTTTTTATCAACATTCTAAACAATGAGGTTGTGTAAAATGACATAGACCCTGAAAGGGCAAAGCCGGCCTTTTGAAGAAGCAAAAAGACAACAGCAGTCCCGACTCGAATGAGAGGCTCATTCATTCCAGGGATCTACAAAATGTGCACAGTTGGAAGAAATAAATAAATAATGAGANAAGACGTGCA
>S1|FCQD7IX01BVUA1|244|T_GGCTAC|FPN_
GGCTACGCTGCGTTCCTTCATCGATGCGAGAGCCAAGAGATCCGTTGTTGAAAGTTGTACATTTGTAGTGCTCAGCACAACATTATTATTCGTTACATTCGTATGGGTGTAAAAAATCCTCAGCCAGCCGAAGCCAGCAGAGGCAAAGGTGCACAAATGGGTGGTCGATATAAATGCCCCCAACGTGCACATGCTCTTGAAAGAGCCAGCACTGAAGGTAGACAATTTAACATCGGTAATGATT
>S1|FCQD7IX01BTA53|292|T_CCGGAA|FPN_
CCGGAAGCTGCGTCTTCATCGATGCGAGAACCAAGAGATCCGTTGTTGAAAGTTTTAACTTTTATTTTTAAATTCAGAAGACTCTAAATACAATATTTTATGTTAACCTTCCGACCAGGCTATACAGCTAACTGTACAGCCAAAACGATCGGAAGCAACAGGTAGTTTAGACAAGGGGTTTGAAACGTATATTCGAATGAATATATATTACTTTTAATGATCCTTCCGCAGGTTCACCTACGGAAACCTTGTTACGACTTTTACTTCCTTCCGGCTGATGGCGCGAGGGAGG
>S1|FCQD7IX01BNIH6|291|T_CCGGAA|FPN_
CCGGAAGCTGCGTTCCATCGATGCGAGAACCAAGAGNTCCGTTGTTGAAAGTTTTAACTTTTATTTTTAAATTCAGAAGACTCTAAATACAATATTTTATGTTAACCTTCCGACCAGGCTATACAGCTAACTGTACAGCCAAAACGATCGGAAGCAACAGGTAGTTTAGACAAGGGGTTTGAAACGTATATTCGAATGAATATATATTACTTTTAATGATCCTTCCGCAGGTTCACCTACGGAAACCTTGTTACGACTTTTACTTCCTTCCGGCTGATGGCGCGAGGGAGG
>S1|FCQD7IX01BPW63|101|T_CCGCTG|FPN_
CCGCTGGCTGCGTTTCTTCATCGATGCGAGAGCCAAGAGATCCGTTTGACTTTGTAAAGTTTGTATATTTTTACACTTTTTTATTANACAATATTAACTAA
>S1|FCQD7IX01BUBKL|226|T_AACAAC|FPN_
AACAACGCTGCGTTCTACATCGATGCGAGAGCCAAGAGATCCGTTGTTGAAAGTGATCTTTAATTTTATCATTAATACATAAATTTTATACATTCAAGAGTGGGTTTTAAATATAAGCGATCGCAAAACCTCGGTTCGCTAAATCAATAATGATCCTTCCGCAGGTTCACCTACGGAAACCTTGTTACGACTTTTACTTCCGTTGTTCTGATGGCGCGAGGGAGGC
>S1|FCQD7IX01BUL8R|288|T_AGTGTT|FPN_
AGTGTTGCTGCGTCTTCATCGATGCGAGAACCAAGAGATCCGTTGTTGAAAGTTTTAACTTTTATTTTAAATTCAGAAGACTCTAAATACAATATTTTATGTTAACCTTCCGACCAGGCTATACAGCTAACTGTACAGCCAAAACGATCGGAAGCAACAGGTAGTTTAGACAAGGGGTTTGAAACGTATATTCGAATGAATATATATTACTTTTAATGATCCTTCCGCAGGTTCACCTACGGAAACCTTGTTACGACTTTTACTTCCAACACTCTGATGGCGCGAGGG
>S1|FCQD7IX01BU7A7|251|T_CCGCTG|FPN_
CCGCTGGCTGCGTTCTCATCGATGCAAGAGCCAAGAGATCCGTTGCTGAAAGTTGTATATTTTTCACTTTTTTTATCAACATTCTAAACAATGAGGTTGTGTAAAATGACATAGACCCTGAAAGGGCAAAGCCGGCCTTTTGAAGAAGCAAAAGCAACAGCAGTCCCGACTCGAATGAGAGGCTCATTCATTCCAGGGATCTACAAAATGTGTACAGTTGGAAGAAATAATAAATATGAGACAAGCGTGCA
>S1|FCQD7IX01BXOP8|294|T_CCGGAA|FPN_
CCGGAAGCTGCGTTCTTCATCGTTGCGAGAACCAAGAGATCCGTTGTTGAAAGTTTTAACTTTTATTTTTAAATTCAGAAGACTCTAAATACAATATTTTATGTTAACCTTCCGACCAGGCTATACAGCTAACTGTACAGCCAAAACGATCGGAAGCAACAGGTAGTTTAGACAAGGGGTTTGAAACGTATATTCGAATGAATATATATTACTTTTAATGATCCTTCCGCAGGTTCACCTACGGAAACCTTGTTACGACTTTTACTTCCTTCCGGCTGATGGCGCGAGGGAGGC
>S1|FCQD7IX01BTGGG|293|T_AACCGA|FPN_
AACCGAGCGCGTTCTTCATCGATGCGAGAACCAAGAGATCCGTTGTTGAAAGTTTTAACTTTTATTTTTAAATTCAGAAGACTCTAAATACAATATTTTATGTTAACCTTCCGACCAGGCTATACAGCTAACTGTACAGCCAAAACGATCGGAAGCAACAGGTAGTTTAGACAAGGGGTTTGAAACGTATATTCGAATGAATATATATTACTTTTAATGATCCTTCCGCAGGTTCACCTACGGAAACCTTGTTACGACTTTTACTTCCTCGGTTCTGATGGCGCGAGGGAGGC
>S1|FCQD7IX01BXTQR|224|T_AACCGA|FPN_
AACCGACCTGCGTTCTTCATCGATGCGAGAGCCAAGAGATCCGTTGTTGAAAGTGATCTTTAATTTATCATTAATACATAAATTTTATACATTCAAGAGTGGGTTTTAAATATAAGCGATCGCAAAACCTCGGTTCGCTAAATCAATAATGATCCTTCCGCAGGTTCACCTACGGAAACCTTGTTACGACTTTACTTCCTCGGTTCTGATGGCGCGAGGGAGGC
>S1|FCQD7IX01BWUZ4|248|T_AACGCG|FPN_
AACGCGGCTGCGTCTTCATCGATGCGAGAGCCAAGAGATCCGTTGCTGAAAGTTGTATATATTATATAGGCACAACATTCTATTAACATACATTGGGGTAAATGAAGCAACATAGACCTGAAAGGTCTACAAAAAGTGCACAGGTGGAGATATAAAGATGACAAGGTGTGCACATGCTCCCTAGAGAACCAGCAACAACCCATCAGGTTTATTTCAATAATGATCCTTCCGCAGGTTCACCTAACCGG
>S1|FCQD7IX01BO5HD|248|T_AACAAC|FPN_
AACAACGCTGCGTTCTTCATCGATGTGAGAGCCAAGAGATCCGTTGTTGAAAGTTGTATTTATTATAGTAGATTACATTCATTACATTATGTTTGTTTGGTGCCCGAAGGCAAATAGTTCACAGGTGTATAGGATGATAAAAGCTAGGCTCGAAAGCTTCGCCATTTATTAATGATCCTTCCGCAGGTTCACCTACGGAAACCTTGTTACGACTTTTACTTCCGTTGTTCTGATGGCGCGAGGGAGGC
>S1|FCQD7IX01BMEU2|70|T_AACAAC|FPN_
AACAACGCTGCGTTCTTCATCGATGNAGAGCCAAGAGATCCGTTGTTGAAAGTTTTNTTATTTATTAATA
>S1|FCQD7IX01BMMNN|296|T_AACAAC|FPN_
AACAACGCTCGTTCTTCATCGATGCAAGAGCCTAGAGATCCGTTGTTGAAAGTTTTTATTTTATTGAAGCAAAAGATTCAGACAATGTTGTTTTAATCAAGTTTTGGTAAATAGTCTTGCCACTGGCAACTCCCGGACTTGGGTTATTCACACAAGCCAAAGGTCTTACACAAGGTAAAACATGTCCAGTGGAAGCAACATGGTAGGTAGACAATGGGATATAAAAAACTAAAGAAGCAGTTTTTCTTAGTAATAGATCCTTCCCGTCCAGGTTCGTACCTACCGGAAACCTTACG
>S1|FCQD7IX01BOSMT|248|T_CCGCTG|FPN_
CCGCTGGCTGCGTTCTCATCGATGCGAGAGCCAAGAGATCCGTTGCTGAAAGTTGTATATTTTCACTTTTTTATCAACATTCTAAACAATGAGGTTGTGTAAAATGACATAGACCCTGAAAGGGCAAAGCCGGCCTTTTGAAGAAGCAAAAAGCAACAGCAGTCCCGACTCGAATGAGAGGCTCATTCATTCCAGGGATCTACAAAATGTGCACAGTTGGAAGAAATAATAAATATGAGACAAGCGTG
>S1|FCQD7IX01BYCNQ|59|T_TTCTCG|FPN_
TTCTCGGCTGCGTTCTTGTTCGACTTTTACTTCCCGAGAACTGATGGCGCGAGGGAGGC
>S1|FCQD7IX01BZVTD|59|T_AGTGTT|FPN_
AGTGTTGCTGCGTTCTTCATCGATTTTTACTTCCAACACTCTGATGGCGCGAGGGAGGC
>S1|FCQD7IX01BNOAC|80|T_TTCTCG|FPN_
TTCTCGGCTGCGTTCTTCATCGATGGATCAAAAGGCGGTTACGACTTTTACTTCCCGAGAACTGATGGCGCGAGGGAGGC
>S1|FCQD7IX01BNZUB|281|T_AACCGA|FPN_
AACCGAGCTGCGTTCTTCATCTATGCAAGAGCCTAGAGATCCGTTGTTGAAAGTTTTTATTTTATTGAAGCAAAAGATTCAGACAATGTTGTTTTAATCAAGTTTTGGTAAATAGTCTTGCCACTGGCAACTCCCGGACTTGGGTTATTCACACAAGCCAAAGGTCTTACACAAGGTAAAACATGTCCAGTGGAAGCAACATGGTAGGTAGACAATGGGATATAAAAAACTAAGAGCAGTTTTTCTAGTAATGATCCTTCCGCAGGTTCACCTACGGTAAA
>S1|FCQD7IX01BV09J|284|T_AACAAC|FPN_
AACAACGCTGCCTTCTTCATCGATGCAAGAGCCTAGAGATCCGTTGTTGAAAGTTTTTATTTTATTGAAGCAAAAGATTCAGACAATGTTGTTTTAATCAAGTTTTGGTAAATAGTCTTGCCACTGGCAACTCCCGGACTTGGGTTATTCACACAAGCCAAAGGTCTTACACAAGGTAAAACATGTCCAGTGGAAGCAACATGGTAGGTAGACAATGGGATATAAAAACAAGAGNNTTTTCTTAGTAATGATCCTTCCCGTCAGGTTCGACCTACGGTAAACCG
>S1|FCQD7IX01BY762|56|T_TTCTCG|FPN_
TTCTCGGCTGCGTTCTTGTTACTTTACTTCCCGAGAACTGATGGCGCGAGGGAGGC
>S1|FCQD7IX01BO6HR|293|T_CCGGAA|FPN_
CCGGAAGCTGCGATCTTCATCGATGCGAGAACCAAGAGATCCGTTGTTGAAAGTTTTAACTTTTATTTTTAAATTCAGAAGACTCTAAATACAATATTTTATGTTAACCTTCCGACCAGGCTATACAGCTAACTGTACAGCCAAAACGATCGGAAGCAACAGGTAGTTTAGACAAGGGGTTTGAAACGTATATTCGAATGAATATATATTACTTTTAATGATCCTTCCGCAGGTTCACCTACGGAAACCTTGTTACGACTTTTACTTCCTTCCGGCTGATGGCGCGAGGGAGG
>S1|FCQD7IX01BT6DE|251|T_TTCTCG|FPN_
TTCTCGGCTGCGTCTTCATCGATGCGAGAGCCAAGAGATCCGTTGCTGAAAGTTGTATATTTTCACTTTTTTTATCAACATTCTAAACAATGAGGTTGTGTAAAATGACATAGACCCTGAAAGGGCAAAGCCGGCCTTTTGAAGAAGCAAAAAGCAACAGCAGTCCCGACTCGAATGAGAGGCTCATTCATTCCAGGGATCTACAAAATGTGCACAGTTGGAAGAAATAATAAATATGAGACAAGCGTGCA
>S1|FCQD7IX01BQ0KV|244|T_AACGCG|FPN_
AACGCGGCTGCGTTTTCATCGATGCGAGAGCCAAGAGATCCGTTGCTGAAAGTTGTATATTTTCACTTTTTTATCAACATTCTAAACAATGAGGTTGTGTAAAATGACATAGACCCTGAAAGGGCAAAGCCGGCCTTTTGAAGAAGCAAAAAGCAACAGCAGTCCCGACTCGAATGAGAGGCTCATTCATTCCAGGGATCTACAAAATGTGCACAGTTGGAAGAAATAATAAATATGAGACAAG
>S1|FCQD7IX01BS0DO|252|T_GGCTAC|FPN_
GGCTACGCTGCGTTCTTCATCAATGCGAGAGCCAAGAGATCCGTTGCTGAAAGTTGTATATTTTCACTTTTTTTATCAACATTCTAAACAATGAGGTTGTGTAAAATGACATAGACCCTGAAAGGGCAAAGCCGGCCTTTTGAAGAAGCAAAAAGCAACAGCAGTCCCGACTCGAATGAGAGGCTCATTCATTCCAGGGATCTACAAAATGTGCACAGTTGGAAGAAATAATAAATATGAGACAAGCGTGCA
>S1|FCQD7IX01BRDKX|282|T_AACAAC|FPN_
AACAACGCTGCGTCTTCATCGATGCAAGAGCCTAGAGATCCGTTGTTGAAAGTTTTTATTTTATTGAAGCAAAAGATTCAGACAATGTTGTTTTAATCAAGTTTTGGTAAATAGTCTTGCCACTGGCAACTCCCGGACTTGGGTTATTCACACAAGCCAAAGGTCTTACACAAGGTAAAACATGTCCAGTGGAAGCAACATGGTAGGTAGACAATGGGATATAAAAAACTAAGAGCAGTTTTCTAGTAATGATCCTTCCGCAGGTTCACCTACGGTAAACCG
>S1|FCQD7IX01BRL41|243|T_GGCTAC|FPN_
GGCTACGCTGCGTTCTTCTCGATGCGAGAGCCAAGAGATCCGTTGCTGAAAGTTGTATATTTTCACTTTTTTATCAACATTCTAAACAATGAGGTTGTGTAAAATGACATAGACCCTGAAAGGGCAAAGCCGGCCTTTTGAAGAAGCAAAAGCAACAGCAGTCCCGACTCGAATGAGAGGCTCATTCATTCCAGGGATCTACAAAATGTGCACAGTTGGAAGAAATAATAAATATGAGACAAG
>S1|FCQD7IX01BTV97|60|T_TTCTCG|FPN_
TTCTCGGCTGCGTTCTTGTTACGACTTTTACTTCCCGAGAACTGATGGCGCGAGGGAGGC
>S1|FCQD7IX01BTL96|250|T_TTCTCG|FPN_
TTCTCGGCTGCGTCTTCATCGATGCGAGAGCCAAGAGATCCGTTGCTGAAAGTTGTATATTTTCACTTTTTTATCAACATTCTAAACAATGAGGTTGTGTAAAATGACATAGACCCTGAAAGGGCAAAGCCGGCCTTTTGAAGAAGCAAAAAGCAACAGCAGTCCCGACTCGAATGAGAGGCTCATTCATTCCAGGGATCTACAAAATGTGCACAGTTGGAAGAAATAATAAATATGAGACAAGCGTGCA
>S1|FCQD7IX01BRSMF|244|T_GGCTAC|FPN_
GGCTACGCTGGTTCTTCATCGATGCGAGAGCCAAGAGATCCGTTGCTGAAAGTTGTATATTTTCACTTTTTTATCAACATTCTAAACAATGAGGTTGTGTAAAATGACATAGACCCTGAAAGGGCAAAGCCGGCCTTTTGAAGAAGCAAAAAGCAACAGCAGTCCCGACTCGAATGAGAGGCTCATTCATTCCAGGGATCTACAAAATGTGCACAGTTGGAAGAAATAATAAATATGAGACAAG
>S1|FCQD7IX01BRI0N|292|T_AACAAC|FPN_
AACAACGCTGCGTCTTCATCGATGCGAGAACCAAGAGATCCGTTGTTGAAAGTTTTAACTTTTATTTTTAAATTCAGAAGACTCTAAATACAATATTTTATGTTAACCTTCCGACCAGGCTATACAGCTAACTGTACAGCCAAAACGATCGGAAGCAACAGGTAGTTTAGACAAGGGGTTTGAAACGTATATTCGAATGAATATATATTACTTTTAATGATCCTTCCGCAGGTTCACCTACGGAAACCTTGTTACGACTTTTACTTCCGTTGTTCTGATGGCGCGAGGGAGG
>S1|FCQD7IX01BTL3B|301|T_AACAAC|FPN_
AACAACGCTTCGTTCTTCATCGATGCAAGAGCCTAGAGATCCGTTGTTGAAAGTTTTTATTTTATTGAAGCAAAAGATTCAGACAATGTTGTTTTAATTCAAGTTTTGGTTAAATAAGTCTTGCCACTGGCAACTCCCGGACTTGGGTTATTCACACAAGCCAAAGGTCTTACACAAGGTAAAACAATGTCCAGTGGAAGCAACATGGTAGGTAGACAATGGGATATAAAAAACTAAAGAAGCAGTTTTCTTAGTAATAGATCCTTCCCGTCCAGGTTCGTACCTACGGAAACCGTTAACG
>S1|FCQD7IX01BWZMK|294|T_AGTGTT|FPN_
AGTGTTACTGCGTTCTTCATCGATGCGAGAACCAAGAGATCCGTTGTTGAAAGTTTTTAACTTTTATTTTTAAATTCAGAAGACTCTAAATACAATATTTTATGTTAACCTTCCGACCAGGCTATACAGCTAACTGTACAGCCAAAACGATCGGAAGCAACAGGTAGTTTAGACAAGGGGTTTGAAACGTATATTCGAATGAATATATATTACTTTTAATGATCCTTCCGCAGGTTCACCTACGGAAACCTTGTTACGACTTTTACTTCCAACACTCTGATGGCGCGAGGGAGG
>S1|FCQD7IX01BOV86|249|T_GGCTAC|FPN_
GGCTACGCTGCATTCTTCATCGATGCGAGAGCCAAGAGATCCGTTGCTGAAAGTTGTATATTTTCACTTTTTTATCAACATTCTAAACAATGAGGTTGTGTAAAATGACATAGACCCTGAAAGGGCAAAGCCGGCCTTTTGAAGAAGCAAAAAGCAACAGCAGTCCCGACTCGAATGAGAGGCTCATTCATTCCAGGGATCTACAAAATGTGCACAGTTGGAAGAAATAATAAATATGAGACAAGCGTG
>S1|FCQD7IX01BUEUO|250|T_CCGCTG|FPN_
CCGCTGGCTGCGTTCTTCATCGATGTGAGAGCCAAGAGATCCGTTGCTGAAAGTTGTATATTTTCACTTTTTTTATCAACATTCTAAACAATGAGGTTGTGTAAAATGACATAGACCCTGAAAGGGCAAAGCCGGCCTTTTGAAGAAGCAAAAAGCAACAGCAGTCCCGACTCGAATGAGAGGCTCATTCATTCCAGGGATCTACAAAATGTGCACAGTTGGAAGAAATAATAAATATGAGACAAGCGTG
>S1|FCQD7IX01BXFST|289|T_AACAAC|FPN_
AACAACGATGCGTTCTTCATCGATGCAAGAGCCTAGAGATCCGTTGTTGAAAGTTTTTATTTTATTGAAGCAAAAGATTCAGACAATGTTGTTTTAATCAAGTTTTGGTAAATAGTCTTGCCACTGGCAACTCCCGGACTTGGGTTATTCACACAAGCCAAAGGTCTTACACAAGGTAAAACATGTCCAGTGGAAGCAACATGGTAGGTAGACAATGGGATATAAAAACAANAGCAGTTTTTCTTAGTAATAGATCCTTCCGTCAGGTTCGTACCTACCGGTAAAACCG
>S1|FCQD7IX01BOS4M|250|T_AACGCG|FPN_
AACGCGGCTGCGTTTTCATCGATGCGAGAGCCAAGAGATCCGTTGCTGAAAGTTGTATATATTATATAGGCACAACATTCTATTAACATACATTGGGGTAAATGAAGCAACATAGACCTGAAAGGTCTACAAAAAGTGCACAGGTGGAGATATAAAGATGACAAGGTGTGCACATGCTCCCTAGAGAACCAGCAACAACCCATCAGGTTTATTTCAATAATGATCCTTCCGCAGGTTCACCTACGGTAAA
>S1|FCQD7IX01BYA9A|267|T_AACCGA|FPN_
AACCGAGCTTCTTCATCGATGCGAGAACCAAGAGATCCATTGTTGAAAGTTGTTTTACAATTGGTTAATCAAAGCATTCAAATATATCAATGGTGTGTAAAAAAGCATAGACATATATGTCTACTTGGAGTGCACAGGTGGATAATGGGGTTTTTAAGAGTGCACATACCAAAGGCCAGCACATCTTTAAAAATCAATAATGATCCTTCCGCAGGTTCACCTACGGAAACCTTGTTACGACTTTTACTTCCTCGGTTCTGATGGCGG
>S1|FCQD7IX01BWGY6|290|T_AGTGTT|FPN_
AGTGTTGCTGCGTTCTCATCGATGCGAGAACCAAGAGATCCGTTGTTGAAAGTTTTAACTTTTATTTTTAAATTCAGAAGACTCTAAATACAATATTTTATGTTAACCTTCCGACCAGGCTATACAGCTAACTGTACAGCCAAAACGATCGGAAGCAACAGGTAGTTTAGACAAGGGGTTTGAAACGTATATTCGAATGAATATATATTACTTTTAATGATCCTTCCGCAGGTTCACCTACGGAAACCTTGTTACGTACTTTTACTTCCAACACTCTGATGGCGCGAGGG
>S1|FCQD7IX01BTL85|249|T_TTCTCG|FPN_
TTCTCGGCTGCGTTCTTCCATCGATGCGAGAGCCAAGAGATCCGTTGCTGAAAGTTGTATATATTATATAGGCACAACATTCTATTAACATACATTGGGGTAAATGAAGCAACATAGACCTGAAAGGTCTACAAAAAGTGCACAGGTGGAGATATAAAGATGACAAGGTGTGCACATGCTCCCTAGAGAACCAGCAACAACCCATCAGGTTTATTTCAATAATGATCCTTCCGCAGGTTCACCTAACGG
>S1|FCQD7IX01BUUK7|294|T_AACCGA|FPN_
AACCGAGCGCGTTCTTCATCGATGCGAGAGCCAAGAGATCCGTTGTTGAAAGTGATCCTTAATTTTATCATTTCAAAATACAAACAAAAATATTTTAAGAGCGGGTTTTAAATATGTTTATCTTGCTCCTATTCGGAAATAGGATTATTCGGGAAGACTTTATACACTTAAATTTTGAGCCGTTGAGGCAACAATTATGAGTAATAAAACCCACCCAAATCATAATGATCCTTCCGCAGGTTCACCTACGGAAACCTTGTTACGACTTTTACTTCCTCGGTTCTGNTGGCGCGG
>S1|FCQD7IX01BQ9DI|242|T_TTCTCG|FPN_
TTCTCGGCTGCGTTTCATCGATGCGAGAGCCAAGAGATCCGTTGCTGAAAGTTTGTATATTTTCACTTTTTTATCAACATTCTAAACAATGAGGTTGTGTAAAATGACATAGACCCTGAAAGGGCAAAGCCGGCCTTTTGAAGAAGCAAAAAGCAACAGCAGTCCCGACTCGAATGAGAGGCTCATTCATTCCAGGGATCTACAAAATGTGCACAGTTGGAAGAATAATAAATATGAGACAG
>S1|FCQD7IX01BOW65|292|T_AACCGA|FPN_
AACCGAGCTGCTTCTTCATCGATGCAAGAGCCTAGAGATCCGTTGTTGAAAGTTTTTATTTTATTGAAGCAAAAGATTCAGACAATGTTGTTTTAATCAAGTTTTGGTAAATAGTCTTGCCACTGGCAACTCCCGGACTTGGGTTATTCACACAAGCCAAAGGTCTTACACAAGGTAAAACATGTCCAGTGGAAGCAACATGGTAGGTAGACAATGGGATATAAAAAACTAAGAGCAGTTTTTCTTAGTAATAGATCCTTCCCGTCCAGGTTCGTACCTACCGGTAAAACCG
>S1|FCQD7IX01BM7D5|243|T_AACGCG|FPN_
AACGCGGCTGCGTTCTTCATCTATGCGAGAGCCAAGAGATCCGTTGCTGAAAGTTGTATATATTATATAGGCACAACATTCTATTAACATACATTGGGGTAAATGAAGCAACATAGACCTGAAAGGTCTACAAAAAGTGCACAGGTGGAGATATAAAGAATGACAAGGTGTGCACATGCTCCCTAGAGAACCAGCAACAGCCTGTTCAAGTTTATACGATAATGATCCTTCCGCAGGTTCTAA
>S1|FCQD7IX01BZSNB|250|T_AACGCG|FPN_
AACGCGGCTGCGTTTTCATCGATGCGAGAGCCAAGAGATCTGTTGCTGAAAGTTGTATATTTTCACTTTTTTATCAACATTCTAAACAATGAGGTTGTGTAAAATGACATAGACCCTGAAAGGGCAAAGCCGGCCTTTTGAAGAAGCAAAAAGCAACAGCAGTCCCGACTCGAATGAGAGGCTCATTCATTCCAGGGATCTACAAAATGTGCACAGTTGGAAGAAATAATAAATATGAGACAAGCGTGCA
>S1|FCQD7IX01BRCBM|281|T_AACAAC|FPN_
AACAACGCTGCGTTCTCCATCGATGCAAGAGCCTAGAGATCCGTTGTTGAAAGTTTTTATTTTATTGAAGCAAAAGATTCAGACAATGTTGTTTTAATCAAGTTTTGGTAAATAGTCTTGCCACTGGCAACTCCCGGACTTGGGTTATTCACACAAGCCAAAGGTCTTACACAAGGTAAAACATGTCCAGTGGAAGCAACATGGTAGGTAGACAATGGGATATAAAAAACTAAGAGCAGTTTTTCTAGTAATGATCCTTCCGCAGGTTCACCTACGGTAAA
>S1|FCQD7IX01BYG8M|250|T_AACCGA|FPN_
AACCGAGCTGCGTTCTTCATCGATAGGAGAGCCAAGAGATCCGTTGCTGAAAGTTGTATAGGTTTAATATGACCGTGACAAGCACAAGTCGTTAATTGACATTCTGTAACTTTATAGTGTATATGAAAACATAGCCTTGGACAAGCAGGAGAAGCAAGGTTTTAATTCGCAACTCCCAGACCGCACGAATGCGCAAGGGTTCATCCAAGACTACAAGATGTGCACAAGAGAAGATAAATAGATGGACGAG
>S1|FCQD7IX01BUSNK|292|T_AACAAC|FPN_
AACAACGCTGCGTCTTCATCGATGCGAGAACCAAGAGATCCGTTGTTGAAAGTTTTAACTTTTATTTTTAAATTCAGAAGACTCTAAATACAATATTTTATGTTAACCTTCCGACCAGGCTATACAGCTAACTGTACAGCCAAAACGATCGGAAGCAACAGGTAGTTTAGACAAGGGGTTTGAAACGTATATTCGAATGAATATATATTACTTTTAATGATCCTTCCGCAGGTTCACCTACGGAAACCTTGTTACGACTTTTACTTCCGTTGTTCTGATGGCGCGAGGGAGG
>S1|FCQD7IX01BVHQQ|291|T_AACAAC|FPN_
AACAACGCTGCGTTCCTTCATCGATGCAAGAGCCTAGAGATCCGTTGTTGAAAGTTTTTATTTTATTGAAGCAAAAGATTCAGACAATGTTGTTTTAATCAAGTTTTGGTAAATAGTCTTGCCACTGGCAACTCCCGGACTTGGGTTATTCACACAAGCCAAAGGTCTTACACAAGGTAAAACATGTCCAGTGGAAGCAACATGGTAGGTAGACAATGGGATATAAAAAACTAAGAGCAGTTTTTCTAGTAATAGATCCTTCCGTCCAGGTTCTACCTACCGGTAAAACCG
>S1|FCQD7IX01BTXDL|245|T_GGCTAC|FPN_
GGCTACGCTGCGTTCTTTATCGATGCGAGAGCCAAGAGATCCGTTGCTGAAAGTTGTATATTTTCACTTTTTTATCAACATTCTAAACAATGAGGTTGTGTAAAATGACATAGACCCTGAAAGGGCAAAGCCGGCCTTTTGAAGAAGCAAAAAGCAACAGCAGTCCCGACTCGAATGAGAGGCTCATTCATTCCAGGGATCTACAAAATGTGCACAGTTGGAAGAAATAATAAATATGAGACAAG
>S1|FCQD7IX01BWMUS|250|T_AACGCG|FPN_
AACGCGGCTGCGTTCTCATCGATGCGAGAGCCAAGAGATCCGTTGCTGAAAGTTGTATATTTTCACTTTTTTATCAACATTCTAAACAATGAGGTTGTGTAAAATGACATAGACCCTGAAAGGGCAAAGCCGGCCTTTTGAAGAAGCAAAAAGCAACAGCAGTCCCGACTCGAATGAGAGGCTCATTCATTCCAGGGATCTACAAAATGTGCACAGTTGGAAGAAATAATAAATATGAGACAAGCGTGCA
>S1|FCQD7IX01BZV9Z|287|T_AACCGA|FPN_
AACCGAGCTGCATTCTTCATCGATGCAAGAGCCTAGAGATCCGTTGTTGAAAGTTTTTATTTTATTGAAGCAAAAGATTCAGACAATGTTGTTTTAATTCAAGTTTTGGTAAATAGTCTTGCCACTGGCAACTCCCGGACTTGGGTTATTCACACAAGCCAAAGGTCTTACACAAGGTAAAACATGTCCAGTGGAAGCAACATGGTAGGTAGACAATGGGATATAAAAACTAAGAGCAGTTTTTACTTAGTAATAGATCCTTCCGTCCACGGTTCGTACCTAACCGG
>S1|FCQD7IX01BX0ZF|252|T_AGTGTT|FPN_
AGTGTTGCTGCGTTCTCATCGATGCGAGAGCCAAGAGATCCGTTGCTGAAAGTTGTATTGTATTGCGTTAAACGCGAAAAACATTCCATGAGACGTCGTGTGTGTGTAAAGACGTAGAGCCACGGAAGGAAGACAGGGTCTCCCGAACCATAGAACTACCGAGGGTGCACAGGTGTGAGTGGATGCGTAAACAGAGCGTGCACGTGCCCCCGTTCAGGGGCCAGCAACAACCCATGTTTGACGATTCGGTAA
>S1|FCQD7IX01BU79W|289|T_AGTGTT|FPN_
AGTGTTGCTGCGTTCTTCAGCGATGCGAGAACCAAGAGATCCGTTGTTGAAAGTTTTAACTTTTATTTTAAATTCAGAAGACTCTAAATACAATATTTTATGTTAACCTTCCGACCAGGCTATACAGCTAACTGTACAGCCAAAACGATCGGAAGCAACAGGTAGTTTAGACAAGGGGTTTGAAACGTATATTCGAATGAATATATATTACTTTTAATGATCCTTCCGCAGGTTCACCTACGGAAACCTTGTTACGACTTTTACTTCCAACACTCTGATGGCGCGAGGG
>S1|FCQD7IX01BU1CX|255|T_AACGCG|FPN_
AACGCGGCTGCGTTCTTCCATCGATGCGAGAGCCGAAGGAGATCCGTTGCTGAAAGTTGTATATTTTCACTTTTTTTATCAACATTCTAAACAATGAGGTTGTGTAAAATGACATAGACCCTGAAAGGGCAAAGCCGGCCTTTTGAAGAAGCAAAAAGCAACAGCAGTCCCGACTCGAATGAGAGGCTCATTCATTCCAGGGATCTACAAAATGTGCACAGTTGGAAGAAATAATAAATATGAGACAAGCGTGCA
>S1|FCQD7IX01BRYSL|248|T_CCGCTG|FPN_
CCGCTGGCTGCGTCTTCATCGATGCGAGAGCCAAGAGATCCGTTGCTGAAAGTTGTATATTTTCACTTTTTTATCAACATTCTAAACAATGAGGTTGTGTAAAATGACATAGACCCTGAAAGGGCAAAGCCGGCCTTTTGAAGAAGCAAAAAGCAACAGCAGTCCCGACTCGAATGAGAGGCTCATTCATTCCAGGGATCTACAAAATGTGCACAGTTGGAAGAAATAATAAATATGAGACAAGCGTG
>S1|FCQD7IX01BUL0N|251|T_AACGCG|FPN_
AACGCGGCTCCGTTCTTCATCGATGCGAGAGCCAAGAGATCCGTTGCTGAAAGTTGTATATATTATATAGGCACAACATTCTATTAACATACATTGGGGTAAATGAAGCAACATAGACCTGAAAGGTCTACAAAAAGTGCACAGGTGGAGATATAAAGATGACAAGGTGTGCACATGCTCCCTAGAGAACCAGCAACAACCCATCAGGTTTATTTCAATAATGATCCTTCCGCAGGTTCACCTACGGTAAA
>S1|FCQD7IX01BNA5T|248|T_AACAAC|FPN_
AACAACGCTGCGTTCTTCATCGATGTGAGAGCCAAGAGATCCGTTGTTGAAAGTTGTATTTATTATAGTAGATTACATTCATTACATTATGTTTGTTTGGTGCCCGAAGGCAAATAGTTCACAGGTGTATAGGATGATAAAAGCTAGGCTCGAAAGCTTCGCCATTTATTAATGATCCTTCCGCAGGTTCACCTACGGAAACCTTGTTACGACTTTTACTTCCGTTGTTCTGATGGCGCGAGGGAGGC
>S1|FCQD7IX01BWLGE|252|T_TTCTCG|FPN_
TTCTCGGCTGCGTCTTCATCGATGCGAGAGCCAAGAGATCCGTTGCTGAAAGTTGTATATATTATATAGGCACAACATTCTATTAACATACATTGGGGTAAATGAAGCAACATAGACCTGAAAGGTCTACAAAAAGTGCACAGGTGGAGATATAAAGATGACAAGGTGTGCACATGCTCCCTAGAGAACCAAGCAACAACCCATNAGGTTTATTTTACAATAAATGATCCTTCCGCAGGTTCACCTAACCGG
>S1|FCQD7IX01BO5UZ|250|T_AACGCG|FPN_
AACGCGGCTGCGTCTTCATCGATGCGAGAGCCAAGAGATCCGTTGCTGAAAGTTGTATATTTTCACTTTTTTATCAACATTCTAAACAATGAGGTTGTGTAAAATGACATAGACCCTGAAAGGGCAAAGCCGGCCTTTTGAAGAAGCAAAAAGCAACAGCAGTCCCGACTCGAATGAGAGGCTCATTCATTCCAGGGATCTACAAAATGTGCACAGTTGGAAGAAATAATAAATATGAGACAAGCGTGCA
>S1|FCQD7IX01BT0I4|251|T_GGCTAC|FPN_
GGCTACGCTGCGTACTTCATCGATGCGAGAGCCAAGAGATCCGTTGCTGAAAGTTGTATATTTTCACTTTTTTATCAACATTCTAAACAATGAGGTTGTGTAAAATGACATAGACCCTGAAAGGGCAAAGCCGGCCTTTTGAAGAAGCAAAAAGCAACAGCAGTCCCGACTCGAATGAGAGGCTCATTCATTCCAGGGATCTACAAAATGTGCACAGTTGGAAGAAATAATAAATATGAGACAAGCGTGCA
>S1|FCQD7IX01BWWH3|282|T_AACAAC|FPN_
AACAACGCTGCGTTCTTATCGATGCAAGAGCCTAGAGATCCGTTGTTGAAAGTTTTTTATTTTATTGAAGCAAAAGATTCAGACAATGTTGTTTTAATCAAGTTTTGGTAAATAGTCTTGCCACTGGCAACTCCCGGACTTGGGTTATTCACACAAGCCAAAGGTCTTACACAAGGTAAAACATGTCCAGTGGAAGCAACATGGTAGGTAGACAATGGGATATAAAAAACTAAGAGCAGTTTTTCAGTAATGATCCTTCCGCAGGTTCACCTACGGAACCTT
>S1|FCQD7IX01BR1TC|250|T_AACGCG|FPN_
AACGCGGCTGCATTCTTCATCGATGCGAGAGCCAAGAGATCCGTTGCTGAAAGTTGTATATTTTCACTTTTTTTATCAACATTCTAAACAATGAGGTTGTGTAAAATGACATAGACCCTGAAAGGGCAAAGCCGGCCTTTTGAAGAAGCAAAAAGCAACAGCAGTCCCGACTCGAATGAGAGGCTCATTCATTCCAGGGATCTACAAAATGTGCACAGTTGGAAGAAATAATAAATATGAGACAAGCGTG
>S1|FCQD7IX01BYXBG|287|T_AACCGA|FPN_
AACCGAGCTGCGTTCTTCATCGTTGCAAGAGCCTAGAGATCCGTTGTTGAAAGTTTTTATTTTATTGAAGCAAAAGATTCAGACAATGTTGTTTTAATCAAGTTTTGGTAAATAGTCTTGCCACTGGCAACTCCCGGACTTGGGTTATTCACACAAGCCAAAGGTCTTACACAAGGTAAAACATGTCCAGTGGAAGCAACATGGTAGGTAGACAATGGGATATAAAAAACTAAGAGCAGTTTTTCTAGTAATGATCCTTCCGCAGGTTCACCTACGGAAACCTTACG
>S1|FCQD7IX01BYNE0|226|T_AACAAC|FPN_
AACAACGCTGCGTTCTCCATCGATGCGAGAGCCAAGAGATCCGTTGTTGAAAGTGATCTTTAATTTTATCATTAATACATAAATTTTATACATTCAAGAGTGGGTTTTAAATATAAGCGATCGCAAAACCTCGGTTCGCTAAATCAATAATGATCCTTCCGCAGGTTCACCTACGGAAACCTTGTTACGACTTTTACTTCCGTTGTTCTGATGGCGCGAGGGAGGC
>S1|FCQD7IX01BUFVL|249|T_CCGCTG|FPN_
CCGCTGGTTGCGTTCTTCATCGATGCGAGAGCCAAGAGATCCGTTGCTGAAAGTTGTATATATTATATAGGCACAACATTCTATTAACATACATTGGGGTAAATGAAGCAACATAGACCTGAAAGGTCTACAAAAAGTGCACAGGTGGAGATATAAAGATGACAAGGTGTGCACATGCTCCCTAGAGAACCAGCAACAACCCATCAGGTTTATTTCAATAATGATCCTTCCGCAGGTTCACCTAACCGG
>S1|FCQD7IX01BOQAW|250|T_CCGCTG|FPN_
CCGCTGGCTGCGTTCCTTCATCGATGCGAGAGCCAAGAGATCCGTTGCTGAAAGTTGTATATTTTCACTTTTTTATCAACATTCTAAACAATGAGGTTGTGTAAAATGACATAGACCCTGAAAGGGCAAAGCCGGCCTTTTGAAGAAGCAAAAAGCAACAGCAGTCCCGACTCGAATGAGAGGCTCATTCATTCCAGGGATCTACAAAATGTGCACAGTTGGAAGAAATAATAAATATGAGACAAGCGTG
>S1|FCQD7IX01BTSI1|250|T_TTCTCG|FPN_
TTCTCGGCTGCGTTCTTCATCNTGCGAGAGCCAAGAGATCCGTTGCTGAAAGTTGTATATTTTCACTTTTTTATCAACATTCTAAACAATGAGGTTGTGTAAAATGACATAGACCCTGAAAGGGCAAAGCCGGCCTTTTGAAGAAGCAAAAAGCAACAGCAGTCCCGACTCGAATGAGAGGCTCATTCATTCCAGGGATCTACAAAATGTGCACAGTTGGAAGAAATAATAAATATGAGACAAGCGTGCA
>S1|FCQD7IX01BT3JG|250|T_CCGCTG|FPN_
CCGCTGGCTGCGTTCTTCTCGATGCGAGAGCCAAGAGATCCGTTGCTGAAAGTTGTATATTTTCACTTTTTTATCAACATTCTAAACAATGAGGTTGTGTAAAATGACATAGACCCTGAAAGGGCAAAGCCGGCCTTTTGAAGAAGCAAAAAGCAACAGCAGTCCCGACTCGAATGAGAGGCTCATTCATTCCAGGGATCTACAAAATGTGCACAGTTGGAAGAAATAATAAATATGAGACAAGCGTGCA
>S1|FCQD7IX01BOW2Q|294|T_CCGGAA|FPN_
CCGGAAGCTGCTTTCTTCATCGATGCGAGAACCAAGAGATCCGTTGTTGAAAGTTTTTAACTTTTATTTTTAAATTCAGAAGACTCTAAATACAATATTTTATGTTAACCTTCCGACCAGGCTATACAGCTAACTGTACAGCCAAAACGATCGGAAGCAACAGGTAGTTTAGACAAGGGGTTTGAAACGTATATTCGAATGAATATATATTACTTTTAATGATCCTTCCGCAGGTTCACCTACGGAAACCTTGTTACGACTTTTACTTCCTTCCGGCTGATGGCGCGAGGGAGG
>S1|FCQD7IX01BO9KH|244|T_TTCTCG|FPN_
TTCTCGGCTGCGTGCTTCATCGATGCGAGAGCCAAGAGATCCGTTGCTGAAAGTTGTATATATTATATAGGCACAACATTCTATTAACATACATTGGGGTAAATGAAGCAACATAGACCTGAAAGGTCTACAAAAAGTGCACAGGTGGAGATATAAAGATGACAAGGTGTGCACATGCTCCCTAGAGAACCAGCAACAACCCATCAGGTTTATTTCAATAATGATCCTTCCGCAGGTTCAACCG
>S1|FCQD7IX01BP4AB|246|T_AACGCG|FPN_
AACGCGGTTGCGTTCTTCATCGATGCGAGAGCCAAGAGATCCGTTGCTGAAAGTTGTATATTTTCACTTTTTTTATCAACATTCTAAACAATGAGGTTGTGTAAAATGACATAGACCCTGAAAGGGCAAAGCCGGCCTTTTGAAGAAGCAAAAAGCAACAGCAGTCCCGACTCGAATGAGAGGCTCATTCATTCCAGGGATCTACAAAATGTGCACAGTTGGAAGAAATAATAAATATGAGACAAG
>S1|FCQD7IX01BU66A|251|T_AACGCG|FPN_
AACGCGGCTGCGTTCTTCATCGATGTGAGAGCCAAGAGATCCGTTGCTGAAAGTTGTATATTTTCACTTTTTTATCAACATTCTAAACAATGAGGTTGTGTAAAATGACATAGACCCTGAAAGGGCAAAGCCGGCCTTTTGAAGAAGCAAAAAGCAACAGCAGTCCCGACTCGAATGAGAGGCTCATTCATTCCAGGGATCTACAAAATGTGCACAGTTGGAAGAAATAATAAATATGAGACAAGCGTGCA
>S1|FCQD7IX01BQMOA|250|T_GGCTAC|FPN_
GGCTACGCTGCGTTCTTCATGATGCGAGAGCCAAGAGATCCGTTGCTGAAAGTTGTATATTTTCACTTTTTTATCAACATTCTAAACAATGAGGTTGTGTAAAATGACATAGACCCTGAAAGGGCAAAGCCGGCCTTTTGAAGAAGCAAAAAGCAACAGCAGTCCCGACTCGAATGAGAGGCTCATTCATTCCAGGGATCTACAAAATGTGCACAGTTGGAAGAAATAATAAATATGAGACAAGCGTGCA
>S1|FCQD7IX01BXYL4|291|T_AGTGTT|FPN_
AGTGTTGCTGCGTTCTCATCGATGCGAGAACCAAGAGATCCGTTGTTGAAAGTTTTTAACTTTTATTTTTAAATTCAGAAGACTCTAAATACAATATTTTATGTTAACCTTCCGACCAGGCTATACAGCTAACTGTACAGCCAAAACGATCGGAAGCAACAGGTAGTTTAGACAAGGGGTTTGAAACGTATATTCGAATGAATATATATTACTTTAATGNTCCTTCCGCAGGTTCACCTACGGAAACCTTGTTACGACTTTTACTTCCAACACTCTGATGGCGGCGAGGGG
>S1|FCQD7IX01BY89J|251|T_AACGCG|FPN_
AACGCGGCCGCGTTCTTCATCGATGCGAGAGCCAAGAGATCCGTTGTTGAAAGTTGTACATTTGTAGTGCTTCAGCACAACATTATTATTCGTTACATTCGTATGGGTGTAAAAAATCCTCAGCCAGCCGAAGCCAGCAGAGGCAAAGGTGCACAAATGGGTGGTCGATATAAATGCCCCCCAACGTGCACATGCTCTTGAAAGNGCCAGCACTGAAGGTCGACAATTTAACATCGGTAATGATCCTTCCG
>S1|FCQD7IX01BM7WH|281|T_AACAAC|FPN_
AACAACGCTGCCTTCTTCATCGATGCAAGAGCCTAGAGATCCGTTGTTGAAAGTTTTTATTTTATTGAAGCAAAAGATTCAGACAATGTTGTTTTAATCAAGTTTTGGTAAATAGTCTTGCCACTGGCAACTCCCGGACTTGGGTTATTCACACAAGCCAAAGGTCTTACACAAGGTAAAACATGTCCAGTGGAAGCAACATGGTAGGTAGACAATGGGATATAAAAAACTAAGAGCAGTTTTTCTAGTAATGATCCTTCCGCAGGTTCACCTACGGTAAA
>S1|FCQD7IX01BV2HQ|252|T_AACAAC|FPN_
AACAACGCTGCGTTCTTCATCGTTGCGAGAGCCAAGAGATCCGTTGCTGAAAGTTGTATTGTATTGCGTTAAACGCGGTACACATTCCATGAGACTTTGTTACAGTGTGTGTGGTAAAAACGCAGAACCATAGTGGGAGGGACAGGCCCCCCCGACCCATAGAACTACAGAGGGTGCACAGGTGTGAGTGGATGTGTGAACAGAGCGTGCACATGCCCCCATTTGAGGACCAGCAACAACTCTTGTTGACAA
>S1|FCQD7IX01BM5Q6|81|T_GGCTAC|FPN_
GGCTACGCTGCGTTCTTTCATCGATGCGAGAGCCAAGAGATCCGTTGCTGAAAGTTGTATATTTTCNCTTTTTATTNACAT
>S1|FCQD7IX01BW5AW|294|T_CCGGAA|FPN_
CCGGAAGCTGCGTTCTTCAACGATGCGAGAACCAAGAGATCCGTTGTTGAAAGTTTTAACTTTTATTTTTAAATTCAGAAGACTCTAAATACAATATTTTATGTTAACCTTCCGACCAGGCTATACAGCTAACTGTACAGCCAAAACGATCGGAAGCAACAGGTAGTTTAGACAAGGGGTTTGAAACGTATATTCGAATGAATATATATTACTTTTAATGATCCTTCCGCAGGTTCACCTACGGAAACCTTGTTACGACTTTTACTTCCTTCCGGCTGATGGCGCGAGGGAGGC
>S1|FCQD7IX01BP7DJ|250|T_GGCTAC|FPN_
GGCTACGCGCGTTCTTCATCGATGCGAGAGCCAAGAGATCCGTTGCTGAAAGTTGTATATATTATATAGGCACAACATTCTATTAACATACATTGGGGTAAATGAAGCAACATAGACCTGAAAGGTCTACAAAAAGTGCACAGGTGGAGATATAAAGATGACAAGGTGTGCACATGCTCCCTAGAGAACCAGCAACAACCCATCAGGTTTATTTCAATAATGATCCTTCCGCAGGTTCACCTACGGTAAA
>S1|FCQD7IX01BRJJD|289|T_AGTGTT|FPN_
AGTGTTGCTGCCTTCTTCATCGATGCGAGAACCAAGAGATCCGTTGTTGAAAGTTTTAACTTTTATTTTTAAATTCAGAAGACTCTAAATACAATATTTTATGTTAACCTTCCGACCAGGCTATACAGCTAACTGTACAGCCAAAACGATCGGAAGCAACAGGTAGTTTAGACAAGGGGTTTGAAACGTATATTCGAATGAATATATATTACTTTTAATGATCCTTCCGCAGGTTCACCTACGGAAACCTTGTTACGACTTTTACTCCAACACTCTGATGGCGCGAGGG
>S1|FCQD7IX01BOQRF|245|T_AACGCG|FPN_
AACGCGGCTGCTTCTTCATCGATGCGAGAGCCAAGAGATCCGTTGCTGAAAGTTGTATATTTTCACTTTTTTTANCAACATTCTAAACAATGAGGTTGTGTAAAATGACATAGACCCTGAAAGGGCAAAGCCGGCCTTTTGAAGAAGCAAAAAGCAACAGCAGTCCCGACTCGAATGAGAGGCTCATTCATTCCAGGGATCTACAAAANGTGCACAGTTGGAAGAAATAATAAATATGAGACAAG
>S1|FCQD7IX01BTD6U|292|T_CCGGAA|FPN_
CCGGAAGCTGCGTTCTTCATCAATGCGAGAACCAAGAGATCCGTTGTTGAAAGTTTTAACTTTTATTTTTAAATTCAGAAGACTCTAAATACAATATTTTATGTTAACCTTCCGACCAGGCTATACAGCTAACTGTACAGCCAAAACGATCGGAAGCAACAGGTAGTTTAGACAAGGGGTTTGAAACGTATATTCGAATGAATATATATTACTTTTAATGATCCTTCCGCAGGTTCACCTACGGAAACCTTGTTACGCTTTTACTTCCTTCCGGCTGATGGCGCGAGGGAGG
>S1|FCQD7IX01BXBVZ|248|T_AACAAC|FPN_
AACAACGCTGCGTTCTTCATCGATGTGAGAGCCAAGAGATCCGTTGTTGAAAGTTGTATTTATTATAGTAGATTACATTCATTACATTATGTTTGTTTGGTGCCCGAAGGCAAATAGTTCACAGGTGTATAGGATGATAAAAGCTAGGCTCGAAAGCTTCGCCATTTATTAATGATCCTTCCGCAGGTTCACCTACGGAAACCTTGTTACGACTTTTACTTCCGTTGTTCTGATGGCGCGAGGGAGGC
>S1|FCQD7IX01BOD0E|249|T_CCGCTG|FPN_
CCGCTGGCGCGTTCTTCATCGATGCGAGAGCCAAGAGATCCGTTGCTGAAAGTTGTATATATTATATAGGCACAACATTCTATTAACATACATTGGGGTAAATGAAGCAACATAGACCTGAAAGGTCTACAAAAAGTGCACAGGTGGAGATATAAAGATGACAAGGTGTGCACATGCTCCCTAGAGAACCAGCAACAACCCATCAGGTTTATTTTCAATAATGATCCTTCCGCAGGTTCACCTAACCGG
>S1|FCQD7IX01BZJMG|248|T_TTCTCG|FPN_
TTCTCGGCTGCCGTTCTTCATCGATGCGAGAGCCAAGAGATCCGTTGCTGAAAGTTGTATATTTTCACTTTTTTTATCAACATTCTAAACAATGAGGTTGTGTAAAATGACATAGACCCTGAAAGGGCAAAGCCGGCCTTTTGAAGAAGCAAAAAGCAACAGCAGTCCCGACTCGAATGAGAGGCTCATTCATTCCAGGGATCTACAAAATGTGCACAGTTGGAAGAAAATAATAAATATGAGACAAG
>S1|FCQD7IX01BOQWB|243|T_AACGCG|FPN_
AACGCGGCTGCGTTTCATCGATGCGAGAGCCAAGAGATCCGTTGCTGAAAGTTGTATATTTTCACTTTTTTATCAACATTCTAAACAATGAGGTTGTGTAAAATGACATAGACCCTGAAAGGGCAAAGCCGGCCTTTTGAAGAAGCAAAAAGCAACAGCAGTCCCGACTCGAATGAGAGGCTCATTCATTCCAGGGATCTACAAAATGTGCACAGTTGGAAGAAATAATAAATATGAGACAAG
>S1|FCQD7IX01BXNH6|250|T_AACGCG|FPN_
AACGCGGCTGCGTTCTCATCGATGCGAGAGCCAAGAGATCCGTTGCTGAAAGTTGTATATTTTCACTTTTTTATCAACATTCTAAACAATGAGGTTGTGTAAAATGACATAGACCCTGAAAGGGCAAAGCCGGCCTTTTGAAGAAGCAAAAAGCAACAGCAGTCCCGACTCGAATGAGAGGCTCATTCATTCCAGGGATCTACAAAATGTGCACAGTTGGAAGAAATAATAAATATGAGACAAGCGTGCA
>S1|FCQD7IX01BPF02|291|T_AACCGA|FPN_
AACCGAGCTGCGCTTCATCGATGCGAGAACCAAGAGATCCGTTGTTGAAAGTTTTAACTTTTATTTTTAAATTCAGAAGACTCTAAATACAATATTTTATGTTAACCTTCCGACCAGGCTATACAGCTAACTGTACAGCCAAAACGATCGGAAGCAACAGGTAGTTTAGACAAGGGGTTTGAAACGTATATTCGAATGAATATATATTACTTTTAATGATCCTTCCGCAGGTTCACCTACGGAAACCTTGTTACGACTTTTACTTCCTCGGTTCTGATGGCGCGAGGGAGG
>S1|FCQD7IX01BNOYB|301|T_CCGGAA|FPN_
CCGGAAGCTGCGTTCTTCTCGATGCGAGAACCAAGAGATCCGTTGTTGAAAGTTTTAACTTTTATTTTTAAATTCAGAAGACTCTAAATACAATATTTTATGTTAACCTTCCGACCAGGCTATACAGCTAACTGTACAGCCAAAACGATCGGAAGCAACAGGTAGTTTAGACAAGGGGTTTGGAAACGTATATTCGAATGAATATATATTACTTTTAATTGATCCTTCCGCAGGTTCACCTACGGAAACCTTAGTTACGACTTTTACTTCCTTCCGGCTGATGGCGGCGGAGGGGAGGGCG
>S1|FCQD7IX01BMWFD|295|T_AACAAC|FPN_
AACAACGCTGCGTTCTTTCATCGATGCAAGAGCCTAGAGATCCGTTGTTGAAAGTTTTTATTTTATTGAAGCAAAAGATTCAGACAATGTTGTTTTAATCAAGTTTTGGTTAAATAGTCTTGCCACTGGCAACTCCCGGACTTGGGTTATTCACACAAGCCAAAGGTCTTACACAAGGTAAAACATGTCCAGTGGAAGCAACATGGTAGGTAGACAATGGGATATAAAAAACTAAANAAGCAGTTTTTCTTAGTAATAGATCCTTTCCCGTCCAGGTTCTACCTACCGTAAACCG
>S1|FCQD7IX01BTM7M|250|T_AACGCG|FPN_
AACGCGGCTGCGTCTTCATCGATGCGAGAGCCAAGAGATCCGTTGCTGAAAGTTGTATATTTTCACTTTTTTATCAACATTCTAAACAATGAGGTTGTGTAAAATGACATAGACCCTGAAAGGGCAAAGCCGGCCTTTTGAAGAAGCAAAAAGCAACAGCAGTCCCGACTCGAATGAGAGGCTCATTCATTCCAGGGATCTACAAAATGTGCACAGTTGGAAGAAATAATAAATATGAGACAAGCGTGCA
>S1|FCQD7IX01BVKHV|250|T_AACAAC|FPN_
AACAACGCTGCGTTCTTCATCGATAGGAGAGCCAAGAGATCCGTTGCTGAAAGTTGTATAGGTTTAATATGACCGTGACAAGCACAAGTCGTTAATTGACATTCTGTAACTTTATAGTGTATATGAAAACATAGCCTTGGACAAGCAGGAGAAGCAAGGTTTTAATTCGCAACTCCCAGACCGCACGAATGCGCAAGGGTTCATCCAAGACTACAAGATGTGCACAAGAGAAGATAAATAGATGGACGAG
>S1|FCQD7IX01BOD3Q|251|T_AACAAC|FPN_
AACAACGCTGCGTTCTTCATCGATGTGAGAGCCAAGAGATCCGTTGTTGAAAGTTGTATTTATTATTAGTAGTATTACATTCATTACATTATGTTTGTTTGGTGCCCGAAGGCAAATAGTTCACAGGTGTATAGGATGATAAAAGACTAGGCTCGAAAGCTTCGCCATTTATTAATGATCCTTCCGCAGGTTCACCTACGGAAACCTTGTTACGACTTTTACTTCCGTTGTTCTGATGGCGCGAGGGAGGC
>S1|FCQD7IX01BOW8Z|250|T_AACCGA|FPN_
AACCGAGCTGCGTTCTTCATCGATAGGAGAGCCAAGAGATCCGTTGCTGAAAGTTGTATAGGTTTAATATGACCGTGACAAGCACAAGTCGTTAATTGACATTCTGTAACTTTATAGTGTATATGAAAACATAGCCTTGGACAAGCAGGAGAAGCAAGGTTTTAATTCGCAACTCCCAGACCGCACGAATGCGCAAGGGTTCATCCAAGACTACAAGATGTGCACAAGAGAAGATAAATAGATGGACGAG
>S1|FCQD7IX01BRAH1|250|T_TTCTCG|FPN_
TTCTCGGCTGCGTCTTCATCGATGCGAGAGCCAAGAGATCCGTTGCTGAAAGTTGTATATTTTCACTTTTTTATCAACATTCTAAACAATGAGGTTGTGTAAAATGACATAGACCCTGAAAGGGCAAAGCCGGCCTTTTGGAGAAGCAAAAAGCAACAGCAGTCCCGACTCGAATGAGAGGCTCATTCATTCCAGGGATCTACAAAATGTGCACAGTTGGAAGAAATAATAAATATGAGACAAGCGTGCA
>S1|FCQD7IX01BQJHE|240|T_TTCTCG|FPN_
TTCTCGGCTGCGTTCTTCATCTATGCGAGAGCCAAGAGATCCGTTGCTGAAAGTTGTATATATTATATAGGCACAACATTCTATTAACATACATTGGGGTAAATGAAGCAACATAGACCTGAAAGGTCTACAAAAAGTGCACAGGTGGAGATATAAAGAATGACAAGGTGTGCACATGCTCCCTAGAGAACCAGCAACAACCATNAGGTTTATTTTCAANAATGNTCCTTCCCGCAGGTT
>S1|FCQD7IX01BR5KD|248|T_AACGCG|FPN_
AACGCGGCTGCTTCTTCATCGATGCGAGAGCCAAGAGATCCGTTGCTGAAAGTTGTATATATTATATAGGCACAACATTCTATTAACATACAATTGGGGTAAATGAAGCAACATAGACCTGAAAGGTCTACAAAAAGTGCACAGGTGGAGATATAAAGATGACAAGGTGTGCACATGCTCCCTAGAGAACCAGCAACAACCCATCAGGTTTATTTCAATAATGATCCTTCCGCAGGTTCACCTAACGG
>S1|FCQD7IX01BXD3J|245|T_AACGCG|FPN_
AACGCGGCTGCGTTCTTCCTCGATGCGAGAGCCAAGAGATCCGTTGCTGAAAGTTGTATATTTTCACTTTTTTATCAACATTCTAAACAATGAGGTTGTGTAAAATGACATAGACCCTGAAAGGGCAAAGCCGGCCTTTTGAAGAAGCAAAAAGCAACAGCAGTCCCGACTCGAATGAGAGGCTCATTCATTCCAGGGATCTACAAAATGTGCACAGTTGGAAGAAATAATAAATATGAGACAAG
>S1|FCQD7IX01BOAA3|250|T_GGCTAC|FPN_
GGCTACGCTGCGTCTTCATCGATGCGAGAGCCAAGAGATCCGTTGCTGAAAGTTGTATATTTTCACTTTTTTATCAACATTCTAAACAATGAGGTTGTGTAAAATGACATAGACCCTGAAAGGGCAAAGCCGGCCTTTTGAAGAAGCAAAAAGCAACAGCAGTCCCGACTCGAATGAGAGGCTCATTCATTCCAGGGATCTACAAAATGTGCACAGTTGGAAGAAATAATAAATATGAGACAAGCGTGCA
>S1|FCQD7IX01BMLN4|282|T_AACCGA|FPN_
AACCGAGCTGCCGTTCTTCATCGATGCAAGAGCCTAGAGATCCGTTGTTGAAAGTTTTTATTTTATTGAAGCAAAAGATTCAGACAATGTTGTTTTAATCAAGTTTTGGTAAATAGTCTTGCCACTGGCAACTCCCGGACTTGGGTTATTCACACAAGCCAAAGGTCTTACACAAGGTAAAACATGTCCAGTGGAAGCAACATGGTAGGTAGACAATGGGATATAAAAAAACTAAGAGCAGTTTTCTAGTAATGATCCTTCCCGCAGGTTCACCTACGTAAA
>S1|FCQD7IX01BTYQ4|282|T_AACCGA|FPN_
AACCGAGCTGCGTTCTTCATCCATGCAAGAGCCTAGAGATCCGTTGTTGAAAGTTTTTATTTTATTGAAGCAAAAGATTCAGACAATGTTGTTTTAATCAAGTTTTGGTAAATAGTCTTGCCACTGGCAACTCCCGGACTTGGGTTATTCACACAAGCCAAAGGTCTTACACAAGGTAAAACATGTCCAGTGGAAGCAACATGGTAGGTAGACAATGGGATATAAAAAACTAAGAGCAGTTTTCTAGTAATGATCCTTCCGCAGGTTCACCTACGGAAACCG
>S1|FCQD7IX01BNKZ6|248|T_AACGCG|FPN_
AACGCGGCTGCGTCTTCATCGATGCGAGAGCCAAGAGATCCGTTGCTGAAAGTTGTATATATTATATAGGCACAACATTCTATTAACATACATTGGGGTAAATGAAGCAACATAGACCTGAAAGGTCTACAAAAAGTGCACAGGTGGAGATATAAAGATGACAAGGTGTGCACATGCTCCCTAGAGAACCAGCAACAACCCATCAGGTTTATTTCAATAATGATCCTTCCGCAGGTTCACCTAACCGG
>S1|FCQD7IX01BZB50|248|T_AACAAC|FPN_
AACAACGCTGCGTTCTTCATCGATGTGAGAGCCAAGAGATCCGTTGTTGAAAGTTGTATTTATTATAGTAGATTACATTCATTACATTATGTTTGTTTGGTGCCCGAAGGCAAATAGTTCACAGGTGTATAGGATGATAAAAGCTAGGCTCGAAAGCTTCGCCATTTATTAATGATCCTTCCGCAGGTTCACCTACGGAAACCTTGTTACGACTTTTACTTCCGTTGTTCTGATGGCGCGAGGGAGGC
>S1|FCQD7IX01BTSBW|282|T_AACCGA|FPN_
AACCGAGCTGCGTTCTTCATGATGCAAGAGCCTAGAGATCCGTTGTTGAAAGTTTTTTATTTTATTGAAGCAAAAGATTCAGACAATGTTGTTTTAATCAAGTTTTGGTAAATAGTCTTGCCACTGGCAACTCCCGGACTTGGGTTATTCACACAAGCCAAAGGTCTTACACAAGGTAAAACATGTCCAGTGGAAGCAACATGGTAGGTAGACAATGGGATAATAAAAAACTAAAGAAGGACAGTTTTACTTTAGTAATAGTATCCTTCCCGTCCGACGGTT
>S1|FCQD7IX01BPERN|249|T_CCGCTG|FPN_
CCGCTGACTGCGTTCTTCATCGATGCGAGAGCCAAGAGATCCGTTGCTGAAAGTTGTATATTTTCACTTTTTTATCAACATTCTAAACAATGAGGTTGTGTAAAATGACATAGACCCTGAAAGGGCAAAGCCGGCCTTTTGAAGAAGCAAAAAGCAACAGCAGTCCCGACTCGAATGAGAGGCTCATTCATTCCAGGGATCTACAAAATGTGCACAGTTGGAAGAAATAATAAATATGAGACAAGCGTG
>S1|FCQD7IX01BMF3K|60|T_TTCTCG|FPN_
TTCTCGGCTGCGTTCTTGTTACGACTTTTACTTCCCGAGAACTGATGGCGCGAGGGAGGC
>S1|FCQD7IX01BSNAT|250|T_AACAAC|FPN_
AACAACGCTGCGTTCTTCATCGATGTGAGAGCCAAGAGATCCGTTGTTGAAAGTTGTATTTATTATAGTAGATTACATTCATTACATTATGTTTGTTTGGTGCCCGAAGGCAAATAGTTCACAGGTGTATAGGATGATAAAAGACTAGGCTCGAAAGCTTCGCCATTTATTAATGATCCTTCCGCAGGTTCACCTACGGAAACCTTGTTACGACTTTTACTTCCGTTGTTCTGANGGCGCGAGGGAGGGC
>S1|FCQD7IX01BYWJ0|295|T_AACAAC|FPN_
AACAACGCTGCGTTCTTCATCTATGCGAGAACCAAGAGATCCGTTGTTGAAAGTTTTTAACTTTTATTTTTAAATTCAGAAGACTCTAAATACAATATTTTATGTTAACCTTCCGACCAGGCTATACAGCTAACTGTACAGCCAAAACGATCGGAAGCAACAGGTAGTTTAGACAAGGGGTTTGAAACGTATATTCGAATGAATATATATTACTTTTAATGATCCTTCCGCAGGTTCACCTACGGAAACCTTGTTACGACTTTTACTTCCGTTGTTCTGATGGCGCGGAGGGAGG
>S1|FCQD7IX01BQ6MR|295|T_CCGGAA|FPN_
CCGGAAGCTGCGTTCTTCAATCGATGCGAGAACCAAGAGATCCGTTGTTGAAAGTTTTAACTTTTATTTTTAAATTCAGAAGACTCTAAATACAATATTTTATGTTAACCTTCCGACCAGGCTATACAGCTAACTGTACAGCCAAAACGATCGGAAGCAACAGGTAGTTTAGACAAGGGGTTTGAAACGTATATTCGAATGAATATATATTACTTTTAATGATCCTTCCGCAGGTTCACCTACGGAAACCTTGTTACGACTTTTACTTCCTTCCGGCTGATGGCGCGGAGGGAGG
>S1|FCQD7IX01BXB54|290|T_AGTGTT|FPN_
AGTGTTGCTGCGTTCTCATCGATGCGAGAACCAAGAGATCCGTTGTTGAAAGTTTTTAACTTTTATTTTTAAATTCAGAAGACTCTAAATACAATATTTTATGTTAACCTTCCGACCAGGCTATACAGCTAACTGTACAGCCAAAACGATCGGAAGCAACAGGTAGTTTAGACAAGGGGTTTGAAACGTATATTCGAATGAATATATATTACTTTTAATGATCCTTCCGCAGGTTCACCTACGGAAACCTTGTTACGACTTTTACTTCCAACACTCTGATGGCGCGAGGG
>S1|FCQD7IX01BQ5TH|295|T_CCGGAA|FPN_
CCGGAAGCTGCGTTCTCATCGATGCGAGAACCAAGAGATCCGTTGTTGAAAGTTTTTAACTTTTATTTTTAAATTCAGAAGACTCTAAATACAATATTTTATGTTAACCTTCCGACCAGGCTATACAGCTAACTGTACAGCCAAAACGATCGGAAGCAACAGGTAGTTTAGACAAGGGGTTTGAAACGTATATTCGAATGAATATATATTACTTTTAATGATCCTTCCGCAGGTTCACCTACGGAAACCTTGTTACGACTTTTACTTCCTTCCGGCTGATGGCGCGGAGGGGAGG
>S1|FCQD7IX01BZPHR|285|T_AACCGA|FPN_
AACCGAAGCTGCGTTCTTTCATCGATGTCAAGAGCCTAGAGATCCGTTGTTGAAAGTTTTTATTTTATTGAAGCAAAAGATTCAGACAATGTTGTTTTTAATCAAGTTTTGGTAAATAGTCTTGCCACTGGCAACTCCCGGACTTGGGTTATTCACACAAGCCAAAGGTCTTACACAAGGTAAAACATGTCCAGTGGAAGCAACATGGTAGGTAGACAATGGGATATAAAAAACTAAGAGCAGTTTTTCTAGTAATGATCCTTCCGCAGGTTCACCTACGGTAAA
>S1|FCQD7IX01BX7OQ|295|T_CCGGAA|FPN_
CCGGAAGCTGCGTTCTTCAATCGATGCGAGAACCAAGAGATCCGTTGTTGAAAGTTTTTAACTTTTATTTTTAAATTCAGAAGACTCTAAATACAATATTTTATGTTAACCTTCCGACCAGGCTATACAGCTAACTGTACAGCCAAAACGATCGGAAGCAACAGGTAGTTTAGACAAGGGGTTTGAAACGTATATTCGAATGAATATATATTACTTTTAATGATCCTTCCGCAGGTTCACCTACGGAAACCTTGTTACGACTTTTACTTCCTTCCGGCTGATGGCGCGAGGGAGG
>S1|FCQD7IX01BXJ9R|288|T_AACCGA|FPN_
AACCGAGCTGCGTCTTCATCGATGCAAGAGCCTAGAGATCCGTTGTTGAAAGTTTTTTATTTTATTGAAGCAAAAGATTCAGACAATGTTGTTTTAATCAAGTTTTGGTAAATAGTCTTGCCACTGGCAACTCCCGGACTTGGGTTATTCACACAAGCCAAAGGTCTTACACAAGGTAAAACATGTCCAGTGGAAGCAACATGGTAGGTAGACAATGGGATATAAAAAACTAAGAGCAGTTTTTCTTAGTAATGATCCTTCCCGTCCAGGTTCACCTACGGTAAACCG
>S1|FCQD7IX01BNB5D|289|T_AACCGA|FPN_
AACCGAGCTGCGTTTCTTCATCGATGCAAGAGCCTAGAGATCCGTTGTTTGAAAGTTTTTTATTTTATTGAAGCAAAAGATTCAGACAATGTTGTTTTAATCAAGTTTTGGTAAATAGTCTTGCCACTGGCAACTCCCGGACTTGGGTTATTCACACAAGCCAAAGGTCTTACACAAGGTAAAACATGTCCAGTGGAAGCAACATGGTAGGTAGACAATGGGATATAAAAAACTAAAGAGCAGTTTTTCTTAGTAATGATCCTTCCGCAGGTTCGTACCTACCGGTAAA
>S1|FCQD7IX01BWB9U|250|T_AACCGA|FPN_
AACCGAGCTGCGTTCTTCATCGATAGGAGAGCCAAGAGATCCGTTGCTGAAAGTTGTATAGGTTTAATATGACCGTGACAAGCACAAGTCGTTAATTGACATTCTGTAACTTTATAGTGTATATGAAAACATAGCCTTGGACAAGCAGGAGAAGCAAGGTTTTAATTCGCAACTCCCAGACCGCACGAATGCGCAAGGGTTCATCCAAGACTACAAGATGTGCACAAGAGAAGATAAATAGATGGACGAG
>S1|FCQD7IX01BVGN4|250|T_AACGCG|FPN_
AACGCGGCCGCGTTCTTCATCGATGCGAGAGCCAAGAGATCCGTTGTTGAAAGTTGTACATTTGTAGTGCTCAGCACAACATTATTATTCGTTACATTCGTATGGGTGTAAAAAATCCTCAGCCAGCCGAAGCCAGCAGAGGCAAAGGTGCACAAATGGGTGGTCGATATAAATGCCCCCCAACGTGCACATGCTCTTGAAAGAGCCAGCACTGAAGGTCGACAATTTAACATCGGTAATGATCCTTCCG
>S1|FCQD7IX01BZH6B|244|T_GGCTAC|FPN_
GGCTACGCGCGTTCTTCATCGATGCGAGAGCCAAGAGATCCGTTGCTGAAAGTTGTATATTTTCACTTTTTTTATCAACATTCTAAACAATGAGGTTGTGTAAAATGACATAGACCCTGAAAGGGCAAAGCCGGCCTTTTGAAGAAGCAAAAAGCAACAGCAGTCCCGACTCGAATGAGAGGCTCATTCATTCCAGGGATCTACAAAATGTGCACAGTTGGAGAAATAATAAATATGAGACAAG
>S1|FCQD7IX01BWPTG|251|T_GGCTAC|FPN_
GGCTACGCTGCGTTCTTCATAGATGCGAGAGCCAAGAGATCCGTTGCTGAAAGTTGTATATTTTCACTTTTTTATCAACATTCTAAACAATGAGGTTGTGTAAAATGACATAGACCCTGAAAGGGCAAAGCCGGCCTTTTGAAGAAGCAAAAAGCAACAGCAGTCCCGACTCGAATGAGAGGCTCATTCATTCCAGGGATCTACAAAATGTGCACAGTTGGAAGAAATAATAAATATGAGACAAGCGTGCA
>S1|FCQD7IX01BRS5H|253|T_GGCTAC|FPN_
GGCTACACTGCGTTCTTCATCGATGCGAGAGCCAAGAGATCCGTTGCTGAAAGTTGTATATTTTCACTTTTTTTTATCAACATTCTAAACAATGAGGTTGTGTAAAATGACATAGACCCTGAAAGGGCAAAGCCGGCCTTTTGAAGAAGCAAAAAGCAACAGCAGTCCCGACTCGAATGAGAGGCTCATTCATTCCAGGGATCTACAAAATGTGCACAGTTGGAAGAAATAATAAATATGAGACAAGCGTGCA
>S1|FCQD7IX01BXR7T|293|T_AGTGTT|FPN_
AGTGTTGCTGCGTTCTTCATCGATTCGAGAACCAAGAGATCCGTTGTTGAAAGTTTTAACTTTTATTTTTAAATTCAGAAGACTCTAAATACAATATTTTATGTTAACCTTCCGACCAGGCTATACAGCTAACTGTACAGCCAAAACGATCGGAAGCAACAGGTAGTTTAGACAAGGGGTTTGAAACGTATATTCGAATGAATATATATTACTTTTAATGATCCTTCCGCAGGTTCACCTACGGAAACCTTGTTACGACTTTTACTTCCAACACTCTGATGGCGCGAGGGAGG
>S1|FCQD7IX01BOVCP|81|T_GGCTAC|FPN_
GGCTACNCTGCGTTCTTCATCGATGCGAGAGCCAAGAGATCCGTTGCTGAAAGTTGTATATTTTCACTTTTTTNTTNACAT
>S1|FCQD7IX01BYGR7|250|T_CCGCTG|FPN_
CCGCTGGCTGCGTTCCTTCATCGATGCGAGAGCCAAGAGATCCGTTGCTGAAAGTTGTATATTTTCACTTTTTTATCAACATTCTAAACAATGAGGTTGTGTAAAATGACATAGACCCTGAAAGGGCAAAGCCGGCCTTTTGAAGAAGCAAAAAGCAACAGCAGTCCCGACTCGAATGAGAGGCTCATTCATTCCAGGGATCTACAAAATGTGCACAGTTGGAAGAAATAATAAATATGAGACAAGCGTG
>S1|FCQD7IX01BYZSP|293|T_AACCGA|FPN_
AACCGAGCTGCGTTCTTCATCCGATGCAAGAGCCTAGAGATCCGTTGTTGAAAGTTTTTATTTTATTGAAGCAAAAGATTCAGACAATGTTGTTTTAATCAAGTTTTGGTAAATAGTCTTGCCACTGGCAACTCCCGGACTTGGGTTATTCACACAAGCCAAAGGTCTTACACAAGGTAAAACATGTCCAGTGGAAGCAACATGGTAGGTAGACAATGGGATATAAAAAACTAAGAAGCAGTTTTTCTAGTAATAGATCCTTCCCGTCCAGGTTCGTACCTACGGTAAAACCG
>S1|FCQD7IX01BY9DV|277|T_AACCGA|FPN_
AACCGAGCTGCGTGCTTCATCGATGCAAGAGCCTAGAGATCCGTTGTTGAAAGTTTTTATTTTATTGAAGCAAAAGATTCAGACAATGTTGTTTTAATCAAGTTTTGGTAAATAGTCTTGCCACTGGCAACTCCCGGACTTGGGTTATTCACACAAGCCAAAGGTCTTACACAAGGTAAAACATGTCCAGTGGAAGCAACATGGTAGGTAGACAATGGGATATAAAAACTAAAGAGCAGTTTTCTAGTAATGATCCTTCCGCAGGTTCACCTAACGG
>S1|FCQD7IX01BWM63|281|T_AACCGA|FPN_
AACCGAGCTGCGTTCTTCATCCATGCGAGAGCCAAGAGATCCGTTGTTGAAAGTTTTTATTTTATTGAAGCAAAAGATTCAGACAATGTTGTTTTAATCAAGTTTTGGTAAATAGTCTTGCCACTGGCAACTCCCGGACTTGGGTTATTCACACAAGCCAAAGGTCTTACACAAGGTAAAACATGTCCAGTGGAAGCAACATGGTAGGTAGACAATGGGATATAAAAAACTAAGAGCAGTTTTTCTAGTAATGATCCTTCCGCAGGTTCACCTACGGTAAA
>S1|FCQD7IX01BULDE|245|T_AACAAC|FPN_
AACAACGCTGCGTTCTTTATCGATGCGAGAGCCAAGAGATCCGTTGTTGAAAGTGATCTTTATTTATTATACATAATGTAAAATAATGATTCAATTTATAAGAGTGGGGTTTTAAATACAAGTTTTCGCGAGACCATGACCAAAGATCAGGTCCGCTAAAAATCGGTAATGATCCTTCCGCAGGTTCACCTACGGAAACCTTGTTACGACTTTTACTTCCGTTGTTCTGATGGCGCGAGGGAGGC
>S1|FCQD7IX01BY9WM|296|T_AGTGTT|FPN_
AGTGTTGCTGCGTTCTTCCTCGATGCGAGAACCAAGAGATCCGTTGTTGAAAGTTTTAACTTTTATTTTTAAATTCAGAAGACTCTAAATACAATATTTTATGTTAACCTTCCGACCAGGCTATACAGCTAACTGTACAGCCAAAACGATCGGAAGACAACAGGTAGTTTAGACAAGGGGTTTGAAACGTATATTCGAATGAATATATATTACTTTTAATGACTCCTTCCGCAGGTTCACCTACGGAAACCTTGTTACGTACTTTTACTTCCAACACTCTGATGGCGCGAGGGAGG
>S1|FCQD7IX01BZHR1|252|T_TTCTCG|FPN_
TTCTCGGCTGCGTCTTCATCGATGCGAGAGCCAAGAGATCCGTTGCTGAAAGTTGTATATTTTTCACTTTTTTTATCAACATTCTAAACAATGAGGTTGTGTAAAATGACATAGACCCTGAAAGGGCAAAGCCGGCCTTTTGAAGAAGCAAAAAGCAACAGCAGTCCCGACTCGAATGAGAGGCTCATTCATTCCAGGGATCTACAAAATGTGCACAGTTGGAAGAAATAATAAATATGAGACAAGCGTGCA
>S1|FCQD7IX01BTSAY|71|T_AGTGTT|FPN_
AGTGTTGCTGCGTTTCTTCATCGATGCGAGACCAAGAGATCCGTTGTTGAAAGTTTTAATTTATTTTAATT
>S1|FCQD7IX01BMIWZ|235|T_AACCGA|FPN_
AACCGAGCTGCGTTCTTAATCGATGCGAGAGCCAAGAGATCCGTTGTTGAAAGTGATCTTTAATTTTATCATTAATGCATAAATTTTATACATTCAAGATGGGTTTTAAATATAAACGATCGCAAAACCTCGCTAACGCTCGGTTCGCTAAATCAATAATGATCCTTCCGCAGGTTCACCTACGGAAACCTTGTTACGACTTTTACTTCCTCGGTTCTGATGGCGCGAGGGAGGC
>S1|FCQD7IX01BVNHY|240|T_TTCTCG|FPN_
TTCTCGGCTGCGTGCTTCATCGATGCGAGAGCCAAGAGATCCGTTGCTGAAAGTTGTATATATTATATAGGCACAACATTCTATTAACATACATTGGGGTAAATGAAGCAACATAGACCTGAAAGGTCTACAAAAAGTGCACAGGTGGAGATATAAAGATGACAAGGTGTGCACATGCTCCCTAGAGAACCAGCAACAACCCATCAGGTTTATTTCAATAATGATCCTTCCGCAGGTTCA
>S1|FCQD7IX01BUXD7|73|T_TTCTCG|FPN_
TTCTCGGCTGCGTTCTTCCATCGATGCGAGAGCCGAAGGAGATCCGTTGCTGAAAGTTGTATATTATATTTAT
>S1|FCQD7IX01BM2PQ|256|T_GGCTAC|FPN_
GGCTACNCTGCGTTCTTCATCGATGCGAGAGCCAAGAGATCCGTTGCTGAAAGTTGTATATTTTTCACTTTTTTATCAACATTCTAAACAATGAGGTTGTGTAAAATGACATAGACCCTGAAAGGGCAAAGCCGGCCTTTTGAAGAAGCAAAAAGCAACAGCAGTCCCGACTCGAATGAGAGGCTCATTCATTCCAGGGATCTACAAAATNTGCACAGTTGGAAGAAATAAATAAATAATGAGACAAGACGTGCAA
>S1|FCQD7IX01BMVW1|281|T_AACAAC|FPN_
AACAACGCTGCGTCATCGATGCAAGAGCCTAGAGATCCGTTGTTGAAAGTTTTTATTTTATTGAAGCAAAAGATTCAGACAATGTTGTTTTAATCAAGTTTTGGTAAATAGTCTTGCCACTGGCAACTCCCGGACTTGGGTTATTCACACAAGCCAAAGGTCTTACACAAGGTAAAACATGTCCAGTGGAAGCAACATGGTAGGTAGACAATGGGATATAAAAACTAAGAGCAGTTTTTCTAGTAATGATCCTTCCCGCAGGTTCACCTACGGAAACCTTA
>S1|FCQD7IX01BPOBX|246|T_GGCTAC|FPN_
GGCTACGCTGCGTTCTTCACCGATGCGAGAGCCAAGAGATCCGTTGCTGAAAGTTGTATATTTTCACTTTTTTTATCAACATTCTAAACAATGAGGTTGTGTAAAATGACATAGACCCTGAAAGGGCAAAGCCGGCCTTTTGAAGAAGCAAAAAGCAACAGCAGTCCCGACTCGAATGAGAGGCTCATTCATTCCAGGGATCTACAAAATGTGCACAGTTGGAAGAAATAATAAATATGAGACAAG
>S1|FCQD7IX01BY3PN|252|T_AACGCG|FPN_
AACGCGGCTGCGTCTTCATCGATGCGAGAGCCAAGAGATCCGTTGCTGAAAGTTGTATATTTTTCACTTTTTTTATCAACATTCTAAACAATGAGGTTGTGTAAAATGACATAGACCCTGAAAGGGCAAAGCCGGCCTTTTGAAGAAGCAAAAAGCAACAGCAGTCCCGACTCGAATGAGAGGCTCATTCATTCCAGGGATCTACAAAATGTGCACAGTTGGAAGAAATAATAAATATGAGACAAGNGTGCA
>S1|FCQD7IX01BNVAA|244|T_CCGCTG|FPN_
CCGCTGGCTGCCTTCTTCATCGATGCGAGAGCCAAGAGATCCGTTGCTGAAAGTTGTATATATTATATAGGCACAACATTCTATTAACATACATTGGGGTAAATGAAGCAACATAGACCTGAAAGGTCTACAAAAAGTGCACAGGTGGAGATATAAAAGAATGACAAGGTGTGCACATGCTCCCTAGAGAACCAGCAACAACCCATCAGGTTTATTTCAATAATGATCCTTCCCGCAGGTTCTA
>S1|FCQD7IX01BV5VK|251|T_AACGCG|FPN_
AACGCGGCTGCGTTCTTCATGATGCGAGAGCCAAGAGATCCGTTGCTGAAAGTTGTATATTTTCACTTTTTTTATCAACATTCTAAACAATGAGGTTGTGTAAAATGACATAGACCCTGAAAGGGCAAAGCCGGCCTTTTGAAGAAGCAAAAAGCAACAGCAGTCCCGACTCGAATGAGAGGCTCATTCATTCCAGGGATCTACAAAATGTGCACAGTTGGAAGAAATAATAAATATGAGACAAGCGTGCA
>S1|FCQD7IX01BOAAH|251|T_GGCTAC|FPN_
GGCTACGCTGCGTCTTCATCGATGCGAGAGCCAAGAGATCCGTTGCTGAAAGTTGTATATTTTCACTTTTTTTATCAACATTCTAAACAATGAGGTTGTGTAAAATGACATAGACCCTGAAAGGGCAAAGCCGGCCTTTTGAAGAAGCAAAAAGCAACAGCAGTCCCGACTCGAATGAGAGGCTCATTCATTCCAGGGATCTACAAAATGTGCACAGTTGGAAGAAANAATAAATATGAGANAAGCGTGCA
>S1|FCQD7IX01BVUBJ|257|T_AACGCG|FPN_
AACGCGGCTGCGGTTCTTCATCGATGCGAGAGCCAAGAGATCCGTTGCTGAAAGTTGTATATTTTTCACTTTTTTTTATCAACATTCTAAACAATGAGGTTGTGTAAAATGACATAGACCCTGAAAGGGCAAAGCCGGCCTTTTGAAGAAGCAAAAAGCAACAGCAGTCCCGACTCGAATGAGAGGCTCATTCATTCCAGGGATCTAACAAAATGTGCACAGTTGGAAGAAAATAATAAATATGAGACAAGCGTGCA
>S1|FCQD7IX01BYZZ1|260|T_TTCTCG|FPN_
TTCTCGGCTGCGTTCTTCTTCGATGCGAGAGCCAAGAGATCCGTTGCTGAAAGTTGTATATTTTTCACTTTTTTTTATCAACATTCTAAACAATGAGGTTGTGTAAAATGACATAGACCCTGAAAGGGCAAAGCCGGCCTTTTGAAGAAGCAAAAAGCAACAGCAGTCCCGACTCGAATGAGAGGCTCATTCATTCCAGGGATCTAACAAAATGTGCACAGTTGGAAGAAATAATAAAATAATGAGACAAGCGTGCACAA
>S1|FCQD7IX01BYCMD|247|T_GGCTAC|FPN_
GGCTACGCGCGTTCTTCATCGATGCGAGAGCCAAGAGATCCGTTGCTGAAAGTTGTATATTTTCACTTTTTTTATCAACATTCTAAACAATGAGGTTGTGTAAAATGACATAGACCCTGAAAGGGCAAAGCCGGCCTTTTGAAGAAGCAAAAAGCAACAGCAGTCCCGACTCGAATGAGAGGCTCATTCATTCCAGGGATCTAACAAAATGTGCACAGTTGGAAGAAATAATAAATAATGAGACAAG
>S1|FCQD7IX01BZLGW|295|T_AGTGTT|FPN_
AGTGTTGCTGCGTTCTTCCTCGATGCGAGAACCAAGAGATCCGTTGTTGAAAGTTTTTAACTTTTATTTTTAAATTCAGAAGACTCTAAATACAATATTTTATGTTAACCTTCCGACCAGGCTATACAGCTAACTGTACAGCCAAAACGATCGGAAGCAACAGGTAGTTTAGACAAGGGGTTTGAAACGTATATTCGAATGAATATATATTACTTTTAATGATCCTTCCGCAGGTTCACCTACGGAAACCTTGTTACGACTTTTACTTCCAACACTCTGATGGCGGCGAGGGAGG
>S1|FCQD7IX01BZDD0|245|T_AACGCG|FPN_
AACGCGGCTGCGTTCTTCATCTATGCGAGAGCCAAGAGATCCGTTGCTGAAAGTTGTATATTTTCACTTTTTTATCAACATTCTAAACAATGAGGTTGTGTAAATGACATAGACCCTGAAAGGGCAAAGCCGGCCTTTTGAAGAAGCAAAAGCAACAGCAGTCCCGACTCGAATGAGAGGCTCATTCATTCCAGGGATCTACAAATGTGCACAGTTGGAAGAATAATAATATGAGACAGNGTGCA
>S1|FCQD7IX01BXW0M|247|T_CCGCTG|FPN_
CCGCTGGCGCGTTCTTCATCGATGCGAGAGCCAAGAGATCCGTTGCTGAAAGTTGTATATATTATATAGGCACAACATTCTATTAACATACATTGGGGTAAATGAAGCAACATAGACCTGAAAGGTCTACAAAAAGTGCACAGGTGGAGATATAAAGATGACAAGGTGTGCACATGCTCCCTAGAGAACCAGCAACAACCCATCAGGTTTATTTCAATAATGATCCTTCCGCAGGTTCACCTAACGG
>S1|FCQD7IX01BMVUC|243|T_CCGCTG|FPN_
CCGCTGGCTGCGTCTTCATCGATGCGAGAGCCAAGAGATCCGTTGCTGAAAGTTGTATATATTATATAGGCACAACATTCTATTAACATACATTGGGGTAAATGAAGCAACATAGACCTGAAAGGTCTAACAAAAAGTGCACAGGTGGAGATATAAAGATGACAAGGTGTGCACATGCTCCCTAGAGAACCAGCAACAACCCATCAGGTTTATTTCAATAATGATCCTTCCGCAGGTTCACCG
>S1|FCQD7IX01BXULW|308|T_AACAAC|FPN_
AACAACGCTGCGTTCTTAATCGATGCAAGAGCCTAGAGATCCGTTGTTGAAAGTTTTTATTTTATTGAAGCAAAAGATTCAGACAATGTTGTTTTAATCAAGTTTTGGTAAATAGTCTTGCCACTGGCAACTCCCGGACTTGGGTTATTCACACAAGCCAAAGGTCTTACACAAGGTAAAACATGTCCAGTGGAAGCAACATGGTAGGTAGACAATGGGATATAAAAAACTAAGAGCAGTTTTTCTAGTAATGATCCTTCCCGTCCAGGGTTACCGTACCCTTAACCGGGAAAACCCGTTTTAACCGG
>S1|FCQD7IX01BYTRI|254|T_TTCTCG|FPN_
TTCTCGGCTGCGTTCTTCCATCGATGCGGAGAGCCGAAGGAGATCCGTTGCTGAAAGTTGTATATCTTCACTTTTTTATCAACATTTCTAAACAATGAGGTTGTGTAAAATGACATAGACCCTGAAAGGGCAAAGCCGGCCTTTTGAAGAAGCAAAAAGCAACAGCAGTCCCGACTCGAATGAGAGGCTCATTCATTCCAGGGATCTACAAAATGTGCACAGTTGGAAGAAATAATAATATGAGACAAGCGTGA
>S1|FCQD7IX01BME5O|47|T_AACGCG|FPN_
AACGCGGCTGCGTTCATCATCGATGCGAGAGCCAAGAGATTCCGTTT
>S1|FCQD7IX01BT5LV|290|T_CCGGAA|FPN_
CCGGAAGCTGCGTTCTTCATCATGCGAGAACCAAGAGATCCGTTGTTGAAAGTTTTAACTTTTATTTTTAAATTCAGAAGACTCTAAATACAATATTTTATGTTAACCTTCCGACCAGGCTATACAGCTAACTGTACAGCCAAAACGATCGGAAGCAACAGGTAGTTTAGACAAGGGGTTTGAAACGTATATTCGAATGAATATATATTACTTTTAATGATCCTTCCGCAGTTCACCTACGGAAACCTTGTTACGACTTTTACTTCCTTCCGGCTGATGGCGCGAGGGAG
>S1|FCQD7IX01BY90H|253|T_GGCTAC|FPN_
GGCTACGCTGCGTTCTTTCATCGATGCGAGAGCCAAGAGATCCGTTGCTGAAAGTTGTATATTTTCACTTTTTTATCAACATTCTAAACAATGAGGTTGTGTAAAATGACATAGACCCTGAAAGGGCAAAGCCGGCCTTTGAAGAAGCAAAAAGCAACAGCAGTCCCGACTCGAATGAGAGGCTCATTCATTCCAGGGATCTACAAAATGTGCACAGTTGGAAGAAATAAATAAATATGAGACAAGCGTGCAA
>S1|FCQD7IX01BSWLB|69|T_AGTGTT|FPY(7-26)|RPN_
AGTGTTGCTGCGTTCTTCATCGATGCGAGAACCAAGAGATCCGTTGTTGAAAGTTTTATTTATTTATTA
>S1|FCQD7IX01BNJUB|73|T_AACAAC|FPY(7-26)|RPN_
AACAACGCTGCGTTCTTCATCGATGCAAGAGCCTAGAGATCCGTTGTTGAAAGTTTTATTTATTNAAGTCAAA
>S1|FCQD7IX01BRNFF|77|T_CCGCTG|FPY(7-26)|RPN_
CCGCTGGCTGCGTTCTTCATCGATGCGAGAGCCAAGAGATCCGTTTGCTGAAACGTTGTATATTCTCTACTTTNTTA
>S1|FCQD7IX01BXFZD|74|T_AACAAC|FPY(7-26)|RPN_
AACAACGCTGCGTTCTTCATCGATGCGAGAACCAGNGATCCGTTGTTGAAAGTTTTAACTTTTNTTTAATTATA
>S1|FCQD7IX01BRTQ1|80|T_AACAAC|FPY(7-26)|RPN_
AACAACGCTGCGTTCTTCATCGATGCGAGAGCCAAGAGATCCATTGTTGAAACGTTGTTTCATTGATTATTCATTTTAAG
>S1|FCQD7IX01BW4BA|283|T_AACAAC|FPY(7-26)|RPN_
AACAACGCTGCGTTCTTCATCGATGCAAGAGCCTAGAGATCCGTTGTTGAAAGTTTTTATTTTATTGAAGCAAAAGATTCAGACAATGTTGTTTTAATCAAGTTTTGGTAAATAGTCTTGCCACTGGCAACTCCCGGACTTGGGTTATTCACACAAGCCAAAGGTCTTACACAAGGTAAAACATGTCCAGTGGAAGCAACATGGTAGGTAGACAATGGGATATAAAAACTAAGAGCAGTTTTCTAGTAATGATCCTTCCGCAGGTTCGACCTACGGTAAACCG
>S1|FCQD7IX01BPZB9|72|T_CCGGAA|FPY(7-26)|RPN_
CCGGAAGCTGCGTTCTTCATCGATGCGAGAACCCAAGAGATCCGTTGTTGAAAGTTTATTATTATTATTATA
>S1|FCQD7IX01BUDEC|71|T_AGTGTT|FPY(7-26)|RPN_
AGTGTTGCTGCGTTCTTCATCGATGCGAGAACCAAGAGATCCGTTGTTGAAAGTTTTACTTATTTATTATA
>S1|FCQD7IX01BUWC7|92|T_AACGCG|FPY(7-26)|RPN_
AACGCGGCTGCGTTCTTCATCGATGCGAGAGCCAAGAGATCCGTTGCTGAAAGTTGTATATTTTCACTTTTTATNACATNTAACAANNGTGT
>S1|FCQD7IX01BRUO5|71|T_AGTGTT|FPY(7-26)|RPN_
AGTGTTGCTGCGTTCTTCATCGATGCGAGAACCAAGAGATCCGTTGTTGAAAGTTTATTATTTATTATATA
>S1|FCQD7IX01BWQO3|70|T_AACAAC|FPY(7-26)|RPN_
AACAACGCTGCGTTCTTCATCGATGCAAGAGCCTAGAGATCCGTTGTTGAAAGTTTTATTTATTTATAGA
>S1|FCQD7IX01BZTA8|251|T_GGCTAC|FPY(7-26)|RPN_
GGCTACGCTGCGTTCTTCATCGATGCGAGAGCCAAGAGATCCGTTGCTGAAAGTTGTATATATTATATAGGCACAACATTCTATTAACATACATTGGGGTAAATGAAGCAACATAGACCTGAAAGGTCTACAAAACGTGCACAGGTGGAGATATAAAGATGACAAGGTGTGCACATGCTCCCTAGAGAACCAGCAACAACCCATCAGGTTTTATTTTCAATAATGATCCTTCCGCAGGTTCACCTAACCGG
>S1|FCQD7IX01BZP4F|75|T_GGCTAC|FPY(7-26)|RPN_
GGCTACGCTGCGTTCTTCATCGATGCGAGAGCCAAGAGATCCGTTGCTGAAAGTTGTATATTTTCACTTTTTATT
>S1|FCQD7IX01BSYR4|71|T_AACCGA|FPY(7-26)|RPN_
AACCGAGCTGCGTTCTTCATCGATGCAAGAGCCAAGAGATCCGTTGTTGAAAGTTTATTATTNTATNANAT
>S1|FCQD7IX01BP8D3|61|T_GGCTAC|FPY(7-26)|RPN_
GGCTACGCTGCGTTCTTCATCGATGCTTTTACTTCCGTAGCCCTGATGGCGCGAGGGAGGC
>S1|FCQD7IX01BVY7Q|287|T_CCGGAA|FPY(7-26)|RPN_
CCGGAAGCTGCGTTCTTCATCGATGCGAGAACCAAGAGATCCGTTGTTGAAAGTTTTAACTTTTATTTTAAATTCAGAAGACTCTAAATACAATATTTTATGTTAACCTTCCGACCAGGCTATACAGCTAACTGTACAGCCAAAACGATCGGAAGCAACAGGTAGTTTAGACAAGGGGTTTGAAACGTATATTCGAATGAATATATATTACTTTAATGATCCTTCCGCAGGTTCACCTACGGAAACCTTGTTACGACTTTACTTCCTTCCGCNANGGCGCGNGGNGG
>S1|FCQD7IX01BPV6K|138|T_CCGCTG|FPY(7-26)|RPN_
CCGCTGGCTGCGTTCTTCATCGATGCGAGAGCCAAGAGATCCGTTGCTGAAAGTTGTATATATTATATAGGCACAACATTCTATTAACCATACATTGGGGTTAAATGAAGCAACATAGACCTGAAAGGTCTACAAAAC
>S1|FCQD7IX01BV1E4|72|T_CCGGAA|FPY(7-26)|RPN_
CCGGAAGCTGCGTTCTTCATCGATGCGAGAACCAAGAGATCCGTTGTTGAAAGTTTTAACTTATTTATTATA
>S1|FCQD7IX01BO7VL|70|T_TTCTCG|FPY(7-26)|RPN_
TTCTCGGCTGCGTTCTTCATCGATGCGAGAGCCAAGAGATCCGTTGCTGAAAGTTGTATATTTCTCTTTA
>S1|FCQD7IX01BTXLD|78|T_AACGCG|FPY(7-26)|RPN_
AACGCGGCTGCGTTCTTCATCGATGCGAGAGCCAAGAGATCCGTTGCTGAAAGTTGTATATTTTCACTTTTATNACAT
>S1|FCQD7IX01BW6IE|67|T_AACCGA|FPY(7-26)|RPN_
AACCGAGCTGCGTTCTTCATCGATGCGAGAACCAAGAGATCCGTTGTTGAAAGTTTTTATTTATTTA
>S1|FCQD7IX01BYXNO|80|T_AACGCG|FPY(7-26)|RPN_
AACGCGGCTGCGTTCTTCATCGATGCGAGAGCCAAGAGATCCGTTGCTGAAAGTTGTATATTTTCACTTTTTATTNACAT
>S1|FCQD7IX01BW29Z|54|T_GGCTAC|FPY(7-26)|RPN_
GGCTACGCTGCGTTCTTCATCGATGCGAGAGCCAAGAGATCCGTTGTNAGTAGT
>S1|FCQD7IX01BP6N0|137|T_CCGCTG|FPY(7-26)|RPN_
CCGCTGGCTGCGTTCTTCATCGATGCGAGAGCCAAGAGATCCGTTGCTGAAAGTTGTATATATTATATAGGCACAACATTCTATTAACATACATTGGGGTAAAGTGAAGCAACATAGACCTGAAAGGTACTACAAAA
>S1|FCQD7IX01BWAUX|73|T_AGTGTT|FPY(7-26)|RPN_
AGTGTTGCTGCGTTCTTCATCGATGCGAGAACCAAGAGATCCGTTGTTGAAAGTTTTACTTTATTTATTATTA
>S1|FCQD7IX01BQNXI|293|T_AACAAC|FPY(7-26)|RPN_
AACAACGCTGCGTTCTTCATCGATGCAAGAGCCTAGAGATCCGTTGTTGAAAGTTTTTATTTTATTGAAGCAAAAGATTCAGACAATGTTGTTTTAATCAAGTTTTGGTAAATAGTCTTGCCACTGGCAACTCCCGGACTTGGGTTATTCACACAAGCCAAAGGTCTTACACAAGGTAAAACATGTCCAGTGGAAGCAACATGGTAGGTAGACAATGGGATATAAAAAACTAAGAGCAGTTTTTCTTAGTAATGATCCTTCCCGTCCAGGTTCGTACCCTACCGGTAAAACCG
>S1|FCQD7IX01BX9FR|87|T_TTCTCG|FPY(7-26)|RPN_
TTCTCGGCTGCGTTCTTCATCGATGCGAGAGCCAAGAGATCCGTTGCTGAAAGTTGTATATTTTCACTTTTTATTNACATATAACAA
>S1|FCQD7IX01BQPL6|74|T_CCGGAA|FPY(7-26)|RPN_
CCGGAAGCTGCGTTCTTCATCGATGCGAGAACCAAGAGATCCGTTGTTGAAAGTTTTAATTTATTTATTATATA
>S1|FCQD7IX01BNCG5|78|T_AGTGTT|FPY(7-26)|RPN_
AGTGTTGCTGCGTTCTTCATCGATGCGAGAACCAAGAGATCCGTTGTTGAAAGTTTTAACTTTATTTAATTATANAGA
>S1|FCQD7IX01BV2VB|247|T_AACCGA|FPY(7-26)|RPN_
AACCGAGCTGCGTTCTTCATCGATGCGAGAGCCAAGAGATCCGTTGCTGAAAGTTGTATTGTATTGCGTTAAACGCGGTACACATTCCATGAGACTTTGTTACAGTGTGTGTGGTAAAAACGCAGAACCATAGTGGGAGGGACAGGCCCCCCGACCATAGAACTACAGAGGGTGCACAGGTGTGAGTGGATGTGTGAACAGAGCGTGCACATGCCCCCATTTGAGGACCAGCAACAACTCTTGTTGA
>S1|FCQD7IX01BNP6D|70|T_TTCTCG|FPY(7-26)|RPN_
TTCTCGGCTGCGTTCTTCATCGATGCGAGAGCCAAGAGATCCGTTGCTGAAAGTTGTATATTTTCACTTT
>S1|FCQD7IX01BU5UJ|245|T_CCGCTG|FPY(7-26)|RPN_
CCGCTGGCTGCGTTCTTCATCGATGCGAGAGCCAAGAGATCCGTTGCTGAAAGTTGTATATATTATATAGGCACAACATTCTATTAACATACATTGGGGTAAATGAAGCAACATAGACCTGAAAGGTCTACAAAAACGTGCACAGGTGGAGATATAAAGATGACAAGGTGTGCACATGCTCCCTAGAGAACCAGCAACAACCCATCAGGTTTATTTCAATAATGATCCTTCCGCAGGTTCTACCG
>S1|FCQD7IX01BVF9Z|135|T_GGCTAC|FPY(7-26)|RPN_
GGCTACGCTGCGTTCTTCATCGATGCGAGAGCCAAGAGATCCGTTGCTGAAAGTTGTATATATTATATAGGCACAACATTCTATTAACATACATTGGGGTAAATGAAGCAACATAGACCTGAAAGGTCTACAAAA
>S1|FCQD7IX01BTKWQ|74|T_CCGGAA|FPY(7-26)|RPN_
CCGGAAGCTGCGTTCTTCATCGATGCGAGAACCAAGAGATCCGTTGTTGAAAGTTTTAACTTTATTTAATTATA
>S1|FCQD7IX01BPQUG|69|T_CCGCTG|FPY(7-26)|RPN_
CCGCTGGCTGCGTTCTTCATCGATGCGAGAGCCAAGAGATCCGTTGCTGAAAGTTGTATATTTCTCTTA
>S1|FCQD7IX01BT5DI|117|T_AACCGA|FPY(7-26)|RPN_
AACCGAGCTGCGTTCTTCATCGATGCGAGAGCCAAGAGATCCGTTGTTGAAAGTGATCTTTATTTTTATCATTAATACATAAATTTTATACATTCAAGAGTGGGTTTTAAATATAAA
>S1|FCQD7IX01BRJ73|71|T_CCGGAA|FPY(7-26)|RPN_
CCGGAAGCTGCGTTCTTCATCGATGCGAGAACCAGAGATCCGTTGTTGAAAGTTTTATTATTATTATTATA
>S1|FCQD7IX01BNVHR|75|T_AACAAC|FPY(7-26)|RPN_
AACAACGCTGCGTTCTTCATCGATGCGAGAGCCAAGAGATCCGTTGTTGAAAGTTTTAACTTTNTTATTATTATA
>S1|FCQD7IX01BYHHH|99|T_TTCTCG|FPY(7-26)|RPN_
TTCTCGGCTGCGTTCTTCATCGATGCGAGAGCCAAGAGATCCGTTGCTGAAAGTTGTATATTTTCACTTTTTNTTNACATNTAACAANNGTGTGTAATA
>S1|FCQD7IX01BX473|75|T_AACGCG|FPY(7-26)|RPN_
AACGCGGCTGCGTTCTTCATCGATGCGAGAGCCAAGAGATCCGTTGCTGAAAGTTGTATATTTTCACTTTTTATT
>S1|FCQD7IX01BR2PK|282|T_AACAAC|FPY(7-26)|RPN_
AACAACGCTGCGTTCTTCATCGATGCAAGAGCCTAGAGATCCGTTGTTGAAGTTTTTATTTTATTGAAGCAAAAGATTTCAGACAATGTTGTTTTAATCAAGTTTTGGTAATAGTCTTGCCACTGGCAACTCCCGGACTTGGGTTATTCACACAAGCCAAAGGTCTTACACAAGGTAAAACATGTCCAGTGGAAGCAACATGGTAGGTAGACAATGGGATATAAAAACTAAGAGCAGTTTTCTAGTAATAGATCCTTCCGCAGGTTCACCTACGGTAAACCG
>S1|FCQD7IX01BPFMH|289|T_AGTGTT|FPY(7-26)|RPN_
AGTGTTGCTGCGTTCTTCATCGATGCGAGAACCAAGAGATCCGTTGTTGAAAGTTTTAACTTTTATTTTAAATTCAGAAGACTCTAAATACAATATTTTATGTTAACCTTCCGACCAGGCTATACAGCTAACTGTACAGCCAAAACGATCGGAAGCAACAGGTAGTTTAGACAAGGGGTTTGAAACGTATATTCGAATGAATATATATTACTTTTAATGATCCTTCCGCAGGTTCACCTACGGAAACCTTGTTTACGACTTTTACTTCCACACNCTGNTGGCGCGAGGG
>S1|FCQD7IX01BQ8J9|89|T_TTCTCG|FPY(7-26)|RPN_
TTCTCGGCTGCGTTCTTCATCGATGCGAGAGCCAAGAGATCCGTTGCTGAAAGTTGTATATTTTCTACTTTTATTNTACATACTAACTA
>S1|FCQD7IX01BUJBR|290|T_AACAAC|FPY(7-26)|RPN_
AACAACGCTGCGTTCTTCATCGATGCAAGAGCCTAGAGATCCGTTGTTGAAAGTTTTTATTTTATTGAAGCAAAAGATTCAGACAATGTTGTTTTAATCAAGTTTTGGTAAATAGTCTTGCCACTGGCAACTCCCGGACTTGGGTTATTCACACAAGCCAAAGGTCTTACACAAGGTAAAACATGTCCAGTGGAAGCAACATGGTAGGTAGACAATGGGATATAAAAAACTAAGAGCAGTTTTTCTAGTAATGATCCTTCCCGTCAGGTTCGTACCTACCGGTAAAACCG
>S1|FCQD7IX01BYPOO|284|T_AACAAC|FPY(7-26)|RPN_
AACAACGCTGCGTTCTTCATCGATGCAAGAGCCTAGAGATCCGTTGTTGAAAGTTTTTATTTTATTGAAGCAAAAGATTCAGACAATGTTGTTTTAATCAAGTTTTGGTAAATAGTCTTGCCACTGGCAACTCCCGGACTTGGGTTATTCACACAAGCCAAAGGTCTTACACAAGGTAAAACATGTCCAGTGGAAGCAACATGGTAGGTAGACAATGGGATATAAAAAACTAAGAGCAGTTTTTCTAGTAATGATCCTTCCGCAGGTTCACCTACGGTAAACCG
>S1|FCQD7IX01BZ5XX|87|T_CCGCTG|FPY(7-26)|RPN_
CCGCTGGCTGCGTTCTTCATCGATGCGAGAGCCAAGAGATCCGTTGCTGAAAGTTGTATATTTTCACTTTTTATCACATTCTAACAA
>S1|FCQD7IX01BY2BP|286|T_AGTGTT|FPY(7-26)|RPN_
AGTGTTGCTGCGTTCTTCATCGATGCGAGAACCAAGAGATCCGTTGTTGAAAGTTTTAACTTTTATTTTAAATTCAGAAGACTCTAAATACAATATTTTATGTTAACCTTCCGACCAGGCTATACAGCTAACTGTACAGCCAAAACGATCGGAAGCAACAGGTAGTTTAGACAAGGGGTTTGAAACGTATATTCGAATGAATATATATTACTTTAATGATCCTTCCGCAGGTTCACCTACGGAAACCTTGTTACGACTTTACTTCCACACNCTGNNGGCGCGAGGG
>S1|FCQD7IX01BUHIC|45|T_CCGCTG|FPY(7-26)|RPN_
CCGCTGGCTGCGTTCTTCATCGATGCGAGAGCCAAGAGATCCTGT
>S1|FCQD7IX01BONGP|297|T_CCGGAA|FPY(7-26)|RPN_
CCGGAAGCTGCGTTCTTCATCGATGCGAGAACCAAGAGATCCGTTGTTGAAAGTTTTAACTTTTATTTTTAAATTCAGAAGACTCTAAATACAATATTTTATGTTAACCTTCCGACCAGGCTATACAGCTAACTGTACAGCCAAAACGATCGGAAGCAACAGGTAGTTTAGACAAGGGGTTTGAAACGTATATTCGAATGAATATATATTACTTTTAATGATCCTTTCCGCAGGTTCACCTACGGAAACCTTNTTACGACTTTTACTTTCCTTCCGGCTGATGGCGGCGAGGGAGGG
>S1|FCQD7IX01BM5RU|292|T_AACAAC|FPY(7-26)|RPN_
AACAACGCTGCGTTCTTCATCGATGCAAGAGCCTAGAGATCCGTTGTTGAAAGTTTTTATTTTATTGAAGCAAAAGATTCAGACAATGTTGTTTTAATCAAGTTTTGGTAAATAGTCTTGCCACTGGCAACTCCCGGACTTGGGTTATTCACACAAGCCAAAGGTCTTACACAAGGTAAAACATGTCCAGTGGAAGCAACATGGTAGGTAGACAATGGGATATAAAAAACTAAAGAAGCAGTTTTTCTTAGTAATGATCCTTCCGTCCAGGTTCGTACCTACCGGTAAACCG
>S1|FCQD7IX01BSH3L|284|T_AACCGA|FPY(7-26)|RPN_
AACCGAGCTGCGTTCTTCATCGATGCAAGAGCCTAGAGATCCGTTGTTGAAAGTTTTTATTTTATTGAAGCAAAAGATTCAGACAATGTTGTTTTAATCAAGTTTTGGTAAATAGTCTTGCCACTGGCAACTCCCGGACTTGGGTTATTCACACAAGCCAAAGGTCTTACACAAGGTAAAACATGTCCAGTGGAAGCAACATGGTAGGTAGACAATGGGATATAAAAAACTAAGAGCAGTTTTTCTAGTAATGATCCTTCCGCAGGTTCACCTACGGTAAACCG
>S1|FCQD7IX01BNNI3|284|T_AACAAC|FPY(7-26)|RPN_
AACAACGCTGCGTTCTTCATCGATGCAAGAGCCTAGAGATCCGTTGTTGAAAGTTTTTATTTTATTGAAGCAAAAGATTCAGACAATGTTGTTTTAATCAAGTTTTGGTAAATAGTCTTGCCACTGGCAACTCCCGGACTTGGGTTATTCACACAAGCCAAAGGTCTTACACAAGGTAAAACATGTCCAGTGGAAGCAACATGGTAGGTAGACAATGGGATATAAAAAACTAAGAGCAGTTTTTCTAGTAATGATCCTTCCGCAGGTTCACCTACGGTAAACCG
>S1|FCQD7IX01BRDI2|285|T_AACAAC|FPY(7-26)|RPN_
AACAACGCTGCGTTCTTCATCGATGCAAGAGCCTAGAGATCCGTTGTTGAAAGTTTTTATTTTATTGAAGCAAAAGATTCAGACAATGTTGTTTTAATCAAGTTTTGGTAAATAGTCTTGCCACTGGCAACTCCCGGACTTGGGTTATTCACACAAGCCAAAGGTCTTACACAAGGTAAAACATGTCCAGTGGAAGCAACATGGTAGGTAGACAATGGGATATAAAAAACTAAGAGCAGTTTTTCTAGTAATGATCCTTCCGTCAGGTTCACCTACGGTAAACCG
>S1|FCQD7IX01BNW15|148|T_AACAAC|FPY(7-26)|RPN_
AACAACGCTGCGTTCTTCATCGATGCGAGAGCCAAGAGATCCGTTGTTGAAAGTGATCTTTAATTTTATCTATTAATACATAAATTTTATACATTCAAGAGTGGGTTTTAAATATAAGCGATCGCAAAACCTCGGTCGACTAATCGTA
>S1|FCQD7IX01BSKJ3|240|T_CCGCTG|FPY(7-26)|RPN_
CCGCTGGCTGCGTTCTTCATCGATGCGAGAGCCAAGAGATCCGTTGCTGAAAGTTGTATATATTATATAGGCACAACATTCTATTAACATACATTGGGGTAAATGAAGCAACATAGACCTGAAAGGTCTACAAAAAGTGCACAGGTGGAGATATAAAGATGACAAGGTGTGCACATGCTCCCTAGAGAACCAGCAACAACCCATCAGGTTTATTTCAATAATGATCCTTCCGCAGGTTCA
>S1|FCQD7IX01BSBSS|292|T_CCGGAA|FPY(7-26)|RPN_
CCGGAAGCTGCGTTCTTCATCGATGCGAGAACCAAGAGATCCGTTGTTGAAAGTTTTAACTTTTATTTTTAAATTCAGAAGACTCTAAATACAATATTTTATGTTAACCTTCCGACCAGGCTATACAGCTAACTGTACAGCCAAAACGATCGGAAGCAACAGGTAGTTTAGACAAGGGGTTTGAAACGTATATTCGAATGAATATATATTACTTTTAATGATCCTTCCGCAGGTTCACCTACGGAAACCTTGTTACGTTTTACTTCCTTCCGGCTGATGGCGCGAGGGAGGC
>S1|FCQD7IX01BUV3Z|56|T_AACCGA|FPY(7-26)|RPN_
AACCGAGCTGCGTTCTTCATCGATGCAGAGCCAAGAGATCCGTTGTNAGTTAATTT
>S1|FCQD7IX01BZBZJ|281|T_AACAAC|FPY(7-26)|RPN_
AACAACGCTGCGTTCTTCATCGATGCAAGAGCCTAGAGATCCGTTGTTGAAAGTTTTTATTTTATTGAAGCAAAAGATTCAGACAATGTTGTTTTAATCAAGTTTTGGTAAATAGTCTTGCCACTGGCAACTCCCGGACTTGGGTTATTCACACAAGCCAAAGGTCTTACACAAGGTAAAACATGTCCAGTGGAAGCAACATGGTAGGTAGACAATGGGATATAAAAAACTAAGAGCAGTTTTTCTAGTAATGATCCTTCCGCAGGTTCACCTACGGTAAA
>S1|FCQD7IX01BUA5M|245|T_AACGCG|FPY(7-26)|RPN_
AACGCGGCTGCGTTCTTCATCGATGCGAGAGCCAAGAGATCCGTTGCTGAAAGTTGTATATTTTCACTTTTTTATCAACATTCTAAACAATGAGGTTGTGTAAAATGACATAGACCCTGAAAGGGCAAAGCCGGCCTTTTGAAGAAGCAAAAGACAACAGCAGTCCCGACTCGAATGAGAGGCTCATTCATTCCAGGGATCTACAAAATGTGCACAGTTGGAAGAAATAATAAATATNAGACAAG
>S1|FCQD7IX01BTQ74|137|T_CCGCTG|FPY(7-26)|RPN_
CCGCTGGCTGCGTTCTTCATCGATGCGAGAGCCAAGAGATCCGTTGCTGAAAGTTGTATATATTATATAGGCACAACATTCTATTAACATACATTGGGGTTAAATGAAGCAACATAGACCTGAAAGGTCTACAAAAC
>S1|FCQD7IX01BQNRL|279|T_AACCGA|FPY(7-26)|RPN_
AACCGAGCTGCGTTCTTCATCGATGCAAGAGCCTAGAGATCCGTTGTTGAAAGTTTTTATTTTATTGAAGCAAAAGATTCAGACAATGTTGTTTTAATCAAGTTTTGGTAAATAGTCTTGCCACTGGCAACTCCCGGACTTGGGTTATTCACACAAGCCAAAGGTCTTACACAAGGTAAAACATGTCCAGTGGAAGCAACATGGTAGGTAGACAATGGGATATAAAAACTAAGAGCAGTTTTTCTAGTAATGATCCTTCCGCAGGTTCACCTACGGAAA
>S1|FCQD7IX01BQBWI|79|T_AGTGTT|FPY(7-26)|RPN_
AGTGTTGCTGCGTTCTTCATCGATGCGAGAACCAAGAGATCCGTTGTTGAAAGTTTTAACTTTATTTAATTATTANAGA
>S1|FCQD7IX01BZJRD|76|T_CCGCTG|FPY(7-26)|RPN_
CCGCTGGCTGCGTTCTTCATCGATGCGAGAGCCAAGAGATCCGTTGCTGAAAGTTGTATATTTTCACTTTTTNTTA
>S1|FCQD7IX01BXSCX|122|T_AACCGA|FPY(7-26)|RPN_
AACCGAGCTGCGTTCTTCATCGATGCGAGAACCAAGAGATCCGTTGTTGAAAGTGATCTTATAATTTACTTAAAGATTTAAGTAATAAAAAATTTTTTNTTTNTANAAGTGGTTAGGTTTAA
>S1|FCQD7IX01BYHXE|295|T_AACAAC|FPY(7-26)|RPN_
AACAACGCTGCGTTCTTCATCGATGCAAGAGCCTAGAGATCCGTTGTTGAAAGTTTTTATTTATTGAAGCAAAAGATTCAGACAATGTTGTTTTAATCAAGTTTTGGTAAATAGTCTTGCCACTGGCAACTCCCGGACTTGGGTTATTCACACAAGCCAAAGGTCTTACACAAGGTAAAACATGTCCAGTGGAAGCAACATGGTAGGTAGACAATGGGGATATAAAAAACTAAAGAGCAGTTTTTCTTAGTAATAGATCCTTTCCCGTCCAGGTTCGTACCTACCGGTAAAACCG
>S1|FCQD7IX01BXITZ|295|T_GGCTAC|FPY(7-26)|RPN_
GGCTACGCTGCGTTCTTCATCGATGCGAGAACCAAGAGATCCGTTGTTGAAAGTTTTTAACTTTTATTTTAAATTCAGAAGACTCTAAATACAATATTTTATGTTAACCTTCCGACCAGGCTATACAGCTAACTGTACAGCCAAAACGATCGGAAGCAACAGGTAGTTTAGACAAGGGGTTTGAAACGTATATTCGAATGAATATATATTACTTTTAATGATCCTTCCGCAGGTTCACCTACGGAAACCTTGTTCGACTTTTACTTCCGTAGCCCTCGATGGCGCGGAGGGAGGG
>S1|FCQD7IX01BSG8U|284|T_AACCGA|FPY(7-26)|RPN_
AACCGAGCTGCGTTCTTCATCGATGCAAGAGCCTAGAGATCCGTTGTTGAAAGTTTTTATTTTATTGAAGCAAAAGATTCAGACAATGTTGTTTTAATCAAGTTTTGGTAAATAGTCTTGCCACTGGCAACTCCCGGACTTGGGTTATTCACACAAGCCAAAGGTCTTACACAAGGTAAAACATGTCCAGTGGAAGCAACATGGTAGGTAGACAATGGGATATAAAAAACTAAGAGCAGTTTTTCTAGTAATGATCCTTCCGCAGGTTCACCTACGGTAAACCG
>S1|FCQD7IX01BPXON|247|T_TTCTCG|FPY(7-26)|RPN_
TTCTCGGCTGCGTTCTTCATCGATGCGAGAGCCAAGAGATCCGTTGCTGAAAGTTGTATATATTATATAGGCACAACATTCTATTAACATACATTGGGGTAAATGAAGCAACATAGACCTGAAAGGTCTACAAAAAGTGCACAGGTGGAGATATAAAGATGACAAGGTGTGCACATGCTCCCTAGAGAACCAGCAACAACCCATCAGGTTTATTTCAATAATGATCCTTCCGCAGGTTCACCTACGG
>S1|FCQD7IX01BOJBZ|281|T_AACCGA|FPY(7-26)|RPN_
AACCGAGCTGCGTTCTTCATCGATGCAAGAGCCTAGAGATCCGTTGTTGAAAGTTTTTATTTTATTGAAGCAAAAGATTCAGACAATGTTGTTTTAATCAAGTTTTGGTAAATAGTCTTGCCACTGGCAACTCCCGGACTTGGGTTATTCACACAAGCCAAAGGTCTTACACAAGGTAAAACATGTCCAGTGGAAGCAACATGGTAGGTAGACAATGGGATATAAAAAACTAAGAGCAGTTTTTCTAGTAATGATCCTTCCGCAGGTTCACCTACGGTAAA
>S1|FCQD7IX01BV55K|180|T_CCGGAA|FPY(7-26)|RPN_
CCGGAAGCTGCGTTCTTCATCGATGCGAGAACCAAGAGATCCGTTGTTGAAAGTTTTAACTTTTATTTTTAAATTCAGAAGACTCTAAATACAATATTTTATGTTAACCTTCCGACCAGGCTATACAGCTAACTGTACAGCCAAAACGATCGGAAGCAACAGGTAGTTTAGACAAGGGTT
>S1|FCQD7IX01BWLCY|64|T_AACCGA|FPY(7-26)|RPN_
AACCGAGCTGCGTTCTTCATCGATGCAAGAGCCTAGAGATCCGTTGTTGAAAGTTTTATTTATT
>S1|FCQD7IX01BVWP6|299|T_AGTGTT|FPY(7-26)|RPN_
AGTGTTGCTGCGTTCTTCATCGATGCGAGAACCAAGAGATCCGTTGTTGAAAGTTTTAACTTTTATTTTAAATTCAGAAGACTCTAAATACAATATTTTATGTTAACCTTCCGACCAGGCTATACAGCTAACTGTACAGCCAAAACGATCGGAAGCAACAGGTAGTTTAGACAAGGGGTTTGAAACGTATATTCGAATGAATATATATTACTTTTAATGATCCTTCCGCGNGTCACCTAACCGGTAAACCTTGTTACGTACTTTACTTACCAACCACCTCTGTAGTGGCGGCGGAGGGG
>S1|FCQD7IX01BX24A|75|T_TTCTCG|FPY(7-26)|RPN_
TTCTCGGCTGCGTTCTTCATCGATGCGAGAGCCAAGAGATCCGTTGCTGAAAGTTGTATATTTTCACTTTTTATT
>S1|FCQD7IX01BQ7BR|292|T_AACCGA|FPY(7-26)|RPN_
AACCGAGCTGCGTTCTTCATCGATGCAAGAGCCTAGAGATCCGTTGTTGAAAGTTTTTATTTATTGAAGCAAAAGATTCAGACAATGTTGTTTTAATCAAGTTTTGGTAAATAGTCTTGCCACTGGCAACTCCCGGACTTGGGTTATTCACACAAGCCAAAGGTCTTACACAAGGTAAAACATGTCCAGTGGAAGCAACATGGTAGGTAGACAATGGGATATAAAAAACTAAGAGCAGTTTTTCTTAGTAATAGATCCTTCCCGTCCAGGTTCGTACCTACCGGTAAAACCG
>S1|FCQD7IX01BX12W|80|T_CCGGAA|FPY(7-26)|RPN_
CCGGAAGCTGCGTTCTTCATCGATGCGAGAACCCAAGAGATCCCGTTGTTGAAAGTTTTAACTTTATTTAATTATANAGA
>S1|FCQD7IX01BT8VR|66|T_AACAAC|FPY(7-26)|RPN_
AACAACGCTGCGTTCTTCATCGATGCGAGAGCCAAGAGATCCGTTGTTGAAAGTGATCTTTAATTT
>S1|FCQD7IX01BW5ZX|295|T_CCGGAA|FPY(7-26)|RPN_
CCGGAAGCTGCGTTCTTCATCGATGCGAGAACCAAGAGATCCGTTGTTGAAAGTTTTTAACTTTTATTTTTAAATTCAGAAGACTCTAAATACAATATTTTATGTTAACCTTCCGACCAGGCTATACAGCTAACTGTACAGCCAAAACGATCGGAAGCAACAGGTAGTTTAGACAAGGGGTTTGAAACGTATATTCGAATGAATATATATTACTTTTAATGATCCTTCCGCAGGTTCACCTACGGAAACCTTGTTACGACTTTTACTTTCCTTCCGGCTGATGGCGCGAGGGAGG
>S1|FCQD7IX01BUQY3|64|T_AACAAC|FPY(7-26)|RPN_
AACAACGCTGCGTTCTTCATCGATGCAAGAGCCTAGAGATCCGTTGTTGAAAGTTTTATTTATT
>S1|FCQD7IX01BN0BZ|279|T_AACCGA|FPY(7-26)|RPN_
AACCGAGCTGCGTTCTTCATCGATGCAAGAGCCTAGAGATCCGTTGTTGAAAGTTTTTATTTTATTGAAGCAAAAGATTCAGACAATGTTGTTTTAATCAAGTTTTGGTAAATAGTCTTGCCACTGGCAACTCCCGGACTTGGGTTATTCACACAAGCCAAAGGTCTTACACAAGGTAAAACATGTCCAGTGGAAGCAACATGGTAGGTAGACAATGGGATATAAAAAACTAAGAGCAGTTTTTCAGTAATGATCCTTCCGCAGGTTCACCTACGGAAA
>S1|FCQD7IX01BX3SF|286|T_AACCGA|FPY(7-26)|RPN_
AACCGAGCTGCGTTCTTCATCGATGCAAGAGCCTAGAGATCCGTTGTTGAAAGTTTTTATTTTATTGAAGCAAAAGATTCAGACAATGTTGTTTTAATCAAGTTTTGGTAAATAGTCTTGCCACTGGCAACTCCCGGACTTGGGTTATTCACACAAGCCAAAGGTCTTACACAAGGTAAAACATGTCCAGTGGAAGCAACATGGTAGGTAGACAATGGGATATAAAAAACTAAGAGCAGTTTTTCTAGTAATGATCCTTCCCGCAGGTTCACCTACCGGTAAACCG
>S1|FCQD7IX01BSP9U|293|T_AACCGA|FPY(7-26)|RPN_
AACCGAGCTGCGTTCTTCATCGATGCGAGAACCAAGAGATCCGTTGTTGAAAGTTTTAACTTTTATTTTTAAATTCAGAAGACTCTAAATACAATATTTTATGTTAACCTTCCGACCAGGCTATACAGCTAACTGTACAGCCAAAACGATCGGAAGCAACAGGTAGTTTAGACAAGGGGTTTGAAACGTATATTCGAATGAATATATATTACTTTTAATGATCCTTCCGCAGGTTCACCTACGGAAACCTTGTTACGACTTTACTTCCTCGGTTCTGATGGCGGCGAGGGAGG
>S1|FCQD7IX01BVXXN|249|T_TTCTCG|FPY(7-26)|RPN_
TTCTCGGCTGCGTTCTTCATCGATGCGAGAGCCAAGAGATCCGTTGCTGAAAGTTGTATATATTATATAGGCACAACATTCTATTAACATACATTGGGGTAAATGAAGCAACATAGACCTGAAAGGTCTACAAAAAGTGCACAGGTGGAGATATAAAGATGACAAGGTGTGCACATGCTCCCTAGAGAACCAGCAACAACCCATCAGGTTTATTTCAATAATGATCCTTCCGCAGGTTCACCTAACCGG
>S1|FCQD7IX01BRP10|243|T_CCGCTG|FPY(7-26)|RPN_
CCGCTGGCTGCGTTCTTCATCGATGCGAGAGCCAAGAGATCCGTTGCTGAAAGTTGTATATATTATATAGGCACAACATTCTATTAACATACATTGGGGTAAATGAAGCAACATAGACCTGAAAGGTCTACAAAAAGTGCACAGGTGGAGATATAAAGAATGACAAGGTGTGCACATGCTCCCTACGAGAACCAGCAACAACCCATCAGGTTTATTTCAATAATGATCCTTCCGCAGGTTCTA
>S1|FCQD7IX01BNCIF|135|T_CCGCTG|FPY(7-26)|RPN_
CCGCTGGCTGCGTTCTTCATCGATGCGAGAGCCAAGAGATCCGTTGCTGAAAGTTGTATATATTATATAGGCACAACATTCTATTAACATACATTGGGGTAAATGAAGCAACATAGACCTGAAAGGTCTACAAAA
>S1|FCQD7IX01BWAU4|65|T_AACAAC|FPY(7-26)|RPN_
AACAACGCTGCGTTCTTCATCGATGCAAGAGCCTAGAGATCCGTTGTTGAAAGTTTTTATTTATT
>S1|FCQD7IX01BRDHJ|249|T_TTCTCG|FPY(7-26)|RPN_
TTCTCGGCTGCGTTCTTCATCGATGCGAGAGCCAAGAGATCCGTTGCTGAAAGTTGTATATATTATATAGGCACAACATTCTATTAACATACATTGGGGTAAATGAAGCAACATAGACCTGAAAGGTCTACAAAAAGTGCACAGGTGGAGATATAAAGATGACAAGGTGTGCACATGCTCCCTAGAGAACCAGCAACAACCCATCAGGTTTATTTCAATAATGATCCTTCCGCAGGTTCACCTAACCGG
>S1|FCQD7IX01BOZP1|294|T_CCGGAA|FPY(7-26)|RPN_
CCGGAAGCTGCGTTCTTCATCGATGCGAGAACCAAGAGATCCGTTGTTGAAAGTTTTAACTTTTATTTTTAAATTCAGAAGACTCTAAATACAATATTTTATGTTAACCTTCCGACCAGGCTATACAGCTAACTGTACAGCCAAAACGATCGGAAGCAACAGGTAGTTTAGACAAGGGGTTTGAAACGTATATTCGAATGAATATATATTACTTTTAATGATCCTTCCGCAGGTTCACCTACGGAAACCTTGTTACGACTTTTACTTTCCTTCCGGCTGATGGCGCGAGGGAGG
>S1|FCQD7IX01BVM15|251|T_GGCTAC|FPY(7-26)|RPN_
GGCTACGCTGCGTTCTTCATCGATGCGAGAGCCAAGAGATCCGTTGCTGAAAGTTGTATATTTTCACTTTTTTATCAACATTCTAAACAATGAGGTTGTGTAAAATGACATAGACCCTGAAAGGGCAAAGCCGGCCTTTTGAAGAAGCAAAAAGCAACAGCAGTCCCGACTCGAATGAGAGGCTCATTCATTCCAGGGATCTACAAAATGTGCACAGTTGGAAGAAATAATAAATATGAGACAAGCGTGCA
>S1|FCQD7IX01BXYQY|279|T_AGTGTT|FPY(7-26)|RPN_
AGTGTTGCTGCGTTCTTCATCGATGCGAGAACCAAGAGATCCGTTGTTGAAAGTTTTAACTTTTATTTTAAATTCAGAAGACTCTAAATACAATATTTTATGTTAACCTTCCGACCAGGCTATACAGCTAACTGTACAGCCAAAACGATCGGAAGCAACAGGTAGTTTAGACAAGGGGTTTGAAACGTATATTCGAATGAATATATATTACTTTTAATGATCCTTCCGCAGGTTCACCTACGGAAAACCTTGTTTACGTACTTTTACTTTCCACACNCT
>S1|FCQD7IX01BZ2IT|295|T_AACCGA|FPY(7-26)|RPN_
AACCGAGCTGCGTTCTTCATCGATGCAAGAGCCTAGAGATCCGTTGTTGAAAGTTTTTATTTTATTGAAGCAAAAGATTCAGACAATGTTGTTTTAATCAAGTTTTGGTAAATAGTCTTGCCACTGGCAACTCCCGGACTTGGGTTATTCACACAAGCCAAAGGTCTTACACAAGGTAAAACATGTCCAGTGGAAGCAACATGGTAGGTAGACAATGGGATATAAAAAACTAAAGAGCAGTTTTTCTTAGTAATAGATCCTTTCCCGTCCAGGTTCGTACCTACCGGTAAAACCG
>S1|FCQD7IX01BV1C3|244|T_AACGCG|FPY(7-26)|RPN_
AACGCGGCTGCGTTCTTCATCGATGCGAGAGCCAAGAGATCCGTTGCTGAAAGTTGTATATAAATGCGTTATCGCAAGTAAACATTCTATAACTGAAGCGTGTGTAGTAAAACATAAGAAAGACTTTTCAACTGACTTGCGCCAGCGTCCCGGTCATTCTTACAAAGAGTGCACAGAGGTTGAAGAGTGGAATGAGCCGAGCGTGCACATGCCTTGTGAAAGGCCAGCTACAACCCGTTTCAAA
>S1|FCQD7IX01BSE5L|293|T_AACAAC|FPY(7-26)|RPN_
AACAACGCTGCGTTCTTCATCGATGCAAGAGCCTAGAGATCCGTTGTTGAAAGTTTTTATTTTATTGAAGCAAAAGATTCAGACAATGTTGTTTTAATCAAGTTTTGGTAAATAGTCTTGCCACTGGCAACTCCCGGACTTGGGTTATTCACACAAGCCAAAGGTCTTACACAAGGTAAAACATGTCCAGTGGAAGCAACATGGTAGGTAGACAATGGGATATAAAAAACTAAGAGCAGTTTTTCTTAGTAATAGATCCTTTCCCGCCAGGTTCGACCTAACCGGTAAAACCG
>S1|FCQD7IX01BS9VU|71|T_GGCTAC|FPY(7-26)|RPN_
GGCTACGCTGCGTTCTTCATCGATGCGAGAGCCAAGAGATCCGTTGCTGAAAGTTGTATATTNTTATTTAT
>S1|FCQD7IX01BTPCB|249|T_AACGCG|FPY(7-26)|RPN_
AACGCGGCTGCGTTCTTCATCGATGCGAGAGCCAAGAGATCCGTTGCTGAAAGTTGTATATATTATATAGGCACAACATTCTATTAACATACATTGGGGTAAATGAAGCAACATAGACCTGAAAGGTCTACAAAAAGTGCACAGGTGGAGATATAAAGATGACAAGGTGTGCACATGCTCCCTAGAGAACCAGCAACAACCCATCAGGTTTATTTCAATAATGATCCTTCCGCAGGTTCACCTAACCGG
>S1|FCQD7IX01BV50O|242|T_GGCTAC|FPY(7-26)|RPN_
GGCTACGCTGCGTTCTTCATCGATGCGAGAGCCAAGAGATCCGTTGTTGAAAGTTGTACATTTGTAGTGCTCAGCACAACATTATTATTCGTTACATTCGTATGGGTGTAAAAAATCCTCAGCCAGCCGAAGCCAGCAGAGGCAAAGGTGCACAAATGGGTGGTCGATATAAATGCCCCCAACGTGCACATGCTCTTGAAAGAGCCAGCACTGAAGGTAGACAATTTAACATCGGTAATGAT
>S1|FCQD7IX01BRVVD|279|T_AACAAC|FPY(7-26)|RPN_
AACAACGCTGCGTTCTTCATCGATGCAAGAGCCTAGAGATCCGTTGTTGAAAGTTTTTATTTTATTGAAGCAAAAGATTCAGACAATGTTGTTTTAATCAAGTTTTGGTAAATAGTCTTGCCACTGGCAACTCCCGGACTTGGGTTATTCACACAAGCCAAAGGTCTTACACAAGGTAAAACATGTCCAGTGGAAGCAACATGGTAGGTAGACAATGGGATATAAAAAACTAAGAGCAGTTTTTCAGTAATGATCCTTCCGCAGGTTCACCTACGGAAA
>S1|FCQD7IX01BVX8E|65|T_AACCGA|FPY(7-26)|RPN_
AACCGAGCTGCGTTCTTCATCGATGCAAGAGCCTAGAGATCCGTTGTTGAAAGTTTTNTTTATTT
>S1|FCQD7IX01BYYV6|247|T_AACAAC|FPY(7-26)|RPN_
AACAACGCTGCGTTCTTCATCGATGCGAGAGCCAAGAGATCCGTTGCTGAAAGTTGTATTGTATTGCGTTAAACGCGGTACACATTCCATGAGACTTTGTTACAGTGTGTGTGGTAAAAACGCAGAACCATAGTGGGAGGGACAGGCCCCCCGACCATAGAACTACAGAGGGTGCACAGGTGTGAGTGGATGTGTGAACAGAGCGTGCACATGCCCCCATTTGAGGACCAGCAACAACTCTTGTTGA
>S1|FCQD7IX01BPH04|248|T_TTCTCG|FPY(7-26)|RPN_
TTCTCGGCTGCGTTCTTCATCGATGCGAGAGCCAAGAGATCCGTTGCTGAAAGTTGTATATATTATATAGGCACAACATTCTATTAACATACATTGGGGTAAATGAAGCAACATAGACCTGAAAGGTCTACAAAAAGTGCACAGGTGGAGATATAAAGATGACAAGGTGTGCACATGCTCCCTAGAGAACCAGCAACAACCCATCAGGTTTATTTCAATAATGATCCTTCCGCAGGTTCACCTAACGG
>S1|FCQD7IX01BVHSR|54|T_AACAAC|FPY(7-26)|RPN_
AACAACGCTGCGTTCTTCATCGATGCGAGAGCCAAGAGATCCGTTGTNAAGAGT
>S1|FCQD7IX01BZBV6|291|T_AACCGA|FPY(7-26)|RPN_
AACCGAGCTGCGTTCTTCATCGATGCAAGAGCCTAGAGATCCGTTGTTGAAAGTTTTTATTTATTGAAGCAAAAGATTTCAGACAATGTTGTTTTAATCAAGTTTTGGTAATAGTCTTGCCACTGGCAACTCCCGGACTTGGGTTATTCACACAAGACCAAAGGTCTTACACAAGGTAAAACATGTCCAGTGGAAGCAACATGGTAGGTAGACAATGGGATAATAAAAAACTAAGAGCAGTTTTTCTAGTAATAGATCCTTCCGTCAGGTTACGTACCTACCGGTAAACCG
>S1|FCQD7IX01BW1D8|260|T_AACAAC|FPY(7-26)|RPN_
AACAACGCTGCGTTCTTCATCGATGCGAGAACCAAGAGATCCATTGTTGAAAGTTGTTTTACAATTGGTTAATCAAAGCATTCAAATATATCAATGGTGTGTAAAAAAGCATAGACATATATGTCTACTTGGAGTGCACAGGTGGATAATGGGTTTTTAAGAGTGCACATACCAAAGGCCAGCACATCTTTAAAAATCATAATGATCCTTCCGCAGGTTCACCTACGGAAACCTTGTTACGACTTTTACTTTCCGTTGTT
>S1|FCQD7IX01BZ8ZD|329|T_CCGGAA|FPY(7-26)|RPN_
CCGGAAGCTGCGTTCTTCATCGATGCGAGAACCAAGAGATCCGTTGTTGAAAGTTTTTAACTTTTATTTTTAAATTCAGAAGACTCTAAATACAATATTTTATGTTAACCTTCCGACCAGGCTATACAGCTAACTGTACAGCCAAAACGATCGGAAGCAACAGGTAGTTTAGACAAGGGGTTTGGAAACGTATATTCGAATGAATATATATTACTTTTAATGATCCTTCCCGTCCAGGTTCGTACCCTAACCGGAAAACCCGTTTACGTTTACGTACCTTTTAACCTTTTCCCTTTCCCGGTCCGTGATGGCGGCCGGAGGGGAGGGCG
>S1|FCQD7IX01BVZN9|283|T_AACCGA|FPY(7-26)|RPN_
AACCGAGCTGCGTTCTTCATCGATGCAAGAGCCTAGAGATCCGTTGTTGAAAGTTTTTATTTTATTGAAGCAAAAGATTCAGACAATGTTGTTTTAATCAAGTTTTGGTAAATAGTCTTGCCACTGGCAACTCCCGGACTTGGGTTATTCACACAAGCCAAAGGTCTTACACAAGGTAAAACATGTCCAGTGGAAGCAACATGGTAGGTAGACAATGGGATATAAAAAACTAAGAGCAGTTTTCTAGTAATGATCCTTCCGCAGGTTCACCTACGGTAAACCG
>S1|FCQD7IX01BXA42|284|T_AACAAC|FPY(7-26)|RPN_
AACAACGCTGCGTTCTTCATCGATGCAAGAGCCTAGAGATCCGTTGTTGAAAGTTTTTATTTTATTGAAGCAAAAGATTCAGACAATGTTGTTTTAATCAAGTTTTGGTAAATAGTCTTGCCACTGGCAACTCCCGGACTTGGGTTATTCACACAAGCCAAAGGTCTTACACAAGGTAAAACATGTCCAGTGGAAGCAACATGGTAGGTAGACAATGGGATATAAAAACTAAGAAGCAGTTTTTCTAGTAATGATCCTTCCGCAGGTTCACCTACGGTAAACCG
>S1|FCQD7IX01BRV6R|280|T_AACAAC|FPY(7-26)|RPN_
AACAACGCTGCGTTCTTCATCGATGCAAGAGCCTAGAGATCCGTTGTTGAAAGTTTTTATTTTATTGAAGCAAAAGATTCAGACAATGTTGTTTTAATCAAGTTTTGGTAAATAGTCTTGCCACTGGCAACTCCCGGACTTGGGTTATTCACACAAGCCAAAGGTCTTACACAAGGTAAAACATGTCCAGTGGAAGCAACATGGTAGGTAGACAATGGGATATAAAAAACTAAGAGCAGTTTTTCTAGTAATGATCCTTCCGCAGGTTCACCTACGGAAA
>S1|FCQD7IX01BX58S|295|T_AACAAC|FPY(7-26)|RPN_
AACAACGCTGCGTTCTTCATCGATGCAAGAGCCTAGAGATCCGTTGTTGAAAGTTTTTATTTTATTGAAGCAAAAGATTCAGACAATGTTGTTTTAATCAAGTTTTGGTAAATAGTCTTGCCACTGGCAACTCCCGGACTTGGGTTATTCACACAAGCCAAAGGTCTTACACAAGGTAAAACATGTCCAGTGGAAGCAACATGGTAGGTAGACAATGGGATATAAAAACTAANAAGCAGTTTTTCTTTAGTAATAGTATCCTTCCCGTCCACGGTTCGTACCTACCGGTAAACCG
>S1|FCQD7IX01BTI7Y|284|T_AACCGA|FPY(7-26)|RPN_
AACCGAGCTGCGTTCTTCATCGATGCAAGAGCCTAGAGATCCGTTGTTGAAAGTTTTTATTTTATTGAAGCAAAAGATTCAGACAATGTTGTTTTAATCAAGTTTTGGTAAATAGTCTTGCCACTGGCAACTCCCGGACTTGGGTTATTCACACAAGCCAAAGGTCTTACACAAGGTAAAACATGTCCAGTGGAAGCAACATGGTAGGTAGACAATGGGATATAAAAAACTAAGAGCAGTTTTTCTAGTAATGATCCTTCCGCAGGTTCACCTACGGTAAACCG
>S1|FCQD7IX01BQRF8|251|T_GGCTAC|FPY(7-26)|RPN_
GGCTACGCTGCGTTCTTCATCGATGCGAGAGCCAAGAGATCCGTTGCTGAAAGTTGTATATTTTCACTTTTTTATCAACATTCTAAACAATGAGGTTGTGTAAAATGACATAGACCCTGAAAGGGCAAAGCCGGCCTTTTGAAGAAGCAAAAAGCAACAGCAGTCCCGACTCGAATGAGAGGCTCATTCATTCCAGGGATCTACAAAATGTGCACAGTTGGAAGAAATAATAAATATGAGACAAGCGTGCA
>S1|FCQD7IX01BSM45|133|T_GGCTAC|FPY(7-26)|RPN_
GGCTACGCTGCGTTCTTCATCGATGCGAGAGCCAAGAGATCCGTTGCTGAAAGTTGTATATATTATATAGGCACAACATTCTATTAACATACATTGGGGTAAATGAAGCAACATAGACCTGAAGGTCTACAAA
>S1|FCQD7IX01BPH14|240|T_CCGCTG|FPY(7-26)|RPN_
CCGCTGGCTGCGTTCTTCATCGATGCGAGAGCCAAGAGATCCGTTGCTGAAAGTTGTATATATTATATAGGCACAACATTCTATTAACATACATTGGGGTAAATGAAGCAACATAGACCTGAAAGGTCTACAAAAAGTGCACAGGTGGAGATATAAAGATGACAAGGTGTGCACATGCTCCCTAGAGAACCAGCAACAACCCATCAGGTTTATTTCAATAATGATCCTTCCGCAGGTTCA
>S1|FCQD7IX01BXSIV|240|T_CCGCTG|FPY(7-26)|RPN_
CCGCTGGCTGCGTTCTTCATCGATGCGAGAGCCAAGAGATCCGTTGCTGAAAGTTGTATATATTATATAGGCACAACATTCTATTAACATACATTGGGGTAAATGAAGCAACATAGACCTGAAAGGTCTACAAAAGTGCACAGGTGGAGATATAAAGAATGACAAGGTGGTGCACATGCTCCCTACGAGAACCAGCAACAACCCACTCTAGGTTTTAATTTTCTAATAATGNTCCTTCCG
>S1|FCQD7IX01BM9DF|135|T_TTCTCG|FPY(7-26)|RPN_
TTCTCGGCTGCGTTCTTCATCGATGCGAGAGCCAAGAGATCCGTTGCTGAAAGTTGTATATATTATATAGGCACAACATTCTATTAACATACATTGGGGTAAATGAAGCAACATAGACCTGAAAGGTCTACAAAA
>S1|FCQD7IX01BY645|276|T_AACGCG|FPY(7-26)|RPN_
AACGCGGCTGCGTTCTTCATCGATGCGAGAGCCAAGAGATCCGTTGCTGAAAGTTGTATATATTATATAGGCACAACATTCTATTAACATACATTGGGGTAAATGAAGCAACATAGACCTGAAAGGTCTACAAAAAGTGCACAGGTGGAGATATAAAGAATGACAAGGTGTGCACATGCTCCCTAGAGAACCAGCAACAACCCAACTCAGGTTTTAATTTTACTAAATAAATTAGGATCCCTTTCCCCGGTCCAGGGTTTACACCCTAAACCCGGG
>S1|FCQD7IX01BXQ0N|250|T_CCGGAA|FPY(7-26)|RPN_
CCGGAAGCTGCGTTCTTCATCGATGCGAGAGCCAAGAGATCCGTTGCTGAAAGTTGTATATATTATATTAGGCACAACATTCTATTAACATACATTGGGGTAAATGAAGCAACATAGACCTGAAAGGTCTACAAAAAGTGCACAGGTGGAGATATAAAGATGACAAGGTGTGCACATGCTCCCTAGAGAACCAGCAACAACCCATCAGGTTTATTTCAATAATGATCCTTCCGCAGGTTCACCTAACCGG
>S1|FCQD7IX01BS7WE|280|T_AACAAC|FPY(7-26)|RPN_
AACAACGCTGCGTTCTTCATCGATGCAAGAGCCTAGAGATCCGTTGTTGAAAGTTTTTATTTTATTGAAGCAAAAGATTCAGACAATGTTGTTTTAATCAAGTTTTGGTAAATAGTCTTGCCACTGGCAACTCCCGGACTTGGGTTATTCACACAAGCCAAAGGTCTTACACAAGGTAAAACATGTCCAGTGGAAGCAACATGGTAGGTAGACAATGGGATATAAAAAACTAAGAGCAGTTTTTCTAGTAATGATCCTTCCGCAGGTTCACCTACGGAAA
>S1|FCQD7IX01BY42Z|249|T_GGCTAC|FPY(7-26)|RPN_
GGCTACGCTGCGTTCTTCATCGATGCGAGAGCCAAGAGATCCGTTGCTGAAAGTTGTATATATTATATAGGCACAACATTCTATTAACATACATTGGGGTAAATGAAGCAACATAGACCTGAAAGGTCTACAAAAAGTGCACAGGTGGAGATATAAAGATGACAAGGTGTGCACATGCTCCCTAGAGAACCAGCAACAACCCATCAGGTTTATTTCAATAATGATCCTTCCGCAGGTTCACCTAACCGG
>S1|FCQD7IX01BSVD1|100|T_TTCTCG|FPY(7-26)|RPN_
TTCTCGGCTGCGTTCTTCATCGATGCGAGAGCCAAGAGATCCGTTGCTGAAAGTTGTATATTTTCACTTTTTTATTNACATNTAACAANNGTGTGTAATA
>S1|FCQD7IX01BWOH2|252|T_CCGCTG|FPY(7-26)|RPN_
CCGCTGGCTGCGTTCTTCATCGATGCGAGAGCCAAGAGATCCGTTGCTGAAAGTTGTATATTTTCACTTTTTTATCAACATTCTAAACAATGAGGTTGTGTAAAATAGACATAGACCCTGAAAGGGCAAAGCCGGCCTTTTGAAGAAGCAAAAGACAACAGCAGTCCCGACTCGAATGAGAGGCTCATTCATTCCAGGGATCTACAAAATGTGCACAGTTGGAAGAAATAAATAAATAATGAGACAAGCGTG
>S1|FCQD7IX01BNHV9|294|T_CCGGAA|FPY(7-26)|RPN_
CCGGAAGCTGCGTTCTTCATCGATGCGAGAACCAAGAGATCCGTTGTTGAAAGTTTTAACTTTTATTTTTAAATTCAGAAGACTCTAAATACAATATTTTATGTTAACCTTCCGACCAGGCTATACAGCTAACTGTACAGCCAAAACGATCGGAAGCAACAGGTAGTTTAGACAAGGGGTTTGAAACGTATATTCGAATGAATATATATTACTTTTAATGATCCTTCCGCAGGTTCACCTACGGAAACCTTGTTACGACTTTTACTTTCCTTCCGGCNGATGGCGCGAGGGAGG
>S1|FCQD7IX01BO3BK|250|T_GGCTAC|FPY(7-26)|RPN_
GGCTACGCTGCGTTCTTCATCGATGCGAGAGCCAAGAGATCCGTTGCTGAAAGTTGTATATATTATATAGGCACAACATTCTATTAACATACATTGGGGTAAATGAAGCAACATAGACCTGAAAGGTCTACAAAAAGTGCACAGGTGGAGATATAAAGAATGACAAGGTGTGCACATGCTCCCTAGAGAACCAGCAACAACCCATCAGGTTTATTTCAATAATGATCCTTCCGCAGGTTCACCTAACCGG
>S1|FCQD7IX01BU5HM|249|T_AACGCG|FPY(7-26)|RPN_
AACGCGGCTGCGTTCTTCATCGATGCGAGAGCCAAGAGATCCGTTGCTGAAAGTTGTATATATTATATAGGCACAACATTCTATTAACATACATTGGGGTAAATGAAGCAACATAGACCTGAAAGGTCTACAAAAAGTGCACAGGTGGAGATATAAAGATGACAAGGTGTGCACATGCTCCCTAGAGAACCAGCAACAACCCATCAGGTTTATTTCAATAATGATCCTTCCGCAGGTTCACCTAACCGG
>S1|FCQD7IX01BTST7|240|T_CCGCTG|FPY(7-26)|RPN_
CCGCTGGCTGCGTTCTTCATCGATGCGAGAGCCAAGAGATCCGTTGCTGAAAGTTGTATATATTATATAGGCACAACATTCTATTAACATACATTGGGGTAAATGAAGCAACATAGACCTGAAAGGTCTACAAAAAGTGCACAGGTGGAGATATAAAGATGACAAGGTGTGCACATGCTCCCTAGAGAACCAGCAACAACCCATCAGGTTTATTTCAATAATGATCCTTCCGCAGGTTCA
>S1|FCQD7IX01BVU1Y|65|T_AACCGA|FPY(7-26)|RPN_
AACCGAGCTGCGTTCTTCATCGATGCAAGAGCCTAGAGATCCGTTGTTGAAAGTTTTTNTTTATT
>S1|FCQD7IX01BMR1P|295|T_AACCGA|FPY(7-26)|RPN_
AACCGAGCTGCGTTCTTCATCGATGCAAGAGCCTAGAGATCCGTTGTTGAAAGTTTTTATTTTATTGAAGCAAAAGATTCAGACAATGTTGTTTTAATCAAGTTTTGGTAAATAGTCTTGCCACTGGCAACTCCCGGACTTGGGTTATTCACACAAGCCAAAGGTCTTACACAAGGTAAAACATGTCCAGTGGAAGCAACATGGTAGGTAGACAATGGGATATAAAAAACTAAAGAAGCAGTTTTTCTTAGTAATAGATCCTTCCCGTCCAGGTTCGTACCTACCGGTAAAACCG
>S1|FCQD7IX01BTD4K|101|T_GGCTAC|FPY(7-26)|RPN_
GGCTACGCTGCGTTCTTCATCGATGCGAGAGCCAAGAGATCCGTTGCTGAAAGTTGTATATTTTTCACTTTTTTATTNACATNTAACAANNGTGTGTAATA
>S1|FCQD7IX01BXSFH|284|T_AACCGA|FPY(7-26)|RPN_
AACCGAGCTGCGTTCTTCATCGATGCAAGAGCCTAGAGATCCGTTGTTGAAAGTTTTTATTTTATTGAAGCAAAAGATTCAGACAATGTTGTTTTAATCAAGTTTTGGTAAATAGTCTTGCCACTGGCAACTCCCGGACTTGGGTTATTCACACAAGCCAAAGGTCTTACACAAGGTAAAACATGTCCAGTGGAAGCAACATGGTAGGTAGACAATGGGATATAAAAAACTAAGAGCAGTTTTTCTAGTAATGNTCCTTCCGCAGGTTCACCTACGGTAAACCG
>S1|FCQD7IX01BYPKF|130|T_AACCGA|FPY(7-26)|RPN_
AACCGAGCTGCGTTCTTCATCGATGCGAGAGCCAAGAGATCCGTTGTTGAAAGTGATCTTTAATTTTATCATTAATACATAAATTTTATACATTCAAGAGTGGGTTTTAAATATAAACGATCGCAACTAC
>S1|FCQD7IX01BXFFD|248|T_TTCTCG|FPY(7-26)|RPN_
TTCTCGGCTGCGTTCTTCATCGATGCGAGAGCCAAGAGATCCGTTGCTGAAAGTTGTATATATTATATAGGCACAACATTCTATTAACATACATTGGGGTAAATGAAGCAACATAGACCTGAAAGGTCTACAAAAAGTGCACAGGTGGAGATATAAAGATGACAAGGTGTGCACATGCTCCCTAGAGAACCAGCAACAACCCATCAGGTTTATTTCAATAATGATCCTTCCGCAGGTTCACCTAACGG
>S1|FCQD7IX01BTPQA|71|T_CCGGAA|FPY(7-26)|RPN_
CCGGAAGCTGCGTTCTTCATCGATGCGCGTTACGACTTTTACTTCCTTCCGGCTGATGGCGCGAGGGAGGC
>S1|FCQD7IX01BST3K|283|T_AACAAC|FPY(7-26)|RPN_
AACAACGCTGCGTTCTTCATCGATGCAAGAGCCTAGAGATCCGTTGTTGAAAGTTTTTATTTTATTGAAGCAAAAGATTCAGACAATGTTGTTTTAATCAAGTTTTGGTAAATAGTCTTGCCACTGGCAACTCCCGGACTTGGGTTATTCACACAAGCCAAAGGTCTTACACAAGGTAAAACATGTCCAGTGGAAGCAACATGGTAGGTAGACAATGGGATATAAAAAACTAAGAGCAGTTTTTCTAGTAATGATCCTTCCGCAGGTTCACCTACGGTAAACC
>S1|FCQD7IX01BQKRE|70|T_GGCTAC|FPY(7-26)|RPN_
GGCTACGCTGCGTTCTTCATCGATGCGAGAGCCAAGAGATCCGTTGCTGAAAGTTGTATATTNTATTTAT
>S1|FCQD7IX01BWJK0|280|T_AACCGA|FPY(7-26)|RPN_
AACCGAGCTGCGTTCTTCATCGATGCAAGAGCCTAGAGATCCGTTGTTGAAAGTTTTTATTTTATTGAAGCAAAAGATTCAGACAATGTTGTTTTAATCAAGTTTTGGTAAATAGTCTTGCCACTGGCAACTCCCGGACTTGGGTTATTCACACAAGCCAAAGGTCTTACACAAGGTAAAACATGTCCAGTGGAAGCAACATGGTAGGTAGACAATGGGATATAAAAAACTAAGAGCAGTTTTTCTAGTAATGATCCTTCCGCAGGTTCACCTACGGAAA
>S1|FCQD7IX01BY3XP|282|T_AACAAC|FPY(7-26)|RPN_
AACAACGCTGCGTTCTTCATCGATGCAAGAGCCTAGAGATCCGTTGTTGAAAGTTTTTATTTATTGAAGCAAAAGATTCAGACAATGTTGTTTTAATCAAGTTTTGGTAAATAGTCTTGCCACTGGCAACTCCCGGACTTGGGTTATTCACACAAGCCAAAGGTCTTACACAAGGTAAAACATGTCCAGTGGAAGCAACATGGTAGGTAGACAATGGGATATAAAAACTAAGAGNNGTTTTCTTAGTAATGATCCTTCCGCAGGTTCACCTACGGTAAACCG
>S1|FCQD7IX01BQP2D|280|T_AACCGA|FPY(7-26)|RPN_
AACCGAGCTGCGTTCTTCATCGATGCAAGAGCCTAGAGATCCGTTGTTGAAAGTTTTTATTTTATTGAAGCAAAAGATTCAGACAATGTTGTTTTAATCAAGTTTTGGTAAATAGTCTTGCCACTGGCAACTCCCGGACTTGGGTTATTCACACAAGCCAAAGGTCTTACACAAGGTAAAACATGTCCAGTGGAAGCAACATGGTAGGTAGACAATGGGATATAAAAAACTAAGAGCAGTTTTTCTAGTAATGATCCTTCCGCAGGTTCACCTACGGAAA
>S1|FCQD7IX01BSWN5|72|T_AGTGTT|FPY(7-26)|RPN_
AGTGTTGCTGCGTTCTTCATCGATGCGAGAACCAAGAGATCCGTTGTTGAAAGTTTTATTATTATTATTATA
>S1|FCQD7IX01BRIPD|251|T_GGCTAC|FPY(7-26)|RPN_
GGCTACGCTGCGTTCTTCATCGATGCGAGAGCCAAGAGATCCGTTGCTGAAAGTTGTATATTTTCACTTTTTTATCAACATTCTAAACAATGAGGTTGTGTAAAATGACATAGACCCTGAAAGGGCAAAGCCGGCCTTTTGAAGAAGCAAAAAGCAACAGCAGTCCCGACTCGAATGAGAGGCTCATTCATTCCAGGGATCTACAAAATGTGCACAGTTGGAAGAAATAATAAATATGAGACAAGCGTGCA
>S1|FCQD7IX01BY9UR|281|T_AACAAC|FPY(7-26)|RPN_
AACAACGCTGCGTTCTTCATCGATGCAAGAGCCTAGAGATCCGTTGTTGAAAGTTTTTATTTTATTGAAGCAAAAGATTCAGACAATGTTGTTTTAATCAAGTTTTGGTAAATAGTCTTGCCACTGGCAACTCCCGGACTTGGGTTATTCACACAAGCCAAAGGTCTTACACAAGGTAAAACATGTCCAGTGGAAGCAACATGGTAGGTAGACAATGGGATATAAAAAACTAAGAGCAGTTTTTCTAGTAATGATCCTTCCGCAGGTTCACCTACGGTAAA
>S1|FCQD7IX01BV5JD|252|T_AACGCG|FPY(7-26)|RPN_
AACGCGGCTGCGTTCTTCATCGATGCGAGAGCCAAGAGATCCGTTGCTGAAAGTTGTATATTTTCACTTTTTTATCAACATTCTAAACAATGAGGTTGTGTAAAATGACATAGACCCTGAAAGGGCAAAGCCGGCCTTTTGAAGAAGCAAAAAGCAACAGCAGTCCCGACTCGAATGAGAGGCTCATTCATTCCAGGGATCTAACAAAATGTGCACAGTTGGAAGAAATAATAAATATGAGACAAGCGTGCA
>S1|FCQD7IX01BZ82L|248|T_TTCTCG|FPY(7-26)|RPN_
TTCTCGGCTGCGTTCTTCATCGATGCGAGAGCCAAGAGATCCGTTGCTGAAAGTTGTATATATTATATAGGCACAACATTCTATTAACATACATTGGGGTAAATGAAGCAACATAGACCTGAAAGGTCTACAAAAGTGCACAGGTGGAGATATAAAGATGACAAGGTGTGCACATGCTCCCTAGAGAACCAGCAACAACCCATCAGGTTTATTTCAANAATGATCCTTCCGCAGGTTCACCTAACCGG
>S1|FCQD7IX01BWWP4|248|T_TTCTCG|FPY(7-26)|RPN_
TTCTCGGCTGCGTTCTTCATCGATGCGAGAGCCAAGAGATCCGTTGCTGAAAGTTGTATATATTATATAGGCACAACATTCTATTAACATACATTGGGGTAAATGAAGCAACATAGACCTGAAAGGTCTACAAAAAGTGCACAGGTGGAGATATAAAGATGACAAGGTGTGCACATGCTCCCTAGAGAACCAGCAACAACCCATCAGGTTTATTTCAATAATGATCCTTCCGCAGGTTCACCTAACGG
>S1|FCQD7IX01BMX8V|249|T_TTCTCG|FPY(7-26)|RPN_
TTCTCGGCTGCGTTCTTCATCGATGCGAGAGCCAAGAGATCCGTTGCTGAAAGTTGTATATCTTCACTTTTTTATCAACATTCTAAACAATGAGGTTGTGTAAAATGACATAGACCCTGAAAGGGCAAAGCCGGCCTTTTGAAGAAGCAAAAAGCAACAGCAGTCCCGACTCGAATGAGAGGCTCATTCATTCCAGGGATCTACAAAATGTGCACAGTTGGAAGAAATAATAAATATGAGACAAGCGTG
>S1|FCQD7IX01BUEXH|280|T_AACCGA|FPY(7-26)|RPN_
AACCGAGCTGCGTTCTTCATCGATGCAAGAGCCTAGAGATCCGTTGTTGAAAGTTTTTATTTTATTGAAGCAAAAGATTCAGACAATGTTGTTTTAATCAAGTTTTGGTAAATAGTCTTGCCACTGGCAACTCCCGGACTTGGGTTATTCACACAAGCCAAAGGTCTTACACAAGGTAAAACATGTCCAGTGGAAGCAACATGGTAGGTAGACAATGGGATATAAAAAACTAAGAGCAGTTTTTCTAGTAATGATCCTTCCGCAGGTTCACCTACGGAAA
>S1|FCQD7IX01BPERD|280|T_AACCGA|FPY(7-26)|RPN_
AACCGAGCTGCGTTCTTCATCGATGCAAGAGCCTAGAGATCCGTTGTTGAAAGTTTTTATTTTATTGAAGCAAAAGATTCAGACAATGTTGTTTTAATCAAGTTTTGGTAAATAGTCTTGCCACTGGCAACTCCCGGACTTGGGTTATTCACACAAGCCAAAGGTCTTACACAAGGTAAAACATGTCCAGTGGAAGCAACATGGTAGGTAGACAATGGGATATAAAAAACTAAGAGCAGTTTTTCTAGTAATGATCCTTCCGCAGGTTCACCTACGGAAA
>S1|FCQD7IX01BSOYE|248|T_TTCTCG|FPY(7-26)|RPN_
TTCTCGGCTGCGTTCTTCATCGATGCGAGAGCCAAGAGATCCGTTGCTGAAAGTTGTATATATTATATAGGCACAACATTCTATTAACATACATTGGGGTAAATGAAGCAACATAGACCTGAAAGGTCTACAAAAAGTGCACAGGTGGAGATATAAAGATGACAAGGTGTGCACATGCTCCCTAGAGAACCAGCAACAACCCATCAGGTTTATTTCAATAATGATCCTTCCGCAGGTTCACCTAACGG
>S1|FCQD7IX01BPA1N|135|T_GGCTAC|FPY(7-26)|RPN_
GGCTACGCTGCGTTCTTCATCGATGCGAGAGCCAAGAGATCCGTTGCTGAAAGTTGTATATATTATATAGGCACAACATTCTATTAACATACATTGGGGTAAATGAAGCAACATAGACCTGAAAGGTCTACAAAA
>S1|FCQD7IX01BZWDV|292|T_AACAAC|FPY(7-26)|RPN_
AACAACGCTGCGTTCTTCATCGATGCAAGAGCCTAGAGATCCGTTGTTGAAAGTTTTTATTTATTGAAGCAAAAGATTCAGACAATGTTGTTTTAATCAAGTTTTGGTAAATAGTCTTGCCACTGGCAACTCCCGGACTTGGGTTATTCACACAAGCCAAAGGTCTTACACAAGGTAAAACATGTCCAGTGGAAGCAACATGGTAGGTAGACAATGGGATATAAAAAACTAAGAGCAGTTTTTCTTAGTAATAGATCCTTCCCGTCCAGGTTACGTACCTACCGGTAAACCG
>S1|FCQD7IX01BUX13|243|T_GGCTAC|FPY(7-26)|RPN_
GGCTACGCTGCGTTCTTCATCGATGCGAGAGCCAAGAGATCCGTTGTTGAAAGTTGTACATTTGTAGTGCTCAGCACAACATTATTATTCGTTACATTCGTATGGGTGTAAAAATACCTCAGCCAGCCGAAGCCAGCAGAGGCAAAGGTGCACAAATGGGTGGTCGATATAAATGCCCCCAACCGTGCACATGCTCTTGAAAGAGCCAGCACTGAAGGTAGACAATTTAACATCGGTAATGAT
>S1|FCQD7IX01BU7FX|249|T_GGCTAC|FPY(7-26)|RPN_
GGCTACGCTGCGTTCTTCATCGATGCGAGAGCCAAGAGATCCGTTGCTGAAAGTTGTATATATTATATAGGCACAACATTCTATTAACATACATTGGGGTAAATGAAGCAACATAGACCTGAAAGGTCTACAAAAAGTGCACAGGTGGAGATATAAAGATGACAAGGTGTGCACATGCTCCCTAGAGAACCAGCAACAACCCATCAGGTTTATTTCAATAATGATCCTTCCGCAGGTTCACCTAACCGG
>S1|FCQD7IX01BNTY2|280|T_AACAAC|FPY(7-26)|RPN_
AACAACGCTGCGTTCTTCATCGATGCAAGAGCCTAGAGATCCGTTGTTGAAAGTTTTTATTTTATTGAAGCAAAAGATTCAGACAATGTTGTTTTAATCAAGTTTTGGTAAATAGTCTTGCCACTGGCAACTCCCGGACTTGGGTTATTCACACAAGCCAAAGGTCTTACACAAGGTAAAACATGTCCAGTGGAAGCAACATGGTAGGTAGACAATGGGATATAAAAAACTAAGAGCAGTTTTTCTAGTAATGATCCTTCCGCAGGTTCACCTACGGAAA
>S1|FCQD7IX01BYHVM|67|T_AACCGA|FPY(7-26)|RPN_
AACCGAGCTGCGTTCTTCATCGATGCAAGAGCCTAGAGATCCGTTGTTGAAAGTTTTATTTATTNAG
>S1|FCQD7IX01BZWBR|295|T_CCGGAA|FPY(7-26)|RPN_
CCGGAAGCTGCGTTCTTCATCGATGCAAGAGCCTAGAGATCCGTTGTTGAAAGTTTTAACTTTTATTTTAAATTCAGAAGACTCTAAATACAATATTTTATGTTAACCTTCCGACCAGGCTATACAGCTAACTGTACAGCCAAAACGATCGGAAGCAACAGGTAGTTTAGACAAGGGGTTTGAAACGTATATTCGAATGAATATATATTACTTTTAATGATCCTTCCGCAGGTTCACCTACGGAAACCTTGTTACGTACTTTTACTTCCTTCCGGCTGATGGCGGCGGAGGGAGG
>S1|FCQD7IX01BQVX2|73|T_CCGGAA|FPY(7-26)|RPN_
CCGGAAGCTGCGTTCTTCATCGATGCGAGAACCAAGAGATCCGTTGTTGAAAGTTTTATTATTTATTATTATA
>S1|FCQD7IX01BV3IP|280|T_AACAAC|FPY(7-26)|RPN_
AACAACGCTGCGTTCTTCATCGATGCAAGAGCCTAGAGATCCGTTGTTGAAAGTTTTTATTTTATTGAAGCAAAAGATTCAGACAATGTTGTTTTAATCAAGTTTTGGTAAATAGTCTTGCCACTGGCAACTCCCGGACTTGGGTTATTCACACAAGCCAAAGGTCTTACACAAGGTAAAACATGTCCAGTGGAAGCAACATGGTAGGTAGACAATGGGATATAAAAAACTAAGAGCAGTTTTTCTAGTAATGATCCTTCCGCAGGTTCACCTACGGAAA
>S1|FCQD7IX01BPUOO|288|T_AGTGTT|FPY(7-26)|RPN_
AGTGTTGCTGCGTTCTTCATCGATGCGAGAACCAAGAGATCCGTTGTTGAAAGTTTTAACTTTTATTTTTAAATTCAGAAGACTCTAAATACAATATTTTATGTTAACCTTCCGACCAGGCTATACAGCTAACTGTACAGCCAAAACGATCGGAAGCAACAGGTAGTTTAGACAAGGGGTTTGAACGTATATTCGAATGAATATATATTACTTTTAATTGATCCTTCCGCAGGTTCACCTACGGAAACCTTGTTACGACTTTACTTCCACACTCTGATGGCGCGAGGG
>S1|FCQD7IX01BZS76|271|T_AACAAC|FPY(7-26)|RPN_
AACAACGCTGCGTTCTTCATCGATGCAAGAGCCTAGAGATCCGTTGTTGAAAGTTTTTATTTTATTGAAGCAAAAGATTCAGACAATGTTGTTTTAATCAAGTTTTGGTAATATCTTGCCACTGGCAACTCCCGGACTTGGGTTATTCNCACAAGCCAAAGGTCTTACACAAGGTAAACATGTCCAGTGGAAGCAACATGGTAGGTAGACAATGGGATATAAAAAACTAAGAGCATTTTCTTAGTAATGATCCTTCCGTCGAGGTTCGACC
>S1|FCQD7IX01BSFBJ|285|T_AACCGA|FPY(7-26)|RPN_
AACCGAGCTGCGTTCTTCATCGATGCAAGAGCCTAGAGATCCGTTGTTGAAAGTTTTTATTTTATTGAAGCAAAAGATTCAGACAATGTTGTTTTAATCAAGTTTTGGTAAATAGTCTTGCCACTGGCAACTCCCGGACTTGGGTTATTCACACAAGCCAAAGGTCTTACACAAGGTAAAACATGTCCAGTGGAAGCAACATGGTAGGTAGACAATGGGATATAAAAAACTAAGAGCAGTTTTTCTAGTAATGATCCTTCCCGCAGGTTCACCTACGGTAAACCG
>S1|FCQD7IX01BXQPN|289|T_AACAAC|FPY(7-26)|RPN_
AACAACGCTGCGTTCTTCATCGATGCAAGAGCCTAGAGATCCGTTGTTGAAAGTTTTTATTTTATTGAAGCAAAAGATTCAGACAATGTTGTTTTAATCAAGTTTTGGTAAATAGTCTTGCCACTGGCAACTCCCGGACTTGGGTTATTCACACAAGCCAAAGGTCTTACACAAGGTAAAACATGTCCAGTGGAAGCAACATGGTAGGTAGACAATGGGATATAAAAAACTAAGAGCAGTTTTTCTAGTAATGATCCTTCCCGCCAGGTTCTACCTACCGGTAAAACCG
>S1|FCQD7IX01BQ31E|250|T_GGCTAC|FPY(7-26)|RPN_
GGCTACGCTGCGTTCTTCATCGATGCGAGAGCCAAGAGATCCGTTGCTGAAAGTTGTATATATTATATAGGCACAACATTCTATTAACATACATTGGGGTAAATGAAGCAACATAGACCTGAAAGGTCTACAAAAAGTGCACAGGTGGAGATATAAAGATGACAAGGTGTGCACATGCTCCCTAGAGAACCAGCAACAACCCATCAGGTTTATTTTCAATAATGATCCTTCCGCAGGTTCACCTAACCGG
>S1|FCQD7IX01BQZ8I|65|T_TTCTCG|FPY(7-26)|RPN_
TTCTCGGCTGCGTTCTTCATCGATGCGACTTTACTCCCGAGAACTGATGGCGCGAAGGGGTAGGC
>S1|FCQD7IX01BR8L9|240|T_CCGCTG|FPY(7-26)|RPN_
CCGCTGGCTGCGTTCTTCATCGATGCGAGAGCCAAGAGATCCGTTGCTGAAAGTTGTATATATTATATAGGCACAACATTCTATTAACATACATTGGGGTAAATGAAGCAACATAGACCTGAAAGGTCTACAAAAAGTGCACAGGTGGAGATATAAAGATGACAAGGTGTGCACATGCTCCCTAGAGAACCAGCAACAACCCATCAGGTTTATTTCAATAATGATCCTTCCGCAGGTTCA
>S1|FCQD7IX01BS4GL|248|T_GGCTAC|FPY(7-26)|RPN_
GGCTACGCTGCGTTCTTCATCGATGCGAGAGCCAAGAGATCCGTTGCTGAAAGTTGTATATATTATATAGGCACAACATTCTATTAACATACATTGGGGTAAATGAAGCAACATAGACCTGAAAGGTCTACAAAAAGTGCACAGGTGGAGATATAAAGATGACAAGGTGTGCACATGCTCCCTAGAGAACCAGCAACAACCCATCAGGTTTATTTCAATAATGATCCTTCCGCAGGTTCACCTAACGG
>S1|FCQD7IX01BNKZN|280|T_AACCGA|FPY(7-26)|RPN_
AACCGAGCTGCGTTCTTCATCGATGCAAGAGCCTAGAGATCCGTTGTTGAAAGTTTTTATTTTATTGAAGCAAAAGATTCAGACAATGTTGTTTTAATCAAGTTTTGGTAAATAGTCTTGCCACTGGCAACTCCCGGACTTGGGTTATTCACACAAGCCAAAGGTCTTACACAAGGTAAAACATGTCCAGTGGAAGCAACATGGTAGGTAGACAATGGGATATAAAAAACTAAGAGCAGTTTTTCTAGTAATGATCCTTCCGCAGGTTCACCTACGGAAA
>S1|FCQD7IX01BNXKJ|283|T_AACAAC|FPY(7-26)|RPN_
AACAACGCTGCGTTCTTCATCGATGCAAGAGCCTAGAGATCCGTTGTTGAAAGTTTTTATTTATTGAAGCAAAAGATTCAGACAATGTTGTTTTAATCAAGTTTTGGTAAATAGTCTTGCCACTGGCAACTCCCGGACTTGGGTTATTCACACAAGCCAAAGGTCTTACACAAGGTAAAACATGTCCAGTGGAAGCAACATGGTAGGTAGACAATGGGATATAAAAAACTAAGAGCAGTTTTTCTAGTAATGATCCTTCCGCAGGTTCACCTACGGTAAACCG
>S1|FCQD7IX01BYZDS|248|T_AACGCG|FPY(7-26)|RPN_
AACGCGGCTGCGTTCTTCATCGATGCGAGAGCCAAGAGATCCGTTGCTGAAAGTTGTATATATTATATAGGCACAACATTCTATTAACATACATTGGGGTAAATGAAGCAACATAGACCTGAAAGGTCTACAAAAAGTGCACAGGTGGAGATATAAAGATGACAAGGTGTGCACATGCTCCCTAGAGAACCAGCAACAACCCATCAGGTTTATTTCAATAATGATCCTTCCGCAGGTTCACCTAACGG
>S1|FCQD7IX01BP3HH|136|T_CCGCTG|FPY(7-26)|RPN_
CCGCTGGCTGCGTTCTTCATCGATGCGAGAGCCAAGAGATCCGTTGCTGAAAGTTGTATATATTATATAGGCACAACATTCTATTAACATACATTGGGTAAAGTGAAGCAACATAGACCTGAAAGGTACTACAAAA
>S1|FCQD7IX01BYIV5|249|T_AACGCG|FPY(7-26)|RPN_
AACGCGGCTGCGTTCTTCATCGATGCGAGAGCCAAGAGATCCGTTGCTGAAAGTTGTATATATTATATAGGCACAACATTCTATTAACATACATTGGGGTAAATGAAGCAACATAGACCTGAAAGGTCTACAAAAAGTGCACAGGTGGAGATATAAAGATGACAAGGTGTGCACATGCTCCCTAGAGAACCAGCAACAACCCATCAGGTTTATTTCAATAATGATCCTTCCGCAGGTTCACCTAACCGG
>S1|FCQD7IX01BUMHM|251|T_AACGCG|FPY(7-26)|RPN_
AACGCGGCTGCGTTCTTCATCGATGCGAGAGCCAAGAGATCCGTTGCTGAAAGTTGTATATTTTCACTTTTTTATCAACATTCTAAACAATGAGGTTGTGTAAAATGACATAGACCCTGAAAGGGCAAAGCCGGCCTTTTGAAGAAGCAAAAAGCAACAGCAGTCCCGACTCGAATGAGAGGCTCATTCATTCCAGGGATCTACAAAATGTGCACAGTTGGAAGAAATAATAAATATGAGACAAGCGTGCA
>S1|FCQD7IX01BWKDM|74|T_AACGCG|FPY(7-26)|RPN_
AACGCGGCTGCGTTCTTCATCGATGCGAGAGCCAAGAGATCCGTTGCTGAAAGTTTGTATATTTTCACTTTTAT
>S1|FCQD7IX01BUYP7|250|T_GGCTAC|FPY(7-26)|RPN_
GGCTACGCTGCGTTCTTCATCGATGCGAGAGCCAAGAGATCCGTTGCTGAAAGTTGTATATATTATATAGGCACAACATTCTATTAACATACATTGGGGTAAATGAAGCAACATAGACCTGAAAGGTCTACAAAAAGTGCACAGGTGGAGATATAAAGATGACAAGGTGTGCACATGCTCCCTAGAGAACCAGCAACAACCCATCAGGTTTATTTTCAATAATGATCCTTCCGCAGGTTCACCTAACCGG
>S1|FCQD7IX01BXSKP|300|T_AACAAC|FPY(7-26)|RPN_
AACAACGCTGCGTTCTTCATCGATGCAAGAGCCTAGAGATCCGTTGTTGAAAGTTTTTATTTATTGAAGCAAAAGATTCAGACAATGTTGTTTTAATCAAGTTTTGGTAAATAGTCTTGCCACTGGCAACTCCCGGACTTGGGTTATTCACACAAGCCAAAGGTCTTACACAAGGTAAAACATGTCCAGTGGAAGCAACATGGTAGGTAGACAATGGGGATATAAAAAACTAANAGCAGTTTTTACTTAGTAAATGATCCTTCCCGTCCGAGGTTTACGTACCCTAACCGGTAAAACCCG
>S1|FCQD7IX01BS0HO|238|T_AACCGA|FPY(7-26)|RPN_
AACCGAGCTGCGTTCTTCATCGATGCGAGAGCCAAGAGATCCGTTGTTGAAAGTGATCTTTTAATCTTATCATTAATACATAAAATTTTATACATTCAAGAGTGGGTTTTAAATATAAACGATCGCGAAACCTCTGCTAACGCTCGGTTCGCTAAATCAATAATGATCCTTCCGCAGGTTCACCTACGGAAACCTTGTTACGACTTTACTTCCTCGGTTCTGATGGCGCGAGGGAGGC
>S1|FCQD7IX01BURKC|284|T_AACAAC|FPY(7-26)|RPN_
AACAACGCTGCGTTCTTCATCGATGCAAGAGCCTAGAGATCCGTTGTTGAAAGTTTTTATTTTATTGAAGCAAAAGATTCAGACAATGTTGTTTTAATCAAGTTTTGGTAAATAGTCTTGCCACTGGCAACTCCCGGACTTGGGTTATTCACACAAGCCAAAGGTCTTACACAAGGTAAAACATGTCCAGTGGAAGCAACATGGTAGGTAGACAATGGGATATAAAAAACTAAGAGCAGTTTTTCTAGTAATGATCCTTCCGCAGGTTCACCTACGGTAAACCG
>S1|FCQD7IX01BS1KL|235|T_AACAAC|FPY(7-26)|RPN_
AACAACGCTGCGTTCTTCATCGATGCGAGAGCCAAGAGATCCATTGTTGAAAGTTGTTTCATTGATTATTCATTTTAGCCAATACATTCAAAACAATGTGGTAGACGTTGTACATAGGACAAGCACCTAAACACACCCAGAGGGTGAGCAGGGGCCGCCTACAGGATGTGCACAAGGGTGTGATGGAGATTGTGAGTTGTTCTGAGGAGTGCACATTGCCTCAATGAGAGGCCAG
>S1|FCQD7IX01BUYV4|284|T_AACAAC|FPY(7-26)|RPN_
AACAACGCTGCGTTCTTCATCGATGCAAGAGCCTAGAGATCCGTTGTTGAAAGTTTTTATTTTATTGAAGCAAAAGATTCAGACAATGTTGTTTTAATCAAGTTTTGGTAAATAGTCTTGCCACTGGCAACTCCCGGACTTGGGTTATTCACACAAGCCAAAGGTCTTACACAAGGTAAAACATGTCCAGTGGAAGCAACATGGTAGGTAGACAATGGGATATAAAAAACTAAGAGCAGTTTTCTAGTAATGATCCTTCCGCAGGTTCACCTACCGGTAAACCG
>S1|FCQD7IX01BNG1Z|248|T_AACGCG|FPY(7-26)|RPN_
AACGCGGCTGCGTTCTTCATCGATGCGAGAGCCAAGAGATCCGTTGCTGAAAGTTGTATATATTATATAGGCACAACATTCTATTAACATACATTGGGGTAAATGAAGCAACATAGACCTGAAAGGTCTACAAAAAGTGCACAGGTGGAGATATAAAGATGACAAGGTGTGCACATGCTCCCTAGAGAACCAGCAACAACCCATCAGGTTTATTTCAATAATGATCCTTCCGCAGGTTCACCTAACGG
>S1|FCQD7IX01BYCKP|248|T_AACGCG|FPY(7-26)|RPN_
AACGCGGCTGCGTTCTTCATCGATGCGAGAGCCAAGAGATCCGTTGCTGAAAGTTGTATATATTATATAGGCACAACATTCTATTAACATACATTGGGGTAAATGAAGCAACATAGACCTGAAAGGTCTACAAAAGTGCACAGGTGGAGATATAAAGATGACAAGGTGTGCACATGCTCCCTAGAGAACCAGCAACAACCCATCAGGTTTATTTCAATAATGATCCTTCCGCAGGTTCACCTAACCGG
>S1|FCQD7IX01BYI40|289|T_AACCGA|FPY(7-26)|RPN_
AACCGAGCTGCGTTCTTCATCGATGCAAGAGCCTAGAGATCCGTTGTTGAAAGTTTTTATTTTATTGAAGCAAAAGATTCAGACAATGTTGTTTTAATCAAGTTTTGGTAAATAGTCTTGCCACTGGCAACTCCCGGACTTGGGTTATTCACACAAGCCAAAGGTCTTACACAAGGTAAAACATGTCCAGTGGAAGCAACATGGTAGGTAGACAATGGGATATAAAAAACTAAGAGCAGTTTTTCTTAGTAATGATCCTTCCCGCAGGTTCGACCTACCGGTAAAACCG
>S1|FCQD7IX01BUH6A|64|T_TTCTCG|FPY(7-26)|RPN_
TTCTCGGCTGCGTTCTTCATCGATGCGACTTTTACTTCCCGAGAACTGATGGCGCGAGGGAGGC
>S1|FCQD7IX01BQ6OX|294|T_AACAAC|FPY(7-26)|RPN_
AACAACGCTGCGTTCTTCATCGATGCGAGAACCAAGAGATCCGTTGTTGAAAGTTTTAACTTTTATTTTTAAATTCAGAAGACTCTAAATACAATATTTTATGTTAACCTTCCGACCAGGCTATACAGCTAACTGTACAGCCAAAACGATCGGAAGCAACAGGTAGTTTAGACAAGGGGTTTGAAACGTATATTCGAATGAATATATATTACTTTTAATGATCCTTCCGCAGGTTCACCTACGGAAACCTTGTTACGACTTTTACTTTCCGTTGTTCTGATGGCGCGAGGGAGG
>S1|FCQD7IX01BTVXS|252|T_GGCTAC|FPY(7-26)|RPN_
GGCTACGCTGCGTTCTTCATCGATGCGAGAGCCAAGAGATCCGTTGCTGAAAGTTGTATATTTTCACTTTTTTATCAACATTCTAAACAATGAGGTTGTGTAAAATGACATAGACCCTGAAAGGGCAAAGCCGGCCTTTTGAAGAAGCAAAAAGACAACAGCAGTCCCGACTCGAATGAGAGGCTCATTCATTCCAGGGATCTACAAAATGTGCACAGTTGGAAGAAATAATAAATATGAGACAAGCGTGCA
>S1|FCQD7IX01BZ2PI|252|T_GGCTAC|FPY(7-26)|RPN_
GGCTACGCTGCGTTCTTCATCGATGCGAGAGCCAAGAGATCCGTTGCTGAAAGTTGTATATATTATATAGGCACAACATTCTATTAACATACATTGGGGTAAATGAAGCAACATAGACCTGAAAGGTCTACAAAAGTGCACAGGTGGAGATATAAAGAAGTGACAAGGTGTGCACATGCTCCCTACGAGAACCAGCAACAACCCATCAGGTTTATTTTCAATAATGATCCTTCCGCAGGTTCACCTAACCGG
>S1|FCQD7IX01BP482|280|T_AACCGA|FPY(7-26)|RPN_
AACCGAGCTGCGTTCTTCATCGATGCAAGAGCCTAGAGATCCGTTGTTGAAAGTTTTTATTTTATTGAAGCAAAAGATTCAGACAATGTTGTTTTAATCAAGTTTTGGTAAATAGTCTTGCCACTGGCAACTCCCGGACTTGGGTTATTCACACAAGCCAAAGGTCTTACACAAGGTAAAACATGTCCAGTGGAAGCAACATGGTAGGTAGACAATGGGATATAAAAAACTAAGAGCAGTTTTTCTAGTAATGATCCTTCCGCAGGTTCACCTACGGAAA
>S1|FCQD7IX01BST9D|280|T_AACCGA|FPY(7-26)|RPN_
AACCGAGCTGCGTTCTTCATCGATGCAAGAGCCTAGAGATCCGTTGTTGAAAGTTTTTATTTTATTGAAGCAAAAGATTCAGACAATGTTGTTTTAATCAAGTTTTGGTAAATAGTCTTGCCACTGGCAACTCCCGGACTTGGGTTATTCACACAAGCCAAAGGTCTTACACAAGGTAAAACATGTCCAGTGGAAGCAACATGGTAGGTAGACAATGGGATATAAAAAACTAAGAGCAGTTTTTCTAGTAATGATCCTTCCGCAGGTTCACCTACGGAAA
>S1|FCQD7IX01BNWUY|249|T_GGCTAC|FPY(7-26)|RPN_
GGCTACGCTGCGTTCTTCATCGATGCGAGAGCCAAGAGATCCGTTGCTGAAAGTTGTATATATTATATAGGCACAACATTCTATTAACATACATTGGGGTAAATGAAGCAACATAGACCTGAAAGGTCTACAAAAAGTGCACAGGTGGAGATATAAAGATGACAAGGTGTGCACATGCTCCCTAGAGAACCAGCAACAACCCATCAGGTTTATTTCAATAATGATCCTTCCGCAGGTTCACCTAACCGG
>S1|FCQD7IX01BQ564|251|T_TTCTCG|FPY(7-26)|RPN_
TTCTCGGCTGCGTTCTTCATCGATGCGAGAGCCAAGAGATCCGTTGCTGAAAGTTGTATATTTTCACTTTTTTATCAACATTCTAAACAATGAGGTTGTGTAAAATGACATAGACCCTGAAAGGGCAAAGCCGGCCTTTTGAAGAAGCAAAAAGCAACAGCAGTCCCGACTCGAATGAGAGGCTCATTCATTCCAGGGATCTACAAAATGTGCACAGTTGGAAGAAATAATAAATATGAGACAAGCGTGCA
>S1|FCQD7IX01BQH56|243|T_GGCTAC|FPY(7-26)|RPN_
GGCTACGCTGCGTTCTTCATCGATGCGAGAGCCAAGAGATCCGTTGTTGAAAGTTGTACATTTGTAGTGCTCAGCACAACATTATTATTCGTTACATTCGTATGGGTGTAAAAAATCCTCAGCCAGCCGAAGCCAGCAGAGGCAAAGGTGCACAAATGGGTGGTCGATATAAATGCCCCCAACCGTGCACATGCTCTTGAAAGAGCCAGCACTGAAGGTAGACAATTTAACATCGGTAATGAT
>S1|FCQD7IX01BPT0B|73|T_AGTGTT|FPY(7-26)|RPN_
AGTGTTGCTGCGTTCTTCATCGATGCGAGAACCAAGAGATCCGTTGTTGAAAGTTTTAACTTTATTTATTATA
>S1|FCQD7IX01BW2ZT|249|T_GGCTAC|FPY(7-26)|RPN_
GGCTACGCTGCGTTCTTCATCGATGCGAGAGCCAAGAGATCCGTTGCTGAAAGTTGTATATATTATATAGGCACAACATTCTATTAACATACATTGGGGTAAATGAAGCAACATAGACCTGAAAGGTCTACAAAAAGTGCACAGGTGGAGATATAAAGATGACAAGGTGTGCACATGCTCCCTAGAGAACCAGCAACAACCCATCAGGTTTATTTCAATAATGATCCTTCCGCAGGTTCACCTAACCGG
>S1|FCQD7IX01BPN54|285|T_AACCGA|FPY(7-26)|RPN_
AACCGAGCTGCGTTCTTCATCGATGCAAGAGCCTAGAGATCCGTTGTTGAAAGTTTTTATTTTATTGAAGCAAAAGATTCAGACAATGTTGTTTTAATCAAGTTTTGGTAAATAGTCTTGCCACTGGCAACTCCCGGACTTGGGTTATTCACACAAGCCAAAGGTCTTACACAAGGTAAAACATGTCCAGTGGAAGCAACATGGTAGGTAGACAATGGGATATAAAAAACTAAGAGCAGTTTTTCTAGTAATGATCCTTCCGCAGGTTCACCTACGGTAAAACCG
>S1|FCQD7IX01BQ6QG|279|T_AACCGA|FPY(7-26)|RPN_
AACCGAGCTGCGTTCTTCATCGATGCAAGAGCCTAGAGATCCGTTGTTGAAAGTTTTTATTTTATTGAAGCAAAAGATTCAGACAATGTTGTTTTAATCAAGTTTTGGTAAATAGTCTTGCCACTGGCAACTCCCGGACTTGGGTTATTCACACAAGCCAAAGGTCTTACACAAGGTAAAACATGTCCAGTGGAAGCAACATGGTAGGTAGACAATGGGATATAAAAAACTAAGAGCAGTTTTCTAGTAATGATCCTTCCGCAGGTTCACCTACGGAAA
>S1|FCQD7IX01BSYGX|289|T_AGTGTT|FPY(7-26)|RPN_
AGTGTTGCTGCGTTCTTCATCGATGCGAGAACCAAGAGATCCGTTGTTGAAAGTTTTAACTTTTATTTTAAATTCAGAAGACTCTAAATACAATATTTTATGTTAACCTTCCGACCAGGCTATACAGCTAACTGTACAGCCAAAACGATCGGAAGCAACAGGTAGTTTAGACAAGGGGTTTGAAACGTATATTCGAATGAATATATATTACTTTTAATGATCCTTCCGCAGGTTCACCTACGGAAACCTTGTTACGAATTTTACTTCCAACACTCTGATGGCGCGAGGG
>S1|FCQD7IX01BOVGS|253|T_AACCGA|FPY(7-26)|RPN_
AACCGAGCTGCGTTCTTCATCGATGCAAGAGCCTAGAGATCCGTTGTTGAAAGTTGTATTGTATTTGCGTTTAAACGCGGTACACATTCCATGAGACTTTGTTAACAGTGTGTGTGGTAAAAACGCAGAACCATAGTGGGAGGGACAGGACCCCCCGACCATAGAACTACAGAGGGTGCACAGGTGTGAGTGGATGTGTGAACAGAGCGTGCACATGCCCCATTTGAGGACCAGCAACAACTCTTGTTGACAA
>S1|FCQD7IX01BQBL8|249|T_TTCTCG|FPY(7-26)|RPN_
TTCTCGGCTGCGTTCTTCATCGATGCGAGAGCCAAGAGATCCGTTGCTGAAAGTTGTATATATTATATAGGCACAACATTCTATTAACATACATTGGGGTAAATGAAGCAACATAGACCTGAAAGGTCTACAAAAAGTGCACAGGTGGAGATATAAAGATGACAAGGTGTGCACATGCTCCCTAGAGAACCAGCAACAACCCATCAGGTTTATTTCAATAATGATCCTTCCGCAGGTTCACCTAACCGG
>S1|FCQD7IX01BPI8P|303|T_CCGGAA|FPY(7-26)|RPN_
CCGGAAGCTGCGTTCTTCATCGATGCGAGAACCAAGAGATCCGTTGTTGAAAGTTTTAACTTTTATTTTAAATTCAGAAGACTCTAAATACAATATTTTATGTTAACCTTCCGACCAGGCTATACAGCTAACTGTACAGCCAAAACGATCGGAAGCAACAGGTAGTTTAGACAAGGGGTTTGAAACGTATATTCGAATGAATATATATTACTTTTAATGNTCCTTCCGCAGGTTCACCTACGGAAAACCTTGTTTACGACTTTTACTTTCCTTCCCGGGTCCGTGATGGCGGCGGAGGGAGGG
>S1|FCQD7IX01BX595|250|T_TTCTCG|FPY(7-26)|RPN_
TTCTCGGCTGCGTTCTTCATCGATGCGAGAGCCAAGAGATCCGTTGCTGAAAGTTGTATATATTATATAGGCACAACATTCTATTAACATACATTGGGGTAAATGAAGCAACATAGACCTGAAAGGTCTACAAAAGTGCACAGGTGGAGATATAAAGATGACAAGGTGTGCACATGCTCCCTAGAGAACCAGCAACAACCCATCAGGTTTATTTCTAATAAATGATCCTTCCGCAGGTTCACCTAACCGG
>S1|FCQD7IX01BWP7N|285|T_AACCGA|FPY(7-26)|RPN_
AACCGAGCTGCGTTCTTCATCGATGCAAGAGCCTAGAGATCCGTTGTTGAAAGTTTTTATTTTATTGAAGCAAAAGATTCAGACAATGTTGTTTTAATCAAGTTTTGGTAAATAGTCTTGCCACTGGCAACTCCCGGACTTGGGTTATTCACACAAGCCAAAGGTCTTACACAAGGTAAAACATGTCCAGTGGAAGCAACATGGTAGGTAGACAATGGGATATAAAAAACTAAGAGCAGTTTTCTAGTAATGATCCTTCCGCAGGTTCGACCTACGGTAAAACCG
>S1|FCQD7IX01BQULL|288|T_AACCGA|FPY(7-26)|RPN_
AACCGAGCTGCGTTCTTCATCGATGCAAGAGCCTAGAGATCCGTTGTTGAAAGTTTTTATTTTATTGAAGCAAAAGATTCAGACAATGTTGTTTTAATCAAGTTTTGGTAAATAGTCTTGCCACTGGCAACTCCCGGACTTGGGTTATTCACACAAGCCAAAGGTCTTACACAAGGTAAAACATGTCCAGTGGAAGCAACATGGTAGGTAGACAATGGGATATAAAAAACTAAGAGCAGTTTTTCTAGTAATGATCCTTCCCGTCCAGGTTCGACCTACGGTAAACCG
>S1|FCQD7IX01BOZTC|119|T_AACCGA|FPY(7-26)|RPN_
AACCGAGCTGCGTTCTTCATCGATGCGAGAGCCAAGAGATCCGTTGTTGAAAGTGATCTTTTAATCTTATCATTAATACATAAAATTTTATACATTCAAGAGTGGGTTTTAAATATAAA
>S1|FCQD7IX01BR51A|290|T_AACAAC|FPY(7-26)|RPN_
AACAACGCTGCGTTCTTCATCGATGCAAGAGCCTAGAGATCCGTTGTTGAAAGTTTTTATTTTATTGAAGCAAAAGATTCAGACAATGTTGTTTTAATCAAGTTTTGGTAAATAGTCTTGCCACTGGCAACTCCCGGACTTGGGTTATTCACACAAGCCAAAGGTCTTACACAAGGTAAAACATGTCCAGTGGAAGCAACATGGTAGGTAGACAATGGGATATAAAAAACTAAGAGCAGTTTTTCTAGTAATGATCCTTCCCGTCCAGGTTCGTACCTACCGGTAAACCG
>S1|FCQD7IX01BQQCJ|281|T_AACCGA|FPY(7-26)|RPN_
AACCGAGCTGCGTTCTTCATCGATGCAAGAGCCTAGAGATCCGTTGTTGAAAGTTTTTATTTTATTGAAGCAAAAGATTCAGACAATGTTGTTTTAATCAAGTTTTGGTAAATAGTCTTGCCACTGGCAACTCCCGGACTTGGGTTATTCACACAAGCCAAAGGTCTTACACAAGGTAAAACATGTCCAGTGGAAGCAACATGGTAGGTAGACAATGGGATATAAAAAACTAAGAGCAGTTTTTCTAGTAATGATCCTTCCGCAGGTTCACCTACGGTAAA
>S1|FCQD7IX01BZWBF|244|T_CCGCTG|FPY(7-26)|RPN_
CCGCTGGCTGCGTTCTTCATCGATGCGAGAGCCAAGAGATCCGTTGCTGAAAGTTGTATATATTATATAGGCACAACATTCTATTAACATACATTGGGGTAAATGAAGCAACATAGACCTGAAAGGTCTACAAAAAGTGCACAGGTGGAGATATAAAGAATGACAAGGTGTGCACATGCTCCCTACGAGAACCAGCAACAACCCACNCAGGTTTATTTCAATAATGATCCTTCCGCAGGTTCTA
>S1|FCQD7IX01BXB3Q|283|T_AACAAC|FPY(7-26)|RPN_
AACAACGCTGCGTTCTTCATCGATGCAAGAGCCTAGAGATCCGTTGTTGAAAGTTTTTATTTTATTGAAGCAAAAGATTCAGACAATGTTGTTTTAATCAAGTTTTGGTAAATAGTCTTGCCACTGGCAACTCCCGGACTTGGGTTATTCACACAAGCCAAAGGTCTTACACAAGGTAAAACATGTCCAGTGGAAGCAACATGGTAGGTAGACAATGGGATATAAAAAACTAAGAGCAGTTTTCTAGTAATGATCCTTCCGCAGGTTCACCTACGGTAAACCG
>S1|FCQD7IX01BOQI9|250|T_GGCTAC|FPY(7-26)|RPN_
GGCTACGCTGCGTTCTTCATCGATGCGAGAGCCAAGAGATCCGTTGCTGAAAGTTGTATATTTTCACTTTTTTATCAACATTCTAAACAATGAGGTTGTGTAAAATGACATAGACCCTGAAAGGGCAAAGCCGGCCTTTTGAAGAAGCAAAAGCAACAGCAGTCCCGACTCGAATGAGAGGCTCATTCATTCCAGGGATCTACAAAATGTGCACAGTTGGAAGAAATAATAAATATGAGACAAGCGTGCA
>S1|FCQD7IX01BTKHG|279|T_AACCGA|FPY(7-26)|RPN_
AACCGAGCTGCGTTCTTCATCGATGCAAGAGCCTAGAGATCCGTTGTTGAAAGTTTTTATTTTATTGAAGCAAAAGATTTCAGACAATGTTGTTTTAATCAAGTTTTGGTAAATAGTCTTGCCACTGGCAACTCCCGGACTTGGGTTATTCACACAAGCCAAAGGTCTTACACAAGGTAAAACATGTCCAGTGGAAGCAACATGGTAGGTAGACAATGGGATATAAAAACTAGAGCAGTTTTCTAGTAATAGATCCTTCCGCAGGTTCACCTACGGAAA
>S1|FCQD7IX01BOGR1|253|T_TTCTCG|FPY(7-26)|RPN_
TTCTCGGCTGCGTTCTTCATCGATGCGAGAGCCAAGAGATCCGTTGCTGAAAGTTGTATATTTTTCACTTTTTTATCAACATTCTAAACAATGAGGTTGTGTAAAATGACATAGACCCTGAAAGGGCAAAGCCGGCCTTTTGAAGAAGCAAAAAGCAACAGCAGTCCCGACTCGAATGAGAGGCTCATTCATTCCAGGGATCTAACAAAATGTGCACAGTTGGAAGAAATAATAAATATGAGACAAGCGTGCA
>S1|FCQD7IX01BXQW1|294|T_AACAAC|FPY(7-26)|RPN_
AACAACGCTGCGTTCTTCATCGATGCAAGAGCCTAGAGATCCGTTGTTGAAAGTTTTTATTTTATTGAAGCAAAAGATTCAGACAATGTTGTTTTAATCAAGTTTTGGTAAATAGTCTTGCCACTGGCAACTCCCGGACTTGGGTTATTCACACAAGCCAAAGGTCTTACACAAGGTAAAACATGTCCAGTGGAAGCAACATGGTAGGTAGACAATGGGATATAAAAAACTAANAGCAGTTTTTCTTAGTAATAGATCCTTCCCGTCCAGGTTCGTACCTAACCGGTAAAACCG
>S1|FCQD7IX01BUXSU|248|T_TTCTCG|FPY(7-26)|RPN_
TTCTCGGCTGCGTTCTTCATCGATGCGAGAGCCAAGAGATCCGTTGCTGAAAGTTGTATATATTATATAGGCACAACATTCTATTAACATACATTGGGGTAAATGAAGCAACATAGACCTGAAAGGTCTACAAAAAGTGCACAGGTGGAGATATAAAGATGACAAGGTGTGCACATGCTCCCTAGAGAACCAGCAACAACCCATCAGGTTTATTTCAATAATGATCCTTCCGCAGGTTCACCTAACGG
>S1|FCQD7IX01BTAMZ|284|T_AACCGA|FPY(7-26)|RPN_
AACCGAGCTGCGTTCTTCATCGATGCAAGAGCCTAGAGATCCGTTGTTGAAAGTTTTTATTTTATTGAAGCAAAAGATTCAGACAATGTTGTTTTAATCAAGTTTTGGTAAATAGTCTTGCCACTGGCAACTCCCGGACTTGGGTTATTCACACAAGCCAAAGGTCTTACACAAGGTAAAACATGTCCAGTGGAAGCAACATGGTAGGTAGACAATGGGATATAAAAAACTAAGAGCAGTTTTTCTAGTAATGATCCTTCCGCAGGTTCACCTACGGTAAACCG
>S1|FCQD7IX01BOM6N|281|T_AACAAC|FPY(7-26)|RPN_
AACAACGCTGCGTTCTTCATCGATGCAAGAGCCTAGAGATCCGTTGTTGAAAGTTTTTATTTTATTGAAGCAAAAGATTCAGACAATGTTGTTTTAATCAAGTTTTGGTAAATAGTCTTGCCACTGGCAACTCCCGGACTTGGGTTATTCACACAAGCCAAAGGTCTTACACAAGGTAAAACATGTCCAGTGGAAGCAACATGGTAGGTAGACAATGGGATATAAAAAACTAAGAGCAGTTTTTCTAGTAATGATCCTTCCGCAGGTTCACCTACGGTAAA
>S1|FCQD7IX01BT2DB|279|T_AACCGA|FPY(7-26)|RPN_
AACCGAGCTGCGTTCTTCATCGATGCAAGAGCCTAGAGATCCGTTGTTGAAAGTTTTTATTTTATTGAAGCAAAAGATTCAGACAATGTTGTTTTAATCAAGTTTTGGTAAATAGTCTTGCCACTGGCAACTCCCGGACTTGGGTTATTCACACAAGCCAAAGGTCTTACACAAGGTAAAACATGTCAGTGGAAGCAACATGGTAGGTAGACAATGGGATATAAAAAACTAAGAGCAGTTTTTCTAGTAATGATCCTTCCGCAGGTTCACCTACGGAAA
>S1|FCQD7IX01BWMUY|284|T_AACAAC|FPY(7-26)|RPN_
AACAACGCTGCGTTCTTCATCGATGCAAGAGCCTAGAGATCCGTTGTTGAAAGTTTTTATTTTATTGAAGCAAAAGATTCAGACAATGTTGTTTTAATCAAGTTTTGGTAAATAGTCTTGCCACTGGCAACTCCCGGACTTGGGTTATTCACACAAGCCAAAGGTCTTACACAAGGTAAAACATGTCCAGTGGAAGCAACATGGTAGGTAGACAATGGGATATAAAAAACTAAGAGCAGTTTTTCTAGTAATGATCCTTCCGCAGGTTCACCTACGGTAAACCG
>S1|FCQD7IX01BY16J|286|T_AGTGTT|FPY(7-26)|RPN_
AGTGTTGCTGCGTTCTTCATCGATGCGAGAACCAAGAGATCCGTTGTTGAAAGTTTTAACTTTTATTTTAAATTCAGAAGACTCTAAATACAATATTTTATGTTAACCTTCCGACCAGGCTATACAGCTAACTGTACAGCCAAAACGATCGGAAGCAACAGGTAGTTTAGACAAGGGGTTTGAAACGTATATTCGAATGAATATATATTACTTTTAATGATCCTTCCGCAGGTTCACCTACGGAAACCTTNTTACGACTTTACTTCCAACACNCTGNTGGCGGCGA
>S1|FCQD7IX01BQEG1|292|T_AACCGA|FPY(7-26)|RPN_
AACCGAGCTGCGTTCTTCATCGATGCGAGAACCAAGAGATCCGTTGTTGAAAGTTTTAACTTTTATTTTTAAATTCAGAAGACTCTAAATACAATATTTTATGTTAACCTTCCGACCAGGCTATACAGCTAACTGTACAGCCAAAACGATCGGAAGCAACAGGTAGTTTAGACAAGGGGTTTGAAACGTATATTCGAATGAATATATATTACTTTTAATGATCCTTCCGCAGGTTCACCTACGGAAACCTTGTTACGCTTTTACTTCCTCGGTTCTGATGGCGCGAGGGAGG
>S1|FCQD7IX01BVBKD|281|T_AACCGA|FPY(7-26)|RPN_
AACCGAGCTGCGTTCTTCATCGATGCAAGAGCCTAGAGATCCGTTGTTGAAAGTTTTTATTTTATTGAAGCAAAAGATTCAGACAATGTTGTTTTAATCAAGTTTTGGTAAATAGTCTTGCCACTGGCAACTCCCGGACTTGGGTTATTCACACAAGCCAAAGGTCTTACACAAGGTAAAACATGTCCAGTGGAAGCAACATGGTAGGTAGACAATGGGATATAAAAAACTAAGAGCAGTTTTTCTAGTAATGATCCTTCCGCAGGTTCACCTACGGTAAA
>S1|FCQD7IX01BVALG|240|T_CCGCTG|FPY(7-26)|RPN_
CCGCTGGCTGCGTTCTTCATCGATGCGAGAGCCAAGAGATCCGTTGCTGAAAGTTGTATATATTATATAGGCACAACATTCTATTAACATACATTGGGGTAAATGAAGCAACATAGACCTGAAAGGTCTACAAAAAGTGCACAGGTGGAGATATAAAGATGACAAGGTGTGCACATGCTCCCTAGAGAACCAGCAACAACCCATCAGGTTTATTTCAATAATGATCCTTCCGCAGGTTCA
>S1|FCQD7IX01BVAJO|280|T_AACCGA|FPY(7-26)|RPN_
AACCGAGCTGCGTTCTTCATCGATGCAAGAGCCTAGAGATCCGTTGTTGAAAGTTTTTATTTTATTGAAGCAAAAGATTCAGACAATGTTGTTTTAATCAAGTTTTGGTAAATAGTCTTGCCACTGGCAACTCCCGGACTTGGGTTATTCACACAAGCCAAAGGTCTTACACAAGGTAAAACATGTCCAGTGGAAGCAACATGGTAGGTAGACAATGGGATATAAAAAACTAAGAGCAGTTTTTCTAGTAATGATCCTTCCGCAGGTTCACCTACGGAAA
>S1|FCQD7IX01BR2JK|249|T_TTCTCG|FPY(7-26)|RPN_
TTCTCGGCTGCGTTCTTCATCGATGCGAGAGCCAAGAGATCCGTTGCTGAAAGTTGTATATATTATATAGGCACAACATTCTATTAACATACATTGGGGTAAATGAAGCAACATAGACCTGAAAGGTCTACAAAAAGTGCACAGGTGGAGATATAAAGATGACAAGGTGTGCACATGCTCCCTAGAGAACCAGCAACAACCCATCAGGTTTATTTCAATAATGATCCTTCCGCAGGTTCACCTAACCGG
>S1|FCQD7IX01BSA5E|288|T_AACCGA|FPY(7-26)|RPN_
AACCGAGCTGCGTTCTTCATCGATGCAAGAGCCTAGAGATCCGTTGTTGAAAGTTTTTATTTTATTGAAGTCAAAAGTATTCAGACAATGTTGTTTTAATCAAGTTTTGGTAAATAGTCTTGCCACTGGCAACTCCCGGACTTGGGTTTATTCACACAAAGCCAAAGGTCTTACACAAGGTAAAACATGTCCAGTGGAAGCAACATGGTAGGTAGACAATGGGAATATAAAAAACTAAGAGCAGTTTTTACTAAGTAAATAGATCCTTCCGCAGGTTCACCTACGAAA
>S1|FCQD7IX01BMMZK|87|T_CCGCTG|FPY(7-26)|RPN_
CCGCTGGCTGCGTTCTTCATCGATGCGAGAGCCAAGAGATCCGTTGCTTGTAAAGTTGTATATTTTCACTTTTTTATTANACAATTA
>S1|FCQD7IX01BYFV5|281|T_AACCGA|FPY(7-26)|RPN_
AACCGAGCTGCGTTCTTCATCGATGCAAGAGCCTAGAGATCCGTTGTTGAAAGTTTTTATTTTATTGAAGCAAAAGATTCAGACAATGTTGTTTTAATCAAGTTTTGGTAAATAGTCTTGCCACTGGCAACTCCCGGACTTGGGTTATTCACACAAGCCAAAGGTCTTACACAAGGTAAAACATGTCCAGTGGAAGCAACATGGTAGGTAGACAATGGGATATAAAAAACTAAGAGCAGTTTTTCTAGTAATGATCCTTCCGCAGGTTCACCTACGGTAAA
>S1|FCQD7IX01BYC9R|284|T_AACCGA|FPY(7-26)|RPN_
AACCGAGCTGCGTTCTTCATCGATGCAAGAGCCTAGAGATCCGTTGTTGAAAGTTTTTATTTTATTGAAGCAAAAGATTCAGACAATGTTGTTTTAATCAAGTTTTGGTAAATAGTCTTGCCACTGGCAACTCCCGGACTTGGGTTATTCACACAAGCCAAAGGTCTTACACAAGGTAAAACATGTCCAGTGGAAGCAACATGGTAGGTAGACAATGGGATATAAAAAACTAAGAGCAATTTTTCTAGTAATGATCCTTCCGCAGGTTCACCTACGGTAAACCG
>S1|FCQD7IX01BTYLI|70|T_GGCTAC|FPY(7-26)|RPN_
GGCTACGCTGCGTTCTTCATCGATGCGAGAGCCAAGAGATCCGTTGCTGAAAGTTGTATATTTTNACTTT
>S1|FCQD7IX01BWP8Z|100|T_TTCTCG|FPY(7-26)|RPN_
TTCTCGGCTGCGTTCTTCATCGATGCGAGAGCCAAGAGATCCGTTGCTGAAAGTTGTATATTTTCACTTTTTTNTTNACATNTAACAANNGTGTGTAATA
>S1|FCQD7IX01BS4VD|250|T_AACGCG|FPY(7-26)|RPN_
AACGCGGCTGCGTTCTTCATCGATGCGAGAGCCAAGAGATCCGTTGCTGAAAGTTGTATTGTATTGCGTTAAACGCGACATACATTCCATGAGACTTTGTTACGGTGTGTGTGTGTAAAGACGTAGGACCACGGCAAGGGGGACAGGGTCCCCAAGGCCATAGAACTACAGAGGGTGCACAGGTGTGAGTGGATGTGTAAACAGAGCGTGCACGTGCCCCCTTTCGAGGGCCAGCAACAGCTCGTGTCGA
>S1|FCQD7IX01BP4QY|281|T_AACCGA|FPY(7-26)|RPN_
AACCGAGCTGCGTTCTTCATCGATGCAAGAGCCTAGAGATCCGTTGTTGAAAGTTTTTATTTTATTGAAGCAAAAGATTCAGACAATGTTGTTTTAATCAAGTTTTGGTAAATAGTCTTGCCACTGGCAACTCCCGGACTTGGGTTATTCACACAAGCCAAAGGTCTTACACAAGGTAAAACATGTCCAGTGGAAGCAACATGGTAGGTAGACAATGGGATATAAAAAACTAAGAGCAGTTTTTCTAGTAATGATCCTTCCGCAGGTTCACCTACGGTAAA
>S1|FCQD7IX01BPSRQ|241|T_CCGCTG|FPY(7-26)|RPN_
CCGCTGGCTGCGTTCTTCATCGATGCGAGAGCCAAGAGATCCGTTGCTGAAAGTTGTATATATTATATAGGCACAACATTCTATTAACATACATTGGGGTAAATGAAGCAACATAGACCTGAAAGGTCTACAAAAAGTGCACAGGTGGAGATATAAAGAATGACAAGGTGTGCACATGCTCCCTAGAGAACCAGCAACAACCCATCAGGTTTATTTCAATAATGATCCTTCCGCAGGTTCA
>S1|FCQD7IX01BSXJ2|292|T_AACCGA|FPY(7-26)|RPN_
AACCGAGCTGCGTTCTTCATCGATGCGAGAACCAAGAGATCCGTTGTTGAAAGTTTTAACTTTTATTTTAAATTCAGAAGACTCTAAATACAATATTTTATGTTAACCTTCCGACCAGGCTATACAGCTAACTGTACAGCCAAAACGATCGGAAGCAACAGGTAGTTTAGACAAGGGGTTTGAAACGTATATTCGAATGAATATATATTACTTTTAATGATCCTTCCGCAGGTTCACCTACGGAAACCTTGTTACGACTTTACTTCCTCGGTTCTGATGGCGGCGAGGGAGG
>S1|FCQD7IX01BVEYG|292|T_CCGGAA|FPY(7-26)|RPN_
CCGGAAGCTGCGTTCTTCATCGATGCGAGAACCAAGAGATCCGTTGTTGAAAGTTTTAACTTTTATTTTTAAATTCAGAAGACTCTAAATACAATATTTTATGTTAACCTTCCGACCAGGCTATACAGCTAACTGTACAGCCAAAACGATCGGAAGCAACAGGTAGTTTAGACAAGGGGTTTGAAACGTATATTCGAATGAATATATATTACTTTTAATGATCCTTCCGCAGGTTCACCTACGGAAACCTTGTTCGACTTTTACTTCCTTCCGGCTGATGGCGCGAGGGAGG
>S1|FCQD7IX01BY773|253|T_TTCTCG|FPY(7-26)|RPN_
TTCTCGGCTGCGTTCTTCATCGATGCGAGAGCCAAGAGATCCGTTGCTGAAAGTTGTATATATTATATAGGCACAACATTCTATTAACATACATTGGGGTAAATGAAGCAACATAGACCTGAAAGGTCTACAAAAAGTGCACAGGTGGAGATATAAAGAATGACAAGGTGTGCACATGCTCCCTACGAGAACCAGCAACAACCCATCAGGTTTATTTCTAATAATGATCCTTCCGCCAGGTTCACCTAACCGG
>S1|FCQD7IX01BTBBI|268|T_TTCTCG|FPY(7-26)|RPN_
TTCTCGGCTGCGTTCTTCATCGATGCGAGAGCCAAGAGATCCGTTGCTGAAAGTTGTATATATTATATAGGCACAACATTCTATTAACATACATTGGGGTAAATGAAGCAACATAGACCTGAAAGGTCTACAAAAAGTGCACAGGTGGAGATATAAAGAATGACAAGGTGTGCACATGCTCCCTACGAGAACCAGCAACAAACCCCAACTCAGGTTTTATTTTACTAATAAATAGATCCCTTTCCCGTCCAGGTTCGTACCTAACCGG
>S1|FCQD7IX01BWWTS|292|T_AACAAC|FPY(7-26)|RPN_
AACAACGCTGCGTTCTTCATCGATGCGAGAGCCTAGAGATCCGTTGTTGAAAGTTTTTATTTTATTGAAGCAAAAGATTCAGACAATGTTGTTTTAATCAAGTTTTGGTAAATAGTCTTGCCACTGGCAACTCCCGGACTTGGGTTATTCACACAAGCCAAAGGTCTTACACAAGGTAAAACATGTCCAGTGGAAGCAACATGGTAGGTAGACAATGGGATATAAAAAACTAAGAGCAGTTTTTCTTAGTAATAGATCCTTCCCGTCCAGGTTCTACCTACGGTAAAACCCG
>S1|FCQD7IX01BYI9A|286|T_AACCGA|FPY(7-26)|RPN_
AACCGAGCTGCGTTCTTCATCGATGCAAGAGCCTAGAGATCCGTTGTTGAAAGTTTTTATTTTATTGAAGCAAAAGATTCAGACAATGTTGTTTTAATCAAGTTTTGGTAAATAGTCTTGCCACTGGCAACTCCCGGACTTGGGTTATTCACACAAGCCAAAGGTCTTACACAAGGTAAAACATGTCCAGTGGAAGCAACATGGTAGGTAGACAATGGGATATAAAAAACTAAGAGCAGTTTTTCTAGTAATGATCCTTCCCGCAGGTTCACCTACGGTAAAACCG
>S1|FCQD7IX01BTKSU|77|T_TTCTCG|FPY(7-26)|RPN_
TTCTCGGCTGCGTTCTTCATCGATGCGAGAGCCAAGAGATCCGTTGCTGAAAGTTGTATATTTTTCACTTTTTTATT
>S1|FCQD7IX01BP395|249|T_CCGCTG|FPY(7-26)|RPN_
CCGCTGGCTGCGTTCTTCATCGATGCGAGAGCCAAGAGATCCGTTGCTGAAAGTTGTATATTTTCACTTTTTTATCAACATTCTAAACAATGAGGTTGTGTAAAATGACATAGACCCTGAAAGGGCAAAGCCGGCCTTTTGAAGAAGCAAAAGACAACAGCAGTCCCGACTCGAATGAGAGGCTCATTCATTCCAGGGATCTACAAAATGTGCACAGTTGGAAGAAATAATAAATATGAGACAAGCGTG
>S1|FCQD7IX01BMB64|278|T_AGTGTT|FPY(7-26)|RPN_
AGTGTTGCTGCGTTCTTCATCGATGCAAGAGCCTAGAGATCCGTTGTTGAAAGTTTTTATTTTATTGAAGCAAAAGATTCAGACAATGTTGTTTTAATCAAGTTTTGGTAAATAGTCTTGCCACTGGCAACTCCCGGACTTGGGTTATTCACACAAGCCAAAGGTCTTACACAAGGTAAAACATGTCCAGTGGAAGCAACATGGTAGGTAGACAATGGGATATAAAAAACTAAGAGCAGTTTTTCTAGTAATGATCCTTCCGCAGGTTCACCTAACGG
>S1|FCQD7IX01BY2K0|251|T_TTCTCG|FPY(7-26)|RPN_
TTCTCGGCTGCGTTCTTCATCGATGCGAGAGCCAAGAGATCCGTTGCTGAAAGTTGTATATTTTCACTTTTTTATCAACATTCTAAACAATGAGGTTGTGTAAAATGACATAGACCCTGAAAGGGCAAAGCCGGCCTTTTGAAGAAGCAAAAAGCAACAGCAGTCCCGACTCGAATGAGAGGCTCATTCATTCCAGGGATCTACAAAATGTGCACAGTTGGAAGAAATAATAAATATGAGACAAGCGTGCA
>S1|FCQD7IX01BVT10|283|T_AACCGA|FPY(7-26)|RPN_
AACCGAGCTGCGTTCTTCATCGATGCAAGAGCCTAGAGATCCGTTGTTGAAAGTTTTTATTTTATTGAAGCAAAAGATTCAGACAATGTTGTTTTAATCAAGTTTTGGTAAATAGTCTTGCCACTGGCAACTCCCGGACTTGGGTTATTCACACAAGCCAAAGGTCTTACACAAGGTAAAACATGTCCAGTGGAAGCAACATGGTAGGTAGACAATGGGATATAAAAAACTAAGAGCAGTTTTTCTAGTAATGATCCTTCCGCAGGTTCACCTACGGAAACCG
>S1|FCQD7IX01BPXNM|249|T_GGCTAC|FPY(7-26)|RPN_
GGCTACGCTGCGTTCTTCATCGATGCGAGAGCCAAGAGATCCGTTGCTGAAAGTTGTATATATTATATAGGCACAACATTCTATTAACATACATTGGGGTAAATGAAGCAACATAGACCTGAAAGGTCTACAAAAAGTGCACAGGTGGAGATATAAAGATGACAAGGTGTGCACATGCTCCCTAGAGAACCAGCAACAACCCATCAGGTTTATTTCAATAATGATCCTTCCGCAGGTTCACCTAACCGG
>S1|FCQD7IX01BTZ6D|281|T_AACAAC|FPY(7-26)|RPN_
AACAACGCTGCGTTCTTCATCGATGCAAGAGCCTAGAGATCCGTTGTTGAAAGTTTTTATTTTATTGAAGCAAAAGATTCAGACAATGTTGTTTTAATCAAGTTTTGGTAAATAGTCTTGCCACTGGCAACTCCCGGACTTGGGTTATTCACACAAGCCAAAGGTCTTACACAAGGTAAAACATGTCCAGTGGAAGCAACATGGTAGGTAGACAATGGGATATAAAAAACTAAGAGCAGTTTTTCTAGTAATGATCCTTCCGCAGGTTCACCTACGGTAAA
>S1|FCQD7IX01BY0QL|243|T_GGCTAC|FPY(7-26)|RPN_
GGCTACGCTGCGTTCTTCATCGATGCGAGAGCCAAGAGATCCGTTGTTGAAAGTTGTACATTTGTAGTGCTCAGCACAACATTATTATTCGTTACATTCGTATGGGTGTAAAAAATCCTCAGCCAGCCGAAGCCAGCAGAGGCAAAGGTGCACAAATGGGTGGTCGATATAAATGCCCCCAACCGTGCACATGCTCTTGAAAGAGCCAGCACTGAAGGTAGACAATTTAACATCGGTAATGAT
>S1|FCQD7IX01BT5Y5|241|T_CCGCTG|FPY(7-26)|RPN_
CCGCTGGCTGCGTTCTTCATCGATGCGAGAGCCAAGAGATCCGTTGCTGAAAGTTGTATATATTATATAGGCACAACATTCTATTAACATACATTGGGGTAAATGAAGCAACATAGACCTGAAAGGTCTACAAAAAGTGCACAGGTGGAGATATAAAGAATGACAAGGTGTGCACATGCTCCCTAGAGAACCAGCAACAACCCATCAGGTTTATTTCAATAATGATCCTTCCGCAGGTTCA
>S1|FCQD7IX01BMESS|299|T_AACAAC|FPY(7-26)|RPN_
AACAACGCTGCGTTCTTCATCGATGCGAGAACCAAGAGATCCGTTGTTGAAAGTTTTTAACTTTTATTTTTAAATTCAGAAGACTCTAAATACAATATTTTATGTTAACCTTCCGACCAGGCTATACAGCTAACTGTACAGCCAAAACGATCGGAAGCAACAGGTAGTTTAGACAAGGGGTTTGAAACGTATATTCGAATGAATATATATTACTTTTAATTGATCCTTCCGCAGGTTCACCTACGGAAACCTTGTTACGACTTTTACTTTCCGTTGTTCTGATGGCGGCGAGGGGAGGG
>S1|FCQD7IX01BYBDT|239|T_CCGCTG|FPY(7-26)|RPN_
CCGCTGGCTGCGTTCTTCATCGATGCGAGAGCCAAGAGATCCGTTGCTGAAAGTTGTATATATTATATAGGCACAACATTCTATTAACATACATTGGGGTAAATGAAGCAACATAGACCTGAAAGGTCTACAAAAAGTGCACAGGTGGAGATATAAAGATGACAAGGTGTGCACATGCTCCCTAGAGAACCAGCAACAACCCATCAGGTTTATTTCAATAATGATCCTTCCGCAGGTTC
>S1|FCQD7IX01BV6WG|251|T_AACGCG|FPY(7-26)|RPN_
AACGCGGCTGCGTTCTTCATCGATGCGAGAGCCAAGAGATCCGTTGCTGAAAGTTGTATATTTTCACTTTTTTATCAACATTCTAAACAATGAGGTTGTGTAAAATGACATAGACCCTGAAAGGGCAAAGCCGGCCTTTTGAAGAAGCAAAAGACAACAGCAGTCCCGACTCGAATGAGAGGCTCATTCATTCCAGGGATCTACAAAATGTGCACAGTTGGAAGAAATAATAAATATGAGACAAGCGTGCA
>S1|FCQD7IX01BOQO8|249|T_TTCTCG|FPY(7-26)|RPN_
TTCTCGGCTGCGTTCTTCATCGATGCGAGAGCCAAGAGATCCGTTGCTGAAAGTTGTATATATTATATAGGCACAACATTCTATTAACATACATTGGGGTAAATGAAGCAACATAGACCTGAAAGGTCTACAAAAAGTGCACAGGTGGAGATATAAAGATGACAAGGTGTGCACATGCTCCCTAGAGAACCAGCAACAACCCATCAGGTTTATTTCAATAATGATCCTTCCGCAGGTTCACCTAACCGG
>S1|FCQD7IX01BT8H4|284|T_AACAAC|FPY(7-26)|RPN_
AACAACGCTGCGTTCTTCATCGATGCAAGAGCCTAGAGATCCGTTGTTGAAAGTTTTTATTTTATTGAAGCAAAAGATTCAGACAATGTTGTTTTAATCAAGTTTTGGTAAATAGTCTTGCCACTGGCAACTCCCGGACTTGGGTTATTCACACAAGCCAAAGGTCTTACACAAGGTAAAACATGTCCAGTGGAAGCAACATGGTAGGTAGACAATGGGATATAAAAACTAAGAGCAGTTTTTCTAGTAATGATCCTTCCGCAGGTTCGACCTACGGTAAACCG
>S1|FCQD7IX01BM8DB|251|T_TTCTCG|FPY(7-26)|RPN_
TTCTCGGCTGCGTTCTTCATCGATGCGAGAGCCAAGAGATCCGTTGCTGAAAGTTGTATATTTTCACTTTTTTATCAACATTCTAAACAATGAGGTTGTGTAAAATGACATAGACCCTGAAAGGGCAAAGCCGGCCTTTTGAAGAAGCAAAAAGCAACAGCAGTCCCGACTCGAATGAGAGGCTCATTCATTCCAGGGATCTACAAAATGTGCACAGTTGGAAGAAATAATAAATATGAGACAAGCGTGCA
>S1|FCQD7IX01BME90|281|T_AACCGA|FPY(7-26)|RPN_
AACCGAGCTGCGTTCTTCATCGATGCAAGAGCCTAGAGATCCGTTGTTGAAAGTTTTTATTTTATTGAAGCAAAAGATTCAGACAATGTTGTTTTAATCAAGTTTTGGTAAATAGTCTTGCCACTGGCAACTCCCGGACTTGGGTTATTCACACAAGCCAAAGGTCTTACACAAGGTAAAACATGTCCAGTGGAAGCAACATGGTAGGTAGACAATGGGATATAAAAAACTAAGAGCAGTTTTTCTAGTAATGATCCTTCCGCAGGTTCACCTACGGTAAA
>S1|FCQD7IX01BTNUU|249|T_AACGCG|FPY(7-26)|RPN_
AACGCGGCTGCGTTCTTCATCGATGCGAGAGCCAAGAGATCCGTTGCTGAAAGTTGTATATATTATATAGGCACAACATTCTATTAACATACATTGGGGTAAATGAAGCAACATAGACCTGAAAGGTCTACAAAAAGTGCACAGGTGGAGATATAAAGATGACAAGGTGTGCACATGCTCCCTAGAGAACCAGCAACAACCCATCAGGTTTATTTCAATAATGATCCTTCCGCAGGTTCACCTAACCGG
>S1|FCQD7IX01BVZHN|290|T_AGTGTT|FPY(7-26)|RPN_
AGTGTTGCTGCGTTCTTCATCGATGCGAGAACCAAGAGATCCGTTGTTGAAAGTTTTAACTTTTATTTTAAATTCAGAAGACTCTAAATACAATATTTTATGTTAACCTTCCGACCAGGCTATACAGCTAACTGTACAGCCAAAACGATCGGAAGCAACAGGTAGTTTAGACAAGGGGTTTGAAACGTATATTCGAATGAATATATATTACTTTTAATGATCCTTCCGCAGGTTCACCTACGGAAAACCTTGTTTACGACTTTTACTTCCACACTCTGATGGCGCGAGGG
>S1|FCQD7IX01BXN8E|240|T_AACAAC|FPY(7-26)|RPN_
AACAACGCTGCGTTCTTCATCGATGCGAGAGCCAAGAGATCCATTGTTAGTTAAAGTTTGTTTCAATTGATTATTCATTTTAGCCAATACATTCAAAACAATGTGGTAGACGTTGTACATAGGACAAGCACCTAAACACACCCAGAGGGTGAGCAGGGGCCGCCTACAGGATGTGCACAAGGGTGTGATGGAGATTGTGAGTTGTTCTGAGGAGTGCACATTGCCTCAATGAGAGGCCAG
>S1|FCQD7IX01BSW9F|247|T_AACAAC|FPY(7-26)|RPN_
AACAACGCTGCGTTCTTCATCGATGCGAGAGCCAAGAGATCCGTTGCTGAAAGTTGTATTGTATTGCGTTAAACGCGGTACACATTCCATGAGACTTTGTTACAGTGTGTGTGGTAAAAACGCAGAACCATAGTGGGAGGGACAGGCCCCCCGACCATAGAACTACAGAGGGTGCACAGGTGTGAGTGGATGTGTGAACAGAGCGTGCACATGCCCCCATTTGAGGACCAGCAACAACTCTTGTTGA
>S1|FCQD7IX01BP0QL|294|T_AACAAC|FPY(7-26)|RPN_
AACAACGCTGCGTTCTTCATCGATGCAAGAGCCTAGAGATCCGTTGTTGAAAGTTTTTATTTTATTGAAGCAAAAGATTCAGACAATGTTGTTTTAATCAAGTTTTGGTAAATAGTCTTGCCACTGGCAACTCCCGGACTTGGGTTATTCACACAAGCCAAAGGTCTTACACAAGGTAAAACATGTCCAGTGGAAGCAACATGGTAGGTAGACAATGGGATATAAAAAACTAAGAGCAGTTTTTCTTAGTAATAGATCCTTCCCGTCCAGGTTCGTACCTAACCGGTAAAACCG
>S1|FCQD7IX01BUH3C|247|T_AACCGA|FPY(7-26)|RPN_
AACCGAGCTGCGTTCTTCATCGATGCGAGAGCCAAGAGATCCGTTGCTGAAAGTTGTATTGTATTGCGTTAAACGCGGTACACATTCCATGAGACTTTGTTACAGTGTGTGTGGTAAAAACGCAGAACCATAGTGGGAGGGACAGGCCCCCCGACCATAGAACTACAGAGGGTGCACAGGTGTGAGTGGATGTGTGAACAGAGCGTGCACATGCCCCCATTTGAGGACCAGCAACAACTCTTGTTGA
>S1|FCQD7IX01BT90T|295|T_AACCGA|FPY(7-26)|RPN_
AACCGAGCTGCGTTCTTCATCGATGCAAGAGCCTAGAGATCCGTTGTTGAAAGTTTTTATTTATTGAAGCAAAAGATTCAGACAATGTTGTTTTAATTCAAGTTTTGGTTAAATAGTCTTGCCACTGGCAACTCCCGGACTTGGGTTATTCACACAAGCCAAAGGTCTTACACAAGGTAAAACATGTCCAGTGGAAGCAACATGGTAGGTAGACAATGGGATATAAAAAACTAAAGAGCNGTTTTTCTTAGTAATAGATCCTTCCCGTCCAGGTTCGTACCTACCGGTAAAACCG
>S1|FCQD7IX01BMU4J|243|T_GGCTAC|FPY(7-26)|RPN_
GGCTACGCTGCGTTCTTCATCGATGCGAGAGCCAAGAGATCCGTTGTTGAAAGTTGTACATTTGTAGTGCTCAGCACAACATTATTATTCGTTACATTCGTATGGGTGTAAAAAATCCTCAGCCAGCCGAAGCCAGCAGAGGCAAAGGTGCACAAATGGGTGGTCGATATAAATGCCCCCCAACGTGCACATGCTCTTGAAAGAGCCAGCACTGAAGGTAGACAATTTAACATCGGTAATGAT
>S1|FCQD7IX01BQGDB|71|T_AACAAC|FPY(7-26)|RPN_
AACAACGCTGCGTTCTTCATCGATGCTTGTTACGACTTTTACTTCCGTTGTTCTGATGGCGCGAGGGAGGC
>S1|FCQD7IX01BMUPQ|293|T_AACAAC|FPY(7-26)|RPN_
AACAACGCTGCGTTCTTCATCGATGCAAGAGCCTAGAGATCCGTTGTTGAAAGTTTTTATTTTATTGAAGCAAAAGATTCAGACAATGTTGTTTTAATCAAGTTTTGGTAAATAGTCTTGCCACTGGCAACTCCCGGACTTGGGTTATTCACACAAGCCAAAGGTCTTACACAAGGTAAAACATGTCCAGTGGAAGCAACATGGTAGGTAGACAATGGGATATAAAAACTAAGAGCAGTTTTTCTTAGTAATAGATCCTTCCCGTCCAGGTTCGTACCTACCGGTAAAACCCG
>S1|FCQD7IX01BTCD3|250|T_TTCTCG|FPY(7-26)|RPN_
TTCTCGGCTGCGTTCTTCATCGATGCGAGAGCCAAGAGATCCGTTGCTGAAAGTTGTATATTTTCACTTTTTTATCAACATTCTAAACAATGAGGTTGTGTAAAATGACATAGACCCTGAAAGGGCAAAGCCGGCCTTTTGAAGAAGCAAAAAGACAACAGCAGTCCCGACTCGAATGAGAGGCTCATTCATTCCAGGGATCTACAAAATAGTGCACAGTTGGAAGAAATAAATAAATAATNAGANAAGA
>S1|FCQD7IX01BUFDG|284|T_AACAAC|FPY(7-26)|RPN_
AACAACGCTGCGTTCTTCATCGATGCAAGAGCCTAGAGATCCGTTGTTGAAAGTTTTTATTTTATTGAAGCAAAAGATTCAGACAATGTTGTTTTAATCAAGTTTTGGTAAATAGTCTTGCCACTGGCAACTCCCGGACTTGGGTTATTCACACAAGCCAAAGGTCTTACACAAGGTAAAACATGTCCAGTGGAAGCAACATGGTAGGTAGACAATGGGATATAAAAAACTAAGAGCAGTTTTTCTAGTAATGATCCTTCCGCAGGTTCACCTACGGTAAACCG
>S1|FCQD7IX01BTA2L|293|T_CCGGAA|FPY(7-26)|RPN_
CCGGAAGCTGCGTTCTTCATCGATGCGAGAACCAAGAGATCCGTTGTTGAAAGTTTTTAACTTTTATTTTTAAATTCAGAAGACTCTAAATACAATATTTTATGTTAACCTTCCGACCAGGCTATACAGCTAACTGTACAGCCAAAACGATCGGAAGCAACAGGTAGTTTAGACAAGGGGTTTGAAACGTATATTCGAATGAATATATATTACTTTTAATGATCCTTCCGCAGGTTCACCTACGGAAACCTTGTTCGACTTTTACTTCCTTCCGGCTGATGGCGCGAGGGAGG
>S1|FCQD7IX01BYY13|251|T_AACGCG|FPY(7-26)|RPN_
AACGCGGCTGCGTTCTTCATCGATGCGAGAGCCAAGAGATCCGTTGCTGAAAGTTGTATATTTTCACTTTTTTATCAACATTCTAAACAATGAGGTTGTGTAAAATGACATAGACCCTGAAAGGGCAAAGCCGGCCTTTTGAAGAAGCAAAAAGCAACAGCAGTCCCGACTCGAATGAGAGGCTCATTCATTCCAGGGATCTACAAAATGTGCACAGTTGGAAGAAATAATAAATATGAGACAAGCGTGCA
>S1|FCQD7IX01BQDLI|281|T_AACCGA|FPY(7-26)|RPN_
AACCGAGCTGCGTTCTTCATCGATGCAAGAGCCTAGAGATCCGTTGTTGAAAGTTTTTATTTTATTGAAGCAAAAGATTCAGACAATGTTGTTTTAATCAAGTTTTGGTAAATAGTCTTGCCACTGGCAACTCCCGGACTTGGGTTATTCACACAAGCCAAAGGTCTTACACAAGGTAAAACATGTCCAGTGGAAGCAACATGGTAGGTAGACAATGGGATATAAAAAACTAAGAGCAGTTTTTCTAGTAATGATCCTTCCGCAGGTTCACCTACGGTAAA
>S1|FCQD7IX01BS1JX|287|T_AACAAC|FPY(7-26)|RPN_
AACAACGCTGCGTTCTTCATCGATGCAAGAGCCTAGAGATCCGTTGTTGAAAGTTTTTATTTTATTGAAGCAAAAGATTCAGACAATGTTGTTTTAATCAAGTTTTGGTAAATAGTCTTGCCACTGGCAACTCCCGGACTTGGGTTATTCACACAAGCCAAAGGTCTTACACAAGGTAAAACATGTCCAGTGGAAGCAACATGGTAGGTAGACAATGGGATATAAAAAACTAAGAGCAGTTTTTCTAGTAATGATCCTTCCCGCAGGTTCGACCTACGGTAAAACCG
>S1|FCQD7IX01BRDHV|242|T_GGCTAC|FPY(7-26)|RPN_
GGCTACGCTGCGTTCTTCATCGATGCGAGAGCCAAGAGATCCGTTGTTGAAAGTTGTACATTTGTAGTGCTCAGCACAACATTATTATTCGTTACATTCGTATGGGTGTAAAAAATCCTCAGCCAGCCGAAGCCAGCAGAGGCAAAGGTGCACAAATGGGTGGTCGATATAAATGCCCCCAACGTGCACATGCTCTTGAAAGAGCCAGCACTGAAGGTAGACAATTTAACATCGGTAATGAT
>S1|FCQD7IX01BVX47|235|T_AACCGA|FPY(7-26)|RPN_
AACCGAGCTGCGTTCTTCATCGATGCAAGAGCCTAGAGATCCGTTGTTGAAAGTTTTTATTTTATTGAAGCAAAAGATTCAGACAATGTTGTTTTAATCAAGTTTTGGTAAATAGTCTTGCCACTGGCAACTCCCGGACTTGGGTTATTCACACAAGCCAAAGGTCTTACACAAGGTAAAACATGTCCAGTGGAAGCAACATGGTAGGTAGACAATGGGATATAAAAACTAANAG
>S1|FCQD7IX01BTGCM|281|T_AACAAC|FPY(7-26)|RPN_
AACAACGCTGCGTTCTTCATCGATGCGAGAGCCAAGAGATCCGTTGTTGAAAGTTTTTATTTTATTGAAGCAAAAGATTCAGACAATGTTGTTTTAATCAAGTTTTGGTAAATAGTCTTGCCACTGGCAACTCCCGGACTTGGGTTATTCACACAAGCCAAAGGTCTTACACAAGGTAAAACATGTCCAGTGGAAGCAACATGGTAGGTAGACAATGGGATATAAAAACTAAGAGCAGTTTTCTAGTAATGATCCTTCCGCAGGTTCACCTACGGAAACCG
>S1|FCQD7IX01BP2CD|249|T_AACGCG|FPY(7-26)|RPN_
AACGCGGCTGCGTTCTTCATCGATGCGAGAGCCAAGAGATCCGTTGCTGAAAGTTGTATATATTATATAGGCACAACATTCTATTAACATACATTGGGGTAAATGAAGCAACATAGACCTGAAAGGTCTACAAAAAGTGCACAGGTGGAGATATAAAGATGACAAGGTGTGCACATGCTCCCTAGAGAACCAGCAACAACCCATCAGGTTTATTTCAATAATGATCCTTCCGCAGGTTCACCTAACCGG
>S1|FCQD7IX01BRPWW|281|T_AACCGA|FPY(7-26)|RPN_
AACCGAGCTGCGTTCTTCATCGATGCAAGAGCCTAGAGATCCGTTGTTGAAAGTTTTTATTTTATTGAAGCAAAAGATTCAGACAATGTTGTTTTAATCAAGTTTTGGTAAATAGTCTTGCCACTGGCAACTCCCGGACTTGGGTTATTCACACAAGCCAAAGGTCTTACACAAGGTAAAACATGTCCAGTGGAAGCAACATGGTAGGTAGACAATGGGATATAAAAAACTAAGAGCAGTTTTTCTAGTAATGATCCTTCCGCAGGTTCACCTACGGTAAA
>S1|FCQD7IX01BY3X1|251|T_AACGCG|FPY(7-26)|RPN_
AACGCGGCTGCGTTCTTCATCGATGCGAGAGCCAAGAGATCCGTTGCTGAAAGTTGTATATATTATATAGGCACAACATTCTATTAACATACATTGGGGTAAATGAAGCAACATAGACCTGAAAGGTCTACAAAAAGTGCACAGGTGGAGATATAAAGAATGACAAGGTGTGCACATGCTCCCTACGAGAACCAGCAACAACCCATCAGGTTTATTTCAATAATGATCCTTCCGCAGGTTCACCTAACCGG
>S1|FCQD7IX01BYSN3|242|T_GGCTAC|FPY(7-26)|RPN_
GGCTACGCTGCGTTCTTCATCGATGCGAGAGCCAAGAGATCCGTTGTTGAAAGTTGTACATTTGTAGTGCTCAGCACAACATTATTATTCGTTACATTCGTATGGGTGTAAAAAATCCTCAGCCAGCCGAAGCCAGCAGAGGCAAAGGTGCACAAATGGGTGGTCGATATAAATGCCCCCAACGTGCACATGCTCTTGAAAGAGCCAGCACTGAAGGTAGACAATTTAACATCGGTAATGAT
>S1|FCQD7IX01BMX69|240|T_CCGCTG|FPY(7-26)|RPN_
CCGCTGGCTGCGTTCTTCATCGATGCGAGAGCCAAGAGATCCGTTGCTGAAAGTTGTATATATTATATAGGCACAACATTCTATTAACATACATTGGGGTAAATGAAGCAACATAGACCTGAAAGGTCTACAAAAAGTGCACAGGTGGAGATATAAAGATGACAAGGTGTGCACATGCTCCCTAGAGAACCAGCAACAACCCATCAGGTTTATTTCAATAATGATCCTTCCGCAGGTTCA
>S1|FCQD7IX01BWDQS|287|T_AACCGA|FPY(7-26)|RPN_
AACCGAGCTGCGTTCTTCATCGATGCAAGAGCCTAGAGATCCGTTGTTGAAAGTTTTTATTTTATTGAAGCAAAAGATTCAGACAATGTTGTTTTAATCAAGTTTTGGTAAATAGTCTTGCCACTGGCAACTCCCGGACTTGGGTTATTCACACAAGCCAAAGGTCTTACACAAGGTAAAACATGTCCAGTGGAAGCAACATGGTAGGTAGACAATGGGATATAAAAAACTAAGAGCAGTTTTCTAGTAATGATCCTTCCGTCCAGGTTCTACCTACGGTAAAACCG
>S1|FCQD7IX01BYSLK|251|T_GGCTAC|FPY(7-26)|RPN_
GGCTACGCTGCGTTCTTCATCGATGCGAGAGCCAAGAGATCCGTTGCTGAAAGTTGTATATTTTCACTTTTTTATCAACATTCTAAACAATGAGGTTGTGTAAAATGACATAGACCCTGAAAGGGCAAAGCCGGCCTTTTGAAGAAGCAAAAAGCAACAGCAGTCCCGACTCGAATGAGAGGCTCATTCATTCCAGGGATCTACAAAATGTGCACAGTTGGAAGAAATAATAAATATGAGACAAGCGTGCA
>S1|FCQD7IX01BVHR9|280|T_AACCGA|FPY(7-26)|RPN_
AACCGAGCTGCGTTCTTCATCGATGCAAGAGCCTAGAGATCCGTTGTTGAAAGTTTTTATTTTATTGAAGCAAAAGATTCAGACAATGTTGTTTTAATCAAGTTTTGGTAAATAGTCTTGCCACTGGCAACTCCCGGACTTGGGTTATTCACACAAGCCAAAGGTCTTACACAAGGTAAAACATGTCCAGTGGAAGCAACATGGTAGGTAGACAATGGGATATAAAAAACTAAGAGCAGTTTTTCTAGTAATGATCCTTCCGCAGGTTCACCTACGGAAA
>S1|FCQD7IX01BQ637|283|T_AACCGA|FPY(7-26)|RPN_
AACCGAGCTGCGTTCTTCATCGATGCAAGAGCCTAGAGATCCGTTGTTGAAAGTTTTTATTTTATTGAAGCAAAAGATTCAGACAATGTTGTTTTAATCAAGTTTTGGTAAATAGTCTTGCCACTGGCAACTCCCGGACTTGGGTTATTCACACAAGCCAAAGGTCTTACACAAGGTAAAACATGTCCAGTGGAAGCAACATGGTAGGTAGACAATGGGATATAAAAAACTAAGAGCAGTTTTTCTAGTAATGATCCTTCCGCAGGTTCACCTACGGTAAACC
>S1|FCQD7IX01BMOUU|251|T_GGCTAC|FPY(7-26)|RPN_
GGCTACGCTGCGTTCTTCATCGATGCGAGAGCCAAGAGATCCGTTGCTGAAAGTTGTATATTTTCACTTTTTTATCAACATTCTAAACAATGAGGTTGTGTAAAATGACATAGACCCTGAAAGGGCAAAGCCGGCCTTTTGAAGAAGCAAAAAGCAACAGCAGTCCCGACTCGAATGAGAGGCTCATTCATTCCAGGGATCTACAAAATGTGCACAGTTGGAAGAAATAATAAATATGAGACAAGCGTGCA
>S1|FCQD7IX01BOJS9|280|T_AACAAC|FPY(7-26)|RPN_
AACAACGCTGCGTTCTTCATCGATGCAAGAGCCTAGAGATCCGTTGTTGAAAGTTTTTATTTTATTGAAGCAAAAGATTCAGACAATGTTGTTTTAATCAAGTTTTGGTAAATAGTCTTGCCACTGGCAACTCCCGGACTTGGGTTATTCACACAAGCCAAAGGTCTTACACAAGGTAAAACATGTCCAGTGGAAGCAACATGGTAGGTAGACAATGGGATATAAAAAACTAAGAGCAGTTTTCTAGTAATGATCCTTCCGCAGGTTCACCTACGGTAAA
>S1|FCQD7IX01BW1J5|284|T_AACCGA|FPY(7-26)|RPN_
AACCGAGCTGCGTTCTTCATCGATGCAAGAGCCTAGAGATCCGTTGTTGAAAGTTTTTATTTTATTGAAGCAAAAGATTCAGACAATGTTGTTTTAATCAAGTTTTGGTAAATAGTCTTGCCACTGGCAACTCCCGGACTTGGGTTATTCACACAAGCCAAAGGTCTTACACAAGGTAAAACATGTCCAGTGGAAGCAACATGGTAGGTAGACAATGGGATATAAAAAACTAAGAGCAGTTTTTCTAGTAATGATCCTTCCGCAGGTTCACCTACGGTAAACCG
>S1|FCQD7IX01BP14E|249|T_GGCTAC|FPY(7-26)|RPN_
GGCTACGCTGCGTTCTTCATCGATGCGAGAGCCAAGAGATCCGTTGCTGAAAGTTGTATATATTATATAGGCACAACATTCTATTAACATACATTGGGGTAAATGAAGCAACATAGACCTGAAAGGTCTACAAAAAGTGCACAGGTGGAGATATAAAGATGACAAGGTGTGCACATGCTCCCTAGAGAACCAGCAACAACCCATCAGGTTTATTTCAATAATGATCCTTCCGCAGGTTCACCTAACCGG
>S1|FCQD7IX01BTKPM|240|T_CCGCTG|FPY(7-26)|RPN_
CCGCTGGCTGCGTTCTTCATCGATGCGAGAGCCAAGAGATCCGTTGCTGAAAGTTGTATATATTATATAGGCACAACATTCTATTAACATACATTGGGGTAAATGAAGCAACATAGACCTGAAAGGTCTACAAAAAGTGCACAGGTGGAGATATAAAGATGACAAGGTGTGCACATGCTCCCTAGAGAACCAGCAACAACCCATCAGGTTTATTTCAATAATGATCCTTCCGCAGGTTCA
>S1|FCQD7IX01BWQMK|290|T_AACCGA|FPY(7-26)|RPN_
AACCGAGCTGCGTTCTTCATCGATGCAAGAGCCTAGAGATCCGTTGTTGAAAGTTTTTATTTATTGAAGCAAAAGATTCAGACAATGTTGTTTTAATCAAGTTTTGGTAAATAGTCTTGCCACTGGCAACTCCCGGACTTGGGTTATTCACACAAGCCAAAGGTCTTACACAAGGTAAAACATGTCCAGTGGAAGCAACATGGTAGGTAGACAATGGGATATAAAAAACTAAGAGCAGTTTTTCTTAGTAATAGATCCTTCCCGTCCAGGTTCTACCTACCGGTAAACCG
>S1|FCQD7IX01BRRR0|290|T_AGTGTT|FPY(7-26)|RPN_
AGTGTTGCTGCGTTCTTCATCGATGCGAGAACCAAGAGATCCGTTGTTGAAAGTTTTTAACTTTTATTTTAAATTCAGAAGACTCTAAATACAATATTTTATGTTAACCTTCCGACCAGGCTATACAGCTAACTGTACAGCCAAAACGATCGGAAGCAACAGGTAGTTTAGACAAGGGGTTTGAAACGTATATTCGAATGAATATATATTACTTTTAATTGATCCTTCCGCCAGGTTCACCTACGGAAACCTTGTTCGTACTTTACTTCCACACNCTGNTGGCGCGAGGG
>S1|FCQD7IX01BSID9|243|T_GGCTAC|FPY(7-26)|RPN_
GGCTACGCTGCGTTCTTCATCGATGCGAGAGCCAAGAGATCCGTTGTTGAAAGTTGTACATTTGTAGTGCTCAGCACAACATTATTATTCGTTACATTCGTATGGGTGTAAAAAATCCTCAGCCAGCCGAAGCCAGCAGAGGCAAAGGTGCACAAATGGGTGGTCGATATAAATGCCCCCCAACGTGCACATGCTCTTGAAAGAGCCAGCACTGAAGGTAGACAATTTAACATCGGTAATGAT
>S1|FCQD7IX01BV4HD|291|T_AACAAC|FPY(7-26)|RPN_
AACAACGCTGCGTTCTTCATCGATGCAAGAGCCTAGAGATCCGTTGTTGAAAGTTTTTATTTATTGAAGCAAAAGATTCAGACAATGTTGTTTTAATCAAGTTTTGGTAAATAGTCTTGCCACTGGCAACTCCCGGACTTGGGTTATTCACACAAGCCAAAGGTCTTACACAAGGTAAACATGTCCAGTGGAAGCAACATGGTAGGTAGACAATGGGATATAAAAACTAANAGNAGTTTTTACTTTAGTAATAGATCCTTCCCGTCCACGGTTCGTACCTACCGTAAACCG
>S1|FCQD7IX01BUOH6|241|T_CCGCTG|FPY(7-26)|RPN_
CCGCTGGCTGCGTTCTTCATCGATGCGAGAGCCAAGAGATCCGTTGCTGAAAGTTGTATATATTATATAGGCACAACATTCTATTAACATACATTGGGGTAAATGAAGCAACATAGACCTGAAAGGTCTACAAAAAGTGCACAGGTGGAGATATAAAGATGACAAGGTGTGCACATGCTCCCCTAGAGAACCAGCAACAACCCATCAGGTTTATTTCAATAATGATCCTTCCGCAGGTTCA
>S1|FCQD7IX01BQTCS|240|T_CCGCTG|FPY(7-26)|RPN_
CCGCTGGCTGCGTTCTTCATCGATGCGAGAGCCAAGAGATCCGTTGCTGAAAGTTGTATATATTATATAGGCACAACATTCTATTAACATACATTGGGGTAAATGAAGCAACATAGACCTGAAAGGTCTACAAAAAGTGCACAGGTGGAGATATAAAGATGACAAGGTGTGCACATGCTCCCTAGAGAACCAGCAACAACCCATCAGGTTTATTTCAATAATGATCCTTCCGCAGGTTCA
>S1|FCQD7IX01BVKBK|294|T_CCGGAA|FPY(7-26)|RPN_
CCGGAAGCTGCGTTCTTCATCGATGCGAGAACCAAGAGATCCGTTGTTGAAAGTTTTAACTTTTATTTTAAATTCAGAAGACTCTAAATACAATATTTTATGTTAACCTTCCGACCAGGCTATACAGCTAACTGTACAGCCAAAACGATCGGAAGCAACAGGTAGTTTAGACAAGGGGTTTGAAACGTATATTCGAATGAATATATATTACTTTTAATGATCCTTCCGCAGGTTCACCTACGGAAACCTTGTTACGACTTTTACTTTCCTTCCGGCTGATGGCGCGGAGGGAGG
>S1|FCQD7IX01BY45S|235|T_AACAAC|FPY(7-26)|RPN_
AACAACGCTGCGTTCTTCATCGATGCGAGAGCCAAGAGATCCGTTGTTGAAAGTGATCTTTATTTTTATCATTAATACATAAATTTTATACATTCAAGAGTGGGTTTTAAATATAAACGATCGCAAAACCTTGCTAACGCTCGGTTCGCTAAATCAATAATGATCCTTCCGCAGGTTCACCTACGGAAACCTTGTTACGACTTTTACTCCGTTGTTCTGATGGCGCGAGGGAGGC
>S1|FCQD7IX01BQ510|251|T_GGCTAC|FPY(7-26)|RPN_
GGCTACGCTGCGTTCTTCATCGATGCGAGAGCCAAGAGATCCGTTGCTGAAAGTTGTATATTTTCACTTTTTTTATCAACATTCTAAACAATGAGGTTGTGTAAAATGACATAGACCCTGAAAGGGCAAAGCCGGCCTTTTGAAGAAGCAAAAGCAACAGCAGTCCCGACTCGAATGAGAGGCTCATTCATTCCAGGGATCTACAAAATGTGCACAGTTGGAAGAAATAATAAATATGAGACAAGCGTGCA
>S1|FCQD7IX01BTNMK|284|T_AACAAC|FPY(7-26)|RPN_
AACAACGCTGCGTTCTTCATCGATGCAAGAGCCTAGAGATCCGTTGTTGAAAGTTTTTATTTTATTGAAGCAAAAGATTCAGACAATGTTGTTTTAATCAAGTTTTGGTAAATAGTCTTGCCACTGGCAACTCCCGGACTTGGGTTATTCACACAAGCCAAAGGTCTTACACAAGGTAAAACATGTCCAGTGGAAGCAACATGGTAGGTAGACAATGGGATATAAAAAACTAAGAGCAGTTTTTCTAGTAATGATCCTTCCGCAGGTTCACCTACGGTAAACCG
>S1|FCQD7IX01BMX62|243|T_GGCTAC|FPY(7-26)|RPN_
GGCTACGCTGCGTTCTTCATCGATGCGAGAGCCAAGAGATCCGTTGTTGAAAGTTGTACATTTGTAGTGCTCAGCACAACATTATTATTCGTTACATTCGTATGGGTGTAAAAAATCCTCAGCCAGCCGAAGCCAGCAGAGGCAAAGGTGCACAAATGGGTGGTCGATATAAATGCCCCCAACGTGCACATGCTCTTGAAAGAGCCAGCACTGAAGGTAGACAATTTAACATCGGTAATGATT
>S1|FCQD7IX01BME1L|242|T_GGCTAC|FPY(7-26)|RPN_
GGCTACGCTGCGTTCTTCATCGATGCGAGAGCCAAGAGATCCGTTGTTGAAAGTTGTACATTTGTAGTGCTCAGCACAACATTATTATTCGTTACATTCGTATGGGTGTAAAAAATCCTCAGCCAGCCGAAGCCAGCAGAGGCAAAGGTGCACAAATGGGTGGTCGATATAAATGCCCCCAACGTGCACATGCTCTTGAAAGAGCCAGCACTGAAGGTAGACAATTTAACATCGGTAATGAT
>S1|FCQD7IX01BY5N8|249|T_AACGCG|FPY(7-26)|RPN_
AACGCGGCTGCGTTCTTCATCGATGCGAGAGCCAAGAGATCCGTTGCTGAAAGTTGTATATATTATATAGGCACAACATTCTATTAACATACATTGGGGTAAATGAAGCAACATAGACCTGAAAGGTCTACAAAAAGTGCACAGGTGGAGATATAAAGATGACAAGGTGTGCACATGCTCCCTAGAGAACCAGCAACAACCCATCAGGTTTATTTCAATAATGATCCTTCCGCAGGTTCACCTAACCGG
>S1|FCQD7IX01BP71U|247|T_GGCTAC|FPY(7-26)|RPN_
GGCTACGCTGCGTTCTTCATCGATGCGAGAGCCAAGAGATCCGTTGCTGAAAGTTGTATATATTATATAGGCACAACATTCTATTAACATACATTGGGGTAAATGAAGCAACATAGACCTGAAAGGTCTACAAAAAGTGCACAGGTGGAGATATAAAGATGACAAGGTGTGCACATGCTCCCTAGAGAACCAGCAACAACCCATCAGGTTTATTTCAATAATGATCCTTCCGCAGGTTCACCTACGG
>S1|FCQD7IX01BNBHG|242|T_GGCTAC|FPY(7-26)|RPN_
GGCTACGCTGCGTTCTTCATCGATGCGAGAGCCAAGAGATCCGTTGTTGAAAGTTGTACATTTGTAGTGCTCAGCACAACATTATTATTCGTTACATTCGTATGGGTGTAAAAAATCCTCAGCCAGCCGAAGCCAGCAGAGGCAAAGGTGCACAAATGGGTGGTCGATATAAATGCCCCCAACGTGCACATGCTCTTGAAAGAGCCAGCACTGAAGGTAGACAATTTAACATCGGTAATGAT
>S1|FCQD7IX01BNIMO|236|T_AACCGA|FPY(7-26)|RPN_
AACCGAGCTGCGTTCTTCATCGATGCGAGAGCCAAGAGATCCGTTGTTGAAAGTGATCTTTAATTTTATCATTAATGCATAAATTTTATACATTCAAGAGTGGGTTTTAAATATAAACGATCGCAAAACCTCGCTAACGCTCGGTTCGCTAAATCAATAATGATCCTTCCGCAGGTTCACCTACGGAAACCTTGTTACGACTTTACTTCCTCGGTTCTGATGGCGCGAGGGAGGGC
>S1|FCQD7IX01BR7LE|88|T_AACGCG|FPY(7-26)|RPN_
AACGCGGCTGCGTTCTTCATCGATGCGAGAGCCAAGAGATCCGTTGCTGAAAGTTGTATATTTTCACTTTTTTNTTNACATNTAACAA
>S1|FCQD7IX01BZGOJ|256|T_CCGGAA|FPY(7-26)|RPN_
CCGGAAGCTGCGTTCTTCATCGATGCGAGAGCCAAGAGATCCGTTGCTGAAAGTTGTATTGTATTGCGTTAAACGCGACATACATTCCATGAGACTTCGTTACGGTGTGTGTGTAAAGACGTAGGACCACGGCAAGGGGACAGAGTCCCCAAGGCCACAGAACTACAGAGGGTGCACAGGTGTGAGTGGATGTGCAAAACAGAGCGTGCACGTGCCCCTTTTGGGGGCCAGCAAACAACTCGTGTCGACGGTTCGA
>S1|FCQD7IX01BUV0A|289|T_AGTGTT|FPY(7-26)|RPN_
AGTGTTGCTGCGTTCTTCATCGATGCGAGAACCAAGAGATCCGTTGTTGAAAGTTTTAACTTTTATTTTTAAATTCAGAAGACTCTAAATACAATATTTTATGTTAACCTTCCGACCAGGCTATACAGCTAACTGTACAGCCAAAACGATCGGAAGCAACAGGTAGTTTAGACAAGGGGTTTGAAACGTATATTCGAATGAATATATATTACTTTTAATGATCCTTCCGCAGGTTCACCTACGGAAACCTTGTTACGACTTTTACTCCAACACTCTGATGGCGCGAGGG
>S1|FCQD7IX01BSHPT|281|T_AACCGA|FPY(7-26)|RPN_
AACCGAGCTGCGTTCTTCATCGATGCAAGAGCCTAGAGATCCGTTGTTGAAAGTTTTTATTTTATTGAAGCAAAAGATTCAGACAATGTTGTTTTAATCAAGTTTTGGTAAATAGTCTTGCCACTGGCAACTCCCGGACTTGGGTTATTCACACAAGCCAAAGGTCTTACACAAGGTAAAACATGTCCAGTGGAAGCAACATGGTAGGTAGACAATGGGATATAAAAAACTAAGAGCAGTTTTTCTAGTAATGATCCTTCCGCAGGTTCACCTACGGTAAA
>S1|FCQD7IX01BRLKO|251|T_GGCTAC|FPY(7-26)|RPN_
GGCTACGCTGCGTTCTTCATCGATGCGAGAGCCAAGAGATCCGTTGCTGAAAGTTGTATATTTTCACTTTTTTATCAACATTCTAAACAATGAGGTTGTGTAAAATGACATAGACCCTGAAAGGGCAAAGCCGGCCTTTTGAAGAAGCAAAAAGCAACAGCAGTCCCGACTCGAATGAGAGGCTCATTCATTCCAGGGATCTACAAAATGTGCACAGTTGGAAGAAATAATAAATATGAGACAAGCGTGCA
>S1|FCQD7IX01BUL4F|240|T_CCGCTG|FPY(7-26)|RPN_
CCGCTGGCTGCGTTCTTCATCGATGCGAGAGCCAAGAGATCCGTTGCTGAAAGTTGTATATATTATATAGGCACAACATTCTATTAACATACATTGGGGTAAATGAAGCAACATAGACCTGAAAGGTCTACAAAAAGTGCACAGGTGGAGATATAAAGATGACAAGGTGTGCACATGCTCCCTAGAGAACCAGCAACAACCCATCAGGTTTATTTCAATAATGATCCTTCCGCAGGTTCA
>S1|FCQD7IX01BWCJN|250|T_TTCTCG|FPY(7-26)|RPN_
TTCTCGGCTGCGTTCTTCATCGATGCGAGAGCCAAGAGATCCGTTGCTGAAAGTTGTATATATTATATAGGCACAACATTCTATTAACATACATTGGGGTAAATGAAGCAACATAGACCTGAAAGGTCTACAAAAAGTGCACAGGTGGAGATATAAAGAATGACAAGGTGTGCACATGCTCCCTAGAGAACCAGCAACAACCCATCAGGTTTATTTCAATAATGATCCTTCCGCAGGTTCACCTAACCGG
>S1|FCQD7IX01BS0G9|281|T_AACAAC|FPY(7-26)|RPN_
AACAACGCTGCGTTCTTCATCGATGCAAGAGCCTAGAGATCCGTTGTTGAAAGTTTTTATTTTATTGAAGCAAAAGATTCAGACAATGTTGTTTTAATCAAGTTTTGGTAAATAGTCTTGCCACTGGCAACTCCCGGACTTGGGTTATTCACACAAGCCAAAGGTCTTACACAAGGTAAAACATGTCCAGTGGAAGCAACATGGTAGGTAGACAATGGGATATAAAAAACTAAGAGCAGTTTTTCTAGTAATGATCCTTCCGCAGGTTCACCTACGGTAAA
>S1|FCQD7IX01BPVPP|281|T_AACAAC|FPY(7-26)|RPN_
AACAACGCTGCGTTCTTCATCGATGCAAGAGCCTAGAGATCCGTTGTTGAAAGTTTTTATTTTATTGAAGCAAAAGATTCAGACAATGTTGTTTTAATCAAGTTTTGGTAAATAGTCTTGCCACTGGCAACTCCCGGACTTGGGTTATTCACACAAGCCAAAGGTCTTACACAAGGTAAAACATGTCCAGTGGAAGCAACATGGTAGGTAGACAATGGGATATAAAAAACTAAGAGCAGTTTTTCTAGTAATGATCCTTCCGCAGGTTCACCTACGGTAAA
>S1|FCQD7IX01BTTSR|294|T_CCGGAA|FPY(7-26)|RPN_
CCGGAAGCTGCGTTCTTCATCGATGCGAGAACCAAGAGATCCGTTGTTGAAAGTTTTAACTTTTATTTTTAAATTCAGAAGACTCTAAATACAATATTTTATGTTAACCTTCCGACCAGGCTATACAGCTAACTGTACAGCCAAAACGATCGGAAGCAACAGGTAGTTTAGACAAGGGGTTTGAAACGTATATTCGAATGAATATATATTACTTTTAATGATCCTTCCGCAGGTTCACCTACGGAAACCTTGTTACGACTTTTACTTTCCTTCCGGCTGATGGCGCGAGGGAGG
>S1|FCQD7IX01BQ9WT|281|T_AACAAC|FPY(7-26)|RPN_
AACAACGCTGCGTTCTTCATCGATGCAAGAGCCTAGAGATCCGTTGTTGAAAGTTTTTATTTTATTGAAGCAAAAGATTCAGACAATGTTGTTTTAATCAAGTTTTGGTAAATAGTCTTGCCACTGGCAACTCCCGGACTTGGGTTATTCACACAAGCCAAAGGTCTTACACAAGGTAAAACATGTCCAGTGGAAGCAACATGGTAGGTAGACAATGGGATATAAAAAACTAAGAGCAGTTTTTCTAGTAATGATCCTTCCGCAGGTTCACCTACGGTAAA
>S1|FCQD7IX01BPH4E|84|T_CCGCTG|FPY(7-26)|RPN_
CCGCTGGCTGCGTTCTTCATCGATGCGAGAGCCAAGAGATCCGTTGCTGAAAGTTGTATATTTNTATTTTATAGACATACAATA
>S1|FCQD7IX01BQOBQ|250|T_GGCTAC|FPY(7-26)|RPN_
GGCTACGCTGCGTTCTTCATCGATGCGAGAGCCAAGAGATCCGTTGCTGAAAGTTGTATATATTATATAGGCACAACATTCTATTAACATACATTGGGGTAAATGAAGCAACATAGACCTGAAAGGTCTACAAAAAGTGCACAGGTGGAGATATAAAGAATGACAAGGTGTGCACATGCTCCCTAGAGAACCAGCAACAACCCATCAGGTTTATTTCAATAATGATCCTTCCGCAGGTTCACCTAACCGG
>S1|FCQD7IX01BTQH8|250|T_GGCTAC|FPY(7-26)|RPN_
GGCTACGCTGCGTTCTTCATCGATGCGAGAGCCAAGAGATCCGTTGCTGAAAGTTGTATATTTTCACTTTTTTATCAACATTCTAAACAATGAGGTTGTGTAAAATGACATAGACCCTGAAAGGGCAAAGCCGGCCTTTTGAAGAAGCAAAAGCAACAGCAGTCCCGACTCGAATGAGAGGCTCATTCATTCCAGGGATCTACAAAATGTGCACAGTTGGAAGAAATAATAAATATGAGACAAGCGTGCA
>S1|FCQD7IX01BPRGG|251|T_TTCTCG|FPY(7-26)|RPN_
TTCTCGGCTGCGTTCTTCATCGATGCGAGAGCCAAGAGATCCGTTGCTGAAAGTTGTATATTTTCACTTTTTTATCAACATTCTAAACAATGAGGTTGTGTAAAATGACATAGACCCTGAAAGGGCAAAGCCGGCCTTTTGAAGAAGCAAAAAGCAACAGCAGTCCCGACTCGAATGAGAGGCTCATTCATTCCAGGGATCTACAAAATGTGCACAGTTGGAAGAAATAATAAATATGAGACAAGCGTGCA
>S1|FCQD7IX01BSFOK|292|T_AACCGA|FPY(7-26)|RPN_
AACCGAGCTGCGTTCTTCATCGATGCAAGAGCCTAGAGATCCGTTGTTGAAAGTTTTTATTTATTGAAGCAAAAGATTCAGACAATGTTGTTTTAATCAAGTTTTGGTAAATAGTCTTGCCACTGGCAACTCCCGGACTTGGGTTATTCACACAAGCCAAAGGTCTTACACAAGGTAAAACATGTCCAGTGGAAGCAACATGGTAGGTAGACAATGGGATATAAAAAACTAAGAGCAGTTTTTCTTAGTAATAGATCCTTCCCGTCCAGGTTCGTACCTACCGGTAAAACCG
>S1|FCQD7IX01BR7TS|247|T_GGCTAC|FPY(7-26)|RPN_
GGCTACGCTGCGTTCTTCATCGATGCGAGAGCCAAGAGATCCGTTGCTGAAAGTTGTATATATTATATAGGCACAACATTCTATTAACATACATTGGGGTAAATGAAGCAACATAGACCTGAAAGGTCTACAAAAAGTGCACAGGTGGAGATATAAAGATGACAAGGTGTGCACATGCTCCCTAGAGAACCAGCAACAACCCATCAGGTTTATTTCAATAATGATCCTTCCGCAGGTTCACCTACGG
>S1|FCQD7IX01BU40N|287|T_AACCGA|FPY(7-26)|RPN_
AACCGAGCTGCGTTCTTCATCGATGCAAGAGCCTAGAGATCCGTTGTTGAAAGTTTTTATTTTATTGAAGCAAAAGATTCAGACAATGTTGTTTTAATCAAGTTTTGGTAAATAGTCTTGCCACTGGCAACTCCCGGACTTGGGTTATTCACACAAGCCAAAGGTCTTACACAAGGTAAAACATGTCCAGTGGAAGCAACATGGTAGGTAGACAATGGGATATAAAAAACTAAGAGCAGTTTTTCTTAGTAATGATCCTTCCCGTCAGGTTCACCTACGGTAAACCG
>S1|FCQD7IX01BLYZZ|303|T_CCGGAA|FPY(7-26)|RPN_
CCGGAAGCTGCGTTCTTCATCGATGCGAGAACCAAGAGATCCGTTGTTGAAAGTTTTAACTTTTATTTTTAAATTCAGAAGACTCTAAATACAATATTTTATGTTAACCTTCCGACCAGGCTATACAGCTAACTGTACAGCCAAAACGATCGGAAGCAACAGGTAGTTTAGACAAGGGGTTTGAAACGTATATTCGAATGAATATATATTACTTTTAATGATCCTTCCGCNGGTTCACCTACGGAAACCTTGTTTACGACTTTTACTTTCCTTTCCGGTCCTGATGGCGGCGAGGGAGGGCGG
>S1|FCQD7IX01BY99U|255|T_AACAAC|FPY(7-26)|RPN_
AACAACGCTGCGTTCTTCATCGATGCGAGAGCCAAGAGATCCGTTGTTGAAAGTTTGTTTTAGTTGTACATTGTACAAATAGACATTCCATTACATTCAGAGTGTGTTGTAAAGTACTCGAGTACCAGGGCCCCGTTTTAACGGGGGGTCCCCGATGCAAAGCGGTACTCAGAGTCATGGGTGCACAAGGTGTGTGAGATTTGCGACTTGTCAACGTGCACATTGTGGTGCCACCAGCACAGATGACAAGCCGTA
>S1|FCQD7IX01BSUFC|284|T_AACAAC|FPY(7-26)|RPN_
AACAACGCTGCGTTCTTCATCGATGCAAGAGCCTAGAGATCCGTTGTTGAAAGTTTTTATTTTATTGAAGCAAAAGATTCAGACAATGTTGTTTTAATCAAGTTTTGGTAAATAGTCTTGCCACTGGCAACTCCCGGACTTGGGTTATTCACACAAGCCAAAGGTCTTACACAAGGTAAAACATGTCCAGTGGAAGCAACATGGTAGGTAGACAATGGGATATAAAAAACTAAGAGCAGTTTTTCTAGTAATGATCCTTCCGCAGGTTCACCTACGGTAAACCG
>S1|FCQD7IX01BRONZ|283|T_AACAAC|FPY(7-26)|RPN_
AACAACGCTGCGTTCTTCATCGATGCAAGAGCCTAGAGATCCGTTGTTGAAAGTTTTTATTTTATTGAAGCAAAAGATTCAGACAATGTTGTTTTAATCAAGTTTTGGTAAATAGTCTTGCCACTGGCAACTCCCGGACTTGGGTTATTCACACAAGCCAAAGGTCTTACACAAGGTAAAACATGTCCAGTGGAAGCAACATGGTAGGTAGACAATGGGATATAAAAAACTAAGAGCAGTTTTTCTAGTAATGATCCTTCCGCAGGTTCACCTACGGAAACCG
>S1|FCQD7IX01BZP0Q|287|T_AACCGA|FPY(7-26)|RPN_
AACCGAGCTGCGTTCTTCATCGATGCAAGAGCCTAGAGATCCGTTGTTGAAAGTTTTTATTTTATTGAAGCAAAAGATTCAGACAATGTTGTTTTAATCAAGTTTTGGTAAATAGTCTTGCCACTGGCAACTCCCGGACTTGGGTTATTCACACAAGCCAAAGGTCTTACACAAGGTAAAACATGTCCAGTGGAAGCAACATGGTAGGTAGACAATGGGATATAAAAACTAAGAGNAGTTTTTACTTAGTAATAGATCCTTCCGTCAGGTTCACCTACGGTAAACCG
>S1|FCQD7IX01BYQKD|290|T_AACCGA|FPY(7-26)|RPN_
AACCGAGCTGCGTTCTTCATCGATGCAAGAGCCTAGAGATCCGTTGTTGAAAGTTTTTATTTTATTGAAGCAAAAGATTCAGACAATGTTGTTTTAATCAAGTTTTGGTAAATAGTCTTGCCACTGGCAACTCCCGGACTTGGGTTATTCACACAAGCCAAAGGTCTTACACAAGGTAAAACATGTCCAGTGGAAGCAACATGGTAGGTAGACAATGGGATATAAAAAACTAAGAGCAGTTTTTCTTAGTAATGATCCTTCCCGTCAGGTTCGTACCTACGGTAAAACCG
>S1|FCQD7IX01BUUSN|292|T_CCGGAA|FPY(7-26)|RPN_
CCGGAAGCTGCGTTCTTCATCGATGCGAGAACCAAGAGATCCGTTGTTGAAAGTTTTAACTTTTATTTTTAAATTCAGAAGACTCTAAATACAATATTTTATGTTAACCTTCCGACCAGGCTATACAGCTAACTGTACAGCCAAAACGATCGGAAGCAACAGGTAGTTTAGACAAGGGGTTTGAAACGTATATTCGAATGAATATATATTACTTTTAATGATCCTTCCGCAGGTTCACCTACGGAAACCTTGTTCGACTTTTACTTCCTTCCGGCTGATGGCGCGAGGGAGG
>S1|FCQD7IX01BR2MZ|240|T_CCGCTG|FPY(7-26)|RPN_
CCGCTGGCTGCGTTCTTCATCGATGCGAGAGCCAAGAGATCCGTTGCTGAAAGTTGTATATATTATATAGGCACAACATTCTATTAACATACATTGGGGTAAATGAAGCAACATAGACCTGAAAGGTCTACAAAAAGTGCACAGGTGGAGATATAAAGATGACAAGGTGTGCACATGCTCCCTAGAGAACCAGCAACAACCCATCAGGTTTATTTCAATAATGATCCTTCCGCAGGTTCA
>S1|FCQD7IX01BXRGN|299|T_CCGGAA|FPY(7-26)|RPN_
CCGGAAGCTGCGTTCTTCATCGATGCGAGAACCAAGAGATCCGTTGTTGAAAGTTTTTAACTTTTATTTTTAAATTCAGAAGACTCTAAATACAATATTTTATGTTAACCTTCCGACCAGGCTATACAGCTAACTGTACAGCCAAAACGATCGGAAGCAACAGGTAGTTTAGACAAGGGGTTTGAAACGTATATTCGAATGAATATATATTACTTTTAATGATCCTTCCGCAGGTTCACCTACGGAAACCTTAGTTACGTACTTTTACTTTCCTTCCGGCGTGATGGCGGCGAGGGAGG
>S1|FCQD7IX01BV0EF|249|T_GGCTAC|FPY(7-26)|RPN_
GGCTACGCTGCGTTCTTCATCGATGCGAGAGCCAAGAGATCCGTTGCTGAAAGTTGTATATATTATATAGGCACAACATTCTATTAACATACATTGGGGTAAATGAAGCAACATAGACCTGAAAGGTCTACAAAAAGTGCACAGGTGGAGATATAAAGATGACAAGGTGTGCACATGCTCCCTAGAGAACCAGCAACAACCCATCAGGTTTATTTCAATAATGATCCTTCCGCAGGTTCACCTAACCGG
>S1|FCQD7IX01BTD21|280|T_AACCGA|FPY(7-26)|RPN_
AACCGAGCTGCGTTCTTCATCGATGCAAGAGCCTAGAGATCCGTTGTTGAAAGTTTTTATTTTATTGAAGCAAAAGATTCAGACAATGTTGTTTTAATCAAGTTTTGGTAAATAGTCTTGCCACTGGCAACTCCCGGACTTGGGTTATTCACACAAGCCAAAGGTCTTACACAAGGTAAAACATGTCCAGTGGAAGCAACATGGTAGGTAGACAATGGGATATAAAAAACTAAGAGCAGTTTTCTAGTAATGATCCTTCCGCAGGTTCACCTACGGTAAA
>S1|FCQD7IX01BTAHX|251|T_GGCTAC|FPY(7-26)|RPN_
GGCTACGCTGCGTTCTTCATCGATGCGAGAGCCAAGAGATCCGTTGCTGAAAGTTGTATATTTTCACTTTTTTATCAACATTCTAAACAATGAGGTTGTGTAAAATGACATAGACCCTGAAAGGGCAAAGCCGGCCTTTTGAAGAAGCAAAAGACAACAGCAGTCCCGACTCGAATGAGAGGCTCATTCATTCCAGGGATCTACAAAATGTGCACAGTTGGAAGAAATAATAAATATGAGACAAGCGTGCA
>S1|FCQD7IX01BPVK9|286|T_AACAAC|FPY(7-26)|RPN_
AACAACGCTGCGTTCTTCATCGATGCAAGAGCCTAGAGATCCGTTGTTGAAAGTTTTTATTTTATTGAAGCAAAAGATTCAGACAATGTTGTTTTAATCAAGTTTTGGTAAATAGTCTTGCCACTGGCAACTCCCGGACTTGGGTTATTCACACAAGCCAAAGGTCTTACACAAGGTAAAACATGTCCAGTGGAAGCAACATGGTAGGTAGACAATGGGATATAAAAAACTAAGAGCAGTTTTTCTTAGTAATGATCCTTCCGCAGGTTCGACCTACGGTAAACCG
>S1|FCQD7IX01BPYPR|281|T_AACAAC|FPY(7-26)|RPN_
AACAACGCTGCGTTCTTCATCGATGCAAGAGCCTAGAGATCCGTTGTTGAAAGTTTTTATTTTATTGAAGCAAAAGATTCAGACAATGTTGTTTTAATCAAGTTTTGGTAAATAGTCTTGCCACTGGCAACTCCCGGACTTGGGTTATTCACACAAGCCAAAGGTCTTACACAAGGTAAAACATGTCCAGTGGAAGCAACATGGTAGGTAGACAATGGGATATAAAAAACTAAGAGCAGTTTTTCTAGTAATGATCCTTCCGCAGGTTCACCTACGGTAAA
>S1|FCQD7IX01BTAYV|287|T_AACAAC|FPY(7-26)|RPN_
AACAACGCTGCGTTCTTCATCGATGCAAGAGCCTAGAGATCCGTTGTTGAAAGTTTTTATTTTATTGAAGCAAAAGATTCAGACAATGTTGTTTTAATCAAGTTTTGGTAAATAGTCTTGCCACTGGCAACTCCCGGACTTGGGTTATTCACACAAGCCAAAGGTCTTACACAAGGTAAAACATGTCCAGTGGAAGCAACCATGGTAGGTAGACAATGGGATATAAAAAACTAAGAGCAGTTTTTCTTAGTAATGATCCTTCCGCAGGTTCACCTACGGTAAACCCG
>S1|FCQD7IX01BNU48|290|T_AGTGTT|FPY(7-26)|RPN_
AGTGTTGCTGCGTTCTTCATCGATGCGAGAACCAAGAGATCCGTTGTTGAAAGTTTTAACTTTATTTTAAATTCAGAAGACTCTAAATACAATATTTTATGTTAACCTTCCGACCAGGCTATACAGCTAACTGTACAGCCAAAACGATCGGAAGCAACAGGTAGTTTAGACAAGGGGTTTGAACGTATATTCGAATGAATATATATTACTTTTAATTGATCCTTCCCGCCAGGTTCACCTACGGAAACCTTGTTACGTACTTTACTTTCCACACNCTGNNGGCGCGAGGG
>S1|FCQD7IX01BNT00|250|T_AACGCG|FPY(7-26)|RPN_
AACGCGGCTGCGTTCTTCATCGATGCGAGAGCCAAGAGATCCGTTGCTGAAAGTTGTATATTTTCACTTTTTTATCAACATTCTAAACAATGAGGTTGTGTAAAATGACATAGACCCTGAAAGGGCAAAGCCGGCCTTTTGAAGAAGCAAAAGCAACAGCAGTCCCGACTCGAATGAGAGGCTCATTCATTCCAGGGATCTACAAAATGTGCACAGTTGGAAGAAATAATAAATATGAGACAAGCGTGCA
>S1|FCQD7IX01BTQUW|251|T_TTCTCG|FPY(7-26)|RPN_
TTCTCGGCTGCGTTCTTCATCGATGCGAGAGCCAAGAGATCCGTTGCTGAAAGTTGTATATTTTCACTTTTTTATCAACATTCTAAACAATGAGGTTGTGTAAAATGACATAGACCCTGAAAGGGCAAAGCCGGCCTTTTGAAGAAGCAAAAAGCAACAGCAGTCCCGACTCGAATGAGAGGCTCATTCATTCCAGGGATCTACAAAATGTGCACAGTTGGAAGAAATAATAAATATGAGACAAGCGTGCA
>S1|FCQD7IX01BY3JA|291|T_AACAAC|FPY(7-26)|RPN_
AACAACGCTGCGTTCTTCATCGATGCAAGAGCCTAGAGATCCGTTGTTGAAAGTTTTTATTTTATTGAAGCAAAAGATTCAGACAATGTTGTTTTAATCAAGTTTTGGTAAATAGTCTTGCCACTGGCAACTCCCGGACTTGGGTTATTCACACAAGCCAAAGGTCTTACACAAGGTAAAACATGTCCAGTGGAAGCAACATGGTAGGTAGACAATGGGATATAAAAAACTAAAGAGCAGTTTTTCTTAGTAATGATCCTTCCCGTCAGGTTCTACCTACCGGTAAAACCG
>S1|FCQD7IX01BOI9S|249|T_GGCTAC|FPY(7-26)|RPN_
GGCTACGCTGCGTTCTTCATCGATGCGAGAGCCAAGAGATCCGTTGCTGAAAGTTGTATATATTATATAGGCACAACATTCTATTAACATACATTGGGGTAAATGAAGCAACATAGACCTGAAAGGTCTACAAAAAGTGCACAGGTGGAGATATAAAGATGACAAGGTGTGCACATGCTCCCTAGAGAACCAGCAACAACCCATCAGGTTTATTTCAATAATGATCCTTCCGCAGGTTCACCTAACCGG
>S1|FCQD7IX01BP0XJ|280|T_AACAAC|FPY(7-26)|RPN_
AACAACGCTGCGTTCTTCATCGATGCAAGAGCCTAGAGATCCGTTGTTGAAAGTTTTTATTTTATTGAAGCAAAAGATTCAGACAATGTTGTTTTAATCAAGTTTTGGTAAATAGTCTTGCCACTGGCAACTCCCGGACTTGGGTTATTCACACAAGCCAAAGGTCTTACACAAGGTAAAACATGTCCAGTGGAAGCAACATGGTAGGTAGACAATGGGATATAAAAAACTAAGAGCAGTTTTTCTAGTAATGATCCTTCCGCAGGTTCACCTACGGAAA
>S1|FCQD7IX01BYG9H|286|T_AACCGA|FPY(7-26)|RPN_
AACCGAGCTGCGTTCTTCATCGATGCGAGAACCAAGAGATCCGTTGTTGAAAGTTTTTATTTTATTGAAGCAAAAGATTCAGACAATGTTGTTTTAATCAAGTTTTGGTAAATAGTCTTGCCACTGGCAACTCCCGGACTTGGGTTATTCACACAAGCCAAAGGTCTTACACAAGGTAAAACATGTCCAGTGGAAGCAACATGGTAGGTAGACAATGGGATATAAAAAACTAAGAGCAGTTTTTCTAGTAATGATCCTTCCCGCAGGTTCACCTACGGAAACCTTA
>S1|FCQD7IX01BV04F|293|T_AACAAC|FPY(7-26)|RPN_
AACAACGCTGCGTTCTTCATCGATGCAAGAGCCTAGAGATCCGTTGTTGAAAGTTTTTATTTTATTGAAGCAAAAGATTCAGACAATGTTGTTTTAATCAAGTTTTGGTAAATAGTCTTGCCACTGGCAACTCCCGGACTTGGGTTATTCACACAAGCCAAAGGTCTTACACAAGGTAAAACATGTCCAGTGGAAGCAACATGGTAGGTAGACAATGGGATATAAAAAACTAAGAGCAGTTTTTCTTAGTAATAGATCCTTCCCGTCCAGGTTCGTACCTACCGGTAAAACCG
>S1|FCQD7IX01BWPPS|249|T_GGCTAC|FPY(7-26)|RPN_
GGCTACGCTGCGTTCTTCATCGATGCGAGAGCCAAGAGATCCGTTGTCTGAAAGTTGTATATATTATATAGGCACAACATTCTATTAACATACATTGGGGTAAATGAAGCAACATAGACCTGAAAGGTCTACAAAAAGTGCACAGGTGGAGATATAAAGATGACAAGGTGTGCACATGCTCCCTAGAGAACCAGCAACAACCCATCAGGTTTATTTCAATAATGATCCTTCCGCAGGTTCACCTAACGG
>S1|FCQD7IX01BN6QE|284|T_AACCGA|FPY(7-26)|RPN_
AACCGAGCTGCGTTCTTCATCGATGCAAGAGCCTAGAGATCCGTTGTTGAAAGTTTTTATTTTATTGAAGCAAAAGATTCAGACAATGTTGTTTTAATCAAGTTTTGGTAAATAGTCTTGCCACTGGCAACTCCCGGACTTGGGTTATTCACACAAGCCAAAGGTCTTACACAAGGTAAAACATGTCCAGTGGAAGCAACATGGTAGGTAGACAATGGGATATAAAAAACTAAGAGCAGTTTTTCTAGTAATGATCCTTCCGCAGGTTCACCTACGGTAAACCG
>S1|FCQD7IX01BQK1D|73|T_AACCGA|FPY(7-26)|RPN_
AACCGAGCTGCGTTCTTCATCGATGCGAGAGCCAAGAGATCCGTTGCTGAAAGTTGTATTAGTTATTGCTAAC
>S1|FCQD7IX01BR51M|289|T_AACAAC|FPY(7-26)|RPN_
AACAACGCTGCGTTCTTCATCGATGCAAGAGCCTAGAGATCCGTTGTTGAAAGTTTTTATTTTATTGAAGCAAAAGATTCAGACAATGTTGTTTTAATCAAGTTTTGGTAAATAGTCTTGCCACTGGCAACTCCCGGACTTGGGTTATTCACACAAGCCAAAGGTCTTACACAAGGTAAAACATGTCCAGTGGAAGCAACATGGTAGGTAGACAATGGGATATAAAAAACTAAGAGCAGTTTTTCTAGTAATGATCCTTCCCGTCCAGGTTCACCTACCGGTAAAACCG
>S1|FCQD7IX01BRI60|281|T_AACCGA|FPY(7-26)|RPN_
AACCGAGCTGCGTTCTTCATCGATGCAAGAGCCTAGAGATCCGTTGTTGAAAGTTTTTATTTTATTGAAGCAAAAGATTCAGACAATGTTGTTTTAATCAAGTTTTGGTAAATAGTCTTGCCACTGGCAACTCCCGGACTTGGGTTATTCACACAAGCCAAAGGTCTTACACAAGGTAAAACATGTCCAGTGGAAGCAACATGGTAGGTAGACAATGGGATATAAAAAACTAAGAGCAGTTTTTCTAGTAATGATCCTTCCGCAGGTTCACCTACGGTAAA
>S1|FCQD7IX01BS7LF|251|T_GGCTAC|FPY(7-26)|RPN_
GGCTACGCTGCGTTCTTCATCGATGCGAGAGCCAAGAGATCCGTTGCTGAAAGTTGTATATTTTCACTTTTTTATCAACATTCTAAACAATGAGGTTGTGTAAAATGACATAGACCCTGAAAGGGCAAAGCCGGCCTTTTGAAGAAGCAAAAAGCAACAGCAGTCCCGACTCGAATGAGAGGCTCATTCATTCCAGGGATCTACAAAATGTGCACAGTTGGAAGAAATAATAAATATGAGACAAGCGTGCA
>S1|FCQD7IX01BS3NW|248|T_TTCTCG|FPY(7-26)|RPN_
TTCTCGGCTGCGTTCTTCATCGATGCGAGAGCCAAGAGATCCGTTGCTGAAAGTTGTATATATTATATAGGCACAACATTCTATTAACATACATTGGGGTAAATGAAGCAACATAGACCTGAAAGGTCTACAAAAAGTGCACAGGTGGAGATATAAAGATGACAAGGTGTGCACATGCTCCCTAGAGAACCAGCAACAACCCATCAGGTTTATTTCAATAATGATCCTTCCGCAGGTTCACCTAACGG
>S1|FCQD7IX01BQBZ2|91|T_TTCTCG|FPY(7-26)|RPN_
TTCTCGGCTGCGTTCTTCATCGATGCGAGAGCCAAGAGATCCGTTGCTGAAAGTTGTATATTTTCACTTTTATTTATTACACACTACTAAC
>S1|FCQD7IX01BYSYX|248|T_AACGCG|FPY(7-26)|RPN_
AACGCGGCTGCGTTCTTCATCGATGCGAGAGCCAAGAGATCCGTTGCTGAAAGTTGTATATATTATATAGGCACAACATTCTATTAACATACATTGGGGTAAATGAAGCAACATAGACCTGAAAGGTCTACAAAAAGTGCACAGGTGGAGATATAAAGATGACAAGGTGTGCACATGCTCCCTAGAGAACCAGCAACAACCCATCAGGTTTATTTCAATAATGATCCTTCCGCAGGTTCACCTAACGG
>S1|FCQD7IX01BPUQI|252|T_GGCTAC|FPY(7-26)|RPN_
GGCTACGCTGCGTTCTTCATCGATGCGAGAGCCAAGAGATCCGTTGCTGAAAGTTGTATATTTTCACTTTTTTTATCAACATTCTAAACAATGAGGTTGTGTAAAATGACATAGACCCTGAAAGGGCAAAGCCGGCCTTTTGAAGAAGCAAAAAGCAACAGCAGTCCCGACTCGAATGAGAGGCTCATTCATTCCAGGGATCTACAAAATGTGCACAGTTGGAAGAAATAATAAATATGAGACAAGCGTGCA
>S1|FCQD7IX01BVRNF|294|T_CCGGAA|FPY(7-26)|RPN_
CCGGAAGCTGCGTTCTTCATCGATGCGAGAACCAAGAGATCCGTTGTTGAAAGTTTTTAACTTTTATTTTTAAATTCAGAAGACTCTAAATACAATATTTTATGTTAACCTTCCGACCAGGCTATACAGCTAACTGTACAGCCAAAACGATCGGAAGCAACAGGTAGTTTAGACAAGGGGTTTGAAACGTATATTCGAATGAATATATATTACTTTTAATGATCCTTCCGCAGGTTCACCTACGGAAACCTTGTTCGACTTTTACTTCCTTCCGGCNGATGGCGGCGAGGGAGG
>S1|FCQD7IX01BR2Z9|235|T_AACAAC|FPY(7-26)|RPN_
AACAACGCTGCGTTCTTCATCGATGCGAGAGCCAAGAGATCCATTGTTGAAAGTTGTTTCATTGATTATTCATTTTAGCCAATACATTCAAAACAATGTGGTAGACGTTGTACATAGGACAAGCACCTAAACACACCCAGAGGGTGAGCAGGGGCCGCCTACAGGATGTGCACAAGGGTGTGATGGAGATTGTGAGTTGTTCTGAGGAGTGCACATTGCCTCAATGAGAGGCCAG
>S1|FCQD7IX01BYL6C|296|T_AACCGA|FPY(7-26)|RPN_
AACCGAGCTGCGTTCTTCATCGATGCAAGAGCCTAGAGATCCGTTGTTGAAAGTTTTTATTTTATTGAAGCAAAAGATTCAGACAATGTTGTTTTAATCAAGTTTTGGTAAATAGTCTTGCCACTGGCAACTCCCGGACTTGGGTTATTCACACAAGCCAAAGGTCTTACACAAGGTAAAACATGTCCAGTGGAAGCAACATGGTAGGTAGACAATGGGATATAAAAAACTAAGAAGCAGTTTTTCTTAGTAATAGATCCTTCCCGTCCAGGTTCGTACCTAACCGGTAAAACCCG
>S1|FCQD7IX01BM7S0|279|T_AACCGA|FPY(7-26)|RPN_
AACCGAGCTGCGTTCTTCATCGATGCAAGAGCCTAGAGATCCGTTGTTGAAAGTTTTTATTTTATTGAAGCAAAAGATTCAGACAATGTTGTTTTAATCAAGTTTTGGTAAATAGTCTTGCCACTGGCAACTCCCGGACTTGGGTTATTCACACAAGCCAAAGGTCTTACACAAGGTAAAACATGTCCAGTGGAAGCAACATGGTAGGTAGACAATGGGATATAAAAAACTAAGAGCAGTTTTTCAGTAATGATCCTTCCGCAGGTTCACCTACGGAAA
>S1|FCQD7IX01BY6V9|290|T_AGTGTT|FPY(7-26)|RPN_
AGTGTTGCTGCGTTCTTCATCGATGCGAGAACCAAGAGATCCGTTGTTGAAAGTTTTAACTTTTATTTTTAAATTCAGAAGACTCTAAATACAATATTTTATGTTAACCTTCCGACCAGGCTATACAGCTAACTGTACAGCCAAAACGATCGGAAGCAACAGGTAGTTTAGACAAGGGGTTTGAACGTATATTCGAATGAATATATATTACTTTTAATTGATCCTTCCGCAGGTTCACCTACGGAAACCTTGTTACGACTTTACTTCCACACTCTGATGGCGGCGAGGGG
>S1|FCQD7IX01BNET7|249|T_GGCTAC|FPY(7-26)|RPN_
GGCTACGCTGCGTTCTTCATCGATGCGAGAGCCAAGAGATCCGTTGCTGAAAGTTGTATATATTATATAGGCACAACATTCTATTAACATACATTGGGGTAAATGAAGCAACATAGACCTGAAAGGTCTACAAAAAGTGCACAGGTGGAGATATAAAGATGACAAGGTGTGCACATGCTCCCTAGAGAACCAGCAACAACCCATCAGGTTTATTTCAATAATGATCCTTCCGCAGGTTCACCTAACCGG
>S1|FCQD7IX01BQRNV|100|T_GGCTAC|FPY(7-26)|RPN_
GGCTACGCTGCGTTCTTCATCGATGCGAGAGCCAAGAGATCCGTTGCTGAAAGTTGTATATTTTCACTTTTTATTNACATNTAACAANNGTGTGTAATAG
>S1|FCQD7IX01BMJEW|257|T_TTCTCG|FPY(7-26)|RPN_
TTCTCGGCTGCGTTCTTCATCGATGCGAGAGCCAAGAGATCCGTTGCTGAAAGTTGTATATATTATATAGGCACAACATTCTATTAACATACATTGGGGTAAATGAAGCAACATAGACCTGAAAGGTCTACAAAAGTGCACAGGTGGAGATATAAAGAATGACAAGGTGTGCACATGCTCCCTACGAGAACCAGCAACAACCCATCAGGTTTATTTTCTAATAATGATCCTTCCCGTCCAGGTTCGTACCTAACCGG
>S1|FCQD7IX01BRR2R|284|T_AACAAC|FPY(7-26)|RPN_
AACAACGCTGCGTTCTTCATCGATGCAAGAGCCTAGAGATCCGTTGTTGAAAGTTTTTATTTTATTGAAGCAAAAGATTCAGACAATGTTGTTTTAATCAAGTTTTGGTAAATAGTCTTGCCACTGGCAACTCCCGGACTTGGGTTATTCACACAAGCCAAAGGTCTTACACAAGGTAAAACATGTCCAGTGGAAGCAACATGGTAGGTAGACAATGGGATATAAAAAACTAAGAGCAGTTTTTCTAGTAATGATCCTTCCGCAGGTTCACCTACCGGAAACCG
>S1|FCQD7IX01BTKJF|240|T_CCGCTG|FPY(7-26)|RPN_
CCGCTGGCTGCGTTCTTCATCGATGCGAGAGCCAAGAGATCCGTTGCTGAAAGTTGTATATATTATATAGGCACAACATTCTATTAACATACATTGGGGTAAATGAAGCAACATAGACCTGAAAGGTCTACAAAAAGTGCACAGGTGGAGATATAAAGATGACAAGGTGTGCACATGCTCCCTAGAGAACCAGCAACAACCCATCAGGTTTATTTCAATAATGATCCTTCCGCAGGTTCA
>S1|FCQD7IX01BXL8O|98|T_AACGCG|FPY(7-26)|RPN_
AACGCGGCTGCGTTCTTCATCGATGCGAGAGCCAAGAGATCCGTTGCTGAAAGTTGTATATTTTCACTTTTTATNACATNTAACAANNGTGTGTAATA
>S1|FCQD7IX01BN7GO|249|T_TTCTCG|FPY(7-26)|RPN_
TTCTCGGCTGCGTTCTTCATCGATGCGAGAGCCAAGAGATCCGTTGCTGAAAGTTGTATATATTATATAGGCACAACATTCTATTAACATACATTGGGGTAAATGAAGCAACATAGACCTGAAAGGTCTACAAAAAGTGCACAGGTGGAGATATAAAGATGACAAGGTGTGCACATGCTCCCTAGAGAACCAGCAACAACCCATCAGGTTTATTTCAATAATGATCCTTCCGCAGGTTCACCTAACCGG
>S1|FCQD7IX01BX0KV|248|T_GGCTAC|FPY(7-26)|RPN_
GGCTACGCTGCGTTCTTCATCGATGCGAGAGCCAAGAGATCCGTTGCTGAAAGTTGTATATATTATATAGGCACAACATTCTATTAACATACATTGGGGTAAATGAAGCAACATAGACCTGAAAGGTCTACAAAAAGTGCACAGGTGGAGATATAAAGATGACAAGGTGTGCACATGCTCCCTAGAGAACCAGCAACAACCCATCAGGTTTATTTCAATAATGATCCTTCCGCAGGTTCACCTAACGG
>S1|FCQD7IX01BQ62T|289|T_AGTGTT|FPY(7-26)|RPN_
AGTGTTGCTGCGTTCTTCATCGATGCGAGAACCAAGAGATCCGTTGTTGAAAGTTTTAACTTTTATTTTTAAATTCAGAAGACTCTAAATACAATATTTTATGTTAACCTTCCGACCAGGCTATACAGCTAACTGTACAGCCAAAACGATCGGAAGCAACAGGTAGTTTAGACAAGGGGTTTGAAACGTATATTCGAATGAATATATATTACTTTTAATGATCCTTCCGCAGGTTCACCTACGGAAACCTTNTTACGACTTTTACTTCCACACNCTGNTGGCGCGAGGG
>S1|FCQD7IX01BR88K|252|T_AACGCG|FPY(7-26)|RPN_
AACGCGGCTGCGTTCTTCATCGATGCGAGAGCCAAGAGATCCGTTGCTGAAAGTTGTATATTTTCACTTTTTTATCAACATTCTAAACAATGAGGTTGTGTAAAATGACATAGACCCTGAAAGGGCAAAGCCGGCCTTTTGAAGAAGCAAAAAGACAACAGCAGTCCCGACTCGAATGAGAGGCTCATTCATTCCAGGGATCTACAAAATGTGCACAGTTGGAAGAAATAATAAATATGAGACAAGCGTGCA
>S1|FCQD7IX01BZJLD|293|T_AACAAC|FPY(7-26)|RPN_
AACAACGCTGCGTTCTTCATCGATGCAAGAGCCTAGAGATCCGTTGTTGAAAGTTTTTATTTTATTGAAGCAAAAGATTCAGACAATGTTGTTTTAATCAAGTTTTGGTAAATAGTCTTGCCACTGGCAACTCCCGGACTTGGGTTATTCACACAAGCCAAAGGTCTTACACAAGGTAAAACATGTCCAGTGGAAGCAACATGGTAGGTAGACAATGGGATATAAAAAACTAAGAGCAGTTTTTCTTAGTAATAGATCCTTCCCGTCCAGGTTCGTACCTACCGGTAAAACCG
>S1|FCQD7IX01BVWOE|280|T_AACCGA|FPY(7-26)|RPN_
AACCGAGCTGCGTTCTTCATCGATGCAAGAGCCTAGAGATCCGTTGTTGAAAGTTTTTATTTTATTGAAGCAAAAGATTCAGACAATGTTGTTTTAATCAAGTTTTGGTAAATAGTCTTGCCACTGGCAACTCCCGGACTTGGGTTATTCACACAAGCCAAAGGTCTTACACAAGGTAAAACATGTCCAGTGGAAGCAACATGGTAGGTAGACAATGGGATATAAAAAACTAAGAGCAGTTTTTCTAGTAATGATCCTTCCGCAGGTTCACCTACGGAAA
>S1|FCQD7IX01BQZE3|293|T_AACAAC|FPY(7-26)|RPN_
AACAACGCTGCGTTCTTCATCGATGCGAGAACCAAGAGATCCGTTGTTGAAAGTTTTAACTTTTATTTTTAAATTCAGAAGACTCTAAATACAATATTTTATGTTAACCTTCCGACCAGGCTATACAGCTAACTGTACAGCCAAAACGATCGGAAGCAACAGGTAGTTTAGACAAGGGGTTTGAAACGTATATTCGAATGAATATATATTACTTTAATGATCCTTCCGCAGGTTCACCTACGGAAACCTTGTTACGACTTTTACTTTCCGTTGTTCTGATGGCGCGAGGGAGG
>S1|FCQD7IX01BUCRL|242|T_CCGCTG|FPY(7-26)|RPN_
CCGCTGGCTGCGTTCTTCATCGATGCGAGAGCCAAGAGATCCGTTGCTGAAAGTTGTATATATTATATAGGCACAACATTCTATTAACATACATTGGGGTAAATGAAGCAACATAGACCTGAAAGGTCTACAAAAAGTGCACAGGTGGAGATATAAAGAATGACAAGGTGTGCACATGCTCCCTAGAGAACCAGCAACAACCCATCAGGTTTATTTCAATAATGATCCTTCCGCAGGTTCTA
>S1|FCQD7IX01BQNZE|52|T_GGCTAC|FPY(7-26)|RPN_
GGCTACGCTGCGTTCTTCATCGATGCGAGACACAGANCTTCGTTGTAGTTAA
>S1|FCQD7IX01BVGO3|248|T_TTCTCG|FPY(7-26)|RPN_
TTCTCGGCTGCGTTCTTCATCGATGCGAGAGCCAAGAGATCCGTTGCTGAAAGTTGTATATATTATATAGGCACAACATTCTATTAACATACATTGGGGTAAATGAAGCAACATAGACCTGAAAGGTCTACAAAAAGTGCACAGGTGGAGATATAAAGATGACAAGGTGTGCACATGCTCCCTAGAGAACCAGCAACAACCCATCAGGTTTATTTCAATAATGATCCTTCCGCAGGTTCACCTAACGG
>S1|FCQD7IX01BPOIC|251|T_TTCTCG|FPY(7-26)|RPN_
TTCTCGGCTGCGTTCTTCATCGATGCGAGAGCCAAGAGATCCGTTGCTGAAAGTTGTATATTTTCACTTTTTTATCAACATTCTAAACAATGAGGTTGTGTAAAATGACATAGACCCTGAAAGGGCAAAGCCGGCCTTTTGAAGAAGCAAAAAGCAACAGCAGTCCCGACTCGAATGAGAGGCTCATTCATTCCAGGGATCTACAAAATGTGCACAGTTGGAAGAAATAATAAATATGAGACAAGCGTGCA
>S1|FCQD7IX01BPROK|279|T_AACAAC|FPY(7-26)|RPN_
AACAACGCTGCGTTCTTCATCGATGCAAGAGCCTAGAGATCCGTTGTTGAAAGTTTTTATTTTATTGAAGCAAAAGATTTCAGACAATGTTGTTTTAATCAAGTTTTGGTAAATAGTCTTGCCACTGGCAACTCCCGGACTTGGGTTATTCACACAAGCCAAAGGTCTTACACAAGGTAAACATGTCCAGTGGAAGCAACATGGTAGGTAGACAATGGGATATAAAAACTAAGAGCAGTTTTCTAGTAATGATCCTTCCGCAGGTTCACCTACGGTAAA
>S1|FCQD7IX01BY986|243|T_GGCTAC|FPY(7-26)|RPN_
GGCTACGCTGCGTTCTTCATCGATGCGAGAGCCAAGAGATCCGTTGTTGAAAGTTGTACATTTGTAGTGCTCAGCACAACATTATTATTCGTTACATTCGTATGGGTGTAAAAAATCCTCAGCCAGCCGAAGCCAGCAGAGGCAAAGGTGCACAAATGGGTGGTCGATATAAATGCCCCCAACCGTGCACATGCTCTTGAAAGAGCCAGCACTGAAGGTAGACAATTTAACATCGGTAATGAT
>S1|FCQD7IX01BQGSL|249|T_GGCTAC|FPY(7-26)|RPN_
GGCTACGCTGCGTTCTTCATCGATGCGAGAGCCAAGAGATCCGTTGCTGAAAGTTGTATATATTATATAGGCACAACATTCTATTAACATACATTGGGGTAAATGAAGCAACATAGACCTGAAAGGTCTACAAAAAGTGCACAGGTGGAGATATAAAGAATGACAAGGTGTGCACATGCTCCCTAGAGAACCAGCAACAACCCATCAGGTTATTTCAATAATGATCCTTCCGCAGGTTCACCTAACCGG
>S1|FCQD7IX01BTZ89|247|T_AACGCG|FPY(7-26)|RPN_
AACGCGGCTGCGTTCTTCATCGATGCGAGAGCCAAGAGATCCGTTGCTGAAAGTTGTATATATTATATAGGCACAACATTCTATTAACATACATTGGGGTAAATGAAGCAACATAGACCTGAAAGGTCTACAAAAGTGCACAGGTGGAGATATAAAGATGACAAGGTGTGCACATGCTCCCTAGAGAACCAGCAACAACCCATCAGGTTTATTTCAATAATGATCCTTCCGCAGGTTCACCTAACGG
>S1|FCQD7IX01BWTTR|136|T_GGCTAC|FPY(7-26)|RPN_
GGCTACGCTGCGTTCTTCATCGATGCGAGAGCCAAGAGATCCGTTGCTGAAAGTTGTATATATTATATAGGCACAACATTCTATTAACATACATTGGGGTTAAATGAAGCAACATAGACCTGAAAGGTCTACAAAA
>S1|FCQD7IX01BVEAX|248|T_TTCTCG|FPY(7-26)|RPN_
TTCTCGGCTGCGTTCTTCATCGATGCGAGAGCCAAGAGATCCGTTGCTGAAAGTTGTATATATTATATAGGCACAACATTCTATTAACATACATTGGGGTAAATGAAGCAACATAGACCTGAAAGGTCTACAAAAAGTGCACAGGTGGAGATATAAAGATGACAAGGTGTGCACATGCTCCCTAGAGAACCAGCAACAACCCATCAGGTTTATTTCAATAATGATCCTTCCGCAGGTTCACCTAACGG
>S1|FCQD7IX01BZ5SR|297|T_CCGGAA|FPY(7-26)|RPN_
CCGGAAGCTGCGTTCTTCATCGATGCGAGAACCAAGAGATCCGTTGTTGAAAGTTTTAACTTTTATTTTTAAATTCAGAAGACTCTAAATACAATATTTTATGTTAACCTTCCGACCAGGCTATACAGCTAACTGTACAGCCAAAACGATCGGAAGCAACAGGTAGTTTAGACAAGGGGTTTGAAACGTATATTCGAATGAATATATATTACTTTTAATGATCCTTCCGCNGGTTCACCTACGGAAACCTTGTTACGACTTTTACTTTCCTTCCGGCGTGATGGCGCGGAGGGAGGG
>S1|FCQD7IX01BRY7S|251|T_TTCTCG|FPY(7-26)|RPN_
TTCTCGGCTGCGTTCTTCATCGATGCGAGAGCCAAGAGATCCGTTGCTGAAAGTTGTATATTTTCACTTTTTTATCAACATTCTAAACAATGAGGTTGTGTAAAATGACATAGACCCTGAAAGGGCAAAGCCGGCCTTTTGAAGAAGCAAAAAGCAACAGCAGTCCCGACTCGAATGAGAGGCTCATTCATTCCAGGGATCTACAAAATGTGCACAGTTGGAAGAAATAATAAATATGAGACAAGCGTGCA
>S1|FCQD7IX01BY8S6|283|T_AACAAC|FPY(7-26)|RPN_
AACAACGCTGCGTTCTTCATCGATGCAAGAGCCTAGAGATCCGTTGTTGAAAGTTTTTATTTTATTGAAGCAAAAGATTCAGACAATGTTGTTTTAATCAAGTTTTGGTAAATAGTCTTGCCACTGGCAACTCCCGGACTTGGGTTATTCACACAAGCCAAAGGTCTTACACAAGGTAAAACATGTCCAGTGGAAGCAACATGGTAGGTAGACAATGGGATATAAAAAACTAAGAGCAGTTTTCTAGTAATGATCCTTCCGCAGGTTCACCTACGGTAAACCG
>S1|FCQD7IX01BX7RA|100|T_AACGCG|FPY(7-26)|RPN_
AACGCGGCTGCGTTCTTCATCGATGCGAGAGCCAAGAGATCCGTTGCTGAAAGTTGTATATTTTCACTTTTTTNTTNACATNTAACAANNGTGTGTAATA
>S1|FCQD7IX01BX774|307|T_CCGGAA|FPY(7-26)|RPN_
CCGGAAGCTGCGTTCTTCATCGATGCGAGAACCAAGAGATCCGTTGTTGAAAGTTTTAACTTTTATTTTTAAATTCAGAAGACTCTAAATACAATATTTTATGTTAACCTTCCGACCAGGCTATACAGCTAACTGTACAGCCAAAACGATCGGAAGCAACAGGTAGTTTAGACAAGGGGTTTGAAACGTATATTCGAATGAATATATATTACTTTTAATTGATCCTTCCGCCAGGTTCACCTACGGAAACCTTACGTTACGTACTTTTACTTTCCTTCCCGGTCCGTGATGGCGGCGGAGGGGAGGG
>S1|FCQD7IX01BTV17|241|T_CCGCTG|FPY(7-26)|RPN_
CCGCTGGCTGCGTTCTTCATCGATGCGAGAGCCAAGAGATCCGTTGCTGAAAGTTGTATATATTATATAGGCACAACATTCTATTAACATACATTGGGGTAAATGAAGCAACATAGACCTGAAAGGTCTACAAAAAGTGCACAGGTGGAGATATAAAGAATGACAAGGTGTGCACATGCTCCCTAGAGAACCAGCAACAACCCATCAGGTTTATTTCAATAATGATCCTTCCGCAGGTTCA
>S1|FCQD7IX01BOTUE|240|T_CCGCTG|FPY(7-26)|RPN_
CCGCTGGCTGCGTTCTTCATCGATGCGAGAGCCAAGAGATCCGTTGCTGAAAGTTGTATATATTATATAGGCACAACATTCTATTAACATACATTGGGGTAAATGAAGCAACATAGACCTGAAAGGTCTACAAAAAGTGCACAGGTGGAGATATAAAGATGACAAGGTGTGCACATGCTCCCTAGAGAACCAGCAACAACCCATCAGGTTTATTTCAATAATGATCCTTCCGCAGGTTCA
>S1|FCQD7IX01BYW6Q|240|T_CCGCTG|FPY(7-26)|RPN_
CCGCTGGCTGCGTTCTTCATCGATGCGAGAGCCAAGAGATCCGTTGCTGAAAGTTGTATATATTATATAGGCACAACATTCTATTAACATACATTGGGGTAAATGAAGCAACATAGACCTGAAAGGTCTACAAAAAGTGCACAGGTGGAGATATAAAGATGACAAGGTGTGCACATGCTCCCTAGAGAACCAGCAACAACCCATCAGGTTTATTTCAATAATGATCCTTCCGCAGGTTCA
>S1|FCQD7IX01BPF9C|243|T_GGCTAC|FPY(7-26)|RPN_
GGCTACGCTGCGTTCTTCATCGATGCGAGAGCCAAGAGATCCGTTGTTGAAAGTTGTACATTTGTAGTGCTCAGCACAACATTATTATTCGTTACATTCGTATGGGTGTAAAAAATCCTCAGCCAGCCGAAGCCAGCAGAGGCAAAGGTGCACAAATGGGTGGTCGATATAAATGCCCCCAACCGTGCACATGCTCTTGAAAGAGCCAGCACTGAAGGTAGACAATTTAACATCGGTAATGNT
>S1|FCQD7IX01BQN09|249|T_CCGCTG|FPY(7-26)|RPN_
CCGCTGGCTGCGTTCTTCATCGATGCGAGAGCCAAGAGATCCGTTGCTGAAAGTTGTATATTTTCACTTTTTTATCAACATTCTAAACAATGAGGTTGTGTAAAATGACATAGACCCTGAAAGGGCAAAGCCGGCCTTTTGAAGAAGCAAAAAGCAACAGCAGTCCCGACTCGAATGAGAGGCTCATTCATTCCAGGGATCTACAAAATGTGCACAGTTGGAAGAAATAATAAATATGAGACAAGCGTG
>S1|FCQD7IX01BOP27|281|T_AACAAC|FPY(7-26)|RPN_
AACAACGCTGCGTTCTTCATCGATGCAAGAGCCTAGAGATCCGTTGTTGAAAGTTTTTATTTTATTGAAGCAAAAGATTCAGACAATGTTGTTTTAATCAAGTTTTGGTAAATAGTCTTGCCACTGGCAACTCCCGGACTTGGGTTATTCACACAAGCCAAAGGTCTTACACAAGGTAAAACATGTCCAGTGGAAGCAACATGGTAGGTAGACAATGGGATATAAAAAACTAAGAGCAGTTTTTCTAGTAATGATCCTTCCGCAGGTTCACCTACGGTAAA
>S1|FCQD7IX01BPK4P|280|T_AACAAC|FPY(7-26)|RPN_
AACAACGCTGCGTTCTTCATCGATGCAAGAGCCTAGAGATCCGTTGTTGAAAGTTTTTATTTTATTGAAGCAAAAGATTCAGACAATGTTGTTTTAATCAAGTTTTGGTAAATAGTCTTGCCACTGGCAACTCCCGGACTTGGGTTATTCACACAAGCCAAAGGTCTTACACAAGGTAAAACATGTCCAGTGGAAGCAACATGGTAGGTAGACAATGGGATATAAAAAACTAAGAGCAGTTTTTCTAGTAATGATCCTTCCGCAGGTTCACCTACGGAAA
>S1|FCQD7IX01BYSI6|249|T_GGCTAC|FPY(7-26)|RPN_
GGCTACGCTGCGTTCTTCATCGATGCGAGAGCCAAGAGATCCGTTGCTGAAAGTTGTATATATTATATAGGCACAACATTCTATTAACATACATTGGGGTAAATGAAGCAACATAGACCTGAAAGGTCTACAAAAAGTGCACAGGTGGAGATATAAAGATGACAAGGTGTGCACATGCTCCCTAGAGAACCAGCAACAACCCATCAGGTTTATTTCAATAATGATCCTTCCGCAGGTTCACCTAACCGG
>S1|FCQD7IX01BULQG|284|T_AACCGA|FPY(7-26)|RPN_
AACCGAGCTGCGTTCTTCATCGATGCAAGAGCCTAGAGATCCGTTGTTGAAAGTTTTTATTTTATTGAAGCAAAAGATTCAGACAATGTTGTTTTAATCAAGTTTTGGTAAATAGTCTTGCCACTGGCAACTCCCGGACTTGGGTTATTCACACAAGCCAAAGGTCTTACACAAGGTAAAACATGTCCAGTGGAAGCAACATGGTAGGTAGACAATGGGATATAAAAAACTAAGAGCAGTTTTTCTAGTAATGATCCTTCCGCAGGTTCACCTACGGTAAACCG
>S1|FCQD7IX01BYMJK|283|T_AACCGA|FPY(7-26)|RPN_
AACCGAGCTGCGTTCTTCATCGATGCAGAGCCAAGAGATCCGTTGTTGAAAGTTTTTATTTTATTGAAGCAAAAGATTCAGACAATGTTGTTTTAATCAAGTTTTGGTAAATAGTCTTGCCACTGGCAACTCCCGGACTTGGGTTATTCACACAAGCCAAAGGTCTTACACAAGGTAAAACATGTCCAGTGGAAGCAACATGGTAGGTAGACAATGGGATATAAAAAACTAAGAGCAGTTTTTCTAGTAATGATCCTTCCGCAGGTTCACCTACGGTAAACCG
>S1|FCQD7IX01BMV5R|242|T_CCGCTG|FPY(7-26)|RPN_
CCGCTGGCTGCGTTCTTCATCGATGCGAGAGCCAAGAGATCCGTTGCTGAAAGTTGTATATATTATATAGGCACAACATTCTATTAACATACATTGGGGTAAATGAAGCAACATAGACCTGAAAGGTCTACAAAAAGTGCACAGGTGGAGATATAAAGAATGACAAGGTGTGCACATGCTCCCTAGAGAACCAGCAACAACCCATCAGGTTTATTTTCAATAATGATCCTTCCGCAGGTTCA
>S1|FCQD7IX01BP7E2|284|T_AACAAC|FPY(7-26)|RPN_
AACAACGCTGCGTTCTTCATCGATGCAAGAGCCTAGAGATCCGTTGTTGAAAGTTTTTATTTTATTGAAGCAAAAGATTCAGACAATGTTGTTTTAATCAAGTTTTGGTAAATAGTCTTGCCACTGGCAACTCCCGGACTTGGGTTATTCACACAAGCCAAAGGTCTTACACAAGGTAAAACATGTCCAGTGGAAGCAACATGGTAGGTAGACAATGGGATATAAAAAACTAAGAGCAGTTTTTCTAGTAATGATCCTTCCGCAGGTTCACCTACGGTAAACCG
>S1|FCQD7IX01BSR7R|77|T_AACCGA|FPY(7-26)|RPN_
AACCGAGCTGCGTTCTTCATCGATGCGAGAGCCAAGAGATCCGTTGTTGAAAGTGATCTTTAATTTTATCATTTAAT
>S1|FCQD7IX01BSU5D|250|T_AACGCG|FPY(7-26)|RPN_
AACGCGGCTGCGTTCTTCATCGATGCGAGAGCCAAGAGATCCGTTGCTGAAAGTTGTATATATTATATAGGCACAACATTCTATTAACATACATTGGGGTAAATGAAGCAACATAGACCTGAAAGGTCTACAAAAAGTGCACAGGTGGAGATATAAAGAATGACAAGGTGTGCACATGCTCCCTAGAGAACCAGCAACAACCCATCAGGTTTATTTCAATAATGATCCTTCCGCAGGTTCACCTAACCGG
>S1|FCQD7IX01BQGYC|279|T_AACCGA|FPY(7-26)|RPN_
AACCGAGCTGCGTTCTTCATCGATGCAAGAGCCTAGAGATCCGTTGTTGAAAGTTTTTATTTTATTGAAGCAAAAGATTCAGACAATGTTGTTTTAATCAAGTTTTGGTAAATAGTCTTGCCACTGGCAACTCCCGGACTTGGGTTATTCACACAAGCCAAAGGTCTTACACAAGGTAAAACATGTCCAGTGGAAGCAACATGGTAGGTAGACAATGGGATATAAAAAACTAAGAGCAGTTTTCTAGTAATGATCCTTCCGCAGGTTCACCTACGGAAA
>S1|FCQD7IX01BVRP9|288|T_AACCGA|FPY(7-26)|RPN_
AACCGAGCTGCGTTCTTCATCGATGCAAGAGCCTAGAGATCCGTTGTTGAAAGTTTTTATTTTATTGAAGCAAAAGATTCAGACAATGTTGTTTTAATCAAGTTTTGGTAAATAGTCTTGCCACTGGCAACTCCCGGACTTGGGTTATTCACACAAGCCAAAGGTCTTACACAAGGTAAAACATGTCCAGTGGAAGCAACATGGTAGGTAGACAATGGGATATAAAAAACTAAGAGCAGTTTTTCTTAGTAATGATCCTTCCGTCCAGGTTCACCTACGGTAAAACCG
>S1|FCQD7IX01BOEBO|243|T_CCGCTG|FPY(7-26)|RPN_
CCGCTGGCTGCGTTCTTCATCGATGCGAGAGCCAAGAGATCCGTTGCTGAAAGTTGTATATATTATATAGGCACAACATTCTATTAACATACATTGGGGTAAATGAAGCAACATAGACCTGAAAGGTCTACAAAAAGTGCACAGGTGGAGATATAAAGAATGACAAGGTGTGCACATGCTCCCTAGAGAACCAGCAACAACCCATCAGGTTTATTTTCAATAATGATCCTTCCGCAGGTTCTA
>S1|FCQD7IX01BY9T9|299|T_CCGGAA|FPY(7-26)|RPN_
CCGGAAGCTGCGTTCTTCATCGATGCGAGAACCAAGAGATCCGTTGTTGAAAGTTTTTAACTTTTATTTTTAAATTCAGAAGACTCTAAATACAATATTTTATGTTAACCTTCCGACCAGGCTATACAGCTAACTGTACAGCCAAAACGATCGGAAGCAACAGGTAGTTTAGACAAGGGGTTTGAAACGTATATTCGAATGAATATATATTACTTTTAATGATCCTTCCGCAGGTTCACCTACGGAAACCTTGTTACGACTTTTACTTTCCTTCCGGTCCGTGATGGCGGCGAGGGAGG
>S1|FCQD7IX01BY2A7|282|T_AACAAC|FPY(7-26)|RPN_
AACAACGCTGCGTTCTTCATCGATGCAAGAGCCTAGAGATCCGTTGTTGAAAGTTTTTATTTTATTGAAGCAAAAGATTCAGACAATGTTGTTTTAATCAAGTTTTGGTAAATAGTCTTGCCACTGGCAACTCCCGGACTTGGGTTATTCACACAAGCCAAAGGTCTTACACAAGGTAAAACATGTCCAGTGGAAGCAACATGGTAGGTAGACAATGGGATATAAAAACAAGAGCAGTTTTTCTAGTAATGATCCTTCCGCAGGTTCACCTACGGTAAACCG
>S1|FCQD7IX01BYZB0|281|T_AACCGA|FPY(7-26)|RPN_
AACCGAGCTGCGTTCTTCATCGATGCAAGAGCCTAGAGATCCGTTGTTGAAAGTTTTTATTTTATTGAAGCAAAAGATTCAGACAATGTTGTTTTAATCAAGTTTTGGTAAATAGTCTTGCCACTGGCAACTCCCGGACTTGGGTTATTCACACAAGCCAAAGGTCTTACACAAGGTAAAACATGTCCAGTGGAAGCAACATGGTAGGTAGACAATGGGATATAAAAAACTAAGAGCAGTTTTTCTAGTAATGATCCTTCCGCAGGTTCACCTACGGTAAA
>S1|FCQD7IX01BSHD2|242|T_GGCTAC|FPY(7-26)|RPN_
GGCTACGCTGCGTTCTTCATCGATGCGAGAGCCAAGAGATCCGTTGTTGAAAGTTGTACATTTGTAGTGCTCAGCACAACATTATTATTCGTTACATTCGTATGGGTGTAAAAAATCCTCAGCCAGCCGAAGCCAGCAGAGGCAAAGGTGCACAAATGGGTGGTCGATATAAATGCCCCCAACGTGCACATGCTCTTGAAAGAGCCAGCACTGAAGGTAGACAATTTAACATCGGTAATGAT
>S1|FCQD7IX01BW5IB|281|T_AACCGA|FPY(7-26)|RPN_
AACCGAGCTGCGTTCTTCATCGATGCAAGAGCCTAGAGATCCGTTGTTGAAAGTTTTTATTTTATTGAAGCAAAAGATTCAGACAATGTTGTTTTAATCAAGTTTTGGTAAATAGTCTTGCCACTGGCAACTCCCGGACTTGGGTTATTCACACAAGCCAAAGGTCTTACACAAGGTAAAACATGTCCAGTGGAAGCAACATGGTAGGTAGACAATGGGATATAAAAAACTAAGAGCAGTTTTTCTAGTAATGATCCTTCCGCAGGTTCACCTACGGTAAA
>S1|FCQD7IX01BTJ0X|251|T_GGCTAC|FPY(7-26)|RPN_
GGCTACGCTGCGTTCTTCATCGATGCGAGAGCCAAGAGATCCGTTGCTGAAAGTTGTATATTTTCACTTTTTTATCAACATTCTAAACAATGAGGTTGTGTAAAATGACATAGACCCTGAAAGGGCAAAGCCGGCCTTTTGAAGAAGCAAAAAGCAACAGCAGTCCCGACTCGAATGAGAGGCTCATTCATTCCAGGGATCTACAAAATGTGCACAGTTGGAAGAAATAATAAATATGAGACAAGCGTGCA
>S1|FCQD7IX01BR5UW|280|T_AACAAC|FPY(7-26)|RPN_
AACAACGCTGCGTTCTTCATCGATGCAAGAGCCTAGAGATCCGTTGTTGAAAGTTTTTATTTTATTGAAGCAAAAGATTCAGACAATGTTGTTTTAATCAAGTTTTGGTAAATAGTCTTGCCACTGGCAACTCCCGGACTTGGGTTATTCACACAAGCCAAAGGTCTTACACAAGGTAAAACATGTCCAGTGGAAGCAACATGGTAGGTAGACAATGGGATATAAAAAACTAAGAGCAGTTTTTCTAGTAATGATCCTTCCGCNGGTTCACCACGGAACG
>S1|FCQD7IX01BX3BR|251|T_GGCTAC|FPY(7-26)|RPN_
GGCTACGCTGCGTTCTTCATCGATGCGAGAGCCAAGAGATCCGTTGCTGAAAGTTGTATATTTTCACTTTTTTATCAACATTCTAAACAATGAGGTTGTGTAAAATGACATAGACCCTGAAAGGGCAAAGCCGGCCTTTTGAAGAAGCAAAAAGCAACAGCAGTCCCGACTCGAATGAGAGGCTCATTCATTCCAGGGATCTACAAAATGTGCACAGTTGGAAGAAATAATAAATATGAGACAAGCGTGCA
>S1|FCQD7IX01BZ8ZJ|300|T_AACCGA|FPY(7-26)|RPN_
AACCGAGCTGCGTTCTTCATCGATGCAAGAGCCTAGAGATCCGTTGTTGAAAGTTTTTATTTTATTGAAGCAAAAGATTCCAGACAATGTTGTTTTAATCAAGTTTTGGTAAATAGTCTTGCCACTGGCAACTCCCGGACTTGGGTTATTCACACAAGCCAAAGGTCTTACACAAGGTAAAACATGTCCAGTGGAAGCAACATGGTAGGTAGACAATGGGATATAAAAACTAANAGACAGTTTTTACTTAGTTAATTAGATCCTTCCCGTCCACGGTTCGTACCTACCGGTAAAACCCGG
>S1|FCQD7IX01BPUA5|240|T_CCGCTG|FPY(7-26)|RPN_
CCGCTGGCTGCGTTCTTCATCGATGCGAGAGCCAAGAGATCCGTTGCTGAAAGTTGTATATATTATATAGGCACAACATTCTATTAACATACATTGGGGTAAATGAAGCAACATAGACCTGAAAGGTCTACAAAAAGTGCACAGGTGGAGATATAAAGATGACAAGGTGTGCACATGCTCCCTAGAGAACCAGCAACAACCCATCAGGTTTATTTCAATAATGATCCTTCCGCAGGTTCA
>S1|FCQD7IX01BPK6K|293|T_CCGGAA|FPY(7-26)|RPN_
CCGGAAGCTGCGTTCTTCATCGATGCGAGAACCAAGAGATCCGTTGTTGAAAGTTTTAACTTTTATTTTTAAATTCAGAAGACTCTTAAATACAATATTTTATGTTAACCTTCCGACCAGGCTATACAGCTAACTGTACAGCCAAAACGATCGGAAGCAACAGGTAGTTTAGACAAGGGGTTTGAAACGTATATTCGAATGAATATATATTACTTTTAATGATCCTTCCGCAGGTTCACCTACGGAAACCTTGTTACGCTTTTACTTCCTTCCGGCTGATGGCGCGNGGGAGG
>S1|FCQD7IX01BVBOY|251|T_AACGCG|FPY(7-26)|RPN_
AACGCGGCTGCGTTCTTCATCGATGCGAGAGCCAAGAGATCCGTTGCTGAAAGTTGTATATTTTCACTTTTTTATCAACATTCTAAACAATGAGGTTGTGTAAAATGACATAGACCCTGAAAGGGCAAAGCCGGCCTTTTGAAGAAGCAAAAGACAACAGCAGTCCCGACTCGAATGAGAGGCTCATTCATTCCAGGGATCTACAAAATGTGCACAGTTGGAAGAAATAATAAATATGAGACAAGCGTGCA
>S1|FCQD7IX01BVNSF|249|T_GGCTAC|FPY(7-26)|RPN_
GGCTACGCTGCGTTCTTCATCGATGCGAGAGCCAAGAGATCCGTTGCTGAAAGTTGTATATATTATATAGGCACAACATTCTATTAACATACATTGGGGTAAATGAAGCAACATAGACCTGAAAGGTCTACAAAAAGTGCACAGGTGGAGATATAAAGATGACAAGGTGTGCACATGCTCCCTAGAGAACCAGCAACAACCCATCAGGTTTATTTCAATAATGATCCTTCCGCAGGTTCACCTAACCGG
>S1|FCQD7IX01BQ9YB|280|T_AACAAC|FPY(7-26)|RPN_
AACAACGCTGCGTTCTTCATCGATGCAAGAGCCTAGAGATCCGTTGTTGAAAGTTTTTATTTTATTGAAGCAAAAGATTCAGACAATGTTGTTTTAATCAAGTTTTGGTAAATAGTCTTGCCACTGGCAACTCCCGGACTTGGGTTATTCACACAAGCCAAAGGTCTTACACAAGGTAAAACATGTCCAGTGGAAGCAACATGGTAGGTAGACAATGGGATATAAAAAACTAAGAGCAGTTTTTCTAGTAATGATCCTTCCGCAGGTTCACCTACGGAAA
>S1|FCQD7IX01BYHMH|249|T_TTCTCG|FPY(7-26)|RPN_
TTCTCGGCTGCGTTCTTCATCGATGCGAGAGCCAAGAGATCCGTTGCTGAAAGTTGTATATATTATATAGGCACAACATTCTATTAACATACATTGGGGTAAATGAAGCAACATAGACCTGAAAGGTCTACAAAAAGTGCACAGGTGGAGATATAAAGATGACAAGGTGTGCACATGCTCCCTAGAGAACCAGCAACAACCCATCAGGTTTATTTCAATAATGATCCTTCCGCAGGTTCACCTAACCGG
>S1|FCQD7IX01BYI8Y|284|T_AACAAC|FPY(7-26)|RPN_
AACAACGCTGCGTTCTTCATCGATGCAAGAGCCTAGAGATCCGTTGTTGAAAGTTTTTATTTTATTGAAGCAAAAGATTCAGACAATGTTGTTTTAATCAAGTTTTGGTAAATAGTCTTGCCACTGGCAACTCCCGGACTTGGGTTATTCACACAAGCCAAAGGTCTTACACAAGGTAAAACATGTCCAGTGGAAGCAACATGGTAGGTAGACAATGGGATATAAAAAACTAAGAGCAGTTTTTCTAGTAATGATCCTTCCGCAGGTTCACCTACGGTAAACCG
>S1|FCQD7IX01BTZ1R|289|T_AGTGTT|FPY(7-26)|RPN_
AGTGTTGCTGCGTTCTTCATCGATGCGAGAACCAAGAGATCCGTTGTTGAAAGTTTTAACTTTTATTTTAAATTCAGAAGACTCTAAATACAATATTTTATGTTAACCTTCCGACCAGGCTATACAGCTAACTGTACAGCCAAAACGATCGGAAGCAACAGGTAGTTTAGACAAGGGGTTTGAAACGTATATTCGAATGAATATATATTACTTTTAATGATCCTTCCGCAGGTTCACCTACGGAAACCTTNTTACGACTTTTACTTCCACACTCTGATGGCGCGAGGGG
>S1|FCQD7IX01BZEXG|294|T_AACCGA|FPY(7-26)|RPN_
AACCGAGCTGCGTTCTTCATCGATGCAAGAGCCTAGAGATCCGTTGTTGAAAGTTTTTATTTTATTGAAGCAAAAGATTCAGACAATGTTGTTTTAATCAAGTTTTGGTAAATAGTCTTGCCACTGGCAACTCCCGGACTTGGGTTATTCACACAAGCCAAAGGTCTTACACAAGGTAAAACATGTCCAGTGGAAGCAACATGGTAGGTAGACAATGGGATATAAAAAACTAAGAGCAGTTTTTCTTAGTAATAGATCCTTCCCGTCCAGGTTCGTACCTAACCGGTAAAACCG
>S1|FCQD7IX01BP923|280|T_AACCGA|FPY(7-26)|RPN_
AACCGAGCTGCGTTCTTCATCGATGCAAGAGCCTAGAGATCCGTTGTTGAAAGTTTTTATTTTATTGAAGCAAAAGATTTCAGACAATGTTGTTTTAATCAAGTTTTGGTAAATAGTCTTGCCACTGGCAACTCCCGGACTTGGGTTATTCACACAAGCCAAAGGTCTTACACAAGGTAAACATGTCCAGTGGAAGCAACATGGTAGGTAGACAATGGGATATAAAAACTAAGAGCAGTTTTTCTAGTAAATAGATCCTTCCGCAGGTTCACCTACGGAA
>S1|FCQD7IX01BYQ89|298|T_CCGGAA|FPY(7-26)|RPN_
CCGGAAGCTGCGTTCTTCATCGATGCGAGAACCAAGAGATCCGTTGTTGAAAGTTTTTAACTTTTATTTTTAAATTCAGAAGACTCTAAATACAATATTTTATGTTAACCTTCCGACCAGGCTATACAGCTAACTGTACAGCCAAAACGATCGGAAGCAACAGGTAGTTTAGACAAGGGGTTTGAAACGTATATTCGAATGAATATATATTACTTTTAATGATCCTTCCGCAGGTTCACCTACGGAAACCTTGTTACGTACTTTTACTTTCCTTCCGGCNGATGGCGGCGGAGGGAGG
>S1|FCQD7IX01BSB0Q|135|T_AACAAC|FPY(7-26)|RPN_
AACAACGCTGCGTTCTTCATCGATGCGAGAGCCAAGAGATCCGTTGTTGAAAGTGATCTTTAATTTTATCATTAATACATAAATTTTATACATTCAAGAGTGGGTTTTAAATATAAGCGATCGCAAAACCTCGTC
>S1|FCQD7IX01BXYS3|251|T_AACGCG|FPY(7-26)|RPN_
AACGCGGCTGCGTTCTTCATCGATGCGAGAGCCAAGAGATCCGTTGCTGAAAGTTGTATATTTTCACTTTTTTATCAACATTCTAAACAATGAGGTTGTGTAAAATGACATAGACCCTGAAAGGGCAAAGCCGGCCTTTTGAAGAAGCAAAAAGCAACAGCAGTCCCGACTCGAATGAGAGGCTCATTCATTCCAGGGATCTACAAAATGTGCACAGTTGGAAGAAATAATAAATATGAGACAAGCGTGCA
>S1|FCQD7IX01BSRBL|284|T_AACAAC|FPY(7-26)|RPN_
AACAACGCTGCGTTCTTCATCGATGCAAGAGCCTAGAGATCCGTTGTTGAAAGTTTTTATTTTATTGAAGCAAAAGATTCAGACAATTGTTGTTTTAATCAAGTTTTGGTAAATAGTCTTGCCACTGGCAACTCCCGGACTTGGGTTATTCACACAAGCCAAAGGTCTTACACAAGGTAAACATGTCCAGTGGAAGCAACATGGTAGGTAGACAATGGGATATAAAAAACTAAGAGCAGTTTTTCTAGTAATGATCCTTCCGCAGGTTCACCTACGGTAAACCG
>S1|FCQD7IX01BUFRI|249|T_TTCTCG|FPY(7-26)|RPN_
TTCTCGGCTGCGTTCTTCATCGATGCGAGAGCCAAGAGATCCGTTGCTGAAAGTTGTATATATTATATAGGCACAACATTCTATTAACATACATTGGGGTAAATGAAGCAACATAGACCTGAAAGGTCTACAAAAAGTGCACAGGTGGAGATATAAAGATGACAAGGTGTGCACATGCTCCCTAGAGAACCAGCAACAACCCATCAGGTTTATTTCAATAATGATCCTTCCGCAGGTTCACCTAACCGG
>S1|FCQD7IX01BV8QR|74|T_CCGGAA|FPY(7-26)|RPN_
CCGGAAGCTGCGTTCTTCATCGATGCGAGAACCAAGAGATCCGTTGTTGAAAGTTTTAACTTTATTTAATTATA
>S1|FCQD7IX01BP1MQ|240|T_CCGCTG|FPY(7-26)|RPN_
CCGCTGGCTGCGTTCTTCATCGATGCGAGAGCCAAGAGATCCGTTGCTGAAAGTTGTATATATTATATAGGCACAACATTCTATTAACATACATTGGGGTAAATGAAGCAACATAGACCTGAAAGGTCTACAAAAAGTGCACAGGTGGAGATATAAAGATGACAAGGTGTGCACATGCTCCCTAGAGAACCAGCAACAACCCATCAGGTTTATTTCAATAATGATCCTTCCGCAGGTTCA
>S1|FCQD7IX01BPU69|281|T_AACAAC|FPY(7-26)|RPN_
AACAACGCTGCGTTCTTCATCGATGCAAGAGCCTAGAGATCCGTTGTTGAAAGTTTTTATTTTATTGAAGCAAAAGATTCAGACAATGTTGTTTTAATCAAGTTTTGGTAAATAGTCTTGCCACTGGCAACTCCCGGACTTGGGTTATTCACACAAGCCAAAGGTCTTACACAAGGTAAAACATGTCCAGTGGAAGCAACATGGTAGGTAGACAATGGGATATAAAAAACTAAGAGCAGTTTTTCTAGTAATGATCCTTCCGCAGGTTCACCTACGGTAAA
>S1|FCQD7IX01BMOW4|281|T_AACCGA|FPY(7-26)|RPN_
AACCGAGCTGCGTTCTTCATCGATGCAAGAGCCTAGAGATCCGTTGTTGAAAGTTTTTATTTTATTGAAGCAAAAGATTCAGACAATGTTGTTTTAATCAAGTTTTGGTAAATAGTCTTGCCACTGGCAACTCCCGGACTTGGGTTATTCACACAAGCCAAAGGTCTTACACAAGGTAAAACATGTCCAGTGGAAGCAACATGGTAGGTAGACAATGGGATATAAAAAACTAAGAGCAGTTTTTCTAGTAATGATCCTTCCGCAGGTTCACCTACGGTAAA
>S1|FCQD7IX01BQ007|296|T_CCGGAA|FPY(7-26)|RPN_
CCGGAAGCTGCGTTCTTCATCGATGCGAGAACCAAGAGATCCGTTGTTGAAAGTTTTTAACTTTTATTTTTAAATTCAGAAGACTCTAAATACAATATTTTATGTTAACCTTCCGACCAGGCTATACAGCTAACTGTACAGCCAAAACGATCGGAAGCAACAGGTAGTTTAGACAAGGGGTTTGAAACGTATATTCGAATGAATATATATTACTTTTAATGATCCTTCCGCAGGTTCACCTACGGAAACCTTGTTACGACTTTTACTTTCCTTCCGGCNGATGGGCGCGAGGGAGG
>S1|FCQD7IX01BRBX2|238|T_AACAAC|FPY(7-26)|RPN_
AACAACGCTGCGTTCTTCATCGATGCGAGAGCCAAGAGATCCGTTGTTGAAAGTGATCTTTATTTTTATCATTAATATAACATAAATTTTATACATTCAAGAGTGGGTTTTAAATACAAACGATCGCAGAACCTCGCTAACGCTCGGTTCGCTAAATCAATAATGATCCTTCCGCAGGTTCACCTACGGAAACCTTGTTACGACTTTACTTCCGTTGTTCTGATGGCGCGAGGGAGGC
>S1|FCQD7IX01BM1GX|283|T_AACCGA|FPY(7-26)|RPN_
AACCGAGCTGCGTTCTTCATCGATGCAAGAGCCTAGAGATCCGTTGTTGAAAGTTTTTATTTTATTGAAGCAAAAGATTCAGACAATGTTGTTTTAATCAAGTTTTGGTAAATAGTCTTGCCACTGGCAACTCCCGGACTTGGGTTATTCACACAAGCCAAAGGTCTTACACAAGGTAAAACATGTCCAGTGGAAGCAACATGGTAGGTAGACAATGGGATATAAAAAACTAAGAGCAGTTTTCTAGTAATGATCCTTCCGCAGGTTCACCTACGGTAAACCG
>S1|FCQD7IX01BY8VS|294|T_AACAAC|FPY(7-26)|RPN_
AACAACGCTGCGTTCTTCATCGATGCGAGAACCAAGAGATCCGTTGTTGAAAGTTTTAACTTTTATTTTTAAATTCAGAAGACTCTAAATACAATATTTTATGTTAACCTTCCGACCAGGCTATACAGCTAACTGTACAGCCAAAACGATCGGAAGCAACAGGTAGTTTAGACAAGGGGTTTGAAACGTATATTCGAATGAATATATATTACTTTTAATGATCCTTCCGCAGGTTCACCTACGGAAACCTTGTTACGACTTTTACTTTCCGTTGTTCTGATGGCGCGAGGGAGG
>S1|FCQD7IX01BVN4X|248|T_GGCTAC|FPY(7-26)|RPN_
GGCTACGCTGCGTTCTTCATCGATGCGAGAGCCAAGAGATCCGTTGCTGAAAGTTGTATATATTATATAGGCACAACATTCTATTAACATACATTGGGGTAAATGAAGCAACATAGACCTGAAAGGTCTACAAAAAGTGCACAGGTGGAGATATAAAGATGACAAGGTGTGCACATGCTCCCTAGAGAACCAGCAACAACCCATCAGGTTTATTTCAATAATGATCCTTCCGCAGGTTCACCTAACGG
>S1|FCQD7IX01BWC07|251|T_TTCTCG|FPY(7-26)|RPN_
TTCTCGGCTGCGTTCTTCATCGATGCGAGAGCCAAGAGATCCGTTGCTGAAAGTTGTATATTTTCACTTTTTTATCAACATTCTAAACAATGAGGTTGTGTAAAATGACATAGACCCTGAAAGGGCAAAGCCGGCCTTTTGAAGAAGCAAAAAGCAACAGCAGTCCCGACTCGAATGAGAGGCTCATTCATTCCAGGGATCTACAAAATGTGCACAGTTGGAAGAAATAATAAATATGAGACAAGCGTGCA
>S1|FCQD7IX01BS4JG|249|T_AACGCG|FPY(7-26)|RPN_
AACGCGGCTGCGTTCTTCATCGATGCGAGAGCCAAGAGATCCGTTGCTGAAAGTTGTATATATTATATAGGCACAACATTCTATTAACATACATTGGGGTAAATGAAGCAACATAGACCTGAAAGGTCTACAAAAAGTGCACAGGTGGAGATATAAAGATGACAAGGTGTGCACATGCTCCCTAGAGAACCAGCAACAACCCATCAGGTTTATTTCAATAATGATCCTTCCGCAGGTTCACCTAACCGG
>S1|FCQD7IX01BPRE3|279|T_AACAAC|FPY(7-26)|RPN_
AACAACGCTGCGTTCTTCATCGATGCAAGAGCCTAGAGATCCGTTGTTGAAAGTTTTTATTTTATTGAAGCAAAAGATTCAGACAATGTTGTTTTAATCAAGTTTTGGTAAATAGTCTTGCCACTGGCAACTCCCGGACTTGGGTTATTCACACAAGCCAAAGGTCTTACACAAGGTAAAACATGTCCAGTGGAAGCAACATGGTAGGTAGACAATGGGATATAAAAAACTAAGAGCAGTTTTCTAGTAATGATCCTTCCGCAGGTTCACCTACGGAAA
>S1|FCQD7IX01BN1D8|250|T_GGCTAC|FPY(7-26)|RPN_
GGCTACGCTGCGTTCTTCATCGATGCGAGAGCCAAGAGATCCGTTGCTGAAAGTTGTATATATTATATAGGCACAACATTCTATTAACATACATTGGGGTAAATGAAGCAACATAGACCTGAAAGGTCTACAAAAAGTGCACAGGTGGAGATATAAAGAATGACAAGGTGTGCACATGCTCCCTAGAGAACCAGCAACAACCCATCAGGTTTATTTCAATAATGATCCTTCCGCAGGTTCACCTAACCGG
>S1|FCQD7IX01BWQL7|240|T_CCGCTG|FPY(7-26)|RPN_
CCGCTGGCTGCGTTCTTCATCGATGCGAGAGCCAAGAGATCCGTTGCTGAAAGTTGTATATATTATATAGGCACAACATTCTATTAACATACATTGGGGTAAATGAAGCAACATAGACCTGAAAGGTCTACAAAAAGTGCACAGGTGGAGATATAAAGATGACAAGGTGTGCACATGCTCCCTAGAGAACCAGCAACAACCCATCAGGTTTATTTCAATAATGATCCTTCCGCAGGTTCA
>S1|FCQD7IX01BQ37T|289|T_AGTGTT|FPY(7-26)|RPN_
AGTGTTGCTGCGTTCTTCATCGATGCGAGAACCAAGAGATCCGTTGTTGAAAGTTTTAACTTTTATTTTTAAATTCAGAAGACTCTAAATACAATATTTTATGTTAACCTTCCGACCAGGCTATACAGCTAACTGTACAGCCAAAACGATCGGAAGCAACAGGTAGTTTAGACAAGGGGTTTGAAACGTATATTCGAATGAATATATATTACTTTTAATTGATCCTTCCGCAGGTTCACCTACGGAAACCTTGTTACGACTTTACTTCCACACNCTGATGGCGCGAGGG
>S1|FCQD7IX01BWM3S|249|T_GGCTAC|FPY(7-26)|RPN_
GGCTACGCTGCGTTCTTCATCGATGCGAGAGCCAAGAGATCCGTTGCTGAAAGTTGTATATCTTCACTTTTTTATCAACATTCTAAACAATGAGGTTGTGTAAAATGACATAGACCCTGAAAGGGCAAAGCCGGCCTTTTGAAGAAGCAAAAAGCAACAGCAGTCCCGACTCGAATGAGAGGCTCATTCATTCCAGGGATCTACAAAATGTGCACAGTTGGAAGAAATAATAAATATGAGACAAGCGTG
>S1|FCQD7IX01BO2XR|225|T_AACCGA|FPY(7-26)|RPN_
AACCGAGCTGCGTTCTTCATCGATGCGAGAGCCAAGAGATCCGTTGTTGAAAGTGATCTTTAATTTTATCATTAATACATAAATTTTATACATTCAAGAGTGGGTTTTAAATATAAGCGATCGCAAAACCTCGGTTCGCTAAATCAATAATGATCCTTCCGCAGGTTCACCTACGGAAACCTTGTTACGACTTTACTTCCTCGGTTCTGATGGCGCGAGGGAGGC
>S1|FCQD7IX01BY8XL|285|T_AACCGA|FPY(7-26)|RPN_
AACCGAGCTGCGTTCTTCATCGATGCAAGAGCCTAGAGATCCGTTGTTGAAAGTTTTTATTTTATTGAAGCAAAAGATTCAGACAATGTTGTTTTAATCAAGTTTTGGTAAATAGTCTTGCCACTGGCAACTCCCGGACTTGGGTTATTCACACAAGCCAAAGGTCTTACACAAGGTAAAACATGTCCAGTGGAAGCAACATGGTAGGTAGACAATGGGATATAAAAAACTAAGAGCAGTTTTTCTAGTAATGATCCTTCCGCAGGTTCACCTACGGTAAAACCG
>S1|FCQD7IX01BTQVE|249|T_CCGCTG|FPY(7-26)|RPN_
CCGCTGGCTGCGTTCTTCATCGATGCGAGAGCCAAGAGATCCGTTGCTGAAAGTTGTATATTTTCACTTTTTTATCAACATTCTAAACAATGAGGTTGTGTAAAATGACATAGACCCTGAAAGGGCAAAGCCGGCCTTTTGAAGAAGCAAAAAGCAACAGCAGTCCCGACTCGAATGAGAGGCTCATTCATTCCAGGGATCTACAAAATGTGCACAGTTGGAAGAAATAATAAATATGAGACAAGCGTG
>S1|FCQD7IX01BVBRW|249|T_AACGCG|FPY(7-26)|RPN_
AACGCGGCTGCGTTCTTCATCGATGCGAGAGCCAAGAGATCCGTTGCTGAAAGTTGTATATATTATATAGGCACAACATTCTATTAACATACATTGGGGTAAATGAAGCAACATAGACCTGAAAGGTCTACAAAAAGTGCACAGGTGGAGATATAAAGATGACAAGGTGTGCACATGCTCCCTAGAGAACCAGCAACAACCCATCAGGTTTATTTCAATAATGATCCTTCCGCAGGTTCACCTAACCGG
>S1|FCQD7IX01BRY4X|283|T_AACCGA|FPY(7-26)|RPN_
AACCGAGCTGCGTTCTTCATCGATGCAAGAGCCTAGAGATCCGTTGTTGAAAGTTTTTATTTTATTGAAGCAAAAGATTCAGACAATGTTGTTTTAATCAAGTTTTGGTAAATAGTCTTGCCACTGGCAACTCCCGGACTTGGGTTATTCACACAAGCCAAAGGTCTTACACAAGGTAAAACATGTCCAGTGGAAGCAACATGGTAGGTAGACAATGGGATATAAAAAACTAAGAGCAGTTTTTCTAGTAATGATCCTTCCGCAGGTTCACCTACGGAAACCG
>S1|FCQD7IX01BYXJS|295|T_AACAAC|FPY(7-26)|RPN_
AACAACGCTGCGTTCTTCATCGATGCGAGAACCAAGAGATCCGTTGTTGAAAGTTTTTAACTTTTATTTTAAATTCAGAAGACTCTAAATACAATATTTTATGTTAACCTTCCGACCAGGCTATACAGCTAACTGTACAGCCAAAACGATCGGAAGCAACAGGTAGTTTAGACAAGGGGTTTGAAACGTATATTCGAATGAATATATATTACTTTTAATGATCCTTCCGCAGGTTCACCTACGGAAACCTTGTTACGACTTTTACTTTCCGTTGTTCTGANGGCGGCGAGGGAGG
>S1|FCQD7IX01BMLFA|280|T_AACAAC|FPY(7-26)|RPN_
AACAACGCTGCGTTCTTCATCGATGCAAGAGCCTAGAGATCCGTTGTTGAAAGTTTTTATTTTATTGAAGCAAAAGATTCAGACAATGTTGTTTTAATCAAGTTTTGGTAAATAGTCTTGCCACTGGCAACTCCCGGACTTGGGTTATTCACACAAGCCAAAGGTCTTACACAAGGTAAAACATGTCCAGTGGAAGCAACATGGTAGGTAGACAATGGGATATAAAAAACTAAGAGCAGTTTTTCTAGTAATGATCCTTCCGCAGGTTCACCTACGGAAA
>S1|FCQD7IX01BYL9B|250|T_TTCTCG|FPY(7-26)|RPN_
TTCTCGGCTGCGTTCTTCATCGATGCGAGAGCCAAGAGATCCGTTGCTGAAAGTTGTATATATTATATAGGCACAACATTCTATTAACATACATTGGGGTAAATGAAGCAACATAGACCTGAAAGGTCTACAAAAAGTGCACAGGTGGAGATATAAAGAATGACAAGGTGTGCACATGCTCCCTAGAGAACCAGCAACAACCCATCAGGTTTATTTCAATAATGATCCTTCCGCAGGTTCACCTAACCGG
>S1|FCQD7IX01BZP1W|288|T_AACCGA|FPY(7-26)|RPN_
AACCGAGCTGCGTTCTTCATCGATGCAAGAGCCTAGAGATCCGTTGTTGAAAGTTTTTATTTATTGAAGCAAAAGATTCAGACAATGTTGTTTTAATCAAGTTTTGGTAAATAGTCTTGCCACTGGCAACTCCCGGACTTGGGTTATTCACACAAGCCAAAGGTCTTACACAAGGTAAAACATGTCCAGTGGAAGCAACATGGTAGGTAGACAATGGGATATAAAAACAANAGNNTTNTTAGTAATAGNTCCTTCCCGTCCNCGGTTACGTACCTACCGGTAAAACCG
>S1|FCQD7IX01BTZYQ|280|T_AACAAC|FPY(7-26)|RPN_
AACAACGCTGCGTTCTTCATCGATGCAAGAGCCTAGAGATCCGTTGTTGAAAGTTTTTATTTATTGAAGCAAAAGATTCAGACAATGTTGTTTTAATCAAGTTTTGGTAAATAGTCTTGCCACTGGCAACTCCCGGACTTGGGTTATTCACACAAGCCAAAGGTCTTACACAAGGTAAAACATGTCCAGTGGAAGCAACATGGTAGGTAGACAATGGGATATAAAAAACTAAGAGCAGTTTTTCTAGTAATGATCCTTCCGCAGGTTCACCTACGGTAAA
>S1|FCQD7IX01BMLNY|283|T_AACAAC|FPY(7-26)|RPN_
AACAACGCTGCGTTCTTCATCGATGCAAGAGCCTAGAGATCCGTTGTTGAAAGTTTTTATTTTATTGAAGCAAAAGATTCAGACAATGTTGTTTTAATCAAGTTTTGGTAAATAGTCTTGCCACTGGCAACTCCCGGACTTGGGTTATTCACACAAGCCAAAGGTCTTACACAAGGTAAAACATGTCCAGTGGAAGCAACATGGTAGGTAGACAATGGGATATAAAAAACTAAGAGCAGTTTTCTAGTAATGATCCTTCCGCAGGTTCACCTACGGTAAACCG
>S1|FCQD7IX01BWLU3|249|T_CCGCTG|FPY(7-26)|RPN_
CCGCTGGCTGCGTTCTTCATCGATGCGAGAGCCAAGAGATCCGTTGCTGAAAGTTGTATATTTTCACTTTTTTTATCAACATTCTAAACAATGAGGTTGTGTAAAATGACATAGACCCTGAAAGGGCAAAGCCGGCCTTTTGAAGAAGCAAAAGCAACAGCAGTCCCGACTCGAATGAGAGGCTCATTCATTCCAGGGATCTACAAAATGTGCACAGTTGGAAGAAATAATAAATATGAGACAAGCGTG
>S1|FCQD7IX01BPFTN|251|T_TTCTCG|FPY(7-26)|RPN_
TTCTCGGCTGCGTTCTTCATCGATGCGAGAGCCAAGAGATCCGTTGCTGAAAGTTGTATATATTATATAGGCACAACATTCTATTAACATACATTGGGGTAAATGAAGCAACATAGACCTGAAAGGTCTACAAAAAGTGCACAGGTGGAGATATAAAGAATGACAAGGTGTGCACATGCTCCCTAGAGAACCAGCAACAACCCATCAGGTTTATTTTCAATAATGATCCTTCCGCAGGTTCACCTAACCGG
>S1|FCQD7IX01BZMTL|293|T_AACAAC|FPY(7-26)|RPN_
AACAACGCTGCGTTCTTCATCGATGCAAGAGCCTAGAGATCCGTTGTTGAAAGTTTTTATTTTATTGAAGCAAAAGATTCAGACAATGTTGTTTTAATCAAGTTTTGGTAAATAGTCTTGCCACTGGCAACTCCCGGACTTGGGTTATTCACACAAGCCAAAGGTCTTACACAAGGTAAAACATGTCCAGTGGAAGCAACATGGTAGGTAGACAATGGGATATAAAAAACTAAGAGCAGTTTTTCTTAGTAATAGATCCTTCCCGTCCAGGTTCGTACCTACCGGTAAAACCG
>S1|FCQD7IX01BMLWV|241|T_CCGCTG|FPY(7-26)|RPN_
CCGCTGGCTGCGTTCTTCATCGATGCGAGAGCCAAGAGATCCGTTGCTGAAAGTTGTATATATTATATAGGCACAACATTCTATTAACATACATTGGGGTAAATGAAGCAACATAGACCTGAAAGGTCTACAAAAAGTGCACAGGTGGAGATATAAAGAATGACAAGGTGTGCACATGCTCCCTAGAGAACCAGCAACAACCCATCAGGTTTATTTCAATAATGATCCTTCCGCAGGTTCA
>S1|FCQD7IX01BRVKX|241|T_CCGCTG|FPY(7-26)|RPN_
CCGCTGGCTGCGTTCTTCATCGATGCGAGAGCCAAGAGATCCGTTGCTGAAAGTTGTATATATTATATAGGCACAACATTCTATTAACATACATTGGGGTAAATGAAGCAACATAGACCTGAAAGGTCTACAAAAAGTGCACAGGTGGAGATATAAAGATGACAAGGTGTGCACATGCTCCCTAGAGAACCAGCAACAACCCATCAGGTTTATTTCAATAATGATCCTTCCGCAGGTTCTA
>S1|FCQD7IX01BVBS4|291|T_AACCGA|FPY(7-26)|RPN_
AACCGAGCTGCGTTCTTCATCGATGCAAGAGCCTAGAGATCCGTTGTTGAAAGTTTTTATTTTATTGAAGCAAAAGATTCAGACAATGTTGTTTTAATCAAGTTTTGGTTAAATAGTCTTGCCACTGGCAACTCCCGGACTTGGGTTATTCACACAAGCCAAAGGTCTTACACAAGGTAAAACATGTCCAGTGGAAGCAACATGGTAGGTAGACAATGGGATATAAAAAACTAAAGAGCAGTTTTTCTTAGTAATGATCCTTCCCGTCAGGTTCGTACCTACGGTAAACCG
>S1|FCQD7IX01BR1YY|295|T_CCGGAA|FPY(7-26)|RPN_
CCGGAAGCTGCGTTCTTCATCGATGCGAGAACCAAGAGATCCGTTGTTGAAAGTTTTTAACTTTTATTTTTAAATTCAGAAGACTCTAAATACAATATTTTATGTTAACCTTCCGACCAGGCTATACAGCTAACTGTACAGCCAAAACGATCGGAAGCAACAGGTAGTTTAGACAAGGGGTTTGAAACGTATATTCGAATGAATATATATTACTTTTAATGATCCTTCCGCAGGTTCACCTACGGAAACCTTGTTACGTACTTTTACTTCCTTCCGGCTGATGGCGCGAGGGAGG
>S1|FCQD7IX01BUPQF|242|T_GGCTAC|FPY(7-26)|RPN_
GGCTACGCTGCGTTCTTCATCGATGCGAGAGCCAAGAGATCCGTTGTTGAAAGTTGTACATTTGTAGTGCTCAGCACAACATTATTATTCGTTACATTCGTATGGGTGTAAAAAATCCTCAGCCAGCCGAAGCCAGCAGAGGCAAAGGTGCACAAATGGGTGGTCGATATAAATGCCCCCAACGTGCACATGCTCTTGAAAGAGCCAGCACTGAAGGTAGACAATTTAACATCGGTAATGAT
>S1|FCQD7IX01BVGXV|281|T_AACCGA|FPY(7-26)|RPN_
AACCGAGCTGCGTTCTTCATCGATGCAAGAGCCTAGAGATCCGTTGTTGAAAGTTTTTATTTTATTGAAGCAAAAGATTCAGACAATGTTGTTTTAATCAAGTTTTGGTAAATAGTCTTGCCACTGGCAACTCCCGGACTTGGGTTATTCACACAAGCCAAAGGTCTTACACAAGGTAAAACATGTCCAGTGGAAGCAACATGGTAGGTAGACAATGGGATATAAAAAACTAAGAGCAGTTTTTCTAGTAATGATCCTTCCGCAGGTTCACCTACGGTAAA
>S1|FCQD7IX01BQEGV|292|T_CCGGAA|FPY(7-26)|RPN_
CCGGAAGCTGCGTTCTTCATCGATGCGAGAACCAAGAGATCCGTTGTTGAAAGTTTTAACTTTTATTTTTAAATTCAGAAGACTCTAAATACAATATTTTATGTTAACCTTCCGACCAGGCTATACAGCTAACTGTACAGCCAAAACGATCGGAAGCAACAGGTAGTTTAGACAAGGGGTTTGAAACGTATATTCGAATGAATATATATTACTTTTAATGATCCTTCCGCAGGTTCACCTACGGAAACCTTGTTCGACTTTTACTTCCTTCCGGCTGATGGCGCGAGGGAGG
>S1|FCQD7IX01BYRCA|245|T_TTCTCG|FPY(7-26)|RPN_
TTCTCGGCTGCGTTCTTCATCGATGCGAGAGCCAAGAGATCCGTTGCTGAAAGTTGTATATATTATATAGGCACAACATTCTATTAACATACATTGGGGTAAATGAAGCAACATAGACCTGAAAGGTCTACAAAAGTGCACAGGTGGAGATATAAAGAATGACAAGGTGTGCACATGCTCCCTAGAGAACCAGCAACAACCCACTCAGGTTTATTTTACAATAAATAGATCCTTCCCGTCAGGTT
>S1|FCQD7IX01BOHD0|251|T_TTCTCG|FPY(7-26)|RPN_
TTCTCGGCTGCGTTCTTCATCGATGCGAGAGCCAAGAGATCCGTTGCTGAAAGTTGTATATATTATATAGGCACAACATTCTATTAACATACATTGGGGTAAATGAAGCAACATAGACCTGAAAGGTCTACAAAAAGTGCACAGGTGGAGATATAAAGAATGACAAGGTGTGCACATGCTCCCTAGAGAACCAGCAACAACCCATCAGGTTTATTTTCAATAATGATCCTTCCGCAGGTTCACCTAACCGG
>S1|FCQD7IX01BWR9I|280|T_AACAAC|FPY(7-26)|RPN_
AACAACGCTGCGTTCTTCATCGATGCAAGAGCCTAGAGATCCGTTGTTGAAAGTTTTTATTTTATTGAAGCAAAAGATTCAGACAATGTTGTTTTAATCAAGTTTTGGTAAATAGTCTTGCCACTGGCAACTCCCGGACTTGGGTTATTCACACAAGCCAAAGGTCTTACACAAGGTAAAACATGTCCAGTGGAAGCAACATGGTAGGTAGACAATGGGATATAAAAAACTAAGAGCAGTTTTTCTAGTAATGATCCTTCCGCAGGTTCACCTACGGAAA
>S1|FCQD7IX01BVW78|281|T_AACCGA|FPY(7-26)|RPN_
AACCGAGCTGCGTTCTTCATCGATGCAAGAGCCTAGAGATCCGTTGTTGAAAGTTTTTATTTTATTGAAGCAAAAGATTCAGACAATGTTGTTTTAATCAAGTTTTGGTAAATAGTCTTGCCACTGGCAACTCCCGGACTTGGGTTATTCACACAAGCCAAAGGTCTTACACAAGGTAAAACATGTCCAGTGGAAGCAACATGGTAGGTAGACAATGGGATATAAAAAACTAAGAGCAGTTTTTCTAGTAATGATCCTTCCGCAGGTTCACCTACGGTAAA
>S1|FCQD7IX01BU1X3|250|T_AACGCG|FPY(7-26)|RPN_
AACGCGGCTGCGTTCTTCATCGATGCGAGAGCCAAGAGATCCGTTGCTGAAAGTTGTATATTTTCACTTTTTTATCAACATTCTAAACAATGAGGTTGTGTAAAATGACATAGACCCTGAAAGGGCAAAGCCGGCCTTTTGAAGAAGCAAAAGCAACAGCAGTCCCGACTCGAATGAGAGGCTCATTCATTCCAGGGATCTACAAAATGTGCACAGTTGGAAGAAATAATAAATATGAGACAAGCGTGCA
>S1|FCQD7IX01BUSXD|240|T_CCGCTG|FPY(7-26)|RPN_
CCGCTGGCTGCGTTCTTCATCGATGCGAGAGCCAAGAGATCCGTTGCTGAAAGTTGTATATATTATATAGGCACAACATTCTATTAACATACATTGGGGTAAATGAAGCAACATAGACCTGAAAGGTCTACAAAAAGTGCACAGGTGGAGATATAAAGATGACAAGGTGTGCACATGCTCCCTAGAGAACCAGCAACAACCCATCAGGTTTATTTCAATAATGATCCTTCCGCAGGTTCA
>S1|FCQD7IX01BXTXM|284|T_AACAAC|FPY(7-26)|RPN_
AACAACGCTGCGTTCTTCATCGATGCAAGAGCCTAGAGATCCGTTGTTGAAAGTTTTTATTTTATTGAAGCAAAAGATTCAGACAATGTTGTTTTAATCAAGTTTTGGTAAATAGTCTTGCCACTGGCAACTCCCGGACTTGGGTTATTCACACAAGCCAAAGGTCTTACACAAGGTAAAACATGTCCAGTGGAAGCAACATGGTAGGTAGACAATGGGATATAAAAAACTAAGAGCAGTTTTTCTAGTAATGATCCTTCCGCAGGTTCACCTACGGTAAACCG
>S1|FCQD7IX01BZZJZ|293|T_AACCGA|FPY(7-26)|RPN_
AACCGAGCTGCGTTCTTCATCGATGCAAGAGCCTAGAGATCCGTTGTTGAAAGTTTTTATTTTATTGAAGCAAAAGATTCAGACAATGTTGTTTTAATCAAGTTTTGGTAAATAGTCTTGCCACTGGCAACTCCCGGACTTGGGTTATTCACACAAGCCAAAGGTCTTACACAAGGTAAAACATGTCCAGTGGAAGCAACATGGTAGGTAGACAATGGGATATAAAAAACTAAGAGCAGTTTTTCTTAGTAATAGATCCTTCCCGTCCGAGGTTCGTACCTACCGGTAAACCG
>S1|FCQD7IX01BVPXY|243|T_GGCTAC|FPY(7-26)|RPN_
GGCTACGCTGCGTTCTTCATCGATGCGAGAGCCAAGAGATCCGTTGTTGAAAGTTGTACATTTGTAGTGCTCAGCACAACATTATTATTCGTTACATTCGTATGGGTGTAAAAAATCCTCAGCCAGCCGAAGCCAGCAGAGGCAAAGGTGCACAAATGGGTGGTCGATATAAATGCCCCCAACCGTGCACATGCTCTTGAAAGAGCCAGCACTGAAGGTAGACAATTTAACATCGGTAATGAT
>S1|FCQD7IX01BQEKX|281|T_AACCGA|FPY(7-26)|RPN_
AACCGAGCTGCGTTCTTCATCGATGCAAGAGCCTAGAGATCCGTTGTTGAAAGTTTTTATTTTATTGAAGCAAAAGATTCAGACAATGTTGTTTTAATCAAGTTTTGGTAAATAGTCTTGCCACTGGCAACTCCCGGACTTGGGTTATTCACACAAGCCAAAGGTCTTACACAAGGTAAAACATGTCCAGTGGAAGCAACATGGTAGGTAGACAATGGGATATAAAAAACTAAGAGCAGTTTTTCTAGTAATGATCCTTCCGCAGGTTCACCTACGGTAAA
>S1|FCQD7IX01BM11I|247|T_TTCTCG|FPY(7-26)|RPN_
TTCTCGGCTGCGTTCTTCATCGATGCGAGAGCCAAGAGATCCGTTGCTGAAAGTTGTATATATTATATAGGCACAACATTCTATTAACATACATTGGGGTAAATGAAGCAACATAGACCTGAAAGGTCTACAAAAAGTGCACAGGTGGAGATATAAAGATGACAAGGTGTGCACATGCTCCCTAGAGAACCAGCAACAACCCATCAGGTTTATTTCAATAATGATCCTTCCGCAGGTTCACCTACGG
>S1|FCQD7IX01BWZ5L|66|T_AACCGA|FPY(7-26)|RPN_
AACCGAGCTGCGTTCTTCATCGATGCAAGNGCCTAGAGATCCCGTTGTTGAAAGTTTTTATTTATT
>S1|FCQD7IX01BQGVW|248|T_GGCTAC|FPY(7-26)|RPN_
GGCTACGCTGCGTTCTTCATCGATGCGAGAGCCAAGAGATCCGTTGCTGAAAGTTGTATATATTATATAGGCACAACATTCTATTAACATACATTGGGGTAAATGAAGCAACATAGACCTGAAAGGTCTACAAAAAGTGCACAGGTGGAGATATAAAGATGACAAGGTGTGCACATGCTCCCTAGAGAACCAGCAACAACCCATCAGGTTTATTTCAATAATGATCCTTCCGCAGGTTCACCTAACGG
>S1|FCQD7IX01BTXFD|291|T_AACAAC|FPY(7-26)|RPN_
AACAACGCTGCGTTCTTCATCGATGCAAGAGCCTAGAGATCCGTTGTTGAAAGTTTTTATTTATTGAAGCAAAAGATTCAGACAATGTTGTTTTAATCAAGTTTTGGTAAATAGTCTTGCCACTGGCAACTCCCGGACTTGGGTTATTCACACAAGCCAAAGGTCTTACACAAGGTAAAACATGTCCAGTGGAAGCAACATGGTAGGTAGACAATGGGATATAAAAAACTAAGAGCAGTTTTTCTTAGTAATAGATCCTTTCCCGTCCAGGTTCGACCTACCGGTAAACCG
>S1|FCQD7IX01BUURJ|240|T_CCGCTG|FPY(7-26)|RPN_
CCGCTGGCTGCGTTCTTCATCGATGCGAGAGCCAAGAGATCCGTTGCTGAAAGTTGTATATATTATATAGGCACAACATTCTATTAACATACATTGGGGTAAATGAAGCAACATAGACCTGAAAGGTCTACAAAAAGTGCACAGGTGGAGATATAAAGATGACAAGGTGTGCACATGCTCCCTAGAGAACCAGCAACAACCCATCAGGTTTATTTCAATAATGATCCTTCCGCAGGTTCA
>S1|FCQD7IX01BSKFP|248|T_GGCTAC|FPY(7-26)|RPN_
GGCTACGCTGCGTTCTTCATCGATGCGAGAGCCAAGAGATCCGTTGCTGAAAGTTGTATATATTATATAGGCACAACATTCTATTAACATACATTGGGGTAAATGAAGCAACATAGACCTGAAAGGTCTACAAAAAGTGCACAGGTGGAGATATAAAGATGACAAGGTGTGCACATGCTCCCTAGAGAACCAGCAACAACCCATCAGGTTTATTTCAATAATGATCCTTCCGCAGGTTCACCTAACGG
>S1|FCQD7IX01BXO7V|250|T_GGCTAC|FPY(7-26)|RPN_
GGCTACGCTGCGTTCTTCATCGATGCGAGAGCCAAGAGATCCGTTGCTGAAAGTTGTATATATTATATAGGCACAACATTCTATTAACATACATTGGGGTAAATGAAGCAACATAGACCTGAAAGGTCTACAAAAAGTGCACAGGTGGAGATATAAAGATGACAAGGTGTGCACATGCTCCCTAGAGAACCAGCAACAACCCATCAGGTTTATTTTCAATAATGATCCTTCCGCAGGTTCACCTAACCGG
>S1|FCQD7IX01BOYEV|100|T_CCGCTG|FPY(7-26)|RPN_
CCGCTGGCTGCGTTCTTCATCGATGCGAGAGCCAAGAGATCCGTTGCTGAAAGTTGTATATTTTCACTTTTATTTATACAACTACTTAACTAACAATAGT
>S1|FCQD7IX01BY3VF|242|T_GGCTAC|FPY(7-26)|RPN_
GGCTACGCTGCGTTCTTCATCGATGCGAGAGCCAAGAGATCCGTTGTTGAAAGTTGTACATTTGTAGTGCTCAGCACAACATTATTATTCGTTACATTCGTATGGGTGTAAAAAATCCTCAGCCAGCCGAAGCCAGCAGAGGCAAAGGTGCACAAATGGGTGGTCGATATAAATGCCCCCAACGTGCACATGCTCTTGAAAGAGCCAGCACTGAAGGTAGACAATTTAACATCGGTAATGAT
>S1|FCQD7IX01BS73G|245|T_AACCGA|FPY(7-26)|RPN_
AACCGAGCTGCGTTCTTCATCGATGCGAGAGCCAAGAGATCCGTTGTTGAAAGTGATCTTTATTTATTATATACATTGTATAAATGATATGATTTTTTATAAGAGTGGGGTTTTAAATACAAGTTTTCGCGAGACCATGACCAAAGATCAGATCCGCTAAAAATCGGTAATGATCCTTCCGCAGGTTCACCTACGGAAACCTTGTTACGACTTTACTTCCTCGGTTCTGATGGCGCGAGGGAGGC
>S1|FCQD7IX01BSVF3|290|T_AACAAC|FPY(7-26)|RPN_
AACAACGCTGCGTTCTTCATCGATGCAAGAGCCTAGAGATCCGTTGTTGAAAGTTTTTATTTTATTGAAGCAAAAGATTCAGACAATGTTGTTTTAATCAAGTTTTGGTAAATAGTCTTGCCACTGGCAACTCCCGGACTTGGGTTATTCACACAAGCCAAAGGTCTTACACAAGGTAAAACATGTCCAGTGGAAGCAACATGGTAGGTAGACAATGGGATATAAAAAACTAAGAGCAGTTTTTCTAGTAATAGATCCTTCCCGTCAGGTTCGTACCTACCGGTAAACCG
>S1|FCQD7IX01BQWNO|293|T_CCGGAA|FPY(7-26)|RPN_
CCGGAAGCTGCGTTCTTCATCGATGCGAGAACCAAGAGATCCGTTGTTGAAAGTTTTAACTTTTATTTTTAAATTCAGAAGACTCTAAATACAATATTTTATGTTAACCTTCCGACCAGGCTATACAGCTAACTGTACAGCCAAAACGATCGGAAGCAACAGGTAGTTTAGACAAGGGGTTTGAAACGTATATTCGAATGAATATATATTACTTTTAATGATCCTTCCGCAGGTTCACCTACGGAAACCTTGTTACGACTTTTAGTTCCTTCCGGCTGATGGCGCGAGGGAGG
>S1|FCQD7IX01BN73G|74|T_CCGGAA|FPY(7-26)|RPN_
CCGGAAGCTGCGTTCTTCATCGATGCGAGAACCAAGAGATCCGTTGTTGAAAGTTTTAACTTTATTTAATTATA
>S1|FCQD7IX01BN9CQ|250|T_GGCTAC|FPY(7-26)|RPN_
GGCTACGCTGCGTTCTTCATCGATGCGAGAGCCAAGAGATCCGTTGCTGAAAGTTGTATATATTATATAGGCACAACATTCTATTAACATACATTGGGGTAAATGAAGCAACATAGACCTGAAAGGTCTACAAAAAGTGCACAGGTGGAGATATAAAGATGACAAGGTGTGCACATGCTCCCTAGAGAACCAGCAACAACCCATCAGGTTTATTTTCAATAATGATCCTTCCGCAGGTTCACCTAACCGG
>S1|FCQD7IX01BRFRA|280|T_AACAAC|FPY(7-26)|RPN_
AACAACGCTGCGTTCTTCATCGATGCAAGAGCCTAGAGATCCGTTGTTGAAAGTTTTTATTTTATTGAAGCAAAAGATTCAGACAATGTTGTTTTAATCAAGTTTTGGTAAATAGTCTTGCCACTGGCAACTCCCGGACTTGGGTTATTCACACAAGCCAAAGGTCTTACACAAGGTAAAACATGTCCAGTGGAAGCAACATGGTAGGTAGACAATGGGATATAAAAAACTAAGAGCAGTTTTTCTAGTAATGATCCTTCCGCAGGTTCACCTACGGAAA
>S1|FCQD7IX01BNM5E|250|T_TTCTCG|FPY(7-26)|RPN_
TTCTCGGCTGCGTTCTTCATCGATGCGAGAGCCAAGAGATCCGTTGCTGAAAGTTGTATATATTATATAGGCACAACATTCTATTAACATACATTGGGGTAAATGAAGCAACATAGACCTGAAAGGTCTACAAAAAGTGCACAGGTGGAGATATAAAGATGACAAGGTGTGCACATGCTCCCTAGAGAACCAGCAACAACCCATCAGGTTTATTTTCAATAATGATCCTTCCGCAGGTTCACCTAACCGG
>S1|FCQD7IX01BTW3Q|257|T_TTCTCG|FPY(7-26)|RPN_
TTCTCGGCTGCGTTCTTCATCGATGCGAGAGCCAAGAGATCCGTTGCTGAAAGTTGTATATATTATATAGGCACAACATTCTATTAACATACATTGGGGTAAATGAAGCAACATAGACCTGAAAGGTCTACAAAAAGTGCACAGGTGGAGATATAAAGATGACAAGGTGTGCACATGCTCCCTAGAGAACCAGCAACAACCCATCAGGTTATTTCTAATAAATAGATCCTTCCCGTCCACGGTTCGTACCTAACCGG
>S1|FCQD7IX01BXD6C|258|T_AACCGA|FPY(7-26)|RPN_
AACCGAGCTGCGTTCTTCATCGATGCGAGAACCAAGAGATCCATTGTTGAAAGTTGTTTTACAATTGGTTAATCAAAGCATTCAAATATATCAATGGTGTGTAAAAAAGCATAGACATATATGTCTACTTGGAGTGCACAGGTGGATAATGGGTTTTTAAGAGTGCACATACCAAAGGCCAGCACATCTTTAAAAATCAATAATGATCCTTCCGCAGGTTCACCTACGGAAACCTTGTTACGACTTTTACCCTCGGTT
>S1|FCQD7IX01BW9NR|86|T_CCGCTG|FPY(7-26)|RPN_
CCGCTGGCTGCGTTCTTCATCGATGCGAGAGCCAAGAGATCCGTTGCTTGAAAGTTTGTATATTTTCACTTTTTATTACACAACTA
>S1|FCQD7IX01BMIB8|280|T_AACCGA|FPY(7-26)|RPN_
AACCGAGCTGCGTTCTTCATCGATGCAAGAGCCTAGAGATCCGTTGTTGAAAGTTTTTATTTTATTGAAGCAAAAGATTCAGACAATGTTGTTTTAATCAAGTTTTGGTAAATAGTCTTGCCACTGGCAACTCCCGGACTTGGGTTATTCACACAAGCCAAAGGTCTTACACAAGGTAAAACATGTCCAGTGGAAGCAACATGGTAGGTAGACAATGGGATATAAAAAACTAAGAGCAGTTTTTCTAGTAATGATCCTTCCGCAGGTTCACCTACGGAAA
>S1|FCQD7IX01BYPCT|286|T_AACCGA|FPY(7-26)|RPN_
AACCGAGCTGCGTTCTTCATCGATGCAAGAGCCTAGAGATCCGTTGTTGAAAGTTTTTATTTTATTGAAGCAAAAGATTCAGACAATGTTGTTTTAATCAAGTTTTGGTAAATAGTCTTGCCACTGGCAACTCCCGGACTTGGGTTATTCACACAAGCCAAAGGTCTTACACAAGGTAAAACATGTCCAGTGGAAGCAACATGGTAGGTAGACAATGGGATATAAAAAACTAAGAAGCAGTTTTTCTAGTAATAGATCCTTCCGCAGGTTCACCTACGGTAAACCG
>S1|FCQD7IX01BTKG1|249|T_CCGCTG|FPY(7-26)|RPN_
CCGCTGGCTGCGTTCTTCATCGATGCGAGAGCCAAGAGATCCGTTGCTGAAAGTTGTATATTTTCACTTTTTTATCAACATTCTAAACAATGAGGTCGTGTAAAATGACATAGACCCTGAAAGGGCAAAGCCGGCCTTTTGAAGAAGCAAAAAGCAACAGCAGTCCCGACTCGAATGAGAGGCTCATTCATTCCAGGGATCTACAAAATGTGCACAGTTGGAAGAAATAATAAATATGAGACAAGCGTG
>S1|FCQD7IX01BOFPB|287|T_AACAAC|FPY(7-26)|RPN_
AACAACGCTGCGTTCTTCATCGATGCAAGAGCCTAGAGATCCGTTGTTGAAAGTTTTTATTTTATTGAAGCAAAAGATTCAGACAATGTTGTTTTAATCAAGTTTTGGTAAATAGTCTTGCCACTGGCAACTCCCGGACTTGGGTTATTCACACAAGCCAAAGGTCTTACACAAGGTAAAACATGTCCAGTGGAAGCAACATGGTAGGTAGACAATGGGATATAAAAAACTAAGAGCAGTTTTTCTAGTAATGATCCTTCCGCAGGTTCGTACCTACGGTAAAACCG
>S1|FCQD7IX01BUYXO|281|T_AACAAC|FPY(7-26)|RPN_
AACAACGCTGCGTTCTTCATCGATGCAAGAGCCTAGAGATCCGTTGTTGAAAGTTTTTATTTTATTGAAGCAAAAGATTCAGACAATGTTGTTTTAATCAAGTTTTGGTAAATAGTCTTGCCACTGGCAACTCCCGGACTTGGGTTATTCACACAAGCCAAAGGTCTTACACAAGGTAAAACATGTCCAGTGGAAGCAACATGGTAGGTAGACAATGGGATATAAAAAACTAAGAGCAGTTTTTCTAGTAATGATCCTTCCGCAGGTTCACCTACGGTAAA
>S1|FCQD7IX01BX3FK|291|T_AACAAC|FPY(7-26)|RPN_
AACAACGCTGCGTTCTTCATCGATGCAAGAGCCTAGAGATCCGTTGTTGAAAGTTTTTATTTTATTGAAGCAAAAGATTCAGACAATGTTGTTTTAATCAAGTTTTGGTAAATAGTCTTGCCACTGGCAACTCCCGGACTTGGGTTATTCACACAAGCCAAAGGTCTTACACAAGGTAAAACATGTCCAGTGGAAGCAACATGGTAGGTAGACAATGGGATATAAAAAACTAANAGNAGTTTTTCTTAGTAATAGATCCTTTCCCGTCAGGTTCTACCTACGGTAAAACCG
>S1|FCQD7IX01BR253|76|T_TTCTCG|FPY(7-26)|RPN_
TTCTCGGCTGCGTTCTTCATCGATGCGAGAGCCAAGAGATCCGTTGCTGAAAGTTGTATATTTTTCACTTTTTATT
>S1|FCQD7IX01BMVC9|248|T_GGCTAC|FPY(7-26)|RPN_
GGCTACGCTGCGTTCTTCATCGATGCGAGAGCCAAGAGATCCGTTGCTGAAAGTTGTATATATTATATAGGCACAACATTCTATTAACATACATTGGGGTAAATGAAGCAACATAGACCTGAAAGGTCTACAAAAAGTGCACAGGTGGAGATATAAAGATGACAAGGTGTGCACATGCTCCCTAGAGAACCAGCAACAACCCATCAGGTTTATTTCAATAATGATCCTTCCGCAGGTTCACCTAACGG
>S1|FCQD7IX01BTW9X|286|T_AACAAC|FPY(7-26)|RPN_
AACAACGCTGCGTTCTTCATCGATGCAAGAGCCTAGAGATCCGTTGTTGAAAGTTTTTATTTTATTGAAGCAAAAGATTCAGACAATGTTGTTTTAATCAAGTTTTGGTAAATAGTCTTGCCACTGGCAACTCCCGGACTTGGGTTATTCACACAAGCCAAAGGTCTTACACAAGGTAAAACATGTCCAGTGGAAGCAACATGGTAGGTAGACAATGGGATATAAAAAACTAAGAAGCAGTTTTTCTAGTAATGATCCTTCCGCAGGTTCGACCTACGGTAAACCG
>S1|FCQD7IX01BMH8S|285|T_AACCGA|FPY(7-26)|RPN_
AACCGAGCTGCGTTCTTCATCGATGCAAGAGCCTAGAGATCCGTTGTTGAAAGTTTTTATTTTATTGAAGCAAAAGATTCAGACAATGTTGTTTTAATCAAGTTTTGGTAAATAGTCTTGCCACTGGCAACTCCCGGACTTGGGTTATTCACACAAGCCAAAGGTCTTACACAAGGTAAAACATGTCCAGTGGAAGCAACATGGTAGGTAGACAATGGGATATAAAAAACTAAGAGCAGTTTTTCTAGTAATGATCCTTCCCGCAGGTTCACCTACGGTAAACCG
>S1|FCQD7IX01BWIUG|236|T_AACCGA|FPY(7-26)|RPN_
AACCGAGCTGCGTTCTTCATCGATGCGAGAGCCAAGAGATCCATTGTTGAAAGTTGTTTCATTGATTATTCATTTTAGCCAATACATTCAAAACAATGTGGTAGACGGTTGTACATAGGACAAGCACCTAAACACACCCAGAGGGTGAGCAGGGGCCGCCTACAGGATGTGCACAAGGGTGTGATGGAGATTGTGAGTTGTTCTGAGGAGTGCACATTGCCTCAATGAGAGGCCAG
>S1|FCQD7IX01BXL4G|243|T_CCGCTG|FPY(7-26)|RPN_
CCGCTGGCTGCGTTCTTCATCGATGCGAGAGCCAAGAGATCCGTTGCTGAAAGTTGTATATATTATATAGGCACAACATTCTATTAACATACATTGGGGTAAATGAAGCAACATAGACCTGAAAGGTCTACAAAAAGTGCACAGGTGGAGATATAAAGAATGACAAGGTGTGCACATGCTCCCTAGAGAACCAGCAACAACCCATCAGGTTTATTTCAATAATGATCCTTCCGCCAGGTTCTA
>S1|FCQD7IX01BT3R7|320|T_AACCGA|FPY(7-26)|RPN_
AACCGAGCTGCGTTCTTCATCGATGCAAGAGCCTAGAGATCCGTTGTTGAAAGTTTTTATTTTATTGAAGCAAAAGATTCAGACAATGTTGTTTTAATCAAGTTTTGGTTAAATAGTCTTGCCACTGGCAACTCCCGGACTTGGGTTATTCACACAAGCCAAAGGTCTTACACAAGGTAAAACATGTCCAGTGGAAGCAACATGGTAGGTAGACAATGGGATATAAAAAACAACTAAGGACGACGTTTACGTTTTTACGTTAAGTTAAAGTAGTACTTCCCGTTCCCGTACGTACGGTTACCGTAACCCGTTAAACCCGG
>S1|FCQD7IX01BVXET|250|T_TTCTCG|FPY(7-26)|RPN_
TTCTCGGCTGCGTTCTTCATCGATGCGAGAGCCAAGAGATCCGTTGCTGAAAGTTGTATATATTATATAGGCACAACATTCTATTAACATACATTGGGGTAAATGAAGCAACATAGACCTGAAAGGTCTACAAAAAGTGCACAGGTGGAGATATAAAGAATGACAAGGTGTGCACATGCTCCCTAGAGAACCAGCAACAACCCATCAGGTTTATTTCAATAATGATCCTTCCGCAGGTTCACCTAACCGG
>S1|FCQD7IX01BXJ40|85|T_AACAAC|FPY(7-26)|RPN_
AACAACGCTGCGTTCTTCATCGATGCAAGAGCCTAGAGATCCGTTGTTGAAAGTTTTATTTATTNAGCAAAACGAATTCAGACAA
>S1|FCQD7IX01BQQ9C|242|T_GGCTAC|FPY(7-26)|RPN_
GGCTACGCTGCGTTCTTCATCGATGCGAGAGCCAAGAGATCCGTTGTTGAAAGTTGTACATTTGTAGTGCTCAGCACAACATTATTATTCGTTACATTCGTATGGGTGTAAAAAATCCTCAGCCAGCCGAAGCCAGCAGAGGCAAAGGTGCACAAATGGGTGGTCGATATAAATGCCCCCAACGTGCACATGCTCTTGAAAGAGCCAGCACTGAAGGTAGACAATTTAACATCGGTAATGAT
>S1|FCQD7IX01BNHZQ|281|T_AACCGA|FPY(7-26)|RPN_
AACCGAGCTGCGTTCTTCATCGATGCAAGAGCCTAGAGATCCGTTGTTGAAAGTTTTTATTTTATTGAAGCAAAAGATTCAGACAATGTTGTTTTAATCAAGTTTTGGTAAATAGTCTTGCCACTGGCAACTCCCGGACTTGGGTTATTCACACAAGCCAAAGGTCTTACACAAGGTAAAACATGTCCAGTGGAAGCAACATGGTAGGTAGACAATGGGATATAAAAAACTAAGAGCAGTTTTTCTAGTAATGATCCTTCCGCAGGTTCACCTACGGTAAA
>S1|FCQD7IX01BSHHS|249|T_GGCTAC|FPY(7-26)|RPN_
GGCTACGCTGCGTTCTTCATCGATGCGAGAGCCAAGAGATCCGTTGCTGAAAGTTGTATATATTATATAGGCACAACATTCTATTAACATACATTGGGGTAAATGAAGCAACATAGACCTGAAAGGTCTACAAAAAGTGCACAGGTGGAGATATAAAGATGACAAGGTGTGCACATGCTCCCTAGAGAACCAGCAACAACCCATCAGGTTTATTTCAATAATGATCCTTCCGCAGGTTCACCTAACCGG
>S1|FCQD7IX01BWDS2|253|T_TTCTCG|FPY(7-26)|RPN_
TTCTCGGCTGCGTTCTTCATCGATGCGAGAGCCAAGAGATCCGTTGCTGAAAGTTGTATATTTTCACTTTTTTTATCAACATTCTAAACAATGAGGTTGTGTAAAATGACATAGACCCTGAAAGGGCAAAGCCGGCCTTTTGAAGAAGCAAAAGACAACAGCAGTCCCGACTCGAATGAGAGGCTCATTCATTCCAGGGATCTACAAAATGTGCACAGTTGGAAGAAATAATAAATAATGAGACAAGCGTGCA
>S1|FCQD7IX01BQ92K|238|T_AGTGTT|FPY(7-26)|RPN_
AGTGTTGCTGCGTTCTTCATCGATGCGAGAGCCAAGAGATCCGTTGTTGAAAGTTGTTTATATTGTACATTATAGCACAAAAAGACATTCCATTACATACAAGAGTGTATAAAAGTTACTCTCAGTCATTACAACCTCGAGTCATAGATGCACAGGTGTGTGTGGATTTGCGACCAAAGGTGTGCACATGTGAATAATCACCAGCAACAACCTTTGGCCGACTTTGAAGTTTCATTAA
>S1|FCQD7IX01BURKI|240|T_CCGCTG|FPY(7-26)|RPN_
CCGCTGGCTGCGTTCTTCATCGATGCGAGAGCCAAGAGATCCGTTGCTGAAAGTTGTATATATTATATAGGCACAACATTCTATTAACATACATTGGGGTAAATGAAGCAACATAGACCTGAAAGGTCTACAAAAAGTGCACAGGTGGAGATATAAAGATGACAAGGTGTGCACATGCTCCCTAGAGAACCAGCAACAACCCATCAGGTTTATTTCAATAATGATCCTTCCGCAGGTTCA
>S1|FCQD7IX01BUBK3|249|T_AACGCG|FPY(7-26)|RPN_
AACGCGGCTGCGTTCTTCATCGATGCGAGAGCCAAGAGATCCGTTGCTGAAAGTTGTATATATTATATTAGGCACAACATTCTATTAACATACATTGGGGTAAATGAAGCAACATAGACCTGAAGGTCTACAAAAAGTGCACAGGTGGAGATATAAAGATGACAAGGTGTGCACATGCTCCCTAGAGAACCAGCAACAACCCATCAGGTTTATTTCAATAATGATCCTTCCGCAGGTTCACCTAACCGG
>S1|FCQD7IX01BOG8W|295|T_AACCGA|FPY(7-26)|RPN_
AACCGAGCTGCGTTCTTCATCGATGCAAGAGCCTAGAGATCCGTTGTTGAAAGTTTTTATTTTATTGAAGCAAAAGATTCAGACAATGTTGTTTTAATCAAGTTTTGGTAAATAGTCTTGCCACTGGCAACTCCCGGACTTGGGTTATTCACACAAGCCAAAGGTCTTACACAAGGTAAAACATGTCCAGTGGAAGCAACATGGTAGGTAGACAATGGGGATATAAAAAAACTAAAGAGCAGTTTTTCTTAGTAATAGATCCTTCCCGTCCAGGTTCGTACCTACGGTAAAACCG
>S1|FCQD7IX01BQXGQ|292|T_AGTGTT|FPY(7-26)|RPN_
AGTGTTGCTGCGTTCTTCATCGATGCGAGAACCAAGAGATCCGTTGTTGAAAGTTTTTAACTTTTATTTTTAAATTCAGAAGACTCTAAATACAATATTTTATGTTAACCTTCCGACCAGGCTATACAGCTAACTGTACAGCCAAAACGATCGGAAGCAACAGGTAGTTTAGACAAGGGGTTTGAAACGTATATTCGAATGAATATATATTACTTTTAATTGATCCTTCCGCAGGTTCACCTAACGGAAACCTTGTTACGTACTTTACTTCCACACTCTGATGGCGCGAGGG
>S1|FCQD7IX01BVE6V|300|T_AACAAC|FPY(7-26)|RPN_
AACAACGCTGCGTTCTTCATCGATGCAAGAGCCTAGAGATCCGTTGTTGAAAGTTTTTATTTTATTGAAGCAAAAGATTCAGACAATGTTGTTTTAATTCAAGTTTTGGTTAAATAGTCTTGCCACTGGCAACTCCCGGACTTGGGTTATTCACACAAGCCAAAGGTCTTACACAAGGTAAAACATGTCCAGTGGAAGCAACATGGTAGGTAGACAATGGGATATAAAAAACAANAGNNTTTTCTTTAGTAATAGATCCTTTCCCGTCCGACGGTTACGTACCCTACCGGTTAAAACCCG
>S1|FCQD7IX01BMYUL|241|T_CCGCTG|FPY(7-26)|RPN_
CCGCTGGCTGCGTTCTTCATCGATGCGAGAGCCAAGAGATCCGTTGCTGAAAGTTGTATATATTATATAGGCACAACATTCTATTAACATACATTGGGGTAAATGAAGCAACATAGACCTGAAAGGTCTACAAAAAGTGCACAGGTGGAGATATAAAGATGACAAGGTGTGCACATGCTCCCTAGAGAACCAGCAACAACCCATCAGGTTTATTTCAATAATGATCCTTCCGCAGGTTCTA
>S1|FCQD7IX01BYSSX|287|T_AACAAC|FPY(7-26)|RPN_
AACAACGCTGCGTTCTTCATCGATGCAAGAGCCTAGAGATCCGTTGTTGAAAGTTTTTATTTTATTGAAGCAAAAGATTCAGACAATGTTGTTTTAATCAAGTTTTGGTAAATAGTCTTGCCACTGGCAACTCCCGGACTTGGGTTATTCACACAAGCCAAAGGTCTTACACAAGGTAAAACATGTCCAGTGGAAGCAACATGGTAGGTAGACAATGGGATATAAAAAACTAAGAGCAGTTTTTCTAGTAATGATCCTTCCCGTCAGGTTCGACCTACGGTAAACCG
>S1|FCQD7IX01BT136|242|T_GGCTAC|FPY(7-26)|RPN_
GGCTACGCTGCGTTCTTCATCGATGCGAGAGCCAAGAGATCCGTTGTTGAAAGTTGTACATTTGTAGTGCTCAGCACAACATTATTATTCGTTACATTCGTATGGGTGTAAAAAATCCTCAGCCAGCCGAAGCCAGCAGAGGCAAAGGTGCACAAATGGGTGGTCGATATAAATGCCCCCAACGTGCACATGCTCTTGAAAGAGCCAGCACTGAAGGTAGACAATTTAACATCGGTAATGAT
>S1|FCQD7IX01BP75K|248|T_TTCTCG|FPY(7-26)|RPN_
TTCTCGGCTGCGTTCTTCATCGATGCGAGAGCCAAGAGATCCGTTGCTGAAAGTTGTATATATTATATAGGCACAACATTCTATTAACATACATTGGGGTAAATGAAGCAACATAGACCTGAAAGGTCTACAAAAAGTGCACAGGTGGAGATATAAAGATGACAAGGTGTGCACATGCTCCCTAGAGAACCAGCAACAACCCATCAGGTTTATTTCAATAATGATCCTTCCGCAGGTTCACCTAACGG
>S1|FCQD7IX01BXNY9|251|T_GGCTAC|FPY(7-26)|RPN_
GGCTACGCTGCGTTCTTCATCGATGCGAGAGCCAAGAGATCCGTTGCTGAAAGTTGTATATTTTCACTTTTTTATCAACATTCTAAACAATGAGGTTGTGTAAAATGACATAGACCCTGAAAGGGCAAAGCCGGCCTTTTGAAGAAGCAAAAAGCAACAGCAGTCCCGACTCGAATGAGAGGCTCATTCATTCCAGGGATCTACAAAATGTGCACAGTTGGAAGAAATAATAAATATGAGACAAGCGTGCA
>S1|FCQD7IX01BYPNZ|295|T_AACCGA|FPY(7-26)|RPN_
AACCGAGCTGCGTTCTTCATCGATGCGAGAGCCAAGAGATCCGTTGTTGAAAGTGATCCTTAATTTTATCATTCAAAATACAAACAAAAATATTTTTAAGAGCGGGTTTTAAATATGTTTATCTTGCTCCTATTCGGAAATAGGATTATTCGGGAAGACTTTATCACTTAAATTTTGAGCCGTTGAGGCAACAATTATGAGTAATAAAACCCAACCCAAATCATAATGATCCTTCCGCAGGTTCACCTACGGAAACCTTAGTTACGACTTTTACTTCCTCGGTTCGTGATGGCGG
>S1|FCQD7IX01BOV3P|249|T_GGCTAC|FPY(7-26)|RPN_
GGCTACGCTGCGTTCTTCATCGATGCGAGAGCCAAGAGATCCGTTGCTGAAAGTTGTATATCTTCACTTTTTTATCAACATTCTAAACAATGAGGTTGTGTAAAATGACATAGACCCTGAAAGGGCAAAGCCGGCCTTTTGAAGAAGCAAAAAGCAACAGCAGTCCCGACTCGAATGAGAGGCTCATTCATTCCAGGGATCTACAAAATGTGCACAGTTGGAAGAAATAATAAATATGAGACAAGCGTG
>S1|FCQD7IX01BTMK6|57|T_GGCTAC|FPY(7-26)|RPN_
GGCTACGCTGCGTTCTTCATCGATGCGAGAGCCAAGAGATCCGTTGTNTAGTAAGTT
>S1|FCQD7IX01BMR3H|284|T_AACAAC|FPY(7-26)|RPN_
AACAACGCTGCGTTCTTCATCGATGCAAGAGCCTAGAGATCCGTTGTTGAAAGTTTTTATTTTATTGAAGCAAAAGATTCAGACAATGTTGTTTTAATCAAGTTTTGGTAAATAGTCTTGCCACTGGCAACTCCCGGACTTGGGTTATTCACACAAGCCAAAGGTCTTACACAAGGTAAAACATGTCCAGTGGAAGCAACATGGTAGGTAGACAATGGGATATAAAAAACTAAGAGCAGTTTTTCTAGTAATGATCCTTCCGCAGGTTCACCTACGGTAAACCG
>S1|FCQD7IX01BYJB9|250|T_GGCTAC|FPY(7-26)|RPN_
GGCTACGCTGCGTTCTTCATCGATGCGAGAGCCAAGAGATCCGTTGCTGAAAGTTGTATATTTTCACTTTTTATCAACATTCTAAACAATGAGGTTGTGTAAAATGACATAGACCCTGAAAGGGCAAAGCCGGCCTTTTGAAGAAGCAAAAAGCAACAGCAGTCCCGACTCGAATGAGAGGCTCATTCATTCCAGGGATCTACAAAATGTGCACAGTTGGAAGAAATAATAAATATGAGACAAGCGTGCA
>S1|FCQD7IX01BNLCE|241|T_CCGCTG|FPY(7-26)|RPN_
CCGCTGGCTGCGTTCTTCATCGATGCGAGAGCCAAGAGATCCGTTGCTGAAAGTTGTATATATTATATAGGCACAACATTCTATTAACATACATTGGGGTAAATGAAGCAACATAGACCTGAAAGGTCTACAAAAAGTGCACAGGTGGAGATATAAAGAATGACAAGGTGTGCACATGCTCCCTAGAGAACCAGCAACAACCCATCAGGTTTATTTCAATAATGATCCTTCCGCAGGTTCA
>S1|FCQD7IX01BT9YZ|283|T_AACAAC|FPY(7-26)|RPN_
AACAACGCTGCGTTCTTCATCGATGCAAGAGCCTAGAGATCCGTTGTTGAAAGTTTTTATTTATTGAAGCAAAAGATTCAGACAATGTTGTTTTAATCAAGTTTTGGTAAATAGTCTTGCCACTGGCAACTCCCGGACTTGGGTTATTCACACAAGCCAAAGGTCTTACACAAGGTAAAACATGTCCAGTGGAAGCAACATGGTAGGTAGACAATGGGATATAAAAAACTAAGAGCAGTTTTTCTAGTAATGATCCTTCCGCAGGTTCACCTACGGTAAACCG
>S1|FCQD7IX01BSIC8|251|T_TTCTCG|FPY(7-26)|RPN_
TTCTCGGCTGCGTTCTTCATCGATGCGAGAGCCAAGAGATCCGTTGCTGAAAGTTGTATATTTTCACTTTTTTTATCAACATTCTAAACAATGAGGTTGTGTAAAATGACATAGACCCTGAAAGGGCAAAGCCGGCCTTTTGAAGAAGCAAAAGCAACAGCAGTCCCGACTCGAATGAGAGGCTCATTCATTCCAGGGATCTACAAAATGTGCACAGTTGGAAGAAATAATAAATATGAGACAAGCGTGCA
>S1|FCQD7IX01BWCZ1|294|T_CCGGAA|FPY(7-26)|RPN_
CCGGAAGCTGCGTTCTTCATCGATGCGAGAACCAAGAGATCCGTTGTTGAAAGTTTTAACTTTTATTTTTAAATTCAGAAGACTCTAAATACAATATTTTATGTTAACCTTCCGACCAGGCTATACAGCTAACTGTACAGCCAAAACGATCGGAAGCAACAGGTAGTTTAGACAAGGGGTTTGAAACGTATATTCGAATGAATATATATTACTTTTAATGATCCTTCCGCAGGTTCACCTACGGAAACCTTGTTACGACTTTTACTTTCCTTCCGGCTGATGGCGCGAGGGAGG
>S1|FCQD7IX01BVZFG|296|T_AACCGA|FPY(7-26)|RPN_
AACCGAGCTGCGTTCTTCATCGATGCAAGAGCCTAGAGATCCGTTGTTGAAAGTTTTTATTTTATTGAAGCAAAAGATTCAGACAATGTTGTTTTAATCAAGTTTTGGTAAATAGTCTTGCCACTGGCAACTCCCGGACTTGGGTTATTCACACAAGCCAAAGGTCTTACACAAGGTAAAACATGTCCAGTGGAAGCAACATGGTAGGTAGACAATGGGATATAAAAAACTAAAGAAGCAGTTTTTCTTAGTAATAGATCCTTCCCGTCCAGGTTCGTACCTACCGGTAAAACCCG
>S1|FCQD7IX01BXOO8|286|T_AACAAC|FPY(7-26)|RPN_
AACAACGCTGCGTTCTTCATCGATGCAAGAGCCTAGAGATCCGTTGTTGAAAGTTTTTATTTTATTGAAGCAAAAGATTCAGACAATGTTGTTTTAATCAAGTTTTGGTAAATAGTCTTGCCACTGGCAACTCCCGGACTTGGGTTATTCACACAAGCCAAAGGTCTTACACAAGGTAAAACATGTCCAGTGGAAGCAACATGGTAGGTAGACAATGGGATATAAAAAACTAAGAGCAGTTTTTCTAGTAATAGATCCTTCCCGCAGGTTCACCTACGGTAAACCG
>S1|FCQD7IX01BXHE6|288|T_AACAAC|FPY(7-26)|RPN_
AACAACGCTGCGTTCTTCATCGATGCAAGAGCCTAGAGATCCGTTGTTGAAAGTTTTTATTTTATTGAAGCAAAAGATTCAGACAATGTTGTTTTAATCAAGTTTTGGTAAATAGTCTTGCCACTGGCAACTCCCGGACTTGGGTTATTCACACAAGCCAAAGGTCTTACACAAGGTAAAACATGTCCAGTGGAAGCAACATGGTAGGTAGACAATGGGATATAAAAAACTAAGAGCAGTTTTTCTAGTAATGATCCTTCCGCAGGTTCGTACCTACCGGTAAAACCG
>S1|FCQD7IX01BY2KN|284|T_AACCGA|FPY(7-26)|RPN_
AACCGAGCTGCGTTCTTCATCGATGCAAGAGCCTAGAGATCCGTTGTTGAAAGTTTTTATTTTATTGAAGCAAAAGATTCAGACAATGTTGTTTTAATCAAGTTTTGGTAAATAGTCTTGCCACTGGCAACTCCCGGACTTGGGTTATTCACACAAGCCAAAGGTCTTACACAAGGTAAAACATGTCCAGTGGAAGCAACATGGTAGGTAGACAATGGGATATAAAAAACTAAGAGCAGTTTTTCTAGTAATGATCCTTCCGCAGGTTCACCTACGGTAAACCG
>S1|FCQD7IX01BXEBM|247|T_CCGGAA|FPY(7-26)|RPN_
CCGGAAGCTGCGTTCTTCATCGATGCGAGAGCCAAGAGATCCGTTGCTGAAAGTTGTATTGTATTGCGTTAAACGCGGTACACATTCCATGAGACTTTGTTACAGTGTGTGTGGTAAAAACGCAGAACCATAGTGGGAGGGACAGGCCCCCCGACCATAGAACTACAGAGGGTGCACAGGTGTGAGTGGATGTGTGAACAGAGCGTGCACATGCCCCCATTTGAGGACCAGCAACAACTCTTGTTGA
>S1|FCQD7IX01BTNK1|239|T_CCGCTG|FPY(7-26)|RPN_
CCGCTGGCTGCGTTCTTCATCGATGCGAGAGCCAAGAGATCCGTTGTTGAAAGTTGTACATTTGTAGTGCTCAGCACAACATTATTATTCGTTACATTCGTATGGGTGTAAAAAATCCTCAGCCAGCCGAAGCCAGCAGAGGCAAAGGTGCACAAATGGGTGGTCGATATAAATGCCCCCCAACGTGCACATGCTCTTGAAAGAGCCAGCACTGAAGGTCGACAATTTAACATCGGTAA
>S1|FCQD7IX01BQWCB|133|T_CCGCTG|FPY(7-26)|RPN_
CCGCTGGCTGCGTTCTTCATCGATGCGAGAACCAAGAGATCCGTTGTTGAAAGTGATCTTACGATTACTTTTTTATTAATAAAATTTTTAAAATTTTTTNTTTTAGTTAGTAAGGTTAGGTTAGGTTTAATCG
>S1|FCQD7IX01BVD2B|249|T_TTCTCG|FPY(7-26)|RPN_
TTCTCGGCTGCGTTCTTCATCGATGCGAGAGCCAAGAGATCCGTTGCTGAAAGTTGTATATATTATATAGGCACAACATTCTATTAACATACATTGGGGTAAATGAAGCAACATAGACCTGAAAGGTCTACAAAAAGTGCACAGGTGGAGATATAAAGATGACAAGGTGTGCACATGCTCCCTAGAGAACCAGCAACAACCCATCAGGTTTATTTCAATAATGATCCTTCCGCAGGTTCACCTAACCGG
>S1|FCQD7IX01BUS0E|293|T_AACCGA|FPY(7-26)|RPN_
AACCGAGCTGCGTTCTTCATCGATGCAAGAGCCTAGAGATCCGTTGTTGAAAGTTTTTATTTTATTGAAGCAAAAGATTCAGACAATGTTGTTTTAATCAAGTTTTGGTAAATAGTCTTGCCACTGGCAACTCCCGGACTTGGGTTATTCACACAAGCCAAAGGTCTTACACAAGGTAAAACATGTCCAGTGGAAGCAACATGGTAGGTAGACAATGGGATATAAAAAACTAAAGAGCAGTTTTTCTTAGTAATAGATCCTTCCCGTCCAGGTTCGTACCTACCGGTAAACCG
>S1|FCQD7IX01BR4RZ|249|T_TTCTCG|FPY(7-26)|RPN_
TTCTCGGCTGCGTTCTTCATCGATGCGAGAGCCAAGAGATCCGTTGCTGAAAGTTGTATATATTATATAGGCACAACATTCTATTAACATACATTGGGGTAAATGAAGCAACATAGACCTGAAAGGTCTACAAAAAGTGCACAGGTGGAGATATAAAGATGACAAGGTGTGCACATGCTCCCTAGAGAACCAGCAACAACCCATCAGGTTTATTTCAATAATGATCCTTCCGCAGGTTCACCTAACCGG
>S1|FCQD7IX01BYMF6|285|T_AACCGA|FPY(7-26)|RPN_
AACCGAGCTGCGTTCTTCATCGATGCAAGAGCCTAGAGATCCGTTGTTGAAAGTTTTTATTTTATTGAAGCAAAAGATTCAGACAATGTTGTTTTAATCAAGTTTTGGTAAATAGTCTTGCCACTGGCAACTCCCGGACTTGGGTTATTCACACAAGCCAAAGGTCTTACACAAGGTAAAACATGTCCAGTGGAAGCAACATGGTAGGTAGACAATGGGATATAAAAAACTAAGAGCAGTTTTTCTAGTAATGATCCTTCCGCAGGTTCTACCTACGGTAAACCG
>S1|FCQD7IX01BQBFE|281|T_AACAAC|FPY(7-26)|RPN_
AACAACGCTGCGTTCTTCATCGATGCAAGAGCCTAGAGATCCGTTGTTGAAAGTTTTTATTTTATTGAAGCAAAAGATTCAGACAATGTTGTTTTAATCAAGTTTTGGTAAATAGTCTTGCCACTGGCAACTCCCGGACTTGGGTTATTCACACAAGCCAAAGGTCTTACACAAGGTAAAACATGTCCAGTGGAAGCAACATGGTAGGTAGACAATGGGATATAAAAAACTAAGAGCAGTTTTTCTAGTAATGATCCTTCCGCAGGTTCACCTACGGTAAA
>S1|FCQD7IX01BVJ1J|280|T_AACAAC|FPY(7-26)|RPN_
AACAACGCTGCGTTCTTCATCGATGCAAGAGCCTAGAGATCCGTTGTTGAAAGTTTTTATTTTATTGAAGCAAAAGATTCAGACAATGTTGTTTTAATCAAGTTTTGGTAAATAGTCTTGCCACTGGCAACTCCCGGACTTGGGTTATTCACACAAGCCAAAGGTCTTACACAAGGTAAAACATGTCCAGTGGAAGCAACATGGTAGGTAGACAATGGGATATAAAAAACTAAGAGCAGTTTTTCTAGTAATGATCCTTCCGCAGGTTCACCTACGGAAA
>S1|FCQD7IX01BPXR6|281|T_AACCGA|FPY(7-26)|RPN_
AACCGAGCTGCGTTCTTCATCGATGCAAGAGCCTAGAGATCCGTTGTTGAAAGTTTTTATTTTATTGAAGCAAAAGATTCAGACAATGTTGTTTTAATCAAGTTTTGGTAAATAGTCTTGCCACTGGCAACTCCCGGACTTGGGTTATTCACACAAGCCAAAGGTCTTACACAAGGTAAAACATGTCCAGTGGAAGCAACATGGTAGGTAGACAATGGGATATAAAAAACTAAGAGCAGTTTTTCTAGTAATGATCCTTCCGCAGGTTCACCTACGGTAAA
>S1|FCQD7IX01BWG3P|244|T_GGCTAC|FPY(7-26)|RPN_
GGCTACGCTGCGTTCTTCATCGATGCGAGAGCCAAGAGATCCGTTGTTGAAAGTTGTACATTTGTAGTGCTCAGCACAACATTATTATTCGTTACATTCGTATGGGTGTAAAAAATCCTCAGCCAGCCGAAGCCAGCAGAGGCAAAGGTGCACAAATGGGTGGTCGATATAAATGCCCCCCAACCGTGCACATGCTCTTGAAAGAGCCAGCACTGAAGGTAGACAATTTAACATCGGTAATGAT
>S1|FCQD7IX01BMOP2|243|T_GGCTAC|FPY(7-26)|RPN_
GGCTACGCTGCGTTCTTCATCGATGCGAGAGCCAAGAGATCCGTTGTTGAAAGTTGTACATTTGTAGTGCTCAGCACAACATTATTATTCGTTACATTCGTATGGGTGTAAAAAATCCTCAGCCAGCCGAAGCCAGCAGAGGCAAAGGTGCACAAATGGGTGGTCGATATAAATGCCCCCAACGTGCACATGCTCTTGAAAGAGCCAGCACTGAAGGTAGACAATTTAACATCGGTAATGATT
>S1|FCQD7IX01BV548|281|T_AACCGA|FPY(7-26)|RPN_
AACCGAGCTGCGTTCTTCATCGATGCAAGAGCCTAGAGATCCGTTGTTGAAAGTTTTTATTTTATTGAAGCAAAAGATTCAGACAATGTTGTTTTAATCAAGTTTTGGTAAATAGTCTTGCCACTGGCAACTCCCGGACTTGGGTTATTCACACAAGCCAAAGGTCTTACACAAGGTAAAACATGTCCAGTGGAAGCAACATGGTAGGTAGACAATGGGATATAAAAAACTAAGAGCAGTTTTTCTAGTAATGATCCTTCCGCAGGTTCACCTACGGTAAA
>S1|FCQD7IX01BOY3A|249|T_GGCTAC|FPY(7-26)|RPN_
GGCTACGCTGCGTTCTTCATCGATGCGAGAGCCAAGAGATCCGTTGCTGAAAGTTGTATATATTATATAGGCACAACATTCTATTAACATACATTGGGGTAAATGAAGCAACATAGACCTGAAAGGTCTACAAAAAGTGCACAGGTGGAGATATAAAGATGACAAGGTGTGCACATGCTCCCTAGAGAACCAGCAACAACCCATCAGGTTTATTTCAATAATGATCCTTCCGCAGGTTCACCTAACCGG
>S1|FCQD7IX01BT5C0|249|T_AACGCG|FPY(7-26)|RPN_
AACGCGGCTGCGTTCTTCATCGATGCGAGAGCCAAGAGATCCGTTGCTGAAAGTTGTATATATTATATAGGCACAACATTCTATTAACATACATTGGGGTAAATGAAGCAACATAGACCTGAAAGGTCTACAAAAAGTGCACAGGTGGAGATATAAAGATGACAAGGTGTGCACATGCTCCCTAGAGAACCAGCAACAACCCATCAGGTTTATTTCAATAATGATCCTTCCGCAGGTTCACCTAACCGG
>S1|FCQD7IX01BU0XA|281|T_AACCGA|FPY(7-26)|RPN_
AACCGAGCTGCGTTCTTCATCGATGCAAGAGCCTAGAGATCCGTTGTTGAAAGTTTTTATTTTATTGAAGCAAAAGATTCAGACAATGTTGTTTTAATCAAGTTTTGGTAAATAGTCTTGCCACTGGCAACTCCCGGACTTGGGTTATTCACACAAGCCAAAGGTCTTACACAAGGTAAAACATGTCCAGTGGAAGCAACATGGTAGGTAGACAATGGGATATAAAAAACTAAGAGCAGTTTTTCTAGTAATGATCCTTCCGCAGGTTCACCTACGGTAAA
>S1|FCQD7IX01BPFCH|281|T_AACAAC|FPY(7-26)|RPN_
AACAACGCTGCGTTCTTCATCGATGCAAGAGCCTAGAGATCCGTTGTTGAAAGTTTTTATTTTATTGAAGCAAAAGATTCAGACAATGTTGTTTTAATCAAGTTTTGGTAAATAGTCTTGCCACTGGCAACTCCCGGACTTGGGTTATTCACACAAGCCAAAGGTCTTACACAAGGTAAAACATGTCCAGTGGAAGCAACATGGTAGGTAGACAATGGGATATAAAAAACTAAGAGCAGTTTTTCTAGTAATGATCCTTCCGCAGGTTCACCTACGGTAAA
>S1|FCQD7IX01BR7YO|251|T_GGCTAC|FPY(7-26)|RPN_
GGCTACGCTGCGTTCTTCATCGATGCGAGAGCCAAGAGATCCGTTGCTGAAAGTTGTATATTTTCACTTTTTTATCAACATTCTAAACAATGAGGTTGTGTAAAATGACATAGACCCTGAAAGGGCAAAGCCGGCCTTTTGAAGAAGCAAAAAGCAACAGCAGTCCCGACTCGAATGAGAGGCTCATTCATTCCAGGGATCTACAAAATGTGCACAGTTGGAAGAAATAATAAATATGAGACAAGCGTGCA
>S1|FCQD7IX01BRVEH|240|T_CCGCTG|FPY(7-26)|RPN_
CCGCTGGCTGCGTTCTTCATCGATGCGAGAGCCAAGAGATCCGTTGCTGAAAGTTGTATATATTATATAGGCACAACATTCTATTAACATACATTGGGGTAAATGAAGCAACATAGACCTGAAAGGTCTACAAAAAGTGCACAGGTGGAGATATAAAGATGACAAGGTGTGCACATGCTCCCTAGAGAACCAGCAACAACCCATCAGGTTTATTTCAATAATGATCCTTCCGCAGGTTCA
>S1|FCQD7IX01BWJRN|240|T_CCGCTG|FPY(7-26)|RPN_
CCGCTGGCTGCGTTCTTCATCGATGCGAGAGCCAAGAGATCCGTTGCTGAAAGTTGTATATATTATATAGGCACAACATTCTATTAACATACATTGGGGTAAATGAAGCAACATAGACCTGAAAGGTCTACAAAAAGTGCACAGGTGGAGATATAAAGATGACAAGGTGTGCACATGCTCCCTAGAGAACCAGCAACAACCCATCAGGTTTATTTCAATAATGATCCTTCCGCAGGTTCA
>S1|FCQD7IX01BV244|245|T_TTCTCG|FPY(7-26)|RPN_
TTCTCGGCTGCGTTCTTCATCGATGCGAGAGCCAAGAGATCCGTTGCTGAAAGTTGTATATTTTCACTTTTTTATCAACATTCTAAACAATGAGGTTGTGTAAAATGACATAGACCCTGAAAGGGCAAAGCCGGCCTTTTGAAGAAGCAAAAAGCAACAGCAGTCCCGACTCGAATGAGAGGCTCATTCATTCCAGGGATCTACAAAATGTGCACAGTTGGAAGAAATAATAAATATGAGACAAG
>S1|FCQD7IX01BU750|240|T_CCGCTG|FPY(7-26)|RPN_
CCGCTGGCTGCGTTCTTCATCGATGCGAGAGCCAAGAGATCCGTTGCTGAAAGTTGTATATATTATATAGGCACAACATTCTATTAACATACATTGGGGTAAATGAAGCAACATAGACCTGAAAGGTCTACAAAAAGTGCACAGGTGGAGATATAAAGATGACAAGGTGTGCACATGCTCCCTAGAGAACCAGCAACAACCCATCAGGTTTATTTCAATAATGATCCTTCCGCAGGTTCA
>S1|FCQD7IX01BVP8V|252|T_GGCTAC|FPY(7-26)|RPN_
GGCTACGCTGCGTTCTTCATCGATGCGAGAGCCAAGAGATCCGTTGCTGAAAGTTGTATATTTTCACTTTTTTATCAACATTCTAAACAATGAGGTTGTGTAAAATGACATAGACCCTGAAAGGGCAAAGCCGGCCTTTTGAAGAAGCAAAAAGCAACAGCAGTCCCGACTCGAATGAGAGGCTCATTCATTCCAGGGATCTACAAAATGTGCACAGTTGGAAGAAATAATAAATAATGAGACAAGCGTGCA
>S1|FCQD7IX01BX9V1|249|T_AACGCG|FPY(7-26)|RPN_
AACGCGGCTGCGTTCTTCATCGATGCGAGAGCCAAGAGATCCGTTGCTGAAAGTTGTATATATTATATAGGCACAACATTCTATTAACATACATTGGGGTAAATGAAGCAACATAGACCTGAAAGGTCTACAAAAAGTGCACAGGTGGAGATATAAAGATGACAAGGTGTGCACATGCTCCCTAGAGAACCAGCAACAACCCATCAGGTTTATTTCAATAATGATCCTTCCGCAGGTTCACCTAACCGG
>S1|FCQD7IX01BSB7K|251|T_GGCTAC|FPY(7-26)|RPN_
GGCTACGCTGCGTTCTTCATCGATGCGAGAGCCAAGAGATCCGTTGCTGAAAGTTGTATATTTTCACTTTTTTATCAACATTCTAAACAATGAGGTTGTGTAAAATGACATAGACCCTGAAAGGGCAAAGCCGGCCTTTTGAAGAAGCAAAAAGCAACAGCAGTCCCGACTCGAATGAGAGGCTCATTCATTCCAGGGATCTACAAAATGTGCACAGTTGGAAGAAATAATAAATATGAGACAAGCGTGCA
>S1|FCQD7IX01BVHBB|251|T_TTCTCG|FPY(7-26)|RPN_
TTCTCGGCTGCGTTCTTCATCGATGCGAGAGCCAAGAGATCCGTTGCTGAAAGTTGTATATATTATATAGGCACAACATTCTATTAACATACATTGGGGTAAATGAAGCAACATAGACCTGAAAGGTCTACAAAAAGTGCACAGGTGGAGATATAAAGAATGACAAGGTGTGCACATGCTCCCTAGAGAACCAGCAACAACCCATCAGGTTTATTTTCAATAATGATCCTTCCGCAGGTTCACCTAACCGG
>S1|FCQD7IX01BZI4L|285|T_AACCGA|FPY(7-26)|RPN_
AACCGAGCTGCGTTCTTCATCGATGCAAGAGCCTAGAGATCCGTTGTTGAAAGTTTTTATTTTATTGAAGCAAAAGATTCAGACAATGTTGTTTTAATCAAGTTTTGGTAAATAGTCTTGCCACTGGCAACTCCCGGACTTGGGTTATTCACACAAGCCAAAGGTCTTACACAAGGTAAAACATGTCCAGTGGAAGCAACATGGTAGGTAGACAATGGGATATAAAAAACTAAGAAGCAGTTTTTCTAGTAATGATCCTTCCCGCCAGGTTCGACCTACGGTAAA
>S1|FCQD7IX01BQRGQ|286|T_AACCGA|FPY(7-26)|RPN_
AACCGAGCTGCGTTCTTCATCGATGCAAGAGCCTAGAGATCCGTTGTTGAAAGTTTTTATTTTATTGAAGCAAAAGATTCAGACAATGTTGTTTTAATCAAGTTTTGGTAAATAGTCTTGCCACTGGCAACTCCCGGACTTGGGTTATTCACACAAGCCAAAGGTCTTACACAAGGTAAAACATGTCCAGTGGAAGCAACATGGTAGGTAGACAATGGGATATAAAAAACTAAGAGCAGTTTTCTAGTAATGATCCTTCCGTCAGGTTCTACCTACCGGTAAACCG
>S1|FCQD7IX01BRVU1|280|T_AACCGA|FPY(7-26)|RPN_
AACCGAGCTGCGTTCTTCATCGATGCAAGAGCCTAGAGATCCGTTGTTGAAAGTTTTTATTTTATTGAAGCAAAAGATTCAGACAATGTTGTTTTAATCAAGTTTTGGTAAATAGTCTTGCCACTGGCAACTCCCGGACTTGGGTTATTCACACAAGCCAAAGGTCTTACACAAGGTAAAACATGTCCAGTGGAAGCAACATGGTAGGTAGACAATGGGATATAAAAAACTAAGAGCAGTTTTCTAGTAATGATCCTTCCGCAGGTTCACCTACGGTAAA
>S1|FCQD7IX01BTNCJ|251|T_AACGCG|FPY(7-26)|RPN_
AACGCGGCTGCGTTCTTCATCGATGCGAGAGCCAAGAGATCCGTTGCTGAAAGTTGTATATTTTCACTTTTTTATCAACATTCTAAACAATGAGGTTGTGTAAAATGACATAGACCCTGAAAGGGCAAAGCCGGCCTTTTGAAGAAGCAAAAAGCAACAGCAGTCCCGACTCGAATGAGAGGCTCATTCATTCCAGGGATCTACAAAATGTGCACAGTTGGAAGAAATAATAAATATGAGACAAGCGTGCA
>S1|FCQD7IX01BT9S8|251|T_GGCTAC|FPY(7-26)|RPN_
GGCTACGCTGCGTTCTTCATCGATGCGAGAGCCAAGAGATCCGTTGCTGAAAGTTGTATATTTTCACTTTTTTATCAACATTCTAAACAATGAGGTTGTGTAAAATGACATAGACCCTGAAAGGGCAAAGCCGGCCTTTTGAAGAAGCAAAAAGCAACAGCAGTCCCGACTCGAATGAGAGGCTCATTCATTCCAGGGATCTACAAAATGTGCACAGTTGGAAGAAATAATAAATATGAGACAAGCGTGCA
>S1|FCQD7IX01BS35T|240|T_CCGCTG|FPY(7-26)|RPN_
CCGCTGGCTGCGTTCTTCATCGATGCGAGAGCCAAGAGATCCGTTGCTGAAAGTTGTATATATTATATAGGCACAACATTCTATTAACATACATTGGGGTAAATGAAGCAACATAGACCTGAAAGGTCTACAAAAAGTGCACAGGTGGAGATATAAAGATGACAAGGTGTGCACATGCTCCCTAGAGAACCAGCAACAACCCATCAGGTTTATTTCAATAATGATCCTTCCGCAGGTTCA
>S1|FCQD7IX01BSU26|251|T_AACGCG|FPY(7-26)|RPN_
AACGCGGCTGCGTTCTTCATCGATGCGAGAGCCAAGAGATCCGTTGCTGAAAGTTGTATATTTTCACTTTTTTATCAACATTCTAAACAATGAGGTTGTGTAAAATGACATAGACCCTGAAAGGGCAAAGCCGGCCTTTTGAAGAAGCAAAAAGCAACAGCAGTCCCGACTCGAATGAGAGGCTCATTCATTCCAGGGATCTACAAAATGTGCACAGTTGGAAGAAATAATAAATATGAGACAAGCGTGCA
>S1|FCQD7IX01BMPK2|286|T_AACCGA|FPY(7-26)|RPN_
AACCGAGCTGCGTTCTTCATCGATGCAAGAGCCTAGAGATCCGTTGTTGAAAGTTTTTATTTTATTGAAGCAAAAGATTCAGACAATGTTGTTTTAATCAAGTTTTGGTAAATAGTCTTGCCACTGGCAACTCCCGGACTTGGGTTATTCACACAAGCCAAAGGTCTTACACAAGGTAAAACATGTCCAGTGGAAGCAACATGGTAGGTAGACAATGGGATATAAAAAACTAAGAGCAGTTTTTCTAGTAATGATCCTTCCGCAGGTTCACCTACCGGTAAAACCG
>S1|FCQD7IX01BTJLZ|251|T_GGCTAC|FPY(7-26)|RPN_
GGCTACGCTGCGTTCTTCATCGATGCGAGAGCCAAGAGATCCGTTGCTGAAAGTTGTATATTTTCACTTTTTTATCAACATTCTAAACAATGAGGTTGTGTAAAATGACATAGACCCTGAAAGGGCAAAGCCGGCCTTTTGAAGAAGCAAAAAGCAACAGCAGTCCCGACTCGAATGAGAGGCTCATTCATTCCAGGGATCTACAAAATGTGCACAGTTGGAAGAAATAATAAATATGAGACAAGCGTGCA
>S1|FCQD7IX01BU8IQ|251|T_GGCTAC|FPY(7-26)|RPN_
GGCTACGCTGCGTTCTTCATCGATGCGAGAGCCAAGAGATCCGTTGCTGAAAGTTGTATATTTTCACTTTTTTATCAACATTCTAAACAATGAGGTTGTGTAAAATGACATAGACCCTGAAAGGGCAAAGCCGGCCTTTTGAAGAAGCAAAAAGCAACAGCAGTCCCGACTCGAATGAGAGGCTCATTCATTCCAGGGATCTACAAAATGTGCACAGTTGGAAGAAATAATAAATATGAGACAAGCGTGCA
>S1|FCQD7IX01BT60R|68|T_AACAAC|FPY(7-26)|RPN_
AACAACGCTGCGTTCTTCATCGATGCAAGAGCCTAGAGATCCGTTGTTGAAAGTTTTTATTTATTNAG
>S1|FCQD7IX01BTBBP|304|T_CCGGAA|FPY(7-26)|RPN_
CCGGAAGCTGCGTTCTTCATCGATGCGAGAACCAAGAGATCCGTTGTTGAAAGTTTTTAACTTTTATTTTTAAATTCAGAAGACTCTAAATACAATATTTTATGTTAACCTTCCGACCAGGCTATACAGCTAACTGTACAGCCAAAACGATCGGAAGCAACAGGTAGTTTAGACAAGGGGTTTGAAACGTATATTCGAATGAATATATATTACTTTTAATTGATCCTTCCGCAGGTTCACCTACGGAAACCTTGTTACGTACTTTTTAACCTTTCCTTCCCGGCCTGATGGCGGCGAGGGAGGG
>S1|FCQD7IX01BVRUE|298|T_AACCGA|FPY(7-26)|RPN_
AACCGAGCTGCGTTCTTCATCGATGCAAGAGCCTAGAGATCCGTTGTTGAAAGTTTTTATTTTATTGAAGCAAAAGATTCAGACAATGTTGTTTTAATCAAGTTTTGGTAAATAGTCTTGCCACTGGCAACTCCCGGGACTTGGGTTATTCACACAAGCCAAAGGTCTTACACAAGGTAAAACATGTCCAGTGGAAGCAACATGGTAGGTAGACAATGGGATATAAAAAACTAAAGAGCAGTTTTTCTTAGTAATAGATCCTTCCCGTCCGAGGTTACGTACCTAACCGGTAAAACCG
>S1|FCQD7IX01BOVOT|292|T_CCGGAA|FPY(7-26)|RPN_
CCGGAAGCTGCGTTCTTCATCGATGCGAGAACCAAGAGATCCGTTGTTGAAAGTTTTAACTTTTATTTTTAAATTCAGAAGACTCTAAATACAATATTTTATGTTAACCTTCCGACCAGGCTATACAGCTAACTGTACAGCCAAAACGATCGGAAGCAACAGGTAGTTTAGACAAGGGGTTTGAAACGTATATTCGAATGAATATATATTACTTTTAATGATCCTTCCGCAGGTTCACCTACGGAAACCTTGTTCGACTTTTACTTCCTTCCGGCTGATGGCGCGAGGGAGG
>S1|FCQD7IX01BULGI|281|T_AACAAC|FPY(7-26)|RPN_
AACAACGCTGCGTTCTTCATCGATGCAAGAGCCTAGAGATCCGTTGTTGAAAGTTTTTATTTTATTGAAGCAAAAGATTCAGACAATGTTGTTTTAATCAAGTTTTGGTAAATAGTCTTGCCACTGGCAACTCCCGGACTTGGGTTATTCACACAAGCCAAAGGTCTTACACAAGGTAAAACATGTCCAGTGGAAGCAACATGGTAGGTAGACAATGGGATATAAAAAACTAAGAGCAGTTTTTCTAGTAATGATCCTTCCGCAGGTTCACCTACGGTAAA
>S1|FCQD7IX01BW525|249|T_GGCTAC|FPY(7-26)|RPN_
GGCTACGCTGCGTTCTTCATCGATGCGAGAGCCAAGAGATCCGTTGCTGAAAGTTGTATATATTATATAGGCACAACATTCTATTAACATACATTGGGGTAAATGAAGCAACATAGACCTGAAAGGTCTACAAAAAGTGCACAGGTGGAGATATAAAGATGACAAGGTGTGCACATGCTCCCTAGAGAACCAGCAACAACCCATCAGGTTTATTTCAATAATGATCCTTCCGCAGGTTCACCTAACCGG
>S1|FCQD7IX01BTYIH|292|T_CCGGAA|FPY(7-26)|RPN_
CCGGAAGCTGCGTTCTTCATCGATGCGAGAACCAAGAGATCCGTTGTTGAAAGTTTTAACTTTTATTTTTAAATTCAGAAGACTCTAAATACAATATTTTATGTTAACCTTCCGACCAGGCTATACAGCTAACTGTACAGCCAAAACGATCGGAAGCAACAGGTAGTTTAGACAAGGGGTTTGAAACGTATATTCGAATGAATATATATTACTTTTAATGATCCTTCCGCAGGTTCACCACGGAAACCTTGTTACGACTTTACTTCCTTCCGTCTGATGGCGCGGAGGGAGG
>S1|FCQD7IX01BW4M5|284|T_AACCGA|FPY(7-26)|RPN_
AACCGAGCTGCGTTCTTCATCGATGCAAGAGCCTAGAGATCCGTTGTTGAAAGTTTTTATTTTATTGAAGCAAAAGATTCAGACAATGTTGTTTTAATCAAGTTTTGGTAAATAGTCTTGCCACTGGCAACTCCCGGACTTGGGTTATTCACACAAGCCAAAGGTCTTACACAAGGTAAAACATGTCCAGTGGAAGCAACATGGTAGGTAGACAATGGGATATAAAAAACTAAGAGCAGTTTTTCTAGTAATGATCCTTCCGCAGGTTCACCTACGGTAAACCG
>S1|FCQD7IX01BS4OX|240|T_CCGCTG|FPY(7-26)|RPN_
CCGCTGGCTGCGTTCTTCATCGATGCGAGAGCCAAGAGATCCGTTGCTGAAAGTTGTATATATTATATAGGCACAACATTCTATTAACATACATTGGGGTAAATGAAGCAACATAGACCTGAAAGGTCTACAAAAAGTGCACAGGTGGAGATATAAAGATGACAAGGTGTGCACATGCTCCCTAGAGAACCAGCAACAACCCATCAGGTTTATTTCAATAATGATCCTTCCGCAGGTTCA
>S1|FCQD7IX01BUC62|296|T_AACCGA|FPY(7-26)|RPN_
AACCGAGCTGCGTTCTTCATCGATGCGAGAACCAAGAGATCCGTTGTTGAAAGTTTTAACTTTTATTTTAAATTCAGAAGACTCTAAATACAATATTTTATGTTAACCTTCCGACCAGGCTATACAGCTAACTGTACAGCCAAAACGATCGGAAGCAACAGGTAGTTTAGACAAGGGGTTTGAAACGTATATTCGAATGAATATATATTACTTTTAATGATCCTTCCGCAGGTTCACCTACGGAAACCTTGTTACGACTTTACTTTCCTCGGTTCTGATGGCGGCGGAGGGGAGGG
>S1|FCQD7IX01BRSQZ|116|T_AACAAC|FPY(7-26)|RPN_
AACAACGCTGCGTTCTTCATCGATGCGAGAGCCAAGAGATCCGTTGTTGAAAGTGATCTTTATTTTTATCATTAATACATAAATTTTATACATTCAAGAGTGGGTTTTAAATATAA
>S1|FCQD7IX01BT6AP|250|T_TTCTCG|FPY(7-26)|RPN_
TTCTCGGCTGCGTTCTTCATCGATGCGAGAGCCAAGAGATCCGTTGCTGAAAGTTGTATATATTATATAGGCACAACATTCTATTAACATACATTGGGGTAAATGAAGCAACATAGACCTGAAAGGTCTACAAAAAGTGCACAGGTGGAGATATAAAGAATGACAAGGTGTGCACATGCTCCCTAGAGAACCAGCAACAACCCATCAGGTTTATTTCAATAATGATCCTTCCGCAGGTTCACCTAACCGG
>S1|FCQD7IX01BTD0A|251|T_TTCTCG|FPY(7-26)|RPN_
TTCTCGGCTGCGTTCTTCATCGATGCGAGAGCCAAGAGATCCGTTGCTGAAAGTTGTATATTTTCACTTTTTTATCAACATTCTAAACAATGAGGTTGTGTAAAATGACATAGACCCTGAAAGGGCAAAGCCGGCCTTTTGAAGAAGCAAAAAGCAACAGCAGTCCCGACTCGAATGAGAGGCTCATTCATTCCAGGGATCTACAAAATGTGCACAGTTGGAAGAAATAATAAATATGAGACAAGCGTGCA
>S1|FCQD7IX01BSD8N|280|T_AACAAC|FPY(7-26)|RPN_
AACAACGCTGCGTTCTTCATCGATGCAAGAGCCTAGAGATCCGTTGTTGAAAGTTTTTATTTTATTGAAGCAAAAGATTCAGACAATGTTGTTTTAATCAAGTTTTGGTAAATAGTCTTGCCACTGGCAACTCCCGGACTTGGGTTATTCACACAAGCCAAAGGTCTTACACAAGGTAAAACATGTCCAGTGGAAGCAACATGGTAGGTAGACAATGGGATATAAAAAACTAAGAGCAGTTTTTCTAGTAATGATCCTTCCGCAGGTTCACCTACGGAAA
>S1|FCQD7IX01BX9V7|251|T_TTCTCG|FPY(7-26)|RPN_
TTCTCGGCTGCGTTCTTCATCGATGCGAGAGCCAAGAGATCCGTTGCTGAAAGTTGTATATTTTCACTTTTTTATCAACATTCTAAACAATGAGGTTGTGTAAAATGACATAGACCCTGAAAGGGCAAAGCCGGCCTTTTGAAGAAGCAAAAAGCAACAGCAGTCCCGACTCGAATGAGAGGCTCATTCATTCCAGGGATCTACAAAATGTGCACAGTTGGAAGAAATAATAAATATGAGACAAGCGTGCA
>S1|FCQD7IX01BOWXD|249|T_TTCTCG|FPY(7-26)|RPN_
TTCTCGGCTGCGTTCTTCATCGATGCGAGAGCCAAGAGATCCGTTGCTGAAAGTTGTATATATTATATAGGCACAACATTCTATTAACATACATTGGGGTAAATGAAGCAACATAGACCTGAAAGGTCTACAAAAAGTGCACAGGTGGAGATATAAAGATGACAAGGTGTGCACATGCTCCCTAGAGAACCAGCAACAACCCATCAGGTTTATTTCAATAATGATCCTTCCGCAGGTTCACCTAACCGG
>S1|FCQD7IX01BQN5I|280|T_AACCGA|FPY(7-26)|RPN_
AACCGAGCTGCGTTCTTCATCGATGCAAGAGCCTAGAGATCCGTTGTTGAAAGTTTTTATTTTATTGAAGCAAAAGATTCAGACAATGTTGTTTTAATCAAGTTTTGGTAAATAGTCTTGCCACTGGCAACTCCCGGACTTGGGTTATTCACACAAGCCAAAGGTCTTACACAAGGTAAAACATGTCCAGTGGAAGCAACATGGTAGGTAGACAATGGGATATAAAAAACTAAGAGCAGTTTTTCTAGTAATGATCCTTCCGCAGGTTCACCTACGGAAA
>S1|FCQD7IX01BOM1U|280|T_AACAAC|FPY(7-26)|RPN_
AACAACGCTGCGTTCTTCATCGATGCAAGAGCCTAGAGATCCGTTGTTGAAAGTTTTTATTTTATTGAAGCAAAAGATTCAGACAATGTTGTTTTAATCAAGTTTTGGTAAATAGTCTTGCCACTGGCAACTCCCGGACTTGGGTTATTCACACAAGCCAAAGGTCTTACACAAGGTAAAACATGTCCAGTGGAAGCAACATGGTAGGTAGACAATGGGATATAAAAAACTAAGAGCAGTTTTTCTAGTAATGATCCTTCCGCAGGTTCACCTACGGAAA
>S1|FCQD7IX01BX1KF|292|T_AACCGA|FPY(7-26)|RPN_
AACCGAGCTGCGTTCTTCATCGATGCAAGAGCCTAGAGATCCGTTGTTGAAAGTTTTTATTTTATTGAAGCAAAAGATTCAGACAATGTTGTTTTAATCAAGTTTTGGTAAATAGTCTTGCCACTGGCAACTCCCGGACTTGGGTTATTCACACAAGCCAAAGGTCTTACACAAGGTAAAACATGTCCAGTGGAAGCAACATGGTAGGTAGACAATGGGATATAAAAAACTAAGAGCAGTTTTTCTTAGTAATGATCCTTCCCGTCCAGGTTCGTACCTACCGGTAAAACCG
>S1|FCQD7IX01BUJA2|251|T_GGCTAC|FPY(7-26)|RPN_
GGCTACGCTGCGTTCTTCATCGATGCGAGAGCCAAGAGATCCGTTGCTGAAAGTTGTATATTTTCACTTTTTTATCAACATTCTAAACAATGAGGTTGTGTAAAATGACATAGACCCTGAAAGGGCAAAGCCGGCCTTTTGAAGAAGCAAAAAGCAACAGCAGTCCCGACTCGAATGAGAGGCTCATTCATTCCAGGGATCTACAAAATGTGCACAGTTGGAAGAAATAATAAATATGAGACAAGCGTGCA
>S1|FCQD7IX01BVKWR|249|T_CCGCTG|FPY(7-26)|RPN_
CCGCTGGCTGCGTTCTTCATCGATGCGAGAGCCAAGAGATCCGTTGCTGAAAGTTGTATATTTTCACTTTTTTATCAACATTCTAAACAATGAGGTTGTGTAAAATGACATAGACCCTGAAAGGGCAAAGCCGGCCTTTTGAAGAAGCAAAAAGCAACAGCAGTCCCGACTCGAATGAGAGGCTCATTCATTCCAGGGATCTACAAAATGTGCACAGTTGGAAGAAATAATAAATATGAGACAAGCGTG
>S1|FCQD7IX01BVJR1|247|T_CCGGAA|FPY(7-26)|RPN_
CCGGAAGCTGCGTTCTTCATCGATGCGAGAGCCAAGAGATCCGTTGCTGAAAGTTGTATATATTATATAGGCACAACATTCTATTAACATACATTGGGGTAAATGAAGCAACATAGACCTGAAAGGTCTACAAAAAGTGCACAGGTGGAGATATAAAGATGACAAGGTGTGCACATGCTCCCTAGAGAACCAGCAACAACCCATCAGGTTTATTTCAATAATGATCCTTCCGCAGGTTCACCTACGG
>S1|FCQD7IX01BU71Y|251|T_AACGCG|FPY(7-26)|RPN_
AACGCGGCTGCGTTCTTCATCGATGCGAGAGCCAAGAGATCCGTTGCTGAAAGTTGTATATTTTCACTTTTTTATCAACATTCTAAACAATGAGGTTGTGTAAAATGACATAGACCCTGAAAGGGCAAAGCCGGCCTTTTGAAGAAGCAAAAAGCAACAGCAGTCCCGACTCGAATGAGAGGCTCATTCATTCCAGGGATCTACAAAATGTGCACAGTTGGAAGAAATAATAAATATGAGACAAGCGTGCA
>S1|FCQD7IX01BT55M|250|T_GGCTAC|FPY(7-26)|RPN_
GGCTACGCTGCGTTCTTCATCGATGCGAGAGCCAAGAGATCCGTTGCTGAAAGTTGTATATTTTCACTTTTTTATCAACATTCTAAACAATGAGGTTGTGTAAAATGACATAGACCCTGAAAGGGCAAAGCCGGCCTTTTGAAGAAGCAAAAGCAACAGCAGTCCCGACTCGAATGAGAGGCTCATTCATTCCAGGGATCTACAAAATGTGCACAGTTGGAAGAAATAATAAATATGAGACAAGCGTGCA
>S1|FCQD7IX01BPHY4|249|T_AACGCG|FPY(7-26)|RPN_
AACGCGGCTGCGTTCTTCATCGATGCGAGAGCCAAGAGATCCGTTGCTGAAAGTTGTATATCTTCACTTTTTTATCAACATTCTAAACAATGAGGTTGTGTAAAATGACATAGACCCTGAAAGGGCAAAGCCGGCCTTTTGAAGAAGCAAAAAGCAACAGCAGTCCCGACTCGAATGAGAGGCTCATTCATTCCAGGGATCTACAAAATGTGCACAGTTGGAAGAAATAATAAATATGAGACAAGCGTG
>S1|FCQD7IX01BPRHA|251|T_AACGCG|FPY(7-26)|RPN_
AACGCGGCTGCGTTCTTCATCGATGCGAGAGCCAAGAGATCCGTTGCTGAAAGTTGTATATTTTCACTTTTTTATCAACATTCTAAACAATGAGGTTGTGTAAAATGACATAGACCCTGAAAGGGCAAAGCCGGCCTTTTGAAGAAGCAAAAAGCAACAGCAGTCCCGACTCGAATGAGAGGCTCATTCATTCCAGGGATCTACAAAATGTGCACAGTTGGAAGAAATAATAAATATGAGACAAGCGTGCA
>S1|FCQD7IX01BMXZH|175|T_GGCTAC|FPY(7-26)|RPN_
GGCTACGCTGCGTTCTTCATCGATGCGAGAGCCAAGAGATCCGTTGCTGAAAGTTGTATATATTATATAGGCACAACATTCTATTAACATACATTGGGGTAAATGAAGCAACATAGACCTGAAAGGTCTACAAAAAGTGCACAGGTGGAGATATAAAGATGACAAGGTGTGCACA
>S1|FCQD7IX01BWJ5U|239|T_CCGCTG|FPY(7-26)|RPN_
CCGCTGGCTGCGTTCTTCATCGATGCGAGAGCCAAGAGATCCGTTGCTGAAAGTTGTATATATTATATAGGCACAACATTCTATTAACATACATTGGGGTAAATGAAGCAACATAGACCTGAAAGGTCTACAAAAAGTGCACAGGTGGAGATATAAAGATGACAAGGTGTGCACATGCTCCCTAGAGAACCAGCAACAACCCATCAGGTTTATTTCAATAATGATCCTTCCGCNGTTCA
>S1|FCQD7IX01BTD59|240|T_CCGCTG|FPY(7-26)|RPN_
CCGCTGGCTGCGTTCTTCATCGATGCGAGAGCCAAGAGATCCGTTGCTGAAAGTTGTATATATTATATAGGCACAACATTCTATTAACATACATTGGGGTAAATGAAGCAACATAGACCTGAAAGGTCTACAAAAAGTGCACAGGTGGAGATATAAAGATGACAAGGTGTGCACATGCTCCCTAGAGAACCAGCAACAACCCATCAGGTTTATTTCAATAATGATCCTTCCGCAGGTTCA
>S1|FCQD7IX01BYQRO|249|T_GGCTAC|FPY(7-26)|RPN_
GGCTACGCTGCGTTCTTCATCGATGCGAGAGCCAAGAGATCCGTTGCTGAAAGTTGTATATATTATATAGGCACAACATTCTATTAACATACATTGGGGTAAATGAAGCAACATAGACCTGAAAGGTCTACAAAAAGTGCACAGGTGGAGATATAAAGATGACAAGGTGTGCACATGCTCCCTAGAGAACCAGCAACAACCCATCAGGTTTATTTCAATAATGATCCTTCCGCAGGTTCACCTAACCGG
>S1|FCQD7IX01BM7UY|285|T_AACAAC|FPY(7-26)|RPN_
AACAACGCTGCGTTCTTCATCGATGCAAGAGCCTAGAGATCCGTTGTTGAAAGTTTTTATTTTATTGAAGCAAAAGATTCAGACAATGTTGTTTTAATCAAGTTTTGGTAAATAGTCTTGCCACTGGCAACTCCCGGACTTGGGTTATTCACACAAGCCAAAGGTCTTACACAAGGTAAAACATGTCCAGTGGAAGCAACATGGTAGGTAGACAATGGGATATAAAAAACTAAGAGCAGTTTTTCTAGTAATGATCCTTCCGTCAGGTTCACCTACGGTAAACCG
>S1|FCQD7IX01BPUVF|247|T_AACGCG|FPY(7-26)|RPN_
AACGCGGCTGCGTTCTTCATCGATGCGAGAGCCAAGAGATCCGTTGCTGAAAGTTGTATATATTATATAGGCACAACATTCTATTAACATACATTGGGGTAAATGAAGCAACATAGACCTGAAAGGTCTACAAAAAGTGCACAGGTGGAGATATAAAGATGACAAGGTGTGCACATGCTCCCTAGAGAACCAGCAACAACCCATCAGGTTTATTTCAATAATGATCCTTCCGCAGGTTCACCTACGG
>S1|FCQD7IX01BUXZV|249|T_GGCTAC|FPY(7-26)|RPN_
GGCTACGCTGCGTTCTTCATCGATGCGAGAGCCAAGAGATCCGTTGCTGAAAGTTGTATATATTATATAGGCACAACATTCTATTAACATACATTGGGGTAAATGAAGCAACATAGACCTGAAAGGTCTACAAAAAGTGCACAGGTGGAGATATAAAGATGACAAGGTGTGCACATGCTCCCTAGAGAACCAGCAACAACCCATCAGGTTTATTTCAATAATGATCCTTCCGCAGGTTCACCTAACCGG
>S1|FCQD7IX01BMWKP|308|T_AACCGA|FPY(7-26)|RPN_
AACCGAGCTGCGTTCTTCATCGATGCAAGAGCCTAGAGATCCGTTGTTGAAAGTTTTTATTTTATTGAAGCAAAAGATTCAGACAATGTTGTTTTTAATTCAAGTTTTGGTAAATAGTCTTGCCACTGGCAACTCCCGGACTTGGGTTATTCACACAAGCCAAAGGTCTTACACAAGGTAAAACATGTCCAGTGGAAGCAACATGGTAGGTAGACAATGGGATATAAAAAACTAAAGAAGACGACGTTTTTACTTTAGTTAAGTTAGTAGTCCTTTCCCGTCCNCGGTTCGTACCTAACCGTAAACCG
>S1|FCQD7IX01BUI48|292|T_CCGGAA|FPY(7-26)|RPN_
CCGGAAGCTGCGTTCTTCATCGATGCGAGAACCAAGAGATCCGTTGTTGAAAGTTTTAACTTTTATTTTTAAATTCAGAAGACTCTAAATACAATATTTTATGTTAACCTTCCGACCAGGCTATACAGCTAACTGTACAGCCAAAACGATCGGAAGCAACAGGTAGTTTAGACAAGGGGTTTGAAACGTATATTCGAATGAATATATATTACTTTTAATGATCCTTCCGCAGGTTCACCTACGGAAACCTTGTTACGACTTTACTTCCTTCCGGCTGATGGCGCGAGGGAGG
>S1|FCQD7IX01BPPEX|291|T_AACAAC|FPY(7-26)|RPN_
AACAACGCTGCGTTCTTCATCGATGCAAGAGCCTAGAGATCCGTTGTTGAAAGTTTTTATTTTATTGAAGCAAAAGATTCAGACAATGTTGTTTTAATCAAGTTTTGGTAAATAGTCTTGCCACTGGCAACTCCCGGACTTGGGTTATTCACACAAGCCAAAGGTCTTACACAAGGTAAAACATGTCCAGTGGAAGCAACATGGTAGGTAGACAATGGGATATAAAAAACTAAGAGCAGTTTTTCTAGTAATGATCCTTCCCGTCCAGGTTCGTACCTACCGGTAAAACCG
>S1|FCQD7IX01BPMJ2|292|T_AACAAC|FPY(7-26)|RPN_
AACAACGCTGCGTTCTTCATCGATGCAAGAGCCTAGAGATCCGTTGTTGAAAGTTTTTATTTTATTGAAGCAAAAGATTCAGACAATGTTGTTTTAATCAAGTTTTGGTAAATAGTCTTGCCACTGGCAACTCCCGGACTTGGGTTATTCACACAAGCCAAAGGTCTTACACAAGGTAAAACATGTCCAGTGGAAGCAACATGGTAGGTAGACAATGGGATATAAAAACTAAGAGCAGTTTTTCTTAGTAATAGATCCTTTCCCGTCCAGGTTCGTACCTACCGGTAAACCG
>S1|FCQD7IX01BMYEM|249|T_GGCTAC|FPY(7-26)|RPN_
GGCTACGCTGCGTTCTTCATCGATGCGAGAGCCAAGAGATCCGTTGCTGAAAGTTGTATATATTATATAGGCACAACATTCTATTAACATACATTGGGGTAAATGAAGCAACATAGACCTGAAAGGTCTACAAAAAGTGCACAGGTGGAGATATAAAGATGACAAGGTGTGCACATGCTCCCTAGAGAACCAGCAACAACCCATCAGGTTTATTTCAATAATGATCCTTCCGCAGGTTCACCTAACCGG
>S1|FCQD7IX01BYYTK|251|T_AACGCG|FPY(7-26)|RPN_
AACGCGGCTGCGTTCTTCATCGATGCGAGAGCCAAGAGATCCGTTGCTGAAAGTTGTATATTTTCACTTTTTTATCAACATTCTAAACAATGAGGTTGTGTAAAATGACATAGACCCTGAAAGGGCAAAGCCGGCCTTTTGAAGAAGCAAAAAGCAACAGCAGTCCCGACTCGAATGAGAGGCTCATTCATTCCAGGGATCTACAAAATGTGCACAGTTGGAAGAAATAATAAATATGAGACAAGCGTGCA
>S1|FCQD7IX01BMPX0|295|T_AACAAC|FPY(7-26)|RPN_
AACAACGCTGCGTTCTTCATCGATGCAAGAGCCTAGAGATCCGTTGTTGAAAGTTTTTATTTTATTGAAGCAAAAGATTCAGACAATGTTGTTTTAATCAAGTTTTGGTAAATAGTCTTGCCACTGGCAACTCCCGGACTTGGGTTATTCACACAAGCCAAAGGTCTTACACAAGGTAAAACATGTCCAGTGGAAGCAACATGGTAGGTAGACAATGGGATATAAAAAACTAAANAGNAGTTTTTACTTTAGTAATAGATCCTTCCCGTCCAGGTTCGTACCTACCGGTAAACCG
>S1|FCQD7IX01BN7R2|284|T_AACCGA|FPY(7-26)|RPN_
AACCGAGCTGCGTTCTTCATCGATGCAAGAGCCTAGAGATCCGTTGTTGAAAGTTTTTATTTTATTGAAGCAAAAGATTCAGACAATGTTGTTTTAATCAAGTTTTGGTAAATAGTCTTGCCACTGGCAACTCCCGGACTTGGGTTATTCACACAAGCCAAAGGTCTTACACAAGGTAAAACATGTCCAGTGGAAGCAACATGGTAGGTAGACAATGGGATATAAAAAACTAAGAGCAGTTTTTCTAGTAATGATCCTTCCGCAGGTTCACCTACGGTAAACCG
>S1|FCQD7IX01BOFYH|284|T_AACAAC|FPY(7-26)|RPN_
AACAACGCTGCGTTCTTCATCGATGCAAGAGCCTAGAGATCCGTTGTTGAAAGTTTTTATTTTATTGAAGCAAAAGATTCAGACAATGTTGTTTTAATCAAGTTTTGGTAAATAGTCTTGCCACTGGCAACTCCCGGACTTGGGTTATTCACACAAGCCAAAGGTCTTACACAAGGTAAAACATGTCCAGTGGAAGCAACATGGTAGGTAGACAATGGGATATAAAAAACTAAGAGCAGTTTTTCTAGTAATGATCCTTCCGCAGGTTCACCTACGGTAAACCG
>S1|FCQD7IX01BS9IX|249|T_GGCTAC|FPY(7-26)|RPN_
GGCTACGCTGCGTTCTTCATCGATGCGAGAGCCAAGAGATCCGTTGCTGAAAGTTGTATATATTATATAGGCACAACATTCTATTAACATACATTGGGGTAAATGAAGCAACATAGACCTGAAAGGTCTACAAAAAGTGCACAGGTGGAGATATAAAGATGACAAGGTGTGCACATGCTCCCTAGAGAACCAGCAACAACCCATCAGGTTTATTTCAATAATGATCCTTCCGCAGGTTCACCTAACCGG
>S1|FCQD7IX01BUUMB|281|T_AACAAC|FPY(7-26)|RPN_
AACAACGCTGCGTTCTTCATCGATGCAAGAGCCTAGAGATCCGTTGTTGAAAGTTTTTATTTTATTGAAGCAAAAGATTCAGACAATGTTGTTTTAATCAAGTTTTGGTAAATAGTCTTGCCACTGGCAACTCCCGGACTTGGGTTATTCACACAAGCCAAAGGTCTTACACAAGGTAAAACATGTCCAGTGGAAGCAACATGGTAGGTAGACAATGGGATATAAAAAACTAAGAGCAGTTTTTCTAGTAATGATCCTTCCGCAGGTTCACCTACGGTAAA
>S1|FCQD7IX01BV6PK|249|T_GGCTAC|FPY(7-26)|RPN_
GGCTACGCTGCGTTCTTCATCGATGCGAGAGCCAAGAGATCCGTTGCTGAAAGTTGTATATATTATATAGGCACAACATTCTATTAACATACATTGGGGTAAATGAAGCAACATAGACCTGAAAGGTCTACAAAAAGTGCACAGGTGGAGATATAAAGATGACAAGGTGTGCACATGCTCCCTAGAGAACCAGCAACAACCCATCAGGTTTATTTCAATAATGATCCTTCCGCAGGTTCACCTAACCGG
>S1|FCQD7IX01BVWB7|281|T_AACCGA|FPY(7-26)|RPN_
AACCGAGCTGCGTTCTTCATCGATGCAAGAGCCTAGAGATCCGTTGTTGAAAGTTTTTATTTTATTGAAGCAAAAGATTCAGACAATGTTGTTTTAATCAAGTTTTGGTAAATAGTCTTGCCACTGGCAACTCCCGGACTTGGGTTATTCACACAAGCCAAAGGTCTTACACAAGGTAAAACATGTCCAGTGGAAGCAACATGGTAGGTAGACAATGGGATATAAAAACTAAGAGCAGTTTTTCTAGTAATAGATCCTTCCGCAGGTTCACCTACGGTAAA
>S1|FCQD7IX01BOME8|283|T_AACCGA|FPY(7-26)|RPN_
AACCGAGCTGCGTTCTTCATCGATGCAAGAGCCTAGAGATCCGTTGTTGAAAGTTTTTATTTTATTGAAGCAAAAGATTCAGACAATGTTGTTTTAATCAAGTTTTGGTAAATAGTCTTGCCACTGGCAACTCCCGGACTTGGGTTATTCACACAAGCCAAAGGTCTTACACAAGGTAAAACATGTCCAGTGGAAGCAACATGGTAGGTAGACAATGGGATATAAAAAACTAAGAGCAGTTTTCTAGTAATGATCCTTCCGCAGGTTCACCTACGGTAAACCG
>S1|FCQD7IX01BXQG3|89|T_GGCTAC|FPY(7-26)|RPN_
GGCTACGCTGCGTTCTTCATCGATGCGAGAGCCAAGAGATCCGTTGCTGAAAGTTTGTATATTTTCACTTTTTATTANACAATATTAAC
>S1|FCQD7IX01BTJV8|251|T_AACGCG|FPY(7-26)|RPN_
AACGCGGCTGCGTTCTTCATCGATGCGAGAGCCAAGAGATCCGTTGCTGAAAGTTGTATATTTTCACTTTTTTATCAACATTCTAAACAATGAGGTTGTGTAAAATGACATAGACCCTGAAAGGGCAAAGCCGGCCTTTTGAAGAAGCAAAAGACAACAGCAGTCCCGACTCGAATGAGAGGCTCATTCATTCCAGGGATCTACAAAATGTGCACAGTTGGAAGAAATAATAAATATGAGACAAGCGTGCA
>S1|FCQD7IX01BO2GY|251|T_TTCTCG|FPY(7-26)|RPN_
TTCTCGGCTGCGTTCTTCATCGATGCGAGAGCCAAGAGATCCGTTGCTGAAAGTTGTATATTTTCACTTTTTTATCAACATTCTAAACAATGAGGTTGTGTAAAATGACATAGACCCTGAAAGGGCAAAGCCGGCCTTTTGAAGAAGCAAAAAGCAACAGCAGTCCCGACTCGAATGAGAGGCTCATTCATTCCAGGGATCTACAAAATGTGCACAGTTGGAAGAAATAATAAATATGAGACAAGCGTGCA
>S1|FCQD7IX01BRYHN|248|T_TTCTCG|FPY(7-26)|RPN_
TTCTCGGCTGCGTTCTTCATCGATGCGAGAGCCAAGAGATCCGTTGCTGAAAGTTGTATATATTATATAGGCACAACATTCTATTAACATACATTGGGGTAAATGAAGCAACATAGACCTGAAAGGTCTACAAAAAGTGCACAGGTGGAGATATAAAGATGACAAGGTGTGCACATGCTCCCTAGAGAACCAGCAACAACCCATCAGGTTTATTTCAATAATGATCCTTCCGCAGGTTCACCTAACGG
>S1|FCQD7IX01BQ9ZN|251|T_GGCTAC|FPY(7-26)|RPN_
GGCTACGCTGCGTTCTTCATCGATGCGAGAGCCAAGAGATCCGTTGCTGAAAGTTGTATATTTTCACTTTTTTATCAACATTCTAAACAATGAGGTTGTGTAAAATGACATAGACCCTGAAAGGGCAAAGCCGGCCTTTTGAAGAAGCAAAAAGCAACAGCAGTCCCGACTCGAATGAGAGGCTCATTCATTCCAGGGATCTACAAAATGTGCACAGTTGGAAGAAATAATAAATATGAGACAAGCGTGCA
>S1|FCQD7IX01BQ9SM|252|T_AACGCG|FPY(7-26)|RPN_
AACGCGGCTGCGTTCTTCATCGATGCGAGAGCCAAGAGATCCGTTGCTGAAAGTTGTATATTTTCACTTTTTTATCAACATTCTAAACAATGAGGTTGTGTAAAATGACATAGACCCTGAAAGGGCAAAGCCGGCCTTTTGAAGAAGCAAAAAGACAACAGCAGTCCCGACTCGAATGAGAGGCTCATTCATTCCAGGGATCTACAAAATGTGCACAGTTGGAAGAAATAATAAATATGAGACAAGCGTGCA
>S1|FCQD7IX01BS3LK|247|T_AACCGA|FPY(7-26)|RPN_
AACCGAGCTGCGTTCTTCATCGATGCGAGAGCCAAGAGATCCGTTGCTGAAAGTTGTATTGTATTGCGTTAAACGCGGTACACATTCCATGAGACTTTGTTACAGTGTGTGTGGTAAAAACGCAGAACCATAGTGGGAGGGACAGGCCCCCCGACCATAGAACTACAGAGGGTGCACAGGTGTGAGTGGATGTGTGAACAGAGCGTGCACATGCCCCCATTTGAGGACCAGCAACAACTCTTGTTGA
>S1|FCQD7IX01BQ65W|240|T_CCGCTG|FPY(7-26)|RPN_
CCGCTGGCTGCGTTCTTCATCGATGCGAGAGCCAAGAGATCCGTTGCTGAAAGTTGTATATATTATATAGGCACAACATTCTATTAACATACATTGGGGTAAATGAAGCAACATAGACCTGAAAGGTCTACAAAAAGTGCACAGGTGGAGATATAAAGATGACAAGGTGTGCACATGCTCCCTAGAGAACCAGCAACAACCCATCAGGTTTATTTCAATAATGATCCTTCCGCAGGTTCA
>S1|FCQD7IX01BOV67|240|T_CCGCTG|FPY(7-26)|RPN_
CCGCTGGCTGCGTTCTTCATCGATGCGAGAGCCAAGAGATCCGTTGCTGAAAGTTGTATATATTATATAGGCACAACATTCTATTAACATACATTGGGGTAAATGAAGCAACATAGACCTGAAAGGTCTACAAAAAGTGCACAGGTGGAGATATAAAGATGACAAGGTGTGCACATGCTCCCTAGAGAACCAGCAACAACCCATCAGGTTTATTTCAATAATGATCCTTCCGCAGGTTCA
>S1|FCQD7IX01BMLQE|251|T_GGCTAC|FPY(7-26)|RPN_
GGCTACGCTGCGTTCTTCATCGATGCGAGAGCCAAGAGATCCGTTGCTGAAAGTTGTATATTTTCACTTTTTTATCAACATTCTAAACAATGAGGTTGTGTAAAATGACATAGACCCTGAAAGGGCAAAGCCGGCCTTTTGAAGAAGCAAAAAGCAACAGCAGTCCCGACTCGAATGAGAGGCTCATTCATTCCAGGGATCTACAAAATGTGCACAGTTGGAAGAAATAATAAATATGAGACAAGCGTGCA
>S1|FCQD7IX01BYDAU|283|T_AACAAC|FPY(7-26)|RPN_
AACAACGCTGCGTTCTTCATCGATGCAAGAGCCTAGAGATCCGTTGTTGAAAGTTTTTATTTTATTGAAGCAAAAGATTCAGACAATGTTGTTTTAATCAAGTTTTGGTAAATAGTCTTGCCACTGGCAACTCCCGGACTTGGGTTATTCACACAAGCCAAAGGTCTTACACAAGGTAAAACATGTCCAGTGGAAGCAACATGGTAGGTAGACAATGGGATATAAAAAACTAAGAGCAGTTTTCTAGTAATGATCCTTCCGCAGGTTCACCTACGGTAAACCG
>S1|FCQD7IX01BRV3P|280|T_AACCGA|FPY(7-26)|RPN_
AACCGAGCTGCGTTCTTCATCGATGCAAGAGCCTAGAGATCCGTTGTTGAAAGTTTTTATTTTATTGAAGCAAAAGATTCAGACAATGTTGTTTTAATCAAGTTTTGGTAAATAGTCTTGCCACTGGCAACTCCCGGACTTGGGTTATTCACACAAGCCAAAGGTCTTACACAAGGTAAAACATGTCCAGTGGAAGCAACATGGTAGGTAGACAATGGGATATAAAAAACTAAGAGCAGTTTTTCTAGTAATGATCCTTCCGCAGGTTCACCTACGGAAA
>S1|FCQD7IX01BULTD|280|T_AACCGA|FPY(7-26)|RPN_
AACCGAGCTGCGTTCTTCATCGATGCAAGAGCCTAGAGATCCGTTGTTGAAAGTTTTTATTTTATTGAAGCAAAAGATTCAGACAATGTTGTTTTAATCAAGTTTTGGTAAATAGTCTTGCCACTGGCAACTCCCGGACTTGGGTTATTCACACAAGCCAAAGGTCTTACACAAGGTAAAACATGTCCAGTGGAAGCAACATGGTAGGTAGACAATGGGATATAAAAAACTAAGAGCAGTTTTTCTAGTAATGATCCTTCCGCAGGTTCACCTACGGAAA
>S1|FCQD7IX01BTAJL|240|T_CCGCTG|FPY(7-26)|RPN_
CCGCTGGCTGCGTTCTTCATCGATGCGAGAGCCAAGAGATCCGTTGCTGAAAGTTGTATATATTATATAGGCACAACATTCTATTAACATACATTGGGGTAAATGAAGCAACATAGACCTGAAAGGTCTACAAAAAGTGCACAGGTGGAGATATAAAGATGACAAGGTGTGCACATGCTCCCTAGAGAACCAGCAACAACCCATCAGGTTTATTTCAATAATGATCCTTCCGCAGGTTCA
>S1|FCQD7IX01BNDUC|281|T_AACCGA|FPY(7-26)|RPN_
AACCGAGCTGCGTTCTTCATCGATGCAAGAGCCTAGAGATCCGTTGTTGAAAGTTTTTATTTTATTGAAGCAAAAGATTCAGACAATGTTGTTTTAATCAAGTTTTGGTAAATAGTCTTGCCACTGGCAACTCCCGGACTTGGGTTATTCACACAAGCCAAAGGTCTTACACAAGGTAAAACATGTCCAGTGGAAGCAACATGGTAGGTAGACAATGGGATATAAAAAACTAAGAGCAGTTTTTCTAGTAATGATCCTTCCGCAGGTTCACCTACGGTAAA
>S1|FCQD7IX01BTPYG|282|T_AACCGA|FPY(7-26)|RPN_
AACCGAGCTGCGTTCTTCATCGATGCAAGAGCCTAGAGATCCGTTGTTGAAAGTTTTTATTTTATTGAAGCAAAAGATTCAGACAATGTTGTTTTAATCAAGTTTTGGTAAATAGTCTTGCCACTGGCAACTCCCGGACTTGGGTTATTCACACAAGCCAAAGGTCTTACACAAGGTAAAACATGTCCAGTGGAAGCAACATGGTAGGTAGACAATGGGATATAAAAAACTAAGAGCTAGTTTTTCTAGTAATGATCCTTCCGCAGGTTCACCTACGGTAAA
>S1|FCQD7IX01BT16Y|240|T_CCGCTG|FPY(7-26)|RPN_
CCGCTGGCTGCGTTCTTCATCGATGCGAGAGCCAAGAGATCCGTTGCTGAAAGTTGTATATATTATATAGGCACAACATTCTATTAACATACATTGGGGTAAATGAAGCAACATAGACCTGAAAGGTCTACAAAAAGTGCACAGGTGGAGATATAAAGATGACAAGGTGTGCACATGCTCCCTAGAGAACCAGCAACAACCCATCAGGTTTATTTCAATAATGATCCTTCCGCAGGTTCA
>S1|FCQD7IX01BR5NE|284|T_AACAAC|FPY(7-26)|RPN_
AACAACGCTGCGTTCTTCATCGATGCAAGAGCCTAGAGATCCGTTGTTGAAAGTTTTTATTTTATTGAAGCAAAAGATTCAGACAATGTTGTTTTAATCAAGTTTTGGTAAATAGTCTTGCCACTGGCAACTCCCGGACTTGGGTTATTCACACAAGCCAAAGGTCTTACACAAGGTAAAACATGTCCAGTGGAAGCAACATGGTAGGTAGACAATGGGATATAAAAAACTAAGAGCAGTTTTTCTAGTAATGATCCTTCCGCAGGTTCACCTACGGTAAACCG
>S1|FCQD7IX01BWGPG|288|T_AACCGA|FPY(7-26)|RPN_
AACCGAGCTGCGTTCTTCATCGATGCAAGAGCCTAGAGATCCGTTGTTGAAAGTTTTTATTTTATTGAAGCAAAAGATTCAGACAATGTTGTTTTAATCAAGTTTTGGTAAATAGTCTTGCCACTGGCAACTCCCGGACTTGGGTTATTCACACAAGCCAAAGGTCTTACACAAGGTAAAACATGTCCAGTGGAAGCAACATGGTAGGTAGACAATGGGATATAAAAAACTAAGAGCAGTTTTTCTAGTAATGATCCTTCCGCAGGTTCGTACCTACCGGTAAAACCG
>S1|FCQD7IX01BWR6D|248|T_TTCTCG|FPY(7-26)|RPN_
TTCTCGGCTGCGTTCTTCATCGATGCGAGAGCCAAGAGATCCGTTGCTGAAAGTTGTATATATTATATAGGCACAACATTCTATTAACATACATTGGGGTAAATGAAGCAACATAGACCTGAAAGGTCTACAAAAAGTGCACAGGTGGAGATATAAAGATGACAAGGTGTGCACATGCTCCCTAGAGAACCAGCAACAACCCATCAGGTTTATTTCAATAATGATCCTTCCGCAGGTTCACCTAACGG
>S1|FCQD7IX01BOI2R|247|T_TTCTCG|FPY(7-26)|RPN_
TTCTCGGCTGCGTTCTTCATCGATGCGAGAGCCAAGAGATCCGTTGCTGAAAGTTGTATATATTATATAGGCACAACATTCTATTAACATACATTGGGGTAAATGAAGCAACATAGACCTGAAAGGTCTACAAAAAGTGCACAGGTGGAGATATAAAGATGACAAGGTGTGCACATGCTCCCTAGAGAACCAGCAACAACCCATCAGGTTTATTTCAATAATGATCCTTCCGCAGGTTCACCTACGG
>S1|FCQD7IX01BWTJ3|246|T_CCGCTG|FPY(7-26)|RPN_
CCGCTGGCTGCGTTCTTCATCGATGCGAGAGCCAAGAGATCCGTTGCTGAAAGTTGTATATATTATATAGGCACAACATTCTATTAACATACATTGGGGTAAATGAAGCAACATAGACCTGAAAGGTCTACAAAAAGTGCACAGGTGGAGATATAAAGAATGACAAGGTGTGCACATGCTCCCTACGAGAACCAGCAACAAACCCACTCAGGTTTATTTTCAATAATGATCCTTCCGCAGGTTCTA
>S1|FCQD7IX01BWVV6|290|T_AACCGA|FPY(7-26)|RPN_
AACCGAGCTGCGTTCTTCATCGATGCAAGAGCCTAGAGATCCGTTGTTGAAAGTTTTTATTTTATTGAAGCAAAAGATTCAGACAATGTTGTTTTAATCAAGTTTTGGTAAATAGTCTTGCCACTGGCAACTCCCGGACTTGGGTTATTCACACAAGCCAAAGGTCTTACACAAGGTAAAACATGTCCAGTGGAAGCAACATGGTAGGTAGACAATGGGATATAAAAAACTAAGAGCAGTTTTTCTAGTAATAGATCCTTCCGTCAGGTTCTACCTAACCGGTAAAACCG
>S1|FCQD7IX01BOI5X|252|T_GGCTAC|FPY(7-26)|RPN_
GGCTACGCTGCGTTCTTCATCGATGCGAGAGCCAAGAGATCCGTTGCTGAAAGTTGTATATTTTCACTTTTTTTATCAACATTCTAAACAATGAGGTTGTGTAAAATGACATAGACCCTGAAAGGGCAAAGCCGGCCTTTTGAAGAAGCAAAAAGCAACAGCAGTCCCGACTCGAATGAGAGGCTCATTCATTCCAGGGATCTACAAAATGTGCACAGTTGGAAGAAATAATAAATATGAGACAAGNGTGCA
>S1|FCQD7IX01BT2II|279|T_AACCGA|FPY(7-26)|RPN_
AACCGAGCTGCGTTCTTCATCGATGCAAGAGCCTAGAGATCCGTTGTTGAAAGTTTTTATTTTATTGAAGCAAAAGATTCAGACAATGTTGTTTTAATCAAGTTTTGGTAAATAGTCTTGCCACTGGCAACTCCCGGACTTGGGTTATTCACACAAGCCAAAGGTCTTACACAAGGTAAAACATGTCCAGTGGAAGCAACATGGTAGGTAGACAATGGGATATAAAAAACTAAGAGCAGTTTTTCAGTAATGATCCTTCCGCAGGTTCACCTACGGAAA
>S1|FCQD7IX01BSLQU|240|T_CCGCTG|FPY(7-26)|RPN_
CCGCTGGCTGCGTTCTTCATCGATGCGAGAGCCAAGAGATCCGTTGCTGAAAGTTGTATATATTATATAGGCACAACATTCTATTAACATACATTGGGGTAAATGAAGCAACATAGACCTGAAAGGTCTACAAAAAGTGCACAGGTGGAGATATAAAGATGACAAGGTGTGCACATGCTCCCTAGAGAACCAGCAACAACCCATCAGGTTTATTTCAATAATGATCCTTCCGCAGGTTCA
>S1|FCQD7IX01BRZT1|292|T_AACCGA|FPY(7-26)|RPN_
AACCGAGCTGCGTTCTTCATCGATGCAAGAGCCTAGAGATCCGTTGTTGAAAGTTTTTATTTTATTGAAGCAAAAGATTCAGACAATGTTGTTTTAATCAAGTTTTGGTAAATAGTCTTGCCACTGGCAACTCCCGGACTTGGGTTATTCACACAAGCCAAAGGTCTTACACAAGGTAAAACATGTCCAGTGGAAGCAACATGGTAGGTAGACAATGGGATATAAAAAACTAAGAGCAGTTTTTCTTAGTAATAGATCCTTCCGTCCAGGTTCGTACCTACCGGTAAAACCG
>S1|FCQD7IX01BU1DF|292|T_CCGGAA|FPY(7-26)|RPN_
CCGGAAGCTGCGTTCTTCATCGATGCGAGAACCAAGAGATCCGTTGTTGAAAGTTTTAACTTTTATTTTTAAATTCAGAAGACTCTAAATACAATATTTTATGTTAACCTTCCGACCAGGCTATACAGCTAACTGTACAGCCAAAACGATCGGAAGCAACAGGTAGTTTAGACAAGGGGTTTGAAACGTATATTCGAATGAATATATATTACTTTTAATGATCCTTCCGCAGGTTCACCTACGGAAACCTTGTTACACTTTTACTTCCTTCCGGCTGATGGCGCGAGGGAGG
>S1|FCQD7IX01BRAFR|292|T_AACAAC|FPY(7-26)|RPN_
AACAACGCTGCGTTCTTCATCGATGCAAGAGCCTAGAGATCCGTTGTTGAAAGTTTTTATTTTATTGAAGCAAAAGATTCAGACAATGTTGTTTTAATCAAGTTTTGGTAAATAGTCTTGCCACTGGCAACTCCCGGACTTGGGTTATTCACACAAGCCAAAGGTCTTACACAAGGTAAAACATGTCCAGTGGAAGCAACATGGTAGGTAGACAATGGGATAATAAAAAACTAAGAGCAGTTTTCTTAGTAATAGATCCCTTCCCGCCGAGGTTCACCTAACCGGTAAACCG
>S1|FCQD7IX01BYUEF|249|T_GGCTAC|FPY(7-26)|RPN_
GGCTACGCTGCGTTCTTCATCGATGCGAGAGCCAAGAGATCCGTTGCTGAAAGTTGTATATATTATATAGGCACAACATTCTATTAACATACATTGGGGTAAATGAAGCAACATAGACCTGAAAGGTCTACAAAAAGTGCACAGGTGGAGATATAAAGATGACAAGGTGTGCACATGCTCCCTAGAGAACCAGCAACAACCCATCAGGTTTATTTCAATAATGATCCTTCCGCAGGTTCACCTAACCGG
>S1|FCQD7IX01BX45Q|292|T_AACAAC|FPY(7-26)|RPN_
AACAACGCTGCGTTCTTCATCGATGCAAGAGCCTAGAGATCCGTTGTTGAAAGTTTTTATTTTATTGAAGCAAAAGATTCAGACAATGTTGTTTTAATCAAGTTTTGGTAAATAGTCTTGCCACTGGCAACTCCCGGACTTGGGTTATTCACACAAGCCAAAGGTCTTACACAAGGTAAAACATGTCCAGTGGAAGCAACATGGTAGGTAGACAATGGGATATAAAAAACTAAGAGNAGTTTTTCTTAGTAATAGATCCTTCCCGTCCAGGTTCGTACCTACCGGTAAACCG
>S1|FCQD7IX01BPBN1|284|T_AACCGA|FPY(7-26)|RPN_
AACCGAGCTGCGTTCTTCATCGATGCAAGAGCCTAGAGATCCGTTGTTGAAAGTTTTTATTTTATTGAAGCAAAAGATTCAGACAATGTTGTTTTAATCAAGTTTTGGTAAATAGTCTTGCCACTGGCAACTCCCGGACTTGGGTTATTCACACAAGCCAAAGGTCTTACACAAGGTAAAACATGTCCAGTGGAAGCAACATGGTAGGTAGACAATGGGATATAAAAAACTAAGAGCAGTTTTTCTAGTAATGATCCTTCCGCAGGTTCACCTACGGTAAACCG
>S1|FCQD7IX01BYVZB|242|T_CCGCTG|FPY(7-26)|RPN_
CCGCTGGCTGCGTTCTTCATCGATGCGAGAGCCAAGAGATCCGTTGCTGAAAGTTGTATTATATTTATATAGGCACAACATTCTATTAACATACATTGGGGTAAATGAAGCAACATAGACCTGAAAGGTCTACAAAAAGTGCACAGGTGGAGATATAAAGATGACAAGGTGTGCACATGCTCCCTAGAGAACCAGCAACAACCCATCAGGTTTATTTCAATAATGATCCTTCCGCAGGTTCA
>S1|FCQD7IX01BP8LD|306|T_CCGGAA|FPY(7-26)|RPN_
CCGGAAGCTGCGTTCTTCATCGATGCGAGAACCAAGAGATCCGTTGTTGAAAGTTTTAACTTTTATTTTAAATTCAGAAGACTCTAAATACAATATTTTATGTTAACCTTCCGACCAGGCTATACAGCTAACTGTACAGCCAAAACGATCGGAAGCAACAGGTAGTTTAGACAAGGGGTTTGAAACGTATATTCGAATGAATATATATTACTTTTAATGATCCTTCCGCAGGTTCACCTAACCGGAAAACCTTAGTTTACGTACTTTTACCTTTCCTTCCCGGCGTGATGGCGGCGGAGGGGAGGG
>S1|FCQD7IX01BQ32K|89|T_TTCTCG|FPY(7-26)|RPN_
TTCTCGGCTGCGTTCTTCATCGATGCGAGAGCCAAGAGATCCGTTGCTGAAAGTTGTATATTTTTCACTTTTTTTATNACATNTAACAA
>S1|FCQD7IX01BQ24F|281|T_AACCGA|FPY(7-26)|RPN_
AACCGAGCTGCGTTCTTCATCGATGCAAGAGCCTAGAGATCCGTTGTTGAAAGTTTTTATTTTATTGAAGCAAAAGATTCAGACAATGTTGTTTTAATCAAGTTTTGGTAAATAGTCTTGCCACTGGCAACTCCCGGACTTGGGTTATTCACACAAGCCAAAGGTCTTACACAAGGTAAAACATGTCCAGTGGAAGCAACATGGTAGGTAGACAATGGGATATAAAAAACTAAGAGCAGTTTTTCTAGTAATGATCCTTCCGCAGGTTCACCTACGGTAAA
>S1|FCQD7IX01BT56T|249|T_GGCTAC|FPY(7-26)|RPN_
GGCTACGCTGCGTTCTTCATCGATGCGAGAGCCAAGAGATCCGTTGCTGAAAGTTGTATATATTATATAGGCACAACATTCTATTAACATACATTGGGGTAAATGAAGCAACATAGACCTGAAAGGTCTACAAAAAGTGCACAGGTGGAGATATAAAGATGACAAGGTGTGCACATGCTCCCTAGAGAACCAGCAACAACCCATCAGGTTTATTTCAATAATGATCCTTCCGCAGGTTCACCTAACCGG
>S1|FCQD7IX01BZMV7|273|T_AGTGTT|FPY(7-26)|RPN_
AGTGTTGCTGCGTTCTTCATCGATGCGAGAACCAAGAGATCCGTTGTTGAAAGTTTTAACTTTATTTTAAATTCAGAAGACTCTAAATACAATATTTTATGTTAACCTTCCGACCAGGCTATACAGCTAACTGTACAGCCAAAACGATCGGAAGCAACAGGTAGTTTAGACAAGGGGTTTGAAACGTATATTCGAATGAATATATATTACTTTAATTGATCCTTCCGCAGTTCACCTACCGGAAACCTTNTTACGTACTTTACTTCACACNCT
>S1|FCQD7IX01BO10Z|281|T_AACAAC|FPY(7-26)|RPN_
AACAACGCTGCGTTCTTCATCGATGCAAGAGCCTAGAGATCCGTTGTTGAAAGTTTTTATTTTATTGAAGCAAAAGATTCAGACAATGTTGTTTTAATCAAGTTTTGGTAAATAGTCTTGCCACTGGCAACTCCCGGACTTGGGTTATTCACACAAGCCAAAGGTCTTACACAAGGTAAAACATGTCCAGTGGAAGCAACATGGTAGGTAGACAATGGGATATAAAAAACTAAGAGCAGTTTTTCTAGTAATGATCCTTCCGCAGGTTCACCTACGGTAAA
>S1|FCQD7IX01BZF3P|300|T_CCGGAA|FPY(7-26)|RPN_
CCGGAAGCTGCGTTCTTCATCGATGCGAGAACCAAGAGATCCGTTGTTGAAAGTTTTTAACTTTTATTTTTAAATTCAGAAGACTCTAAATACAATATTTTATGTTAACCTTCCGACCAGGCTATACAGCTAACTGTACAGCCAAAACGATCGGAAGCAACAGGTAGTTTAGACAAGGGGTTTGAAACGTATATTCGAATGAATATATATTACTTTTAATTGATCCTTCCGCAGGTTCACCTACGGAAACCTTGTTACGACTTTTACTTTCCTTCCGGTCCTGATGGCGCGGAGGGAGGG
>S1|FCQD7IX01BVZQJ|301|T_CCGGAA|FPY(7-26)|RPN_
CCGGAAGCTGCGTTCTTCATCGATGCGAGAACCAAGAGATCCGTTGTTGAAAGTTTTAACTTTTATTTTTAAATTCAGAAGACTCTAAATACAATATTTTATGTTAACCTTCCGACCAGGCTATACAGCTAACTGTACAGCCAAAACGATCGGAAGCAACAGGTAGTTTAGACAAGGGGTTTGAAACGTATATTCGAATGAATATATATTACTTTTAATGATCCTTCCGCAGGTTCACCTACGGAAACCTTGTTACGACTTTACTTCCTTCCGGTCCGTGATGGCGGCGGAGGGGAGGGCG
>S1|FCQD7IX01BP0NK|251|T_GGCTAC|FPY(7-26)|RPN_
GGCTACGCTGCGTTCTTCATCGATGCGAGAGCCAAGAGATCCGTTGCTGAAAGTTGTATATTTTCACTTTTTTATCAACATTCTAAACAATGAGGTTGTGTAAAATGACATAGACCCTGAAAGGGCAAAGCCGGCCTTTTGAAGAAGCAAAAGACAACAGCAGTCCCGACTCGAATGAGAGGCTCATTCATTCCAGGGATCTACAAAATGTGCACAGTTGGAAGAAATAATAAATATGAGACAAGCGTGCA
>S1|FCQD7IX01BR2N6|284|T_AACAAC|FPY(7-26)|RPN_
AACAACGCTGCGTTCTTCATCGATGCAAGAGCCTAGAGATCCGTTGTTGAAAGTTTTTATTTTATTGAAGCAAAAGATTCAGACAATGTTGTTTTAATCAAGTTTTGGTAAATAGTCTTGCCACTGGCAACTCCCGGACTTGGGTTATTCACACAAGCCAAAGGTCTTACACAAGGTAAAACATGTCCAGTGGAAGCAACATGGTAGGTAGACAATGGGATATAAAAAACTAAGAGCAGTTTTTCTAGTAATGATCCTTCCGCAGGTTCACCTACGGTAAACCG
>S1|FCQD7IX01BOJ2I|249|T_GGCTAC|FPY(7-26)|RPN_
GGCTACGCTGCGTTCTTCATCGATGCGAGAGCCAAGAGATCCGTTGCTGAAAGTTGTATATATTATATAGGCACAACATTCTATTAACATACATTGGGGTAAATGAAGCAACATAGACCTGAAAGGTCTACAAAAAGTGCACAGGTGGAGATATAAAGATGACAAGGTGTGCACATGCTCCCTAGAGAACCAGCAACAACCCATCAGGTTTATTTCAATAATGATCCTTCCGCAGGTTCACCTAACCGG
>S1|FCQD7IX01BOY87|249|T_CCGCTG|FPY(7-26)|RPN_
CCGCTGGCTGCGTTCTTCATCGATGCGAGAGCCAAGAGATCCGTTGCTGAAAGTTGTATATTTTCACTTTTTTATCAACATTCTAAACAATGAGGTTGTGTAAAATGACATAGACCCTGAAAGGGCAAAGCCGGCCTTTTGAAGAAGCAAAAAGCAACAGCAGTCCCGACTCGAATGAGAGGCTCATTCATTCCAGGGATCTACAAAATGTGCACAGTTGGAAGAAATAATAAATATGAGACAAGCGTG
>S1|FCQD7IX01BQ5UB|247|T_AACCGA|FPY(7-26)|RPN_
AACCGAGCTGCGTTCTTCATCGATGCGAGAGCCAAGAGATCCGTTGCTGAAAGTTGTATTGTATTGCGTTAAACGCGGTACACATTCCATGAGACTTTGTTACAGTGTGTGTGGTAAAAACGCAGAACCATAGTGGGAGGGACAGGCCCCCCGACCATAGAACTACAGAGGGTGCACAGGTGTGAGTGGATGTGTGAACAGAGCGTGCACATGCCCCCATTTGAGGACCAGCAACAACTCTTGTTGA
>S1|FCQD7IX01BT5CU|280|T_AACAAC|FPY(7-26)|RPN_
AACAACGCTGCGTTCTTCATCGATGCAAGAGCCTAGAGATCCGTTGTTGAAAGTTTTTATTTTATTGAAGCAAAAGATTCAGACAATGTTGTTTTAATCAAGTTTTGGTAAATAGTCTTGCCACTGGCAACTCCCGGACTTGGGTTATTCACACAAGCCAAAGGTCTTACACAAGGTAAAACATGTCCAGTGGAAGCAACATGGTAGGTAGACAATGGGATATAAAAAACTAAGAGCAGTTTTTCTAGTAATGATCCTTCCGCAGGTTCACCTACGGAAA
>S1|FCQD7IX01BXZ2E|281|T_AACAAC|FPY(7-26)|RPN_
AACAACGCTGCGTTCTTCATCGATGCAAGAGCCTAGAGATCCGTTGTTGAAAGTTTTTATTTTATTGAAGCAAAAGATTCAGACAATGTTGTTTTAATCAAGTTTTGGTAAATAGTCTTGCCACTGGCAACTCCCGGACTTGGGTTATTCACACAAGCCAAAGGTCTTACACAAGGTAAAACATGTCCAGTGGAAGCAACATGGTAGGTAGACAATGGGATATAAAAAACTAAGAGCAGTTTTTCTAGTAATGATCCTTCCGCAGGTTCACCTACGGTAAA
>S1|FCQD7IX01BVQSB|242|T_GGCTAC|FPY(7-26)|RPN_
GGCTACGCTGCGTTCTTCATCGATGCGAGAGCCAAGAGATCCGTTGTTGAAAGTTGTACATTTGTAGTGCTCAGCACAACATTATTATTCGTTACATTCGTATGGGTGTAAAAAATCCTCAGCCAGCCGAAGCCAGCAGAGGCAAAGGTGCACAAATGGGTGGTCGATATAAATGCCCCCAACGTGCACATGCTCTTGAAAGAGCCAGCACTGAAGGTAGACAATTTAACATCGGTAATGAT
>S1|FCQD7IX01BNXS1|281|T_AACCGA|FPY(7-26)|RPN_
AACCGAGCTGCGTTCTTCATCGATGCAAGAGCCTAGAGATCCGTTGTTGAAAGTTTTTATTTTATTGAAGCAAAAGATTCAGACAATGTTGTTTTAATCAAGTTTTGGTAAATAGTCTTGCCACTGGCAACTCCCGGACTTGGGTTATTCACACAAGCCAAAGGTCTTACACAAGGTAAAACATGTCCAGTGGAAGCAACATGGTAGGTAGACAATGGGATATAAAAAACTAAGAGCAGTTTTTCTAGTAATGATCCTTCCGCAGGTTCACCTACGGTAAA
>S1|FCQD7IX01BOHLS|64|T_AACAAC|FPY(7-26)|RPN_
AACAACGCTGCGTTCTTCATCGATGCAAGAGCCTAGAGATCCGTTGTTGAAAGTTTTATTTATT
>S1|FCQD7IX01BPHWS|280|T_AACAAC|FPY(7-26)|RPN_
AACAACGCTGCGTTCTTCATCGATGCAAGAGCCTAGAGATCCGTTGTTGAAAGTTTTTATTTTATTGAAGCAAAAGATTCAGACAATGTTGTTTTAATCAAGTTTTGGTAAATAGTCTTGCCACTGGCAACTCCCGGACTTGGGTTATTCACACAAGCCAAAGGTCTTACACAAGGTAAAACATGTCCAGTGGAAGCAACATGGTAGGTAGACAATGGGATATAAAAAACTAAGAGCAGTTTTTCTAGTAATGATCCTTCCGCAGGTTCACCTACGGAAA
>S1|FCQD7IX01BVGON|249|T_CCGCTG|FPY(7-26)|RPN_
CCGCTGGCTGCGTTCTTCATCGATGCGAGAGCCAAGAGATCCGTTGCTGAAAGTTGTATATTTTCACTTTTTTATCAACATTCTAAACAATGAGGTTGTGTAAAATGACATAGACCCTGAAAGGGCAAAGCCGGCCTTTTGAAGAAGCAAAAGACAACAGCAGTCCCGACTCGAATGAGAGGCTCATTCATTCCAGGGATCTACAAAATGTGCACAGTTGGAAGAAATAATAAATATGAGACAAGCGTG
>S1|FCQD7IX01BP1CP|117|T_AACAAC|FPY(7-26)|RPN_
AACAACGCTGCGTTCTTCATCGATGCGAGAGCCAAGAGATCCGTTGTTGAAAGTGATCTTTATTTTTATCATTAATACATAAATTTTATACATTCAAGAGTGGGTTTTAAATATAAA
>S1|FCQD7IX01BWAIZ|285|T_AACAAC|FPY(7-26)|RPN_
AACAACGCTGCGTTCTTCATCGATGCAAGAGCCTAGAGATCCGTTGTTGAAAGTTTTTATTTTATTGAAGCAAAAGATTCAGACAATGTTGTTTTAATCAAGTTTTGGTAAATAGTCTTGCCACTGGCAACTCCCGGACTTGGGTTATTCACACAAGCCAAAGGTCTTACACAAGGTAAAACATGTCCAGTGGAAGCAACATGGTAGGTAGACAATGGGATATAAAAAACTAAGAGCAGTTTTTCTAGTAATGATCCTTCCGCAGGTTCTACCTACGGTAAACCG
>S1|FCQD7IX01BSOSW|249|T_AACGCG|FPY(7-26)|RPN_
AACGCGGCTGCGTTCTTCATCGATGCGAGAGCCAAGAGATCCGTTGCTGAAAGTTGTATATATTATATAGGCACAACATTCTATTAACATACATTGGGGTAAATGAAGCAACATAGACCTGAAAGGTCTACAAAAAGTGCACAGGTGGAGATATAAAGATGACAAGGTGTGCACATGCTCCCTAGAGAACCAGCAACAACCCATCAGGTTTATTTCAATAATGATCCTTCCGCAGGTTCACCTAACCGG
>S1|FCQD7IX01BV060|251|T_GGCTAC|FPY(7-26)|RPN_
GGCTACGCTGCGTTCTTCATCGATGCGAGAGCCAAGAGATCCGTTGCTGAAAGTTGTATATATTATATAGGCACAACATTCTATTAACATACATTGGGGTAAATGAAGCAACATAGACCTGAAAGGTCTACAAAAAGTGCACAGGTGGAGATATAAAGAATGACAAGGTGTGCACATGCTCCCTAGAGAACCAGCAACAACCCATCAGGTTTATTTTCAATAATGATCCTTCCGCAGGTTCACCTAACCGG
>S1|FCQD7IX01BX4G0|282|T_AACAAC|FPY(7-26)|RPN_
AACAACGCTGCGTTCTTCATCGATGCAAGAGCCTAGAGATCCGTTGTTGAAAGTTTTTATTTTATTGAAGCAAAAGATTCAGACAATGTTGTTTTAATCAAGTTTTGGTAAATAGTCTTGCCACTGGCAACTCCCGGACTTGGGTTATTCACACAAGCCAAAGGTCTTACACAAGGTAAAACATGTCCAGTGGAAGCAACATGGTAGGTAGACAATGGGATATAAAAAACTAAGAGCAGTTTTTCTAGTAATGATCCTTCCGCAGGTTCTACCTACGGTAAA
>S1|FCQD7IX01BS6L7|284|T_AACAAC|FPY(7-26)|RPN_
AACAACGCTGCGTTCTTCATCGATGCAAGAGCCTAGAGATCCGTTGTTGAAAGTTTTTATTTTATTGAAGCAAAAGATTCAGACAATGTTGTTTTAATCAAGTTTTGGTAAATAGTCTTGCCACTGGCAACTCCCGGACTTGGGTTATTCACACAAGCCAAAGGTCTTACACAAGGTAAAACATGTCCAGTGGAAGCAACATGGTAGGTAGACAATGGGATATAAAAAACTAAGAGCAGTTTTTCTAGTAATGATCCTTCCGCAGGTTCACCTACGGTAAACCG
>S1|FCQD7IX01BOJ9H|297|T_CCGGAA|FPY(7-26)|RPN_
CCGGAAGCTGCGTTCTTCATCGATGCGAGAACCAAGAGATCCGTTGTTGAAAGTTTTTAACTTTTATTTTTAAATTCAGAAGACTCTAAATACAATATTTTATGTTAACCTTCCGACCAGGCTATACAGCTAACTGTACAGCCAAAACGATCGGAAGCAACAGGTAGTTTAGACAAGGGGTTTGAAACGTATATTCGAATGAATATATATTACTTTTAATGATCCTTCCGCAGGTTCACCTACGGAAACCTTGTTACGACTTTTACTTTCCTTCCGGTCTGATGGCGCGAGGGAGGG
>S1|FCQD7IX01BX7Q4|281|T_AACAAC|FPY(7-26)|RPN_
AACAACGCTGCGTTCTTCATCGATGCAAGAGCCTAGAGATCCGTTGTTGAAAGTTTTTATTTTATTGAAGCAAAAGATTCAGACAATGTTGTTTTAATCAAGTTTTGGTAAATAGTCTTGCCACTGGCAACTCCCGGACTTGGGTTATTCACACAAGCCAAAGGTCTTACACAAGGTAAAACATGTCCAGTGGAAGCAACATGGTAGGTAGACAATGGGATATAAAAAACTAAGAGCAGTTTTTCTAGTAATGATCCTTCCGCAGGTTCACCTACGGTAAA
>S1|FCQD7IX01BS6VM|249|T_CCGCTG|FPY(7-26)|RPN_
CCGCTGGCTGCGTTCTTCATCGATGCGAGAGCCAAGAGATCCGTTGCTGAAAGTTGTATATTTTCACTTTTTTATCAACATTCTAAACAATGAGGTTGTGTAAAATGACATAGACCCTGAAAGGGCAAAGCCGGCCTTTTGAAGAAGCAAAAAGCAACAGCAGTCCCGACTCGAATGAGAGGCTCATTCATTCCAGGGATCTACAAAATGTGCACAGTTGGAAGAAATAATAAATATGAGACAAGCGTG
>S1|FCQD7IX01BRZW6|244|T_AACGCG|FPY(7-26)|RPN_
AACGCGGCTGCGTTCTTCATCGATGCGAGAGCCAAGAGATCCGTTGCTGAAAGTTGTATATATTATATAGGCACAACATTCTATTAACATACATTGGGGTAAATGAAGCAACATAGACCTGAAAGGTCTACAAAAGTGCACAGGTGGAGATATAAAGAATGACAAGGTGGTGCACATGCTCCCTAGAGAACCAGNAACAACCCATCAGGTTTATTTCTAANAATGATCCTTCCCGTCAGGTTCG
>S1|FCQD7IX01BWCZC|254|T_GGCTAC|FPY(7-26)|RPN_
GGCTACGCTGCGTTCTTCATCGATGCGAGAGCCAAGAGATCCGTTGCTGAAAGTTGTATATATTATATAGGCACAACATTCTATTAACATACATTGGGGTAAATGAAGCAACATAGACCTGAAAGGTCTACAAAAAGTGCACAGGTGGAGATATAAAGAATGACAAGGTGTGCACATGCTCCCTACGAGAACCAGCAACAACCCAATCAGGTTTATTTTCTAATAATGATCCTTCCGCAGGTTCACCTAACCGG
>S1|FCQD7IX01BXZ3Y|285|T_AACCGA|FPY(7-26)|RPN_
AACCGAGCTGCGTTCTTCATCGATGCAAGAGCCTAGAGATCCGTTGTTGAAAGTTTTTATTTTATTGAAGCAAAAGATTCAGACAATGTTGTTTTAATCAAGTTTTGGTAAATAGTCTTGCCACTGGCAACTCCCGGACTTGGGTTATTCACACAAGCCAAAGGTCTTACACAAGGTAAAACATGTCCAGTGGAAGCAACATGGTAGGTAGACAATGGGATATAAAAAACTAAGAGCAGTTTTTCTAGTAATGATCCTTCCGTCAGGTTCACCTACGGTAAACCG
>S1|FCQD7IX01BYDVU|243|T_CCGCTG|FPY(7-26)|RPN_
CCGCTGGCTGCGTTCTTCATCGATGCGAGAGCCAAGAGATCCGTTGCTGAAAGTTGTATATATTATATAGGCACAACATTCTATTAACATACATTGGGGTAAATGAAGCAACATAGACCTGAAAGGTCTACAAAAAGTGCACAGGTGGAGATATAAAGAATGACAAGGTGTGCACATGCTCCCTACGAGAACCAGCAACAACCCATCAGGTTTATTTCAATAATGATCCTTCCGCAGGTTCTA
>S1|FCQD7IX01BUSVA|281|T_AACAAC|FPY(7-26)|RPN_
AACAACGCTGCGTTCTTCATCGATGCAAGAGCCTAGAGATCCGTTGTTGAAAGTTTTTATTTTATTGAAGCAAAAGATTCAGACAATGTTGTTTTAATCAAGTTTTGGTAAATAGTCTTGCCACTGGCAACTCCCGGACTTGGGTTATTCACACAAGCCAAAGGTCTTACACAAGGTAAAACATGTCCAGTGGAAGCAACATGGTAGGTAGACAATGGGATATAAAAAACTAAGAGCAGTTTTTCTAGTAATGATCCTTCCGCAGGTTCACCTACGGTAAA
>S1|FCQD7IX01BVIC2|290|T_AGTGTT|FPY(7-26)|RPN_
AGTGTTGCTGCGTTCTTCATCGATGCGAGAACCAAGAGATCCGTTGTTGAAAGTTTTAACTTTTATTTTAAATTCAGAAGACTCTAAATACAATATTTTATGTTAACCTTCCGACCAGGCTATACAGCTAACTGTACAGCCAAAACGATCGGAAGCAACAGGTAGTTTAGACAAGGGGTTTGAAACGTATATTCGAATGAATATATATTACTTTTAATTGATCCTTCCGCAGGTTCACCTACGGAAACCTTNTTACGACTTTTACTTCCACACNCTNNTGGCGCGAGGGG
>S1|FCQD7IX01BND7M|281|T_AACAAC|FPY(7-26)|RPN_
AACAACGCTGCGTTCTTCATCGATGCAAGAGCCTAGAGATCCGTTGTTGAAAGTTTTTATTTTATTGAAGCAAAAGATTCAGACAATGTTGTTTTAATCAAGTTTTGGTAAATAGTCTTGCCACTGGCAACTCCCGGACTTGGGTTATTCACACAAGCCAAAGGTCTTACACAAGGTAAAACATGTCCAGTGGAAGCAACATGGTAGGTAGACAATGGGATATAAAAAACTAAGAGCAGTTTTTCTAGTAATGATCCTTCCGCAGGTTCACCTACGGTAAA
>S1|FCQD7IX01BQS72|248|T_GGCTAC|FPY(7-26)|RPN_
GGCTACGCTGCGTTCTTCATCGATGCGAGAGCCAAGAGATCCGTTGCTGAAAGTTGTATATATTATATAGGCACAACATTCTATTAACATACATTGGGGTAAATGAAGCAACATAGACCTGAAAGGTCTACAAAAAGTGCACAGGTGGAGATATAAAGATGACAAGGTGTGCACATGCTCCCTAGAGAACCAGCAACAACCCATCAGGTTTATTTCAATAATGATCCTTCCGCAGGTTCACCTAACGG
>S1|FCQD7IX01BWFI6|249|T_TTCTCG|FPY(7-26)|RPN_
TTCTCGGCTGCGTTCTTCATCGATGCGAGAGCCAAGAGATCCGTTGCTGAAAGTTGTATATATTATATAGGCACAACATTCTATTAACATACATTGGGGTAAATGAAGCAACATAGACCTGAAAGGTCTACAAAAAGTGCACAGGTGGAGATATAAAGATGACAAGGTGTGCACATGCTCCCTAGAGAACCAGCAACAACCCATCAGGTTTATTTCAATAATGATCCTTCCGCAGGTTCACCTAACCGG
>S1|FCQD7IX01BUH7E|249|T_GGCTAC|FPY(7-26)|RPN_
GGCTACGCTGCGTTCTTCATCGATGCGAGAGCCAAGAGATCCGTTGCTGAAAGTTGTATATATTATATAGGCACAACATTCTATTAACATACATTGGGGTAAATGAAGCAACATAGACCTGAAAGGTCTACAAAAAGTGCACAGGTGGAGATATAAAGATGACAAGGTGTGCACATGCTCCCTAGAGAACCAGCAACAACCCATCAGGTTTATTTCAATAATGATCCTTCCGCAGGTTCACCTAACCGG
>S1|FCQD7IX01BS9I8|292|T_CCGGAA|FPY(7-26)|RPN_
CCGGAAGCTGCGTTCTTCATCGATGCGAGAACCAAGAGATCCGTTGTTGAAAGTTTTAACTTTTATTTTTAAATTCAGAAGACTCTAAATACAATATTTTATGTTAACCTTCCGACCAGGCTATACAGCTAACTGTACAGCCAAAACGATCGGAAGCAACAGGTAGTTTAGACAAGGGGTTTGAAACGTATATTCGAATGAATATATATTACTTTTAATGATCCTTCCGCAGGTTCACCTACGGAAACCTTGTTACGACTTTACTTCCTTCCGGCTGATGGCGCGAGGGAGG
>S1|FCQD7IX01BOF4F|251|T_GGCTAC|FPY(7-26)|RPN_
GGCTACGCTGCGTTCTTCATCGATGCGAGAGCCAAGAGATCCGTTGCTGAAAGTTGTATATTTTCACTTTTTTATCAACATTCTAAACAATGAGGTTGTGTAAAATGACATAGACCCTGAAAGGGCAAAGCCGGCCTTTTGAAGAAGCAAAAAGCAACAGCAGTCCCGACTCGAATGAGAGGCTCATTCATTCCAGGGATCTACAAAATGTGCACAGTTGGAAGAAATAATAAATATGAGACAAGCGTGCA
>S1|FCQD7IX01BTD11|243|T_GGCTAC|FPY(7-26)|RPN_
GGCTACGCTGCGTTCTTCATCGATGCGAGAGCCAAGAGATCCGTTGTTGAAAGTTGTACATTTGTAGTGCTCAGCACAACATTATTATTCGTTACATTCGTATGGGTGTAAAAAATCCTCAGCCAGCCGAAGCCAGCAGAGGCAAAGGTGCACAAATGGGTGGTCGATATAAATGCCCCCCAACGTGCACATGCTCTTGAAAGAGCCAGCACTGAAGGTAGACAATTTAACATCGGTAATGAT
>S1|FCQD7IX01BO2A0|248|T_TTCTCG|FPY(7-26)|RPN_
TTCTCGGCTGCGTTCTTCATCGATGCGAGAGCCAAGAGATCCGTTGCTGAAAGTTGTATATATTATATAGGCACAACATTCTATTAACATACATTGGGGTAAATGAAGCAACATAGACCTGAAAGGTCTACAAAAAGTGCACAGGTGGAGATATAAAGATGACAAGGTGTGCACATGCTCCCTAGAGAACCAGCAACAACCCATCAGGTTTATTTCAATAATGATCCTTCCGCAGGTTCACCTAACGG
>S1|FCQD7IX01BVGQ6|249|T_GGCTAC|FPY(7-26)|RPN_
GGCTACGCTGCGTTCTTCATCGATGCGAGAGCCAAGAGATCCGTTGCTGAAAGTTGTATATCTTCACTTTTTTATCAACATTCTAAACAATGAGGTTGTGTAAAATGACATAGACCCTGAAAGGGCAAAGCCGGCCTTTTGAAGAAGCAAAAAGCAACAGCAGTCCCGACTCGAATGAGAGGCTCATTCATTCCAGGGATCTACAAAATGTGCACAGTTGGAAGAAATAATAAATATGAGACAAGCGTG
>S1|FCQD7IX01BQ2N4|250|T_GGCTAC|FPY(7-26)|RPN_
GGCTACGCTGCGTTCTTCATCGATGCGAGAGCCAAGAGATCCGTTGCTGAAAGTTGTATATATTATTATAGGCACAACATTCTATTAACATACATTGGGGTAAATGAAGCAACATAGACCTGAAAGGTCTACAAAAAGTGCACAGGTGGAGATATAAAGATGACAAGGTGTGCACATGCTCCCTAGAGAACCAGCAACAACCCATCAGGTTTATTTCAATAATGATCCTTCCGCAGGTTCACCTAACCGG
>S1|FCQD7IX01BP7LS|280|T_AACAAC|FPY(7-26)|RPN_
AACAACGCTGCGTTCTTCATCGATGCAAGAGCCTAGAGATCCGTTGTTGAAAGTTTTTATTTTATTGAAGCAAAAGATTCAGACAATGTTGTTTTAATCAAGTTTTGGTAAATAGTCTTGCCACTGGCAACTCCCGGACTTGGGTTATTCACACAAGCCAAAGGTCTTACACAAGGTAAAACATGTCCAGTGGAAGCAACATGGTAGGTAGACAATGGGATATAAAAAACTAAGAGCAGTTTTTCTAGTAATGATCCTTCCGCAGGTTCACCTACGGAAA
>S1|FCQD7IX01BQN7F|242|T_GGCTAC|FPY(7-26)|RPN_
GGCTACGCTGCGTTCTTCATCGATGCGAGAGCCAAGAGATCCGTTGTTGAAAGTTGTACATTTGTAGTGCTCAGCACAACATTATTATTCGTTACATTCGTATGGGTGTAAAAAATCCTCAGCCAGCCGAAGCCAGCAGAGGCAAAGGTGCACAAATGGGTGGTCGATATAAATGCCCCCAACGTGCACATGCTCTTGAAAGAGCCAGCACTGAAGGTCGACAATTTAACATCGGTAATGAT
>S1|FCQD7IX01BWS9X|292|T_AACAAC|FPY(7-26)|RPN_
AACAACGCTGCGTTCTTCATCGATGCAAGAGCCTAGAGATCCGTTGTTGAAAGTTTTTATTTTATTGAAGCAAAAGATTCAGACAATGTTGTTTTAATCAAGTTTTGGTAAATAGTCTTGCCACTGGCAACTCCCGGACTTGGGTTATTCACACAAGCCAAAGGTCTTACACAAGGTAAAACATGTCCAGTGGAAGCAACATGGTAGGTAGACAATGGGATATAAAAAACTAAAGAGCAGTTTTTCTTAGTAATGATCCTTCCCGTCAGGTTCGTACCTACCGGTAAAACCG
>S1|FCQD7IX01BX07M|280|T_AACCGA|FPY(7-26)|RPN_
AACCGAGCTGCGTTCTTCATCGATGCAAGAGCCTAGAGATCCGTTGTTGAAAGTTTTTATTTTATTGAAGCAAAAGATTCAGACAATGTTGTTTTAATCAAGTTTTGGTAAATAGTCTTGCCACTGGCAACTCCCGGACTTGGGTTATTCACACAAGCCAAAGGTCTTACACAAGGTAAAACATGTCCAGTGGAAGCAACATGGTAGGTAGACAATGGGATATAAAAAACTAAGAGCAGTTTTTCTAGTAATGATCCTTCCGCAGGTTCACCTACGGAAA
>S1|FCQD7IX01BZ8Z8|251|T_CCGCTG|FPY(7-26)|RPN_
CCGCTGGCTGCGTTCTTCATCGATGCGAGAGCCAAGAGATCCGTTGCTGAAAGTTGTATATATTATATAGGCACAACATTCTATTAACATACATTGGGGTAAATGAAGCAACATAGACCTGAAAGGTCTACAAAAAGTGCACAGGTGGAGATATAAAGAATGACAAGGTGGTGCACATGCTCCCTACGAGAACCAGCAACAAACCCAACTCAGGTTTATTTTCTAATAATGATCCTTCCGTCCAGGTTCTA
>S1|FCQD7IX01BVHKH|283|T_AACAAC|FPY(7-26)|RPN_
AACAACGCTGCGTTCTTCATCGATGCAAGAGCCTAGAGATCCGTTGTTGAAAGTTTTTATTTTATTGAAGCAAAAGATTCAGACAATGTTGTTTTAATCAAGTTTTGGTAAATAGTCTTGCCACTGGCAACTCCCGGACTTGGGTTATTCACACAAGCCAAAGGTCTTACACAAGGTAAAACATGTCCAGTGGAAGCAACATGGTAGGTAGACAATGGGATATAAAAAACTAAGAGCAGTTTTTCTAGTAATGATCCTTCCGCAGGTTCACCTACGGTAAACC
>S1|FCQD7IX01BU16X|251|T_GGCTAC|FPY(7-26)|RPN_
GGCTACGCTGCGTTCTTCATCGATGCGAGAGCCAAGAGATCCGTTGCTGAAAGTTGTATATTTTCACTTTTTTATCAACATTCTAAACAATGAGGTTGTGTAAAATGACATAGACCCTGAAAGGGCAAAGCCGGCCTTTTGAAGAAGCAAAAAGCAACAGCAGTCCCGACTCGAATGAGAGGCTCATTCATTCCAGGGATCTACAAAATGTGCACAGTTGGAAGAAATAATAAATATGAGACAAGCGTGCA
>S1|FCQD7IX01BTSWB|251|T_TTCTCG|FPY(7-26)|RPN_
TTCTCGGCTGCGTTCTTCATCGATGCGAGAGCCAAGAGATCCGTTGCTGAAAGTTGTATATTTTCACTTTTTTATCAACATTCTAAACAATGAGGTTGTGTAAAATGACATAGACCCTGAAAGGGCAAAGCCGGCCTTTTGAAGAAGCAAAAAGCAACAGCAGTCCCGACTCGAATGAGAGGCTCATTCATTCCAGGGATCTACAAAATGTGCACAGTTGGAAGAAATAATAAATATGAGACAAGCGTGCA
>S1|FCQD7IX01BOJ2B|293|T_AACAAC|FPY(7-26)|RPN_
AACAACGCTGCGTTCTTCATCGATGCAAGAGCCTAGAGATCCGTTGTTGAAAGTTTTTATTTTATTGAAGCAAAAGATTCAGACAATGTTGTTTTAATCAAGTTTTGGTAAATAGTCTTGCCACTGGCAACTCCCGGACTTGGGTTATTCACACAAGCCAAAGGTCTTACACAAGGTAAAACATGTCCAGTGGAAGCAACATGGTAGGTAGACAATGGGATATAAAAAACTAANAGNAGTTTTTCTTAGTAATAGATCCTTCCCGTCCAGGTTCGTACCTACCGGTAAAACCG
>S1|FCQD7IX01BTKM8|249|T_GGCTAC|FPY(7-26)|RPN_
GGCTACGCTGCGTTCTTCATCGATGCGAGAGCCAAGAGATCCGTTGCTGAAAGTTGTATATATTATATAGGCACAACATTCTATTAACATACATTGGGGTAAATGAAGCAACATAGACCTGAAAGGTCTACAAAAAGTGCACAGGTGGAGATATAAAGATGACAAGGTGTGCACATGCTCCCTAGAGAACCAGCAACAACCCATCAGGTTTATTTCAATAATGATCCTTCCGCAGGTTCACCTAACCGG
>S1|FCQD7IX01BWZ0L|273|T_AACAAC|FPY(7-26)|RPN_
AACAACGCTGCGTTCTTCATCGATGCAAGAGCCTAGAGATCCGTTGTTGAAAGTTTTTATTTTATTGAAGCAAAAGATTCAGACAATGTTGTTTTAATTCAAGTTTTGGTAAATAGTCTTGCCACTGGCAACTCCCGGACTTGGGTTATTCACACAAGCCAAAGGTCTTACACAAGGTAAAACATGTCCAGTGGAAGCAACATGGTAGGTAGACAATGGGATATAAAAAACTAAAGAAGGCAGTTTTTCTTTAGTAATAGATCCTTCCCGTCC
>S1|FCQD7IX01BVRPI|289|T_AGTGTT|FPY(7-26)|RPN_
AGTGTTGCTGCGTTCTTCATCGATGCGAGAACCAAGAGATCCGTTGTTGAAAGTTTTAACTTTTATTTTAAATTCAGAAGACTCTAAATACAATATTTTATGTTAACCTTCCGACCAGGCTATACAGCTAACTGTACAGCCAAAACGATCGGAAGCAACAGGTAGTTTAGACAAGGGGTTTGAAACGTATATTCGAATGAATATACTATTACTTTTAATGATCCTTCCGCAGGTTCACCTACGGAAACCTTGTTACGACTTTACTTCCACACTCTNATGGCGGCGAGGG
>S1|FCQD7IX01BYJV4|117|T_CCGGAA|FPY(7-26)|RPN_
CCGGAAGCTGCGTTCTTCATCGATGCGAGAACCAAGAGATCCGTTGTTGAAAGTTTTAAACTTTTATTTTTAAATTTACAGAAGAACTCTAAATAACAATATTTTATTGTTAACCTT
>S1|FCQD7IX01BMYPS|293|T_AACAAC|FPY(7-26)|RPN_
AACAACGCTGCGTTCTTCATCGATGCAAGAGCCTAGAGATCCGTTGTTGAAAGTTTTTATTTTATTGAAGCAAAAGATTCAGACAATGTTGTTTTAATCAAGTTTTGGTAAATAGTCTTGCCACTGGCAACTCCCGGACTTGGGTTATTCACACAAGCCAAAGGTCTTACACAAGGTAAAACATGTCCAGTGGAAGCAACATGGTAGGTAGACAATGGGATATAAAAAACTAAGAAGCAGTTTTTCTTAGTAATAGATCCTTCCCGTCCAGGTTCGTACCTACCGGTAAACCG
>S1|FCQD7IX01BPPBO|240|T_CCGCTG|FPY(7-26)|RPN_
CCGCTGGCTGCGTTCTTCATCGATGCGAGAGCCAAGAGATCCGTTGCTGAAAGTTGTATATATTATATAGGCACAACATTCTATTAACATACATTGGGGTAAATGAAGCAACATAGACCTGAAAGGTCTACAAAAAGTGCACAGGTGGAGATATAAAGATGACAAGGTGTGCACATGCTCCCTAGAGAACCAGCAACAACCCATCAGGTTTATTTCAATAATGATCCTTCCGCAGGTTCA
>S1|FCQD7IX01BSNQB|252|T_TTCTCG|FPY(7-26)|RPN_
TTCTCGGCTGCGTTCTTCATCGATGCGAGAGCCAAGAGATCCGTTGCTGAAAGTTGTATATTTTCACTTTTTTATCAACATTCTAAACAATGAGGTTGTTGTAAAATGACATAGACCCTGAAAGGGCAAAGCCGGCCTTTTGAAGAAGCAAAAAGCAACAGCAGTCCCGACTCGAATGAGAGGCTCATTCATTCCAGGGATCTACAAAATGTGCACAGTTGGAAGAAATAATAAATATGAGACAAGCGTGCA
>S1|FCQD7IX01BR4TL|280|T_AACAAC|FPY(7-26)|RPN_
AACAACGCTGCGTTCTTCATCGATGCAAGAGCCTAGAGATCCGTTGTTGAAAGTTTTTATTTTATTGAAGCAAAAGATTCAGACAATGTTGTTTTAATCAAGTTTTGGTAAATAGTCTTGCCACTGGCAACTCCCGGACTTGGGTTATTCACACAAGCCAAAGGTCTTACACAAGGTAAAACATGTCCAGTGGAAGCAACATGGTAGGTAGACAATGGGATATAAAAAACTAAGAGCAGTTTTTCTAGTAATGATCCTTCCGCAGGTTCACCTACGGAAA
>S1|FCQD7IX01BUHIU|75|T_TTCTCG|FPY(7-26)|RPN_
TTCTCGGCTGCGTTCTTCATCGATGCGAGAGCCAAGAGATCCGTTGCTGAAAGTTGTATATTTTCACTTTTTATT
>S1|FCQD7IX01BURFL|280|T_AACCGA|FPY(7-26)|RPN_
AACCGAGCTGCGTTCTTCATCGATGCAAGAGCCTAGAGATCCGTTGTTGAAAGTTTTTATTTTATTGAAGCAAAAGATTCAGACAATGTTGTTTTAATCAAGTTTTGGTAAATAGTCTTGCCACTGGCAACTCCCGGACTTGGGTTATTCACACAAGCCAAAGGTCTTACACAAGGTAAAACATGTCCAGTGGAAGCAACATGGTAGGTAGACAATGGGATATAAAAAACTAAGAGCAGTTTTTCTAGTAATGATCCTTCCGCAGGTTCACCTACGGAAA
>S1|FCQD7IX01BOTBX|249|T_TTCTCG|FPY(7-26)|RPN_
TTCTCGGCTGCGTTCTTCATCGATGCGAGAGCCAAGAGATCCGTTGCTGAAAGTTGTATATATTATATAGGCACAACATTCTATTAACATACATTGGGGTAAATGAAGCAACATAGACCTGAAAGGTCTACAAAAAGTGCACAGGTGGAGATATAAAGATGACAAGGTGTGCACATGCTCCCTAGAGAACCAGCAACAACCCATCAGGTTTATTTCAATAATGATCCTTCCGCAGGTTCACCTAACCGG
>S1|FCQD7IX01BXSID|100|T_GGCTAC|FPY(7-26)|RPN_
GGCTACGCTGCGTTCTTCATCGATGCGAGAGCCAAGAGATCCGTTGCTGAAAGTTGTATATTTTCACTTTTTTATTNACATNTAACAANNGTGTGTAATA
>S1|FCQD7IX01BVBVK|250|T_GGCTAC|FPY(7-26)|RPN_
GGCTACGCTGCGTTCTTCATCGATGCGAGAGCCAAGAGATCCGTTGCTGAAAGTTGTATATATTATATAGGCACAACATTCTATTAACATACATTGGGGTAAATGAAGCAACATAGACCTGAAAGGTCTACAAAAAGTGCACAGGTGGAGATATAAAGAATGACAAGGTGTGCACATGCTCCCTAGAGAACCAGCAACAACCCATCAGGTTTATTTCAATAATGATCCTTCCGCAGGTTCACCTAACCGG
>S1|FCQD7IX01BPMLH|255|T_GGCTAC|FPY(7-26)|RPN_
GGCTACGCTGCGTTCTTCATCGATGCGAGAGCCAAGAGATCCGTTGCTGAAAGTTGTATATATTATATAGGCACAACATTCTATTAACATACATTGGGGTAAATGAAGCAACATAGACCCTGAAAGGTCTACAAAAAGTGCACAGGTGGAGATATAAAGATGACAAGGTGTGCACATGCTCCCTAGAGAACCAGCAACAACCCATCAGGTTTTATTTTACAATAAATGATCCCTTCCGCAGGTTCACCTAACCGG
>S1|FCQD7IX01BUGF9|292|T_AACAAC|FPY(7-26)|RPN_
AACAACGCTGCGTTCTTCATCGATGCAAGAGCCTAGAGATCCGTTGTTGAAAGTTTTTATTTTATTGAAGCAAAAGATTCAGACAATGTTGTTTTAATCAAGTTTTGGTAAATAGTCTTGCCACTGGCAACTCCCGGACTTGGGTTATTCACACAAGCCAAAGGTCTTACACAAGGTAAAACATGTCCAGTGGAAGCAACATGGTAGGTAGACAATGGGATATAAAAAACTAAGAAGCAGTTTTTCTTAGTAATGATCCTTTCCCGTCCAGGTTCGACCTACCGGTAAACCG
>S1|FCQD7IX01BM5M3|249|T_GGCTAC|FPY(7-26)|RPN_
GGCTACGCTGCGTTCTTCATCGATGCGAGAGCCAAGAGATCCGTTGCTGAAAGTTGTATATATTATATAGGCACAACATTCTATTAACATACATTGGGGTAAATGAAGCAACATAGACCTGAAAGGTCTACAAAAAGTGCACAGGTGGAGATATAAAGATGACAAGGTGTGCACATGCTCCCTAGAGAACCAGCAACAACCCATCAGGTTTATTTCAATAATGATCCTTCCGCAGGTTCACCTAACCGG
>S1|FCQD7IX01BMYBN|255|T_AACGCG|FPY(7-26)|RPN_
AACGCGGCTGCGTTCTTCATCGATGCGAGAGCCAAGAGATCCGTTGCTGAAAGTTGTATATCTTCACTTTTTTATCAACATTCTAAACAATGAGGTTGTGTAAAATGACATAGACCCTGAAAGGGCAAAGCCGGCCTTTTGAAGAAGCAAAAACAAACAGCAGTCCCGACCTCGAATGAGAGGCTCATTCATTCCAGGGATCTACAAAATAGTGCACAGTTGGAAGAAATAAATAAATAATGAGACAAGCGTGCA
>S1|FCQD7IX01BWDNL|247|T_TTCTCG|FPY(7-26)|RPN_
TTCTCGGCTGCGTTCTTCATCGATGCGAGAGCCAAGAGATCCGTTGCTGAAAGTTGTATATATTATATAGGCACAACATTCTATTAACATACATTGGGGTAAATGAAGCAACATAGACCTGAAAGGTCTACAAAAAGTGCACAGGTGGAGATATAAAGATGACAAGGTGTGCACATGCTCCCTAGAGAACCAGCAACAACCCATCAGGTTTATTTCAATAATGATCCTTCCGCAGGTTCACCTACGG
>S1|FCQD7IX01BVANE|251|T_TTCTCG|FPY(7-26)|RPN_
TTCTCGGCTGCGTTCTTCATCGATGCGAGAGCCAAGAGATCCGTTGCTGAAAGTTGTATATTTTCACTTTTTTATCAACATTCTAAACAATGAGGTTGTGTAAAATGACATAGACCCTGAAAGGGCAAAGCCGGCCTTTTGAAGAAGCAAAAAGCAACAGCAGTCCCGACTCGAATGAGAGGCTCATTCATTCCAGGGATCTACAAAATGTGCACAGTTGGAAGAAATAATAAATATGAGACAAGCGTGCA
>S1|FCQD7IX01BOPAN|249|T_CCGCTG|FPY(7-26)|RPN_
CCGCTGGCTGCGTTCTTCATCGATGCGAGAGCCAAGAGATCCGTTGCTGAAAGTTGTATATTTTCACTTTTTTATCAACATTCTAAACAATGAGGTTGTGTAAAATGACATAGACCCTGAAAGGGCAAAGCCGGCCTTTTGAAGAAGCAAAAAGCAACAGCAGTCCCGACTCGAATGAGAGGCTCATTCATTCCAGGGATCTACAAAATGTGCACAGTTGGAAGAAATAATAAATATGAGACAAGCGTG
>S1|FCQD7IX01BWAAN|279|T_AACCGA|FPY(7-26)|RPN_
AACCGAGCTGCGTTCTTCATCGATGCAAGAGCCTAGAGATCCGTTGTTGAAAGTTTTTATTTTATTGAAGCAAAAGATTCAGACAATGTTGTTTTAATCAAGTTTTGGTAAATAGTCTTGCCACTGGCAACTCCCGGACTTGGGTTATTCACACAAGCCAAAGGTCTTACACAAGGTAAAACATGTCCAGTGGAAGCAACATGGTAGGTAGACAATGGGATATAAAAAACTAAGAGCAGTTTTCTAGTAATGATCCTTCCGCAGGTTCACCTACGGAAA
>S1|FCQD7IX01BPVOO|282|T_AACAAC|FPY(7-26)|RPN_
AACAACGCTGCGTTCTTCATCGATGCAAGAGCCTAGAGATCCGTTGTTGAAAGTTTTTATTTTATTGAAGCAAAAGATTCAGACAATGTTGTTTTAATCAAGTTTTGGTAAATAGTCTTGCCACTGGCAACTCCCGGACTTGGGTTATTCACACAAGCCAAAGGTCTTACACAAGGTAAAACATGTCCAGTGGAAGCAACATGGTAGGTAGACAATGGGATATAAAAAACTAAGAGCAGTTTTTCTAGTAATGATCCTTCCGCAGGTTCGACCTACGGTAAA
>S1|FCQD7IX01BSLT2|249|T_GGCTAC|FPY(7-26)|RPN_
GGCTACGCTGCGTTCTTCATCGATGCGAGAGCCAAGAGATCCGTTGCTGAAAGTTGTATATATTATATAGGCACAACATTCTATTAACATACATTGGGGTAAATGAAGCAACATAGACCTGAAAGGTCTACAAAAAGTGCACAGGTGGAGATATAAAGATGACAAGGTGTGCACATGCTCCCTAGAGAACCAGCAACAACCCATCAGGTTTATTTCAATAATGATCCTTCCGCAGGTTCACCTAACCGG
>S1|FCQD7IX01BOCW2|284|T_AACAAC|FPY(7-26)|RPN_
AACAACGCTGCGTTCTTCATCGATGCAAGAGCCTAGAGATCCGTTGTTGAAAGTTTTTATTTTATTGAAGCAAAAGATTCAGACAATGTTGTTTTAATCAAGTTTTGGTAAATAGTCTTGCCACTGGCAACTCCCGGACTTGGGTTATTCACACAAGCCAAAGGTCTTACACAAGGTAAAACATGTCCAGTGGAAGCAACATGGTAGGTAGACAATGGGATATAAAAAACTAAGAGCAGTTTTTCTAGTAATGATCCTTCCGCAGGTTCACCTACGGTAAACCG
>S1|FCQD7IX01BRFKA|249|T_CCGCTG|FPY(7-26)|RPN_
CCGCTGGCTGCGTTCTTCATCGATGCGAGAGCCAAGAGATCCGTTGCTGAAAGTTGTATATTTTCACTTTTTTATCAACATTCTAAACAATGAGGTTGTGTAAAATGACATAGACCCTGAAAGGGCAAAGCCGGCCTTTTGAAGAAGCAAAAAGCAACAGCAGTCCCGACTCGAATGAGAGGCTCATTCATTCCAGGGATCTACAAAATGTGCACAGTTGGAAGAAATAATAAATATGAGACAAGCGTG
>S1|FCQD7IX01BTVNY|279|T_AACCGA|FPY(7-26)|RPN_
AACCGAGCTGCGTTCTTCATCGATGCAAGAGCCTAGAGATCCGTTGTTGAAAGTTTTTATTTTATTGAAGCAAAAGATTCAGACAATGTTGTTTTAATCAAGTTTTGGTAAATAGTCTTGCCACTGGCAACTCCCGGACTTGGGTTATTCACACAAGCCAAAGGTCTTACACAAGGTAAAACATGTCCAGTGGAAGCAACATGGTAGGTAGACAATGGGATATAAAAAACTAAGAGCAGTTTTCTAGTAATGATCCTTCCGCAGGTTCACCTACGGAAA
>S1|FCQD7IX01BZBQO|292|T_AACAAC|FPY(7-26)|RPN_
AACAACGCTGCGTTCTTCATCGATGCAAGAGCCTAGAGATCCGTTGTTGAAAGTTTTTATTTTATTGAAGCAAAAGATTCAGACAATGTTGTTTTAATCAAGTTTTGGTAAATAGTCTTGCCACTGGCAACTCCCGGACTTGGGTTATTCACACAAGCCAAAGGTCTTACACAAGGTAAAACATGTCCAGTGGAAGCAACATGGTAGGTAGACAATGGGATATAAAAAAACTAAAGAAGCAGTTTTTCTTAGTAATAGATCCTTCCCGCCAGGTTCGACCTACGGTAAACCG
>S1|FCQD7IX01BMYB0|281|T_AACAAC|FPY(7-26)|RPN_
AACAACGCTGCGTTCTTCATCGATGCAAGAGCCTAGAGATCCGTTGTTGAAAGTTTTTATTTTATTGAAGCAAAAGATTCAGACAATGTTGTTTTAATCAAGTTTTGGTAAATAGTCTTGCCACTGGCAACTCCCGGACTTGGGTTATTCACACAAGCCAAAGGTCTTACACAAGGTAAAACATGTCCAGTGGAAGCAACATGGTAGGTAGACAATGGGATATAAAAAACTAAGAGCAGTTTTTCTAGTAATGATCCTTCCGCAGGTTCACCTACGGTAAA
>S1|FCQD7IX01BRVVW|249|T_AACGCG|FPY(7-26)|RPN_
AACGCGGCTGCGTTCTTCATCGATGCGAGAGCCAAGAGATCCGTTGCTGAAAGTTGTATATATTATATAGGCACAACATTCTATTAACATACATTGGGGTAAATGAAGCAACATAGACCTGAAAGGTCTACAAAAAGTGCACAGGTGGAGATATAAAGATGACAAGGTGTGCACATGCTCCCTAGAGAACCAGCAACAACCCATCAGGTTTATTTCAATAATGATCCTTCCGCAGGTTCACCTAACCGG
>S1|FCQD7IX01BOXCZ|265|T_TTCTCG|FPY(7-26)|RPN_
TTCTCGGCTGCGTTCTTCATCGATGCGAGAGCCAAGAGATCCGTTGCTGAAAGTTGTATATATTATATAGGCACAACATTCTATTAACATACATTGGGGTAAATGAAGCAACATAGACCTGAAAGGTCTACAAAAAGTGCACAGGTGGAGATATAAAGAATGACAAGGTGTGCACATGCTCCCTACGAGAACCAGCAACAAACCCAACTCAGGTTTTATTTTACTAATAAATAGATCCTTCCCGTCCAGGTTCGTACCTAACCGG
>S1|FCQD7IX01BRZNR|251|T_TTCTCG|FPY(7-26)|RPN_
TTCTCGGCTGCGTTCTTCATCGATGCGAGAGCCAAGAGATCCGTTGCTGAAAGTTGTATATTTTCACTTTTTTATCAACATTCTAAACAATGAGGTTGTGTAAAATGACATAGACCCTGAAAGGGCAAAGCCGGCCTTTTGAAGAAGCAAAAAGCAACAGCAGTCCCGACTCGAATGAGAGGCTCATTCATTCCAGGGATCTACAAAATGTGCACAGTTGGAAGAAATAATAAATATGAGACAAGCGTGCA
>S1|FCQD7IX01BYV79|289|T_AACCGA|FPY(7-26)|RPN_
AACCGAGCTGCGTTCTTCATCGATGCAAGAGCCTAGAGATCCGTTGTTGAAAGTTTTTATTTTATTGAAGCTAAAAGATTTCAGACAATGTTGTTTTAATCAAGTTTTGGTAAATAGTCTTGCCACTGGCAACTCCCGGACTTGGGTTATTCACACAAGACCAAAGGTCTTACACAAGGTAAAACATGTCCAGTGGAAGCAACATGGTAGGTAGACAATGGGATAATAAAAAACTAAGAGCAGTTTTCTAGTAATAGATCCTTCCGCAGGTTCGACCTACGGTAAACCG
>S1|FCQD7IX01BX9L7|250|T_GGCTAC|FPY(7-26)|RPN_
GGCTACGCTGCGTTCTTCATCGATGCGAGAGCCAAGAGATCCGTTGCTGAAAGTTGTATATATTATATAGGCACAACATTCTATTAACATACATTGGGGTAAATGAAGCAACATAGACCTGAAAGGTCTACAAAAAGTGCACAGGTGGAGATATAAAGAATGACAAGGTGTGCACATGCTCCCTAGAGAACCAGCAACAACCCATCAGGTTTATTTCAATAATGATCCTTCCGCAGGTTCACCTAACCGG
>S1|FCQD7IX01BO8FW|284|T_AACCGA|FPY(7-26)|RPN_
AACCGAGCTGCGTTCTTCATCGATGCAAGAGCCTAGAGATCCGTTGTTGAAAGTTTTTATTTTATTGAAGCAAAAGATTCAGACAATGTTGTTTTAATCAAGTTTTGGTAAATAGTCTTGCCACTGGCAACTCCCGGACTTGGGTTATTCACACAAGCCAAAGGTCTTACACAAGGTAAAACATGTCCAGTGGAAGCAACATGGTAGGTAGACAATGGGATATAAAAAACTAAGAGCAGTTTTTCTAGTAATGATCCTTCCGCAGGTTCACCTACGGTAAACCG
>S1|FCQD7IX01BM1T6|300|T_CCGGAA|FPY(7-26)|RPN_
CCGGAAGCTGCGTTCTTCATCGATGCGAGAACCAAGAGATCCGTTGTTGAAAGTTTTTAACTTTTATTTTTAAATTCAGAAGACTCTAAATACAATATTTTATGTTAACCTTCCGACCAGGCTATACAGCTAACTGTACAGCCAAAACGATCGGAAGCAACAGGTAGTTTAGACAAGGGGTTTGAAACGTATATTCGAATGAATATATATTACTTTTAATGATCCTTCCGCAGGTTCACCCTACGGAAAACCTTGTTACGACTTTTACTTTCCTTCCGGCCGTGATGGCGGCGAGGGAGG
>S1|FCQD7IX01BXUDE|285|T_AACAAC|FPY(7-26)|RPN_
AACAACGCTGCGTTCTTCATCGATGCAAGAGCCTAGAGATCCGTTGTTGAAAGTTTTTATTTTATTGAAGCAAAAGATTCAGACAATGTTGTTTTAATCAAGTTTTGGTAAATAGTCTTGCCACTGGCAACTCCCGGACTTGGGTTATTCACACAAGCCAAAGGTCTTACACAAGGTAAAACATGTCCAGTGGAAGCAACATGGTAGGTAGACAATGGGATATAAAAAACTAAGAGCAGTTTTTCTAGTAATGATCCTTCCGCAGGTTCGACCTACGGTAAACCG
>S1|FCQD7IX01BNBKG|240|T_CCGCTG|FPY(7-26)|RPN_
CCGCTGGCTGCGTTCTTCATCGATGCGAGAGCCAAGAGATCCGTTGCTGAAAGTTGTATATATTATATAGGCACAACATTCTATTAACATACATTGGGGTAAATGAAGCAACATAGACCTGAAAGGTCTACAAAAAGTGCACAGGTGGAGATATAAAGATGACAAGGTGTGCACATGCTCCCTAGAGAACCAGCAACAACCCATCAGGTTTATTTCAATAATGATCCTTCCGCAGGTTCA
>S1|FCQD7IX01BSZRR|71|T_GGCTAC|FPY(7-26)|RPN_
GGCTACGCTGCGTTCTTCATCGATGCGAGAGCCAAGAGATCCGTTGCTGAAAGTTGTATATTTTCACTTTT
>S1|FCQD7IX01BVGX1|249|T_GGCTAC|FPY(7-26)|RPN_
GGCTACGCTGCGTTCTTCATCGATGCGAGAGCCAAGAGATCCGTTGCTGAAAGTTGTATATATTATATAGGCACAACATTCTATTAACATACATTGGGGTAAATGAAGCAACATAGACCTGAAAGGTCTACAAAAAGTGCACAGGTGGAGATATAAAGATGACAAGGTGTGCACATGCTCCCTAGAGAACCAGCAACAACCCATCAGGTTTATTTCAATAATGATCCTTCCGCAGGTTCACCTAACCGG
>S1|FCQD7IX01BT22T|245|T_AACCGA|FPY(7-26)|RPN_
AACCGAGCTGCGTTCTTCATCGATGCGAGAGCCAAGAGATCCGTTGTTGAAAGTTGTTTTAGTTGTACATTGTACAAATAGACATTCCATTACATTCAGAGTGTGTTGTAAAGTACTCGAGTACCAGGGCCCTTTAAGGGGGCCCATGCAAAGCGGTACTCAGAGTCATGGGTGCACAAGGTGTGTGAGATTTGCGACTTGTCAACGTGCACATTGTGGTGCCACCAGCACAGATGACAAGCCGA
>S1|FCQD7IX01BR78H|292|T_CCGGAA|FPY(7-26)|RPN_
CCGGAAGCTGCGTTCTTCATCGATGCGAGAACCAAGAGATCCGTTGTTGAAAGTTTTAACTTTTATTTTTAAATTCAGAAGACTCTAAATACAATATTTTATGTTAACCTTCCGACCAGGCTATACAGCTAACTGTACAGCCAAAACGATCGGAAGCAACAGGTAGTTTAGACAAGGGGTTTGAAACGTATATTCGAATGAATATATATTACTTTTAATGATCCTTCCGCAGGTTCACCTACGGAAACCTTGTTCGACTTTTACTTCCTTCCGGCTGATGGCGCGAGGGAGG
>S1|FCQD7IX01BWC9W|284|T_AACAAC|FPY(7-26)|RPN_
AACAACGCTGCGTTCTTCATCGATGCAAGAGCCTAGAGATCCGTTGTTGAAAGTTTTTATTTTATTGAAGCAAAAGATTCAGACAATGTTGTTTTAATCAAGTTTTGGTAAATAGTCTTGCCACTGGCAACTCCCGGACTTGGGTTATTCACACAAGCCAAAGGTCTTACACAAGGTAAAACATGTCCAGTGGAAGCAACATGGTAGGTAGACAATGGGATATAAAAAACTAAGAGCAGTTTTTCTAGTAATGATCCTTCCGCAGGTTCACCTACGGTAAACCG
>S1|FCQD7IX01BUMCL|250|T_GGCTAC|FPY(7-26)|RPN_
GGCTACGCTGCGTTCTTCATCGATGCGAGAGCCAAGAGATCCGTTGCTGAAAGTTGTATATATTATATAGGCACAACATTCTATTAACATACATTGGGGTAAATGAAGCAACATAGACCTGAAAGGTCTACAAAAAGTGCACAGGTGGAGATATAAAGAATGACAAGGTGTGCACATGCTCCCTAGAGAACCAGCAACAACCCATCAGGTTTATTTCAATAATGATCCTTCCGCAGGTTCACCTAACCGG
>S1|FCQD7IX01BX1Z1|251|T_GGCTAC|FPY(7-26)|RPN_
GGCTACGCTGCGTTCTTCATCGATGCGAGAGCCAAGAGATCCGTTGCTGAAAGTTGTATATTTTCACTTTTTTATCAACATTCTAAACAATGAGGTTGTGTAAAATGACATAGACCCTGAAAGGGCAAAGCCGGCCTTTTGAAGAAGCAAAAGCAACAGCAGTCCCGACTCGAATGAGAGGCTCATTCATTCCAGGGATCTACAAAANGTGNACAGTTGGAAGAAATAATAAATAATGAGACAAGCGTGCA
>S1|FCQD7IX01BURMY|281|T_AACCGA|FPY(7-26)|RPN_
AACCGAGCTGCGTTCTTCATCGATGCAAGAGCCTAGAGATCCGTTGTTGAAAGTTTTTATTTTATTGAAGCAAAAGATTCAGACAATGTTGTTTTAATCAAGTTTTGGTAAATAGTCTTGCCACTGGCAACTCCCGGACTTGGGTTATTCACACAAGCCAAAGGTCTTACACAAGGTAAAACATGTCCAGTGGAAGCAACATGGTAGGTAGACAATGGGATATAAAAAACTAAGAGCAGTTTTTCTAGTAATGATCCTTCCGCAGGTTCACCTACGGTAAA
>S1|FCQD7IX01BT3OZ|284|T_AACAAC|FPY(7-26)|RPN_
AACAACGCTGCGTTCTTCATCGATGCAAGAGCCTAGAGATCCGTTGTTGAAAGTTTTTATTTTATTGAAGCAAAAGATTCAGACAATGTTGTTTTAATCAAGTTTTGGTAAATAGTCTTGCCACTGGCAACTCCCGGACTTGGGTTATTCACACAAGCCAAAGGTCTTACACAAGGTAAAACATGTCCAGTGGAAGCAACATGGTAGGTAGACAATGGGATATAAAAAACTAAGAGCAGTTTTTCTAGTAATGATCCTTCCGCAGGTTCACCTACGGTAAACCG
>S1|FCQD7IX01BN0BG|281|T_AACCGA|FPY(7-26)|RPN_
AACCGAGCTGCGTTCTTCATCGATGCAAGAGCCTAGAGATCCGTTGTTGAAAGTTTTTATTTTATTGAAGCAAAAGATTCAGACAATGTTGTTTTAATCAAGTTTTGGTAAATAGTCTTGCCACTGGCAACTCCCGGACTTGGGTTATTCACACAAGCCAAAGGTCTTACACAAGGTAAAACATGTCCAGTGGAAGCAACATGGTAGGTAGACAATGGGATATAAAAAACTAAGAGCAGTTTTTCTAGTAATGATCCTTCCGCAGGTTCACCTACGGTAAA
>S1|FCQD7IX01BP4AN|281|T_AACAAC|FPY(7-26)|RPN_
AACAACGCTGCGTTCTTCATCGATGCAAGAGCCTAGAGATCCGTTGTTGAAAGTTTTTATTTTATTGAAGCAAAAGATTCAGACAATGTTGTTTTAATCAAGTTTTGGTAAATAGTCTTGCCACTGGCAACTCCCGGACTTGGGTTATTCACACAAGCCAAAGGTCTTACACAAGGTAAAACATGTCCAGTGGAAGCAACATGGTAGGTAGACAATGGGATATAAAAAACTAAGAGCAGTTTTTCTAGTAATGATCCTTCCGCAGGTTCACCTACGGTAAA
>S1|FCQD7IX01BXCDX|249|T_CCGCTG|FPY(7-26)|RPN_
CCGCTGGCTGCGTTCTTCATCGATGCGAGAGCCAAGAGATCCGTTGCTGAAAGTTGTATATTTTCACTTTTTTATCAACATTCTAAACAATGAGGTTGTGTAAAATGACATAGACCCTGAAAGGGCAAAGCCGGCCTTTTGAAGAAGCAAAAAGCAACAGCAGTCCCGACTCGAATGAGAGGCTCATTCATTCCAGGGATCTACAAAATGTGCACAGTTGGAAGAAATAATAAATATGAGACAAGCGTG
>S1|FCQD7IX01BRVS5|284|T_AACAAC|FPY(7-26)|RPN_
AACAACGCTGCGTTCTTCATCGATGCAAGAGCCTAGAGATCCGTTGTTGAAAGTTTTTATTTTATTGAAGCAAAAGATTCAGACAATGTTGTTTTAATCAAGTTTTGGTAAATAGTCTTGCCACTGGCAACTCCCGGACTTGGGTTATTCACACAAGCCAAAGGTCTTACACAAGGTAAAACATGTCCAGTGGAAGCAACATGGTAGGTAGACAATGGGATATAAAAAACTAAGAGCAGTTTTCTAGTAATGATCCTTCCGCAGGTTCGACCTACGGTAAACCG
>S1|FCQD7IX01BWFDO|290|T_AACAAC|FPY(7-26)|RPN_
AACAACGCTGCGTTCTTCATCGATGCAAGAGCCTAGAGATCCGTTGTTGAAAGTTTTTATTTTATTGAAGCAAAAGATTCAGACAATGTTGTTTTAATCAAGTTTTGGTAAATAGTCTTGCCACTGGCAACTCCCGGACTTGGGTTATTCACACAAGCCAAAGGTCTTACACAAGGTAAAACATGTCCAGTGGAAGCAACATGGTAGGTAGACAATGGGATATAAAAAACTAAGAGCAGTTTTTCTTAGTAATGATCCTTCCCGTCCAGGTTCGACCTACCGGTAAACCG
>S1|FCQD7IX01BRCY3|280|T_AACAAC|FPY(7-26)|RPN_
AACAACGCTGCGTTCTTCATCGATGCAAGAGCCTAGAGATCCGTTGTTGAAAGTTTTTATTTTATTGAAGCAAAAGATTCAGACAATGTTGTTTTAATCAAGTTTTGGTAAATAGTCTTGCCACTGGCAACTCCCGGACTTGGGTTATTCACACAAGCCAAAGGTCTTACACAAGGTAAAACATGTCCAGTGGAAGCAACATGGTAGGTAGACAATGGGATATAAAAAACTAAGAGCAGTTTTTCTAGTAATGATCCTTCCGCAGGTTCACCTACGGAAA
>S1|FCQD7IX01BW2RI|248|T_TTCTCG|FPY(7-26)|RPN_
TTCTCGGCTGCGTTCTTCATCGATGCGAGAGCCAAGAGATCCGTTGCTGAAAGTTGTATATATTATATAGGCACAACATTCTATTAACATACATTGGGGTAAATGAAGCAACATAGACCTGAAAGGTCTACAAAAAGTGCACAGGTGGAGATATAAAGATGACAAGGTGTGCACATGCTCCCTAGAGAACCAGCAACAACCCATCAGGTTTATTTCAATAATGATCCTTCCGCAGGTTCACCTAACGG
>S1|FCQD7IX01BOJS3|248|T_TTCTCG|FPY(7-26)|RPN_
TTCTCGGCTGCGTTCTTCATCGATGCGAGAGCCAAGAGATCCGTTGCTGAAAGTTGTATATATTATATAGGCACAACATTCTATTAACATACATTGGGGTAAATGAAGCAACATAGACCTGAAAGGTCTACAAAAAGTGCACAGGTGGAGATATAAAGATGACAAGGTGTGCACATGCTCCCTAGAGAACCAGCAACAACCCATCAGGTTTATTTCAATAATGATCCTTCCGCAGGTTCACCTAACGG
>S1|FCQD7IX01BY8PA|71|T_AACCGA|FPY(7-26)|RPN_
AACCGAGCTGCGTTCTTCATCGATGCAAGAGCCTAGAGATCCGTTGTTGAAAGTTTTTATTTTATTTAATA
>S1|FCQD7IX01BND0H|287|T_AACAAC|FPY(7-26)|RPN_
AACAACGCTGCGTTCTTCATCGATGCAAGAGCCTAGAGATCCGTTGTTGAAAGTTTTTATTTTATTGAAGCAAAAGATTCAGACAATGTTGTTTTAATCAAGTTTTGGTAAATAGTCTTGCCACTGGCAACTCCCGGACTTGGGTTATTCACACAAGCCAAAGGTCTTACACAAGGTAAAACATGTCCAGTGGAAGCAACATGGTAGGTAGACAATGGGATATAAAAAACTAAGAGCAGTTTTTCTAGTAATGATCCTTCCGTCCAGGTTCACCTACCGGTAAACCG
>S1|FCQD7IX01BP0N8|236|T_AACAAC|FPY(7-26)|RPN_
AACAACGCTGCGTTCTTCATCGATGCGAGAGCCAAGAGATCCATTGTTGAAAGTTGTTTCATTGATTATTCATTTTAGCCAATACATTCAAAACAATGTGGTAGACGGTTGTACATAGGACAAGCACCTAAACACACCCAGAGGGTGAGCAGGGGCCGCCTACAGGATGTGCACAAGGGTGTGATGGAGATTGTGAGTTGTTCTGAGGAGTGCACATTGCCTCAATGAGAGGCCAG
>S1|FCQD7IX01BSKX5|248|T_TTCTCG|FPY(7-26)|RPN_
TTCTCGGCTGCGTTCTTCATCGATGCGAGAGCCAAGAGATCCGTTGCTGAAAGTTGTATATATTATATAGGCACAACATTCTATTAACATACATTGGGGTAAATGAAGCAACATAGACCTGAAAGGTCTACAAAAAGTGCACAGGTGGAGATATAAAGATGACAAGGTGTGCACATGCTCCCTAGAGAACCAGCAACAACCCATCAGGTTTATTTCAATAATGATCCTTCCGCAGGTTCACCTAACGG
>S1|FCQD7IX01BM4TK|282|T_AACAAC|FPY(7-26)|RPN_
AACAACGCTGCGTTCTTCATCGATGCAAGAGCCTAGAGATCCGTTGTTGAAAGTTTTTATTTTATTGAAGCAAAAGATTCAGACAATGTTGTTTTAATCAAGTTTTGGTAAATAGTCTTGCCACTGGCAACTCCCGGACTTGGGTTATTCACACAAGCCAAAGGTCTTACACAAGGTAAAACATGTCCAGTGGAAGCAACATGGTAGGTAGACAATGGGATATAAAAAACTAAGAGCAGTTTTTCTAGTAATGATCCTTCCGCAGGTTCACCTACGGAAACC
>S1|FCQD7IX01BUGA6|288|T_AACCGA|FPY(7-26)|RPN_
AACCGAGCTGCGTTCTTCATCGATGCAAGAGCCTAGAGATCCGTTGTTGAAAGTTTTTATTTTATTGAAGCAAAAGATTCAGACAATGTTGTTTTAATCAAGTTTTGGTAAATAGTCTTGCCACTGGCAACTCCCGGACTTGGGTTATTCACACAAGCCAAAGGTCTTACACAAGGTAAAACATGTCCAGTGGAAGCAACATGGTAGGTAGACAATGGGATATAAAAAACTAAGAGCAGTTTTTCTTAGTAATAGATCCTTCCCGCAGGTTCTACCTACGGTAAACCG
>S1|FCQD7IX01BU13W|240|T_CCGCTG|FPY(7-26)|RPN_
CCGCTGGCTGCGTTCTTCATCGATGCGAGAGCCAAGAGATCCGTTGCTGAAAGTTGTATATATTATATAGGCACAACATTCTATTAACATACATTGGGGTAAATGAAGCAACATAGACCTGAAAGGTCTACAAAAAGTGCACAGGTGGAGATATAAAGATGACAAGGTGTGCACATGCTCCCTAGAGAACCAGCAACAACCCATCAGGTTTATTTCAATAATGATCCTTCCGCAGGTTCA
>S1|FCQD7IX01BS3ZT|302|T_AACAAC|FPY(7-26)|RPN_
AACAACGCTGCGTTCTTCATCGATGCGAGAACCAAGAGATCCGTTGTTGAAAGTTTTTAACTTTTATTTTTAAATTCAGAAGACTCTAAATACAATATTTTATGTTAACCTTCCGACCAGGCTATACAGCTAACTGTACAGCCAAAACGATCGGAAGCAACAGGTAGTTTAGACAAGGGGTTTGAAACGTATATTCGAATGAATATATATTACTTTTAATGATCCTTCCGCAGGTTCACCTACGGAAACCTTGTTCGACTTTTACTTTCCGTTTGTTTCTGTAGTCGGCGGCGGAGGGGAGG
>S1|FCQD7IX01BRZ0Q|87|T_TTCTCG|FPY(7-26)|RPN_
TTCTCGGCTGCGTTCTTCATCGATGCGAGAGCCAAGAGATCCGTTGCTGAAAGTTGTATATTTTCACTTTTTATTNACATNTAACAA
>S1|FCQD7IX01BV0LN|280|T_AACAAC|FPY(7-26)|RPN_
AACAACGCTGCGTTCTTCATCGATGCAAGAGCCTAGAGATCCGTTGTTGAAAGTTTTTATTTTATTGAAGCAAAAGATTCAGACAATGTTGTTTTAATCAAGTTTTGGTAAATAGTCTTGCCACTGGCAACTCCCGGACTTGGGTTATTCACACAAGCCAAAGGTCTTACACAAGGTAAAACATGTCCAGTGGAAGCAACATGGTAGGTAGACAATGGGATATAAAAAACTAAGAGCAGTTTTTCTAGTAATGATCCTTCCGCAGGTTCACCTACGGAAA
>S1|FCQD7IX01BUMGX|280|T_AACAAC|FPY(7-26)|RPN_
AACAACGCTGCGTTCTTCATCGATGCAAGAGCCTAGAGATCCGTTGTTGAAAGTTTTTATTTTATTGAAGCAAAAGATTCAGACAATGTTGTTTTAATCAAGTTTTGGTAAATAGTCTTGCCACTGGCAACTCCCGGACTTGGGTTATTCACACAAGCCAAAGGTCTTACACAAGGTAAAACATGTCCAGTGGAAGCAACATGGTAGGTAGACAATGGGATATAAAAAACTAAGAGCAGTTTTTCAGTAATGATCCTTCCGCAGGTTCACCTACGGTAAA
>S1|FCQD7IX01BYT1S|291|T_CCGGAA|FPY(7-26)|RPN_
CCGGAAGCTGCGTTCTTCATCGATGCGAGAACCAAGAGATCCGTTGTTGAAAGTTTTAACTTTTATTTTTAAATTCAGAAGACTCTAAATACAATATTTTATGTTAACCTTCCGACCAGGCTATACAGCTAACTGTACAGCCAAAACGATCGGAAGCAACAGGTAGTTTAGACAAGGGGTTTGAAACGTATATTCGAATGAATATATATTACTTTTAATGATCCTTCCGCAGGTTCACCTACGGAAACCTTGTTACGACTTTTACCTTTCCGGCTGATGGCGCGAGGGAGG
>S1|FCQD7IX01BXA9Y|117|T_AACGCG|FPY(7-26)|RPN_
AACGCGGCTGCGTTCTTCATCGATGCGAGAGCCAAGAGATCCGTTGCTGAAAGTTGTATTATTTTCTACTTTTTTTATCAACATTACTAAACAATGAGGTTGTAGTAAAATGACATA
>S1|FCQD7IX01BSAXV|252|T_TTCTCG|FPY(7-26)|RPN_
TTCTCGGCTGCGTTCTTCATCGATGCGAGAGCCAAGAGATCCGTTGCTGAAAGTTGTATATTTTCACTTTTTTTATCAACATTCTAAACAATGAGGTTGTGTAAAATGACATAGACCCTGAAAGGGCAAAGCCGGCCTTTTGAAGAAGCAAAAGACAACAGCAGTCCCGACTCGAATGAGAGGCTCATTCATTCCAGGGATCTACAAAATGTGCACAGTTGGAAGAAATAATAAATATGAGACAAGCGTGCA
>S1|FCQD7IX01BXVPT|235|T_AACCGA|FPY(7-26)|RPN_
AACCGAGCTGCGTTCTTCATCGATGCAAGAGCCTAGAGATCCGTTGTTGAAAGTTTTTATTTTATTGAAGCAAAAGATTCAGACAATGTTGTTTTAATCAAGTTTTGGTAAATAGTCTTGCCACTGGCAACTCCCGGACTTGGGTTATTCACACAAGCCAAAGGTCTTACACAAGGTAAAACATGTCCAGTGGAAGCAACATGGTAGGTAGACAATGGGATATAAAAAACAAGAG
>S1|FCQD7IX01BOF7K|247|T_TTCTCG|FPY(7-26)|RPN_
TTCTCGGCTGCGTTCTTCATCGATGCGAGAGCCAAGAGATCCGTTGCTGAAAGTTGTATATATTATATAGGCACAACATTCTATTAACATACATTGGGGTAAATGAAGCAACATAGACCTGAAAGGTCTACAAAAAGTGCACAGGTGGAGATATAAAGATGACAAGGTGTGCACATGCTCCCTAGAGAACCAGCAACAACCCATCAGGTTTATTTCAATAATGATCCTTCCGCAGGTTCACCTACGG
>S1|FCQD7IX01BT2ZM|284|T_AACAAC|FPY(7-26)|RPN_
AACAACGCTGCGTTCTTCATCGATGCAAGAGCCTAGAGATCCGTTGTTGAAAGTTTTTATTTTATTGAAGCAAAAGATTCAGACAATGTTGTTTTAATCAAGTTTTGGTAAATAGTCTTGCCACTGGCAACTCCCGGACTTGGGTTATTCACACAAGCCAAAGGTCTTACACAAGGTAAAACATGTCCAGTGGAAGCAACATGGTAGGTAGACAATGGGATATAAAAAACTAAGAGCAGTTTTTCTAGTAATGATCCTTCCGCAGGTTCACCTACGGTAAACCG
>S1|FCQD7IX01BSKQK|248|T_AACGCG|FPY(7-26)|RPN_
AACGCGGCTGCGTTCTTCATCGATGCGAGAGCCAAGAGATCCGTTGCTGAAAGTTGTATATATTATATAGGCACAACATTCTATTAACATACATTGGGGTAAATGAAGCAACATAGACCTGAAAGGTCTACAAAAAGTGCACAGGTGGAGATATAAAGATGACAAGGTGTGCACATGCTCCCTAGAGAACCAGCAACAACCCATCAGGTTTATTTCAATAATGATCCTTCCGCAGGTTCACCTAACGG
>S1|FCQD7IX01BOQOV|249|T_TTCTCG|FPY(7-26)|RPN_
TTCTCGGCTGCGTTCTTCATCGATGCGAGAGCCAAGAGATCCGTTGCTGAAAGTTGTATATATTATATAGGCACAACATTCTATTAACATACATTGGGGTAAATGAAGCAACATAGACCTGAAAGGTCTACAAAAAGTGCACAGGTGGAGATATAAAGATGACAAGGTGTGCACATGCTCCCTAGAGAACCAGCAACAACCCATCAGGTTTATTTCAATAATGATCCTTCCGCAGGTTCACCTAACCGG
>S1|FCQD7IX01BMXU0|294|T_AACCGA|FPY(7-26)|RPN_
AACCGAGCTGCGTTCTTCATCGATGCAAGAGCCTAGAGATCCGTTGTTGAAAGTTTTTATTTTATTGAAGCAAAAGATTCAGACAATGTTGTTTTAATCAAGTTTTGGTAAATAGTCTTGCCACTGGCAACTCCCGGACTTGGGTTATTCACACAAGCCAAAGGTCTTACACAAGGTAAAACATGTCCAGTGGAAGCAACATGGTAGGTAGACAATGGGATATAAAAAACTAAGAGCAGTTTTTCTTAGTAATGATCCTTCCCGTCCAGGTTCGTACCCTAACCGGTAAAACCG
>S1|FCQD7IX01BPBVB|249|T_GGCTAC|FPY(7-26)|RPN_
GGCTACGCTGCGTTCTTCATCGATGCGAGAGCCAAGAGATCCGTTGCTGAAAGTTGTATATATTATATAGGCACAACATTCTATTAACATACATTGGGGTAAATGAAGCAACATAGACCTGAAAGGTCTACAAAAAGTGCACAGGTGGAGATATAAAGATGACAAGGTGTGCACATGCTCCCTAGAGAACCAGCAACAACCCATCAGGTTTATTTCAATAATGATCCTTCCGCAGGTTCACCTAACCGG
>S1|FCQD7IX01BQ2TI|283|T_AACCGA|FPY(7-26)|RPN_
AACCGAGCTGCGTTCTTCATCGATGCAAGAGCCTAGAGATCCGTTGTTGAAAGTTTTTATTTTATTGAAGCAAAAGATTCAGACAATGTTGTTTTAATCAAGTTTTGGTAAATAGTCTTGCCACTGGCAACTCCCGGACTTGGGTTATTCACACAAGCCAAAGGTCTTACACAAGGTAAAACATGTCCAGTGGAAGCAACATGGTAGGTAGACAATGGGATATAAAAAACTAAGAGCAGTTTTTCAGTAATGATCCTTCCGCAGGTTCACCTACGGTAAACCG
>S1|FCQD7IX01BRAA9|249|T_AACGCG|FPY(7-26)|RPN_
AACGCGGCTGCGTTCTTCATCGATGCGAGAGCCAAGAGATCCGTTGCTGAAAGTTGTATATATTATATAGGCACAACATTCTATTAACATACATTGGGGTAAATGAAGCAACATAGACCTGAAAGGTCTACAAAAAGTGCACAGGTGGAGATATAAAGATGACAAGGTGTGCACATGCTCCCTAGAGAACCAGCAACAACCCATCAGGTTTATTTCAATAATGATCCTTCCGCAGGTTCACCTAACCGG
>S1|FCQD7IX01BRS8Q|251|T_TTCTCG|FPY(7-26)|RPN_
TTCTCGGCTGCGTTCTTCATCGATGCGAGAGCCAAGAGATCCGTTGCTGAAAGTTGTATATTTTCACTTTTTTATCAACATTCTAAACAATGAGGTTGTGTAAAATGACATAGACCCTGAAAGGGCAAAGCCGGCCTTTTGAAGAAGCAAAAGACAACAGCAGTCCCGACTCGAATGAGAGGCTCATTCATTCCAGGGATCTACAAAATGTGCACAGTTGGAAGAAATAATAAATATGAGACAAGCGTGCA
>S1|FCQD7IX01BV6CJ|251|T_GGCTAC|FPY(7-26)|RPN_
GGCTACGCTGCGTTCTTCATCGATGCGAGAGCCAAGAGATCCGTTGCTGAAAGTTGTATATTTTCACTTTTTTATCAACATTCTAAACAATGAGGTTGTGTAAAATGACATAGACCCTGAAAGGGCAAAGCCGGCCTTTTGAAGAAGCAAAAGACAACAGCAGTCCCGACTCGAATGAGAGGCTCATTCATTCCAGGGATCTACAAAATGTGCACAGTTGGAAGAAATAATAAATATGAGACAAGCGTGCA
>S1|FCQD7IX01BTNUO|251|T_TTCTCG|FPY(7-26)|RPN_
TTCTCGGCTGCGTTCTTCATCGATGCGAGAGCCAAGAGATCCGTTGCTGAAAGTTGTATATTTTCACTTTTTTATCAACATTCTAAACAATGAGGTTGTGTAAAATGACATAGACCCTGAAAGGGCAAAGCCGGCCTTTTGAAGAAGCAAAAAGCAACAGCAGTCCCGACTCGAATGAGAGGCTCATTCATTCCAGGGATCTACAAAATGTGCACAGTTGGAAGAAATAATAAATATGAGACAAGCGTGCA
>S1|FCQD7IX01BOJVW|240|T_CCGCTG|FPY(7-26)|RPN_
CCGCTGGCTGCGTTCTTCATCGATGCGAGAGCCAAGAGATCCGTTGCTGAAAGTTGTATATATTATATAGGCACAACATTCTATTAACATACATTGGGGTAAATGAAGCAACATAGACCTGAAAGGTCTACAAAAAGTGCACAGGTGGAGATATAAAGATGACAAGGTGTGCACATGCTCCCTAGAGAACCAGCAACAACCCATCAGGTTTATTTCAATAATGATCCTTCCGCAGGTTCA
>S1|FCQD7IX01BX0B8|284|T_AACAAC|FPY(7-26)|RPN_
AACAACGCTGCGTTCTTCATCGATGCAAGAGCCTAGAGATCCGTTGTTGAAAGTTTTTATTTTATTGAAGCAAAAGATTCAGACAATGTTGTTTTAATCAAGTTTTGGTAAATAGTCTTGCCACTGGCAACTCCCGGACTTGGGTTATTCACACAAGCCAAAGGTCTTACACAAGGTAAAACATGTCCAGTGGAAGCAACATGGTAGGTAGACAATGGGATATAAAAAACTAAGAGCAGTTTTTCTAGTAATGATCCTTCCGCAGGTTCACCTACGGTAAACCG
>S1|FCQD7IX01BSQ1Y|290|T_AGTGTT|FPY(7-26)|RPN_
AGTGTTGCTGCGTTCTTCATCGATGCGAGAACCAAGAGATCCGTTGTTGAAAGTTTTTAACTTTTATTTTTAAATTCAGAAGACTCTAAATACAATATTTTATGTTAACCTTCCGACCAGGCTATACAGCTAACTGTACAGCCAAAACGATCGGAAGCAACAGGTAGTTTAGACAAGGGGTTTGAAACGTATATTCGAATGAATATATATTACTTTTAATTGATCCTTCCGCAGGTTCACCTACGGAAACCTTGTTACGACTTTACTTCCACACTCTGATGGCGCGAGGG
>S1|FCQD7IX01BRCQV|284|T_AACAAC|FPY(7-26)|RPN_
[truncated: 2,433,943 more chars]
