# Supplementary material for: CLOTU: An online pipeline for processing and clustering of 454 amplicon reads into OTUs followed by taxonomic annotation
Source: BMC Bioinformatics. 2011 May 20;12:182. doi: 10.1186/1471-2105-12-182 (PMC3120705; doi:10.1186/1471-2105-12-182)
Supplement: Additional file 4 — Result files for analysis I and II. [file 1471-2105-12-182-S4.ZIP › Analysis_I_II_results/Analysis_I_FR/bc_50_95/stats_log.txt]

####################
##   File Info    ##
####################

Input File (.zip) : ../../454.zip
Tag file name : ../../tags2_n
File list : ../../t_file_list_n

Sequence files in ../../454.zip

-----------------------------
 File name : Sequence count
-----------------------------
1.FCQD7IX01.fna:12486
-----------------------------

Total files(1):12486

"all_dataset" file created with 12486 sequences


########################
##   Tags file info   ##
########################

Total number of tags (Tag-length=6) : 8

Tags	 : AACAAC AACCGA CCGGAA AGTGTT CCGCTG AACGCG GGCTAC TTCTCG
rcTags	 : GTTGTT TCGGTT TTCCGG AACACT CAGCGG CGCGTT GTAGCC CGAGAA 	(Reverse complement of TAGS)
Forward primer	 : GCTGCGTTCTTCATCGATGC (20)
Reverse primer	 : CCTTGTTACGACTTTTACTTCC (22)
Adaptor	 : CTGATGGCGCGAGGGAGGC (19)
Length (TAG+FP+RP) : 47

###########################################
##   Filtering and trimming Parameters   ##
###########################################

Selected input filename : all_dataset

(All rejected sequences goes in file : *.rej file)

---------------------------------------
Parameters Selected:
---------------------------------------

1. Remove sequences if TAG match fail [y|n]      : y
   Allow error for TAG match [num]               : 0
2. Remove sequences if PRIMER match fail [f|m|n] : m
   Allow error for PRIMER match [num]            : 0
   Remove sequences when chimeric [y|n]          : y
3. Remove sequences with Ns [y|n]                : y
4. Remove sequences withe length less than [num] : 150
5. Trim Adaptor [y|n|p]                          : p
6. Trim TAGS and Primers [g|p]                   : g
7. Collapse homopolymers [num|n]                 : 8
8. Remove identical sequences [y|n]              : y

---------------
1. TAGS-MATCH
---------------

REMOVE SEQUENCES WHERE TAG-MATCH FAIL OPTION "ACTIVATED"

Sequences to check in                  : 12486
Number of sequences with matching tags : 12015
Number of sequences with tag error     : 471

~~~~~~~~~~~~~~~~
Accepted : 12015
Rejected : 471
~~~~~~~~~~~~~~~~

------------------------------------------
2. PRIMER/PRIMERS - MATCH
------------------------------------------

REMOVE SEQUENCES WHERE FP & RP MATCH FAIL OPTION "ACTIVATED"

Forward primer (FP) statistics
------------------------------
Number of sequences to search in                                : 12015
Number of sequences with MATCHING Forward primer (*Correct)     : 11751*
Number of sequences with MATCHING Forward primer (*Overlapping) : 1*
Number of sequences with MATCHING Forward primer (*Gap)         : 1*
Number of sequences with NON-MATCHING Forward primer            : 262
Total accepted                                                  : 11753 (11751+1+1)

*Correct     = When Forward primer found immediately after TAG sequence (Ideal location).
*Overlapping = When TAG sequence end and starting bases of Forward primer overlap each other.
*Gap         = When extra bases found in between TAG and FP. These extra bases are not part of either TAG or FP.

Forward and Reverse primer (primers) statistics
-----------------------------------------------
Number of sequences to search in              : 11753
Number of sequences with MATCHING primers     : 3284*
Number of sequences with NON-MATCHING primers : 8468

Chimera check
-------------
Number of chimeric sequences found : 1

*Chemeric sequences filtered away

~~~~~~~~~~~~~~~~
Accepted : 3284
Rejected : 9202
~~~~~~~~~~~~~~~~

------------------------------------------
3. Remove sequences with Ns
------------------------------------------

REMOVE SEQUENCES WITH Ns "ACTIVATED"

Number of sequences to search in  : 3284
Number of sequences ACCEPTED      : 3034*
Number of sequences REJECTED (Ns) : 250

~~~~~~~~~~~~~~~~
Accepted : 3034
Rejected : 9452
~~~~~~~~~~~~~~~~

----------------------------------------
4. Remove short sequences
----------------------------------------

REMOVE SHORT SEQUENCES "ACTIVATED"

Remove sequences with length less than : 150
Number of sequences to search in       : 3034
Number of sequences ACCEPTED           : 3033*
Number of sequences REJECTED           : 1

~~~~~~~~~~~~~~~~
Accepted : 3033
Rejected : 9453
~~~~~~~~~~~~~~~~

Rejected sequences statistics
-----------------------------
Total number of sequences REJECTED : 9453

Rejected sequences with Ns statistics
--------------------------------------
Number of sequences with 1 Ns   : 971
Number of sequences with 2 Ns   : 210
Number of sequences with > 3 Ns : 150
Total sequences with Ns         : 1331

Rejected short sequences statistics
------------------------------------
Total Sequence less than 150 : 545

Brief statistics
------------------
TSeq	Range	Ns	150	<150+Ns	<150-Ns
9453	43-365	1331	546	229	317

------------------------------------------
3. TRIMMING (TAGS+PRIMERS+ADAPTORS)
------------------------------------------

Trim  Adaptors
--------------

TRIM ADAPTOR OPTION "ACTIVATED"

ADAPTOR MATCH FULL & PARTIAL BOTH "ACTIVATED"

Sequences to search in                                        : 3033
Number of sequences where ADAPTOR (FULL) removed              : 459
Number of sequences where ADAPTOR (PARTIAL+FULL+LONG) removed : 2944 (2253 + 459 + 232)
Number of sequences where ADAPTOR match fail                  : 89
Number of sequences where ADAPTOR found is not at the end     : 0
TOTAL (PARTIAL+FULL+LONG+FAIL)                                : 3033 (2253 + 459 + 232 + 89)

*ADAPTOR removed in 2944 sequences out of 3033 sequences

Trim  Tags or/and Primers
-------------------------

TRIM TAG+PRIMER OPTION "ACTIVATED"

TRIM TAGS "ACTIVATED"

Sequences to search in     : 3033
Tags removed from start    : 0
Tags removed from both end : 3033

Collapse homopolymer
--------------------

COLLAPSE HOMOPOLYMER OPTION "ACTIVATED"

Sequences to search in                    = 3033

Brief statistics of homopolymers in entire dataset
----------------------------------------------------
Total count of homopolymers with length 6 = 93
Total count of homopolymers with length 7 = 7
Total count of homopolymers with length 8 = 0
Total count of homopolymers with length 9 = 1
Total count of homopolymers with length 10 = 0
Total count of homopolymers with length 11 = 0
Total count of homopolymers with length 12 = 0
Total count of homopolymers with length 13 = 0
Totat count of homopolymers with length range (6 to 12) = 101

Homopolymers with length >=8 found in 1 sequences

-------------------------
Remove duplicate sequence
-------------------------

REMOVE DUPLICATE SEQUENCES OPTION "ACTIVATED"

Sequences to check in :3033
TAGS	BR	AR
AACAAC	482	93
AACCGA	375	86
CCGGAA	1066	62
AGTGTT	1064	78
CCGCTG	1	1
AACGCG	3	3
GGCTAC	16	5
TTCTCG	26	11
-----------------------
Total D:3033	U:339
Duplicate sequences removed : 2694

*BR - Number of sequences before removing duplicates
*AR - Number of sequences after removing duplicates

~~~~~~~~~~~~~~~~
Total Seqs : 12486
Duplicates : 2694
* Accepted : 339
* Rejected : 9453
~~~~~~~~~~~~~~~~

#################
##   Cluster   ##
#################

BLASTCLUST PROGRAM

Parameter selected for BLASTCLUST

Sequence type [n|p])         : n
Sequence coverage% [num]     : 50
Sequence identity% [num]     : 95
Remove single singleton[y|n] : n

cluster info
------------


TOTAL: 12 Cluster = 339 (UNIQ) = 3033 (WITH DUPLICATES)

Remove singletons "IGNORED"

Total number of singletons : 4
Total number of sequences ready for BLAST : 12


################
##   Matrix   ##
################


Created "matrix_table_1.xls" file for detailed statitsics of each tags in all the samples and clusters
