# Supplementary material for: CLOTU: An online pipeline for processing and clustering of 454 amplicon reads into OTUs followed by taxonomic annotation
Source: BMC Bioinformatics. 2011 May 20;12:182. doi: 10.1186/1471-2105-12-182 (PMC3120705; doi:10.1186/1471-2105-12-182)
Supplement: Additional file 4 — Result files for analysis I and II. [file 1471-2105-12-182-S4.ZIP › Analysis_I_II_results/Analysis_I_FR/bc_50_98/cluster_info.txt]

Cluster 1 = 172 = 2461
Cluster 2 = 105 = 421
Cluster 3 = 17 = 70
Cluster 4 = 7 = 19
Cluster 5 = 7 = 15
Cluster 6 = 6 = 9
Cluster 7 = 4 = 9
Cluster 8 = 8 = 8
Cluster 9 = 2 = 6
Cluster 10 = 3 = 4
Cluster 11 = 2 = 3
Cluster 12 = 1 = 3
Cluster 13 = 1 = 1
Cluster 14 = 1 = 1
Cluster 15 = 1 = 1
Cluster 16 = 1 = 1
Cluster 17 = 1 = 1

TOTAL: 17 Cluster = 339 (UNIQ) = 3033 (WITH DUPLICATES)

Total number of singletons : 5
