# Supplementary material for: CLOTU: An online pipeline for processing and clustering of 454 amplicon reads into OTUs followed by taxonomic annotation
Source: BMC Bioinformatics. 2011 May 20;12:182. doi: 10.1186/1471-2105-12-182 (PMC3120705; doi:10.1186/1471-2105-12-182)
Supplement: Additional file 4 — Result files for analysis I and II. [file 1471-2105-12-182-S4.ZIP › Analysis_I_II_results/Analysis_I_FR/bc_50_98/outfile_BP.xls]

Accession	DB	Score	E-Value	Query-seq-len	Hit-seq-len	Overlap	Ovlap%	Identity	Strand	Hit-seq-name	Query-seq
HM036637.1	gb	329	5e-87	268	545	214	80%	203/214 (94%)	+/-	Fungal sp. NS176A internal transcribed spacer 1	S1|FCQD7IX01BRWNA|299|T_CCGGAA|FPY(7-26)|RPY(253-274)|rT_TTCCGG|AL|GTB|D_2461_|268|C1|
AJ410863.1	emb	283	3e-73	268	516	203	76%	190/203 (93%)	+/-	Ectomycorrhizal isolate ECM 189 internal partial internal transcribed spacer 1 (ITS1)	S1|FCQD7IX01BRWNA|299|T_CCGGAA|FPY(7-26)|RPY(253-274)|rT_TTCCGG|AL|GTB|D_2461_|268|C1|
Total_hit:50	Uncultured:22
Accession	DB	Score	E-Value	Query-seq-len	Hit-seq-len	Overlap	Ovlap%	Identity	Strand	Hit-seq-name	Query-seq
NO-HIT	-	-	-	-	-	-	-	-	-	-	S1|FCQD7IX01BRAKS|240|T_AACCGA|FPY(7-26)|RPY(194-215)|rT_TCGGTT|AR|GTB|D_421_|209|C2|
Total_hit:50	Uncultured:50
Accession	DB	Score	E-Value	Query-seq-len	Hit-seq-len	Overlap	Ovlap%	Identity	Strand	Hit-seq-name	Query-seq
NO-HIT	-	-	-	-	-	-	-	-	-	-	S1|FCQD7IX01BL8TI|261|T_AACCGA|FPY(7-26)|RPY(235-256)|rTPN|AN|GTB|D_70_|250|C3|
Total_hit:50	Uncultured:35
Accession	DB	Score	E-Value	Query-seq-len	Hit-seq-len	Overlap	Ovlap%	Identity	Strand	Hit-seq-name	Query-seq
AM980841.1	emb	369	4e-99	217	844	212	98%	207/212 (97%)	+/-	Glomus intraradices 18S rRNA gene (partial)	S1|FCQD7IX01BZL6N|248|T_AACAAC|FPY(7-26)|RPY(202-223)|rT_GTTGTT|AR|GTB|D_19_|217|C4|
FM865610.1	emb	363	3e-97	217	1477	213	98%	207/213 (97%)	+/-	Glomus sp. Att690-9 18S rRNA gene (partial)	S1|FCQD7IX01BZL6N|248|T_AACAAC|FPY(7-26)|RPY(202-223)|rT_GTTGTT|AR|GTB|D_19_|217|C4|
FM865608.1	emb	363	3e-97	217	1479	213	98%	207/213 (97%)	+/-	Glomus sp. Att690-9 18S rRNA gene (partial)	S1|FCQD7IX01BZL6N|248|T_AACAAC|FPY(7-26)|RPY(202-223)|rT_GTTGTT|AR|GTB|D_19_|217|C4|
FM865555.1	emb	363	3e-97	217	1478	213	98%	207/213 (97%)	+/-	Glomus sp. Att1192-44 18S rRNA gene (partial)	S1|FCQD7IX01BZL6N|248|T_AACAAC|FPY(7-26)|RPY(202-223)|rT_GTTGTT|AR|GTB|D_19_|217|C4|
FM865609.1	emb	357	2e-95	217	1485	213	98%	206/213 (96%)	+/-	Glomus sp. Att690-9 18S rRNA gene (partial)	S1|FCQD7IX01BZL6N|248|T_AACAAC|FPY(7-26)|RPY(202-223)|rT_GTTGTT|AR|GTB|D_19_|217|C4|
FM865616.1	emb	355	7e-95	217	1772	213	98%	206/213 (96%)	+/-	Glomus sp. Att1192-27 18S rRNA gene (partial)	S1|FCQD7IX01BZL6N|248|T_AACAAC|FPY(7-26)|RPY(202-223)|rT_GTTGTT|AR|GTB|D_19_|217|C4|
FM865615.1	emb	355	7e-95	217	1772	213	98%	206/213 (96%)	+/-	Glomus sp. Att1192-27 18S rRNA gene (partial)	S1|FCQD7IX01BZL6N|248|T_AACAAC|FPY(7-26)|RPY(202-223)|rT_GTTGTT|AR|GTB|D_19_|217|C4|
FM865614.1	emb	355	7e-95	217	1771	213	98%	206/213 (96%)	+/-	Glomus sp. Att1192-27 18S rRNA gene (partial)	S1|FCQD7IX01BZL6N|248|T_AACAAC|FPY(7-26)|RPY(202-223)|rT_GTTGTT|AR|GTB|D_19_|217|C4|
FM865612.1	emb	355	7e-95	217	1774	213	98%	206/213 (96%)	+/-	Glomus sp. Att1192-27 18S rRNA gene (partial)	S1|FCQD7IX01BZL6N|248|T_AACAAC|FPY(7-26)|RPY(202-223)|rT_GTTGTT|AR|GTB|D_19_|217|C4|
FM865558.1	emb	355	7e-95	217	1477	213	98%	206/213 (96%)	+/-	Glomus sp. Att1192-44 18S rRNA gene (partial)	S1|FCQD7IX01BZL6N|248|T_AACAAC|FPY(7-26)|RPY(202-223)|rT_GTTGTT|AR|GTB|D_19_|217|C4|
FM865551.1	emb	355	7e-95	217	1476	213	98%	206/213 (96%)	+/-	Glomus sp. Att1192-44 18S rRNA gene (partial)	S1|FCQD7IX01BZL6N|248|T_AACAAC|FPY(7-26)|RPY(202-223)|rT_GTTGTT|AR|GTB|D_19_|217|C4|
FM865617.1	emb	349	4e-93	217	1785	213	98%	205/213 (96%)	+/-	Glomus sp. Att1192-27 18S rRNA gene (partial)	S1|FCQD7IX01BZL6N|248|T_AACAAC|FPY(7-26)|RPY(202-223)|rT_GTTGTT|AR|GTB|D_19_|217|C4|
FM865611.1	emb	349	4e-93	217	1780	213	98%	205/213 (96%)	+/-	Glomus sp. Att1192-27 18S rRNA gene (partial)	S1|FCQD7IX01BZL6N|248|T_AACAAC|FPY(7-26)|RPY(202-223)|rT_GTTGTT|AR|GTB|D_19_|217|C4|
AM980845.1	emb	349	4e-93	217	864	213	98%	206/213 (96%)	+/-	Glomus intraradices 18S rRNA gene (partial)	S1|FCQD7IX01BZL6N|248|T_AACAAC|FPY(7-26)|RPY(202-223)|rT_GTTGTT|AR|GTB|D_19_|217|C4|
FM865552.1	emb	345	6e-92	217	1477	213	98%	203/213 (95%)	+/-	Glomus sp. Att1192-44 18S rRNA gene (partial)	S1|FCQD7IX01BZL6N|248|T_AACAAC|FPY(7-26)|RPY(202-223)|rT_GTTGTT|AR|GTB|D_19_|217|C4|
FM865557.1	emb	343	3e-91	217	1476	213	98%	205/213 (96%)	+/-	Glomus sp. Att1192-44 18S rRNA gene (partial)	S1|FCQD7IX01BZL6N|248|T_AACAAC|FPY(7-26)|RPY(202-223)|rT_GTTGTT|AR|GTB|D_19_|217|C4|
FM865556.1	emb	343	3e-91	217	1476	213	98%	205/213 (96%)	+/-	Glomus sp. Att1192-44 18S rRNA gene (partial)	S1|FCQD7IX01BZL6N|248|T_AACAAC|FPY(7-26)|RPY(202-223)|rT_GTTGTT|AR|GTB|D_19_|217|C4|
FM865554.1	emb	343	3e-91	217	1477	213	98%	205/213 (96%)	+/-	Glomus sp. Att1192-44 18S rRNA gene (partial)	S1|FCQD7IX01BZL6N|248|T_AACAAC|FPY(7-26)|RPY(202-223)|rT_GTTGTT|AR|GTB|D_19_|217|C4|
FM865553.1	emb	343	3e-91	217	1478	213	98%	205/213 (96%)	+/-	Glomus sp. Att1192-44 18S rRNA gene (partial)	S1|FCQD7IX01BZL6N|248|T_AACAAC|FPY(7-26)|RPY(202-223)|rT_GTTGTT|AR|GTB|D_19_|217|C4|
FM865550.1	emb	343	3e-91	217	1475	213	98%	205/213 (96%)	+/-	Glomus sp. Att1192-44 18S rRNA gene (partial)	S1|FCQD7IX01BZL6N|248|T_AACAAC|FPY(7-26)|RPY(202-223)|rT_GTTGTT|AR|GTB|D_19_|217|C4|
AJ567737.1	emb	343	3e-91	217	591	216	100%	209/216 (96%)	+/-	Glomus intraradices 18S rRNA gene (partial)	S1|FCQD7IX01BZL6N|248|T_AACAAC|FPY(7-26)|RPY(202-223)|rT_GTTGTT|AR|GTB|D_19_|217|C4|
AM980847.1	emb	341	1e-90	217	820	214	99%	206/214 (96%)	+/-	Glomus intraradices 18S rRNA gene (partial)	S1|FCQD7IX01BZL6N|248|T_AACAAC|FPY(7-26)|RPY(202-223)|rT_GTTGTT|AR|GTB|D_19_|217|C4|
AJ567761.1	emb	339	4e-90	217	589	213	98%	205/213 (96%)	+/-	Glomus intraradices 18S rRNA gene (partial)	S1|FCQD7IX01BZL6N|248|T_AACAAC|FPY(7-26)|RPY(202-223)|rT_GTTGTT|AR|GTB|D_19_|217|C4|
AJ567773.1	emb	337	2e-89	217	586	211	97%	202/211 (95%)	+/-	Glomus intraradices 18S rRNA gene (partial)	S1|FCQD7IX01BZL6N|248|T_AACAAC|FPY(7-26)|RPY(202-223)|rT_GTTGTT|AR|GTB|D_19_|217|C4|
AJ567763.1	emb	337	2e-89	217	584	217	100%	207/217 (95%)	+/-	Glomus intraradices 18S rRNA gene (partial)	S1|FCQD7IX01BZL6N|248|T_AACAAC|FPY(7-26)|RPY(202-223)|rT_GTTGTT|AR|GTB|D_19_|217|C4|
FM865613.1	emb	335	6e-89	217	1778	213	98%	204/213 (95%)	+/-	Glomus sp. Att1192-27 18S rRNA gene (partial)	S1|FCQD7IX01BZL6N|248|T_AACAAC|FPY(7-26)|RPY(202-223)|rT_GTTGTT|AR|GTB|D_19_|217|C4|
FJ009595.1	gb	335	6e-89	217	2044	213	98%	204/213 (95%)	+/-	Glomus intraradices clone 05 18S ribosomal RNA gene and internal transcribed spacer 1	S1|FCQD7IX01BZL6N|248|T_AACAAC|FPY(7-26)|RPY(202-223)|rT_GTTGTT|AR|GTB|D_19_|217|C4|
AJ567764.1	emb	335	6e-89	217	587	213	98%	204/213 (95%)	+/-	Glomus intraradices 18S rRNA gene (partial)	S1|FCQD7IX01BZL6N|248|T_AACAAC|FPY(7-26)|RPY(202-223)|rT_GTTGTT|AR|GTB|D_19_|217|C4|
AJ567738.1	emb	333	2e-88	217	590	216	100%	206/216 (95%)	+/-	Glomus intraradices 18S rRNA gene (partial)	S1|FCQD7IX01BZL6N|248|T_AACAAC|FPY(7-26)|RPY(202-223)|rT_GTTGTT|AR|GTB|D_19_|217|C4|
FJ009618.1	gb	329	4e-87	217	2044	213	98%	203/213 (95%)	+/-	Glomus irregulare clone 14 18S ribosomal RNA gene and internal transcribed spacer 1	S1|FCQD7IX01BZL6N|248|T_AACAAC|FPY(7-26)|RPY(202-223)|rT_GTTGTT|AR|GTB|D_19_|217|C4|
Total_hit:50	Uncultured:20
Accession	DB	Score	E-Value	Query-seq-len	Hit-seq-len	Overlap	Ovlap%	Identity	Strand	Hit-seq-name	Query-seq
AJ567767.1	emb	404	e-110	216	583	212	98%	210/212 (99%)	+/-	Glomus intraradices 18S rRNA gene (partial)	S1|FCQD7IX01BP38C|247|T_AACCGA|FPY(7-26)|RPY(201-222)|rT_TCGGTT|AR|GTB|D_15_|216|C5|
AJ567739.1	emb	339	4e-90	216	576	212	98%	203/212 (95%)	+/-	Glomus intraradices 18S rRNA gene (partial)	S1|FCQD7IX01BP38C|247|T_AACCGA|FPY(7-26)|RPY(201-222)|rT_TCGGTT|AR|GTB|D_15_|216|C5|
AM980841.1	emb	311	9e-82	216	844	213	99%	201/213 (94%)	+/-	Glomus intraradices 18S rRNA gene (partial)	S1|FCQD7IX01BP38C|247|T_AACCGA|FPY(7-26)|RPY(201-222)|rT_TCGGTT|AR|GTB|D_15_|216|C5|
FM865610.1	emb	305	6e-80	216	1477	214	99%	201/214 (93%)	+/-	Glomus sp. Att690-9 18S rRNA gene (partial)	S1|FCQD7IX01BP38C|247|T_AACCGA|FPY(7-26)|RPY(201-222)|rT_TCGGTT|AR|GTB|D_15_|216|C5|
FM865608.1	emb	305	6e-80	216	1479	214	99%	201/214 (93%)	+/-	Glomus sp. Att690-9 18S rRNA gene (partial)	S1|FCQD7IX01BP38C|247|T_AACCGA|FPY(7-26)|RPY(201-222)|rT_TCGGTT|AR|GTB|D_15_|216|C5|
FM865555.1	emb	305	6e-80	216	1478	214	99%	201/214 (93%)	+/-	Glomus sp. Att1192-44 18S rRNA gene (partial)	S1|FCQD7IX01BP38C|247|T_AACCGA|FPY(7-26)|RPY(201-222)|rT_TCGGTT|AR|GTB|D_15_|216|C5|
AM980845.1	emb	305	6e-80	216	864	212	98%	200/212 (94%)	+/-	Glomus intraradices 18S rRNA gene (partial)	S1|FCQD7IX01BP38C|247|T_AACCGA|FPY(7-26)|RPY(201-222)|rT_TCGGTT|AR|GTB|D_15_|216|C5|
AJ567761.1	emb	305	6e-80	216	589	212	98%	199/212 (93%)	+/-	Glomus intraradices 18S rRNA gene (partial)	S1|FCQD7IX01BP38C|247|T_AACCGA|FPY(7-26)|RPY(201-222)|rT_TCGGTT|AR|GTB|D_15_|216|C5|
FM865557.1	emb	301	9e-79	216	1476	214	99%	201/214 (93%)	+/-	Glomus sp. Att1192-44 18S rRNA gene (partial)	S1|FCQD7IX01BP38C|247|T_AACCGA|FPY(7-26)|RPY(201-222)|rT_TCGGTT|AR|GTB|D_15_|216|C5|
FM865556.1	emb	301	9e-79	216	1476	214	99%	201/214 (93%)	+/-	Glomus sp. Att1192-44 18S rRNA gene (partial)	S1|FCQD7IX01BP38C|247|T_AACCGA|FPY(7-26)|RPY(201-222)|rT_TCGGTT|AR|GTB|D_15_|216|C5|
FM865554.1	emb	301	9e-79	216	1477	214	99%	201/214 (93%)	+/-	Glomus sp. Att1192-44 18S rRNA gene (partial)	S1|FCQD7IX01BP38C|247|T_AACCGA|FPY(7-26)|RPY(201-222)|rT_TCGGTT|AR|GTB|D_15_|216|C5|
FM865553.1	emb	301	9e-79	216	1478	214	99%	201/214 (93%)	+/-	Glomus sp. Att1192-44 18S rRNA gene (partial)	S1|FCQD7IX01BP38C|247|T_AACCGA|FPY(7-26)|RPY(201-222)|rT_TCGGTT|AR|GTB|D_15_|216|C5|
FM865550.1	emb	301	9e-79	216	1475	214	99%	201/214 (93%)	+/-	Glomus sp. Att1192-44 18S rRNA gene (partial)	S1|FCQD7IX01BP38C|247|T_AACCGA|FPY(7-26)|RPY(201-222)|rT_TCGGTT|AR|GTB|D_15_|216|C5|
AM980848.1	emb	301	9e-79	216	839	214	99%	201/214 (93%)	+/-	Glomus intraradices 18S rRNA gene (partial)	S1|FCQD7IX01BP38C|247|T_AACCGA|FPY(7-26)|RPY(201-222)|rT_TCGGTT|AR|GTB|D_15_|216|C5|
AJ567738.1	emb	299	3e-78	216	590	214	99%	201/214 (93%)	+/-	Glomus intraradices 18S rRNA gene (partial)	S1|FCQD7IX01BP38C|247|T_AACCGA|FPY(7-26)|RPY(201-222)|rT_TCGGTT|AR|GTB|D_15_|216|C5|
FM865616.1	emb	297	1e-77	216	1772	214	99%	200/214 (93%)	+/-	Glomus sp. Att1192-27 18S rRNA gene (partial)	S1|FCQD7IX01BP38C|247|T_AACCGA|FPY(7-26)|RPY(201-222)|rT_TCGGTT|AR|GTB|D_15_|216|C5|
FM865615.1	emb	297	1e-77	216	1772	214	99%	200/214 (93%)	+/-	Glomus sp. Att1192-27 18S rRNA gene (partial)	S1|FCQD7IX01BP38C|247|T_AACCGA|FPY(7-26)|RPY(201-222)|rT_TCGGTT|AR|GTB|D_15_|216|C5|
FM865614.1	emb	297	1e-77	216	1771	214	99%	200/214 (93%)	+/-	Glomus sp. Att1192-27 18S rRNA gene (partial)	S1|FCQD7IX01BP38C|247|T_AACCGA|FPY(7-26)|RPY(201-222)|rT_TCGGTT|AR|GTB|D_15_|216|C5|
FM865612.1	emb	297	1e-77	216	1774	214	99%	200/214 (93%)	+/-	Glomus sp. Att1192-27 18S rRNA gene (partial)	S1|FCQD7IX01BP38C|247|T_AACCGA|FPY(7-26)|RPY(201-222)|rT_TCGGTT|AR|GTB|D_15_|216|C5|
FM865609.1	emb	297	1e-77	216	1485	214	99%	201/214 (93%)	+/-	Glomus sp. Att690-9 18S rRNA gene (partial)	S1|FCQD7IX01BP38C|247|T_AACCGA|FPY(7-26)|RPY(201-222)|rT_TCGGTT|AR|GTB|D_15_|216|C5|
FM865558.1	emb	297	1e-77	216	1477	214	99%	200/214 (93%)	+/-	Glomus sp. Att1192-44 18S rRNA gene (partial)	S1|FCQD7IX01BP38C|247|T_AACCGA|FPY(7-26)|RPY(201-222)|rT_TCGGTT|AR|GTB|D_15_|216|C5|
FM865551.1	emb	297	1e-77	216	1476	214	99%	200/214 (93%)	+/-	Glomus sp. Att1192-44 18S rRNA gene (partial)	S1|FCQD7IX01BP38C|247|T_AACCGA|FPY(7-26)|RPY(201-222)|rT_TCGGTT|AR|GTB|D_15_|216|C5|
FM865613.1	emb	293	2e-76	216	1778	214	99%	200/214 (93%)	+/-	Glomus sp. Att1192-27 18S rRNA gene (partial)	S1|FCQD7IX01BP38C|247|T_AACCGA|FPY(7-26)|RPY(201-222)|rT_TCGGTT|AR|GTB|D_15_|216|C5|
AJ567764.1	emb	293	2e-76	216	587	214	99%	200/214 (93%)	+/-	Glomus intraradices 18S rRNA gene (partial)	S1|FCQD7IX01BP38C|247|T_AACCGA|FPY(7-26)|RPY(201-222)|rT_TCGGTT|AR|GTB|D_15_|216|C5|
AJ567768.1	emb	291	8e-76	216	595	213	99%	201/213 (94%)	+/-	Glomus intraradices 18S rRNA gene (partial)	S1|FCQD7IX01BP38C|247|T_AACCGA|FPY(7-26)|RPY(201-222)|rT_TCGGTT|AR|GTB|D_15_|216|C5|
FJ009595.1	gb	289	3e-75	216	2044	212	98%	199/212 (93%)	+/-	Glomus intraradices clone 05 18S ribosomal RNA gene and internal transcribed spacer 1	S1|FCQD7IX01BP38C|247|T_AACCGA|FPY(7-26)|RPY(201-222)|rT_TCGGTT|AR|GTB|D_15_|216|C5|
FM865552.1	emb	287	1e-74	216	1477	214	99%	197/214 (92%)	+/-	Glomus sp. Att1192-44 18S rRNA gene (partial)	S1|FCQD7IX01BP38C|247|T_AACCGA|FPY(7-26)|RPY(201-222)|rT_TCGGTT|AR|GTB|D_15_|216|C5|
AJ567773.1	emb	287	1e-74	216	586	211	98%	198/211 (93%)	+/-	Glomus intraradices 18S rRNA gene (partial)	S1|FCQD7IX01BP38C|247|T_AACCGA|FPY(7-26)|RPY(201-222)|rT_TCGGTT|AR|GTB|D_15_|216|C5|
FJ009618.1	gb	285	5e-74	216	2044	214	99%	200/214 (93%)	+/-	Glomus irregulare clone 14 18S ribosomal RNA gene and internal transcribed spacer 1	S1|FCQD7IX01BP38C|247|T_AACCGA|FPY(7-26)|RPY(201-222)|rT_TCGGTT|AR|GTB|D_15_|216|C5|
FJ009617.1	gb	285	5e-74	216	2043	214	99%	200/214 (93%)	+/-	Glomus irregulare clone 13 18S ribosomal RNA gene and internal transcribed spacer 1	S1|FCQD7IX01BP38C|247|T_AACCGA|FPY(7-26)|RPY(201-222)|rT_TCGGTT|AR|GTB|D_15_|216|C5|
FJ009616.1	gb	285	5e-74	216	2044	214	99%	200/214 (93%)	+/-	Glomus irregulare clone 12 18S ribosomal RNA gene and internal transcribed spacer 1	S1|FCQD7IX01BP38C|247|T_AACCGA|FPY(7-26)|RPY(201-222)|rT_TCGGTT|AR|GTB|D_15_|216|C5|
FJ009615.1	gb	285	5e-74	216	2044	214	99%	200/214 (93%)	+/-	Glomus irregulare clone 11 18S ribosomal RNA gene and internal transcribed spacer 1	S1|FCQD7IX01BP38C|247|T_AACCGA|FPY(7-26)|RPY(201-222)|rT_TCGGTT|AR|GTB|D_15_|216|C5|
FJ009613.1	gb	285	5e-74	216	2044	214	99%	200/214 (93%)	+/-	Glomus irregulare clone 09 18S ribosomal RNA gene and internal transcribed spacer 1	S1|FCQD7IX01BP38C|247|T_AACCGA|FPY(7-26)|RPY(201-222)|rT_TCGGTT|AR|GTB|D_15_|216|C5|
Total_hit:50	Uncultured:17
Accession	DB	Score	E-Value	Query-seq-len	Hit-seq-len	Overlap	Ovlap%	Identity	Strand	Hit-seq-name	Query-seq
EU326165.1	gb	381	e-102	258	646	221	86%	213/221 (96%)	+/-	Inocybe ochroalba isolate 254 18S ribosomal RNA gene	S1|FCQD7IX01BOZ3H|290|T_TTCTCG|FPY(7-26)|RPY(243-264)|rT_CGAGAA|AL|GTB|D_9_|258|C6|
EU563602.1	gb	212	8e-52	258	593	253	98%	220/253 (86%)	+/-	Fungal sp. 229c2h 18S ribosomal RNA gene	S1|FCQD7IX01BOZ3H|290|T_TTCTCG|FPY(7-26)|RPY(243-264)|rT_CGAGAA|AL|GTB|D_9_|258|C6|
AF502893.1	gb	155	2e-34	258	573	138	53%	124/138 (89%)	+/-	Leaf litter ascomycete strain its412 isolate 1000270417 internal transcribed spacer 1	S1|FCQD7IX01BOZ3H|290|T_TTCTCG|FPY(7-26)|RPY(243-264)|rT_CGAGAA|AL|GTB|D_9_|258|C6|
EU040223.1	gb	153	6e-34	258	1536	144	56%	128/144 (88%)	+/-	Phlogicylindrium eucalyptorum strain CBS 120221 18S ribosomal RNA gene	S1|FCQD7IX01BOZ3H|290|T_TTCTCG|FPY(7-26)|RPY(243-264)|rT_CGAGAA|AL|GTB|D_9_|258|C6|
GQ303287.1	gb	147	4e-32	258	623	133	52%	119/133 (89%)	+/-	Polyscytalum algarvense culture-collection CBS:124770 18S ribosomal RNA gene	S1|FCQD7IX01BOZ3H|290|T_TTCTCG|FPY(7-26)|RPY(243-264)|rT_CGAGAA|AL|GTB|D_9_|258|C6|
GU062295.1	gb	141	2e-30	258	545	147	57%	130/147 (88%)	+/-	Diatrypella pulvinata isolate I324 18S ribosomal RNA gene	S1|FCQD7IX01BOZ3H|290|T_TTCTCG|FPY(7-26)|RPY(243-264)|rT_CGAGAA|AL|GTB|D_9_|258|C6|
Total_hit:50	Uncultured:30
Accession	DB	Score	E-Value	Query-seq-len	Hit-seq-len	Overlap	Ovlap%	Identity	Strand	Hit-seq-name	Query-seq
NO-HIT	-	-	-	-	-	-	-	-	-	-	S1|FCQD7IX01BVRHE|233|T_AACCGA|FPY(7-26)|RPY(187-208)|rT_TCGGTT|AR|GTB|D_9_|202|C7|
Total_hit:50	Uncultured:50
Accession	DB	Score	E-Value	Query-seq-len	Hit-seq-len	Overlap	Ovlap%	Identity	Strand	Hit-seq-name	Query-seq
AJ567769.1	emb	377	e-101	210	588	206	98%	204/206 (99%)	+/-	Glomus intraradices 18S rRNA gene (partial)	S1|FCQD7IX01BZRWN|241|T_TTCTCG|FPY(7-26)|RPY(195-216)|rT_CGAGAA|AR|GTB|D_8_|210|C8|
AJ567770.1	emb	369	4e-99	210	582	206	98%	203/206 (98%)	+/-	Glomus intraradices 18S rRNA gene (partial)	S1|FCQD7IX01BZRWN|241|T_TTCTCG|FPY(7-26)|RPY(195-216)|rT_CGAGAA|AR|GTB|D_8_|210|C8|
AJ504640.1	emb	365	7e-98	210	570	200	95%	198/200 (99%)	+/-	Glomus sp. 1v17.1 partial 18S rRNA gene	S1|FCQD7IX01BZRWN|241|T_TTCTCG|FPY(7-26)|RPY(195-216)|rT_CGAGAA|AR|GTB|D_8_|210|C8|
AM980845.1	emb	345	6e-92	210	864	209	100%	204/209 (97%)	+/-	Glomus intraradices 18S rRNA gene (partial)	S1|FCQD7IX01BZRWN|241|T_TTCTCG|FPY(7-26)|RPY(195-216)|rT_CGAGAA|AR|GTB|D_8_|210|C8|
FM865557.1	emb	341	1e-90	210	1476	208	99%	203/208 (97%)	+/-	Glomus sp. Att1192-44 18S rRNA gene (partial)	S1|FCQD7IX01BZRWN|241|T_TTCTCG|FPY(7-26)|RPY(195-216)|rT_CGAGAA|AR|GTB|D_8_|210|C8|
FM865556.1	emb	341	1e-90	210	1476	208	99%	203/208 (97%)	+/-	Glomus sp. Att1192-44 18S rRNA gene (partial)	S1|FCQD7IX01BZRWN|241|T_TTCTCG|FPY(7-26)|RPY(195-216)|rT_CGAGAA|AR|GTB|D_8_|210|C8|
FM865554.1	emb	341	1e-90	210	1477	208	99%	203/208 (97%)	+/-	Glomus sp. Att1192-44 18S rRNA gene (partial)	S1|FCQD7IX01BZRWN|241|T_TTCTCG|FPY(7-26)|RPY(195-216)|rT_CGAGAA|AR|GTB|D_8_|210|C8|
FM865553.1	emb	341	1e-90	210	1478	208	99%	203/208 (97%)	+/-	Glomus sp. Att1192-44 18S rRNA gene (partial)	S1|FCQD7IX01BZRWN|241|T_TTCTCG|FPY(7-26)|RPY(195-216)|rT_CGAGAA|AR|GTB|D_8_|210|C8|
FM865550.1	emb	341	1e-90	210	1475	208	99%	203/208 (97%)	+/-	Glomus sp. Att1192-44 18S rRNA gene (partial)	S1|FCQD7IX01BZRWN|241|T_TTCTCG|FPY(7-26)|RPY(195-216)|rT_CGAGAA|AR|GTB|D_8_|210|C8|
AM980848.1	emb	335	6e-89	210	839	208	99%	201/208 (96%)	+/-	Glomus intraradices 18S rRNA gene (partial)	S1|FCQD7IX01BZRWN|241|T_TTCTCG|FPY(7-26)|RPY(195-216)|rT_CGAGAA|AR|GTB|D_8_|210|C8|
FM865613.1	emb	333	2e-88	210	1778	208	99%	202/208 (97%)	+/-	Glomus sp. Att1192-27 18S rRNA gene (partial)	S1|FCQD7IX01BZRWN|241|T_TTCTCG|FPY(7-26)|RPY(195-216)|rT_CGAGAA|AR|GTB|D_8_|210|C8|
AJ567764.1	emb	333	2e-88	210	587	208	99%	202/208 (97%)	+/-	Glomus intraradices 18S rRNA gene (partial)	S1|FCQD7IX01BZRWN|241|T_TTCTCG|FPY(7-26)|RPY(195-216)|rT_CGAGAA|AR|GTB|D_8_|210|C8|
FM865610.1	emb	327	1e-86	210	1477	211	100%	204/211 (96%)	+/-	Glomus sp. Att690-9 18S rRNA gene (partial)	S1|FCQD7IX01BZRWN|241|T_TTCTCG|FPY(7-26)|RPY(195-216)|rT_CGAGAA|AR|GTB|D_8_|210|C8|
FM865608.1	emb	327	1e-86	210	1479	211	100%	204/211 (96%)	+/-	Glomus sp. Att690-9 18S rRNA gene (partial)	S1|FCQD7IX01BZRWN|241|T_TTCTCG|FPY(7-26)|RPY(195-216)|rT_CGAGAA|AR|GTB|D_8_|210|C8|
FM865555.1	emb	327	1e-86	210	1478	211	100%	204/211 (96%)	+/-	Glomus sp. Att1192-44 18S rRNA gene (partial)	S1|FCQD7IX01BZRWN|241|T_TTCTCG|FPY(7-26)|RPY(195-216)|rT_CGAGAA|AR|GTB|D_8_|210|C8|
FJ009618.1	gb	325	6e-86	210	2044	208	99%	202/208 (97%)	+/-	Glomus irregulare clone 14 18S ribosomal RNA gene and internal transcribed spacer 1	S1|FCQD7IX01BZRWN|241|T_TTCTCG|FPY(7-26)|RPY(195-216)|rT_CGAGAA|AR|GTB|D_8_|210|C8|
FJ009617.1	gb	325	6e-86	210	2043	208	99%	202/208 (97%)	+/-	Glomus irregulare clone 13 18S ribosomal RNA gene and internal transcribed spacer 1	S1|FCQD7IX01BZRWN|241|T_TTCTCG|FPY(7-26)|RPY(195-216)|rT_CGAGAA|AR|GTB|D_8_|210|C8|
FJ009616.1	gb	325	6e-86	210	2044	208	99%	202/208 (97%)	+/-	Glomus irregulare clone 12 18S ribosomal RNA gene and internal transcribed spacer 1	S1|FCQD7IX01BZRWN|241|T_TTCTCG|FPY(7-26)|RPY(195-216)|rT_CGAGAA|AR|GTB|D_8_|210|C8|
FJ009615.1	gb	325	6e-86	210	2044	208	99%	202/208 (97%)	+/-	Glomus irregulare clone 11 18S ribosomal RNA gene and internal transcribed spacer 1	S1|FCQD7IX01BZRWN|241|T_TTCTCG|FPY(7-26)|RPY(195-216)|rT_CGAGAA|AR|GTB|D_8_|210|C8|
FJ009613.1	gb	325	6e-86	210	2044	208	99%	202/208 (97%)	+/-	Glomus irregulare clone 09 18S ribosomal RNA gene and internal transcribed spacer 1	S1|FCQD7IX01BZRWN|241|T_TTCTCG|FPY(7-26)|RPY(195-216)|rT_CGAGAA|AR|GTB|D_8_|210|C8|
FJ009612.1	gb	325	6e-86	210	2044	208	99%	202/208 (97%)	+/-	Glomus irregulare clone 08 18S ribosomal RNA gene and internal transcribed spacer 1	S1|FCQD7IX01BZRWN|241|T_TTCTCG|FPY(7-26)|RPY(195-216)|rT_CGAGAA|AR|GTB|D_8_|210|C8|
FJ009611.1	gb	325	6e-86	210	2044	208	99%	202/208 (97%)	+/-	Glomus irregulare clone 07 18S ribosomal RNA gene and internal transcribed spacer 1	S1|FCQD7IX01BZRWN|241|T_TTCTCG|FPY(7-26)|RPY(195-216)|rT_CGAGAA|AR|GTB|D_8_|210|C8|
FJ009610.1	gb	325	6e-86	210	2044	208	99%	202/208 (97%)	+/-	Glomus irregulare clone 06 18S ribosomal RNA gene and internal transcribed spacer 1	S1|FCQD7IX01BZRWN|241|T_TTCTCG|FPY(7-26)|RPY(195-216)|rT_CGAGAA|AR|GTB|D_8_|210|C8|
FJ009609.1	gb	325	6e-86	210	2044	208	99%	202/208 (97%)	+/-	Glomus irregulare clone 05 18S ribosomal RNA gene and internal transcribed spacer 1	S1|FCQD7IX01BZRWN|241|T_TTCTCG|FPY(7-26)|RPY(195-216)|rT_CGAGAA|AR|GTB|D_8_|210|C8|
FJ009608.1	gb	325	6e-86	210	2044	208	99%	202/208 (97%)	+/-	Glomus irregulare clone 04 18S ribosomal RNA gene and internal transcribed spacer 1	S1|FCQD7IX01BZRWN|241|T_TTCTCG|FPY(7-26)|RPY(195-216)|rT_CGAGAA|AR|GTB|D_8_|210|C8|
FJ009607.1	gb	325	6e-86	210	2044	208	99%	202/208 (97%)	+/-	Glomus irregulare clone 03 18S ribosomal RNA gene and internal transcribed spacer 1	S1|FCQD7IX01BZRWN|241|T_TTCTCG|FPY(7-26)|RPY(195-216)|rT_CGAGAA|AR|GTB|D_8_|210|C8|
FJ009606.1	gb	325	6e-86	210	2043	208	99%	202/208 (97%)	+/-	Glomus irregulare clone 02 18S ribosomal RNA gene and internal transcribed spacer 1	S1|FCQD7IX01BZRWN|241|T_TTCTCG|FPY(7-26)|RPY(195-216)|rT_CGAGAA|AR|GTB|D_8_|210|C8|
FJ769312.1	gb	323	2e-85	210	583	207	99%	199/207 (96%)	+/-	Glomus intraradices clone M50_22 18S ribosomal RNA gene	S1|FCQD7IX01BZRWN|241|T_TTCTCG|FPY(7-26)|RPY(195-216)|rT_CGAGAA|AR|GTB|D_8_|210|C8|
AM980847.1	emb	321	9e-85	210	820	211	100%	201/211 (95%)	+/-	Glomus intraradices 18S rRNA gene (partial)	S1|FCQD7IX01BZRWN|241|T_TTCTCG|FPY(7-26)|RPY(195-216)|rT_CGAGAA|AR|GTB|D_8_|210|C8|
FM865616.1	emb	319	4e-84	210	1772	211	100%	203/211 (96%)	+/-	Glomus sp. Att1192-27 18S rRNA gene (partial)	S1|FCQD7IX01BZRWN|241|T_TTCTCG|FPY(7-26)|RPY(195-216)|rT_CGAGAA|AR|GTB|D_8_|210|C8|
FM865615.1	emb	319	4e-84	210	1772	211	100%	203/211 (96%)	+/-	Glomus sp. Att1192-27 18S rRNA gene (partial)	S1|FCQD7IX01BZRWN|241|T_TTCTCG|FPY(7-26)|RPY(195-216)|rT_CGAGAA|AR|GTB|D_8_|210|C8|
FM865614.1	emb	319	4e-84	210	1771	211	100%	203/211 (96%)	+/-	Glomus sp. Att1192-27 18S rRNA gene (partial)	S1|FCQD7IX01BZRWN|241|T_TTCTCG|FPY(7-26)|RPY(195-216)|rT_CGAGAA|AR|GTB|D_8_|210|C8|
FM865612.1	emb	319	4e-84	210	1774	211	100%	203/211 (96%)	+/-	Glomus sp. Att1192-27 18S rRNA gene (partial)	S1|FCQD7IX01BZRWN|241|T_TTCTCG|FPY(7-26)|RPY(195-216)|rT_CGAGAA|AR|GTB|D_8_|210|C8|
FM865558.1	emb	319	4e-84	210	1477	211	100%	203/211 (96%)	+/-	Glomus sp. Att1192-44 18S rRNA gene (partial)	S1|FCQD7IX01BZRWN|241|T_TTCTCG|FPY(7-26)|RPY(195-216)|rT_CGAGAA|AR|GTB|D_8_|210|C8|
FM865551.1	emb	319	4e-84	210	1476	211	100%	203/211 (96%)	+/-	Glomus sp. Att1192-44 18S rRNA gene (partial)	S1|FCQD7IX01BZRWN|241|T_TTCTCG|FPY(7-26)|RPY(195-216)|rT_CGAGAA|AR|GTB|D_8_|210|C8|
AJ567773.1	emb	319	4e-84	210	586	208	99%	201/208 (96%)	+/-	Glomus intraradices 18S rRNA gene (partial)	S1|FCQD7IX01BZRWN|241|T_TTCTCG|FPY(7-26)|RPY(195-216)|rT_CGAGAA|AR|GTB|D_8_|210|C8|
FJ009614.1	gb	317	1e-83	210	2044	208	99%	201/208 (96%)	+/-	Glomus irregulare clone 10 18S ribosomal RNA gene and internal transcribed spacer 1	S1|FCQD7IX01BZRWN|241|T_TTCTCG|FPY(7-26)|RPY(195-216)|rT_CGAGAA|AR|GTB|D_8_|210|C8|
FJ009605.1	gb	317	1e-83	210	2044	208	99%	201/208 (96%)	+/-	Glomus irregulare clone 01 18S ribosomal RNA gene and internal transcribed spacer 1	S1|FCQD7IX01BZRWN|241|T_TTCTCG|FPY(7-26)|RPY(195-216)|rT_CGAGAA|AR|GTB|D_8_|210|C8|
Total_hit:50	Uncultured:12
Accession	DB	Score	E-Value	Query-seq-len	Hit-seq-len	Overlap	Ovlap%	Identity	Strand	Hit-seq-name	Query-seq
AJ567768.1	emb	383	e-103	214	595	209	98%	206/209 (98%)	+/-	Glomus intraradices 18S rRNA gene (partial)	S1|FCQD7IX01BO2LX|245|T_CCGCTG|FPY(7-26)|RPY(199-220)|rT_CAGCGG|AR|GTB|D_6_|214|C9|
AJ567738.1	emb	351	1e-93	214	590	212	99%	204/212 (96%)	+/-	Glomus intraradices 18S rRNA gene (partial)	S1|FCQD7IX01BO2LX|245|T_CCGCTG|FPY(7-26)|RPY(199-220)|rT_CAGCGG|AR|GTB|D_6_|214|C9|
FJ009595.1	gb	341	1e-90	214	2044	210	98%	202/210 (96%)	+/-	Glomus intraradices clone 05 18S ribosomal RNA gene and internal transcribed spacer 1	S1|FCQD7IX01BO2LX|245|T_CCGCTG|FPY(7-26)|RPY(199-220)|rT_CAGCGG|AR|GTB|D_6_|214|C9|
AM980845.1	emb	341	1e-90	214	864	210	98%	201/210 (95%)	+/-	Glomus intraradices 18S rRNA gene (partial)	S1|FCQD7IX01BO2LX|245|T_CCGCTG|FPY(7-26)|RPY(199-220)|rT_CAGCGG|AR|GTB|D_6_|214|C9|
FM865610.1	emb	339	4e-90	214	1477	212	99%	203/212 (95%)	+/-	Glomus sp. Att690-9 18S rRNA gene (partial)	S1|FCQD7IX01BO2LX|245|T_CCGCTG|FPY(7-26)|RPY(199-220)|rT_CAGCGG|AR|GTB|D_6_|214|C9|
FM865609.1	emb	339	4e-90	214	1485	212	99%	204/212 (96%)	+/-	Glomus sp. Att690-9 18S rRNA gene (partial)	S1|FCQD7IX01BO2LX|245|T_CCGCTG|FPY(7-26)|RPY(199-220)|rT_CAGCGG|AR|GTB|D_6_|214|C9|
FM865608.1	emb	339	4e-90	214	1479	212	99%	203/212 (95%)	+/-	Glomus sp. Att690-9 18S rRNA gene (partial)	S1|FCQD7IX01BO2LX|245|T_CCGCTG|FPY(7-26)|RPY(199-220)|rT_CAGCGG|AR|GTB|D_6_|214|C9|
FM865555.1	emb	339	4e-90	214	1478	212	99%	203/212 (95%)	+/-	Glomus sp. Att1192-44 18S rRNA gene (partial)	S1|FCQD7IX01BO2LX|245|T_CCGCTG|FPY(7-26)|RPY(199-220)|rT_CAGCGG|AR|GTB|D_6_|214|C9|
AM980841.1	emb	337	2e-89	214	844	211	99%	202/211 (95%)	+/-	Glomus intraradices 18S rRNA gene (partial)	S1|FCQD7IX01BO2LX|245|T_CCGCTG|FPY(7-26)|RPY(199-220)|rT_CAGCGG|AR|GTB|D_6_|214|C9|
AJ567773.1	emb	333	2e-88	214	586	208	97%	200/208 (96%)	+/-	Glomus intraradices 18S rRNA gene (partial)	S1|FCQD7IX01BO2LX|245|T_CCGCTG|FPY(7-26)|RPY(199-220)|rT_CAGCGG|AR|GTB|D_6_|214|C9|
FM865617.1	emb	331	1e-87	214	1785	212	99%	203/212 (95%)	+/-	Glomus sp. Att1192-27 18S rRNA gene (partial)	S1|FCQD7IX01BO2LX|245|T_CCGCTG|FPY(7-26)|RPY(199-220)|rT_CAGCGG|AR|GTB|D_6_|214|C9|
FM865616.1	emb	331	1e-87	214	1772	212	99%	202/212 (95%)	+/-	Glomus sp. Att1192-27 18S rRNA gene (partial)	S1|FCQD7IX01BO2LX|245|T_CCGCTG|FPY(7-26)|RPY(199-220)|rT_CAGCGG|AR|GTB|D_6_|214|C9|
FM865615.1	emb	331	1e-87	214	1772	212	99%	202/212 (95%)	+/-	Glomus sp. Att1192-27 18S rRNA gene (partial)	S1|FCQD7IX01BO2LX|245|T_CCGCTG|FPY(7-26)|RPY(199-220)|rT_CAGCGG|AR|GTB|D_6_|214|C9|
FM865614.1	emb	331	1e-87	214	1771	212	99%	202/212 (95%)	+/-	Glomus sp. Att1192-27 18S rRNA gene (partial)	S1|FCQD7IX01BO2LX|245|T_CCGCTG|FPY(7-26)|RPY(199-220)|rT_CAGCGG|AR|GTB|D_6_|214|C9|
FM865612.1	emb	331	1e-87	214	1774	212	99%	202/212 (95%)	+/-	Glomus sp. Att1192-27 18S rRNA gene (partial)	S1|FCQD7IX01BO2LX|245|T_CCGCTG|FPY(7-26)|RPY(199-220)|rT_CAGCGG|AR|GTB|D_6_|214|C9|
FM865611.1	emb	331	1e-87	214	1780	212	99%	203/212 (95%)	+/-	Glomus sp. Att1192-27 18S rRNA gene (partial)	S1|FCQD7IX01BO2LX|245|T_CCGCTG|FPY(7-26)|RPY(199-220)|rT_CAGCGG|AR|GTB|D_6_|214|C9|
FM865558.1	emb	331	1e-87	214	1477	212	99%	202/212 (95%)	+/-	Glomus sp. Att1192-44 18S rRNA gene (partial)	S1|FCQD7IX01BO2LX|245|T_CCGCTG|FPY(7-26)|RPY(199-220)|rT_CAGCGG|AR|GTB|D_6_|214|C9|
FM865551.1	emb	331	1e-87	214	1476	212	99%	202/212 (95%)	+/-	Glomus sp. Att1192-44 18S rRNA gene (partial)	S1|FCQD7IX01BO2LX|245|T_CCGCTG|FPY(7-26)|RPY(199-220)|rT_CAGCGG|AR|GTB|D_6_|214|C9|
AJ968409.1	emb	331	1e-87	214	903	210	98%	201/210 (95%)	+/-	Glomus intraradices 18S rRNA gene (partial)	S1|FCQD7IX01BO2LX|245|T_CCGCTG|FPY(7-26)|RPY(199-220)|rT_CAGCGG|AR|GTB|D_6_|214|C9|
FM865557.1	emb	325	6e-86	214	1476	210	98%	200/210 (95%)	+/-	Glomus sp. Att1192-44 18S rRNA gene (partial)	S1|FCQD7IX01BO2LX|245|T_CCGCTG|FPY(7-26)|RPY(199-220)|rT_CAGCGG|AR|GTB|D_6_|214|C9|
FM865556.1	emb	325	6e-86	214	1476	210	98%	200/210 (95%)	+/-	Glomus sp. Att1192-44 18S rRNA gene (partial)	S1|FCQD7IX01BO2LX|245|T_CCGCTG|FPY(7-26)|RPY(199-220)|rT_CAGCGG|AR|GTB|D_6_|214|C9|
FM865554.1	emb	325	6e-86	214	1477	210	98%	200/210 (95%)	+/-	Glomus sp. Att1192-44 18S rRNA gene (partial)	S1|FCQD7IX01BO2LX|245|T_CCGCTG|FPY(7-26)|RPY(199-220)|rT_CAGCGG|AR|GTB|D_6_|214|C9|
FM865553.1	emb	325	6e-86	214	1478	210	98%	200/210 (95%)	+/-	Glomus sp. Att1192-44 18S rRNA gene (partial)	S1|FCQD7IX01BO2LX|245|T_CCGCTG|FPY(7-26)|RPY(199-220)|rT_CAGCGG|AR|GTB|D_6_|214|C9|
FM865550.1	emb	325	6e-86	214	1475	210	98%	200/210 (95%)	+/-	Glomus sp. Att1192-44 18S rRNA gene (partial)	S1|FCQD7IX01BO2LX|245|T_CCGCTG|FPY(7-26)|RPY(199-220)|rT_CAGCGG|AR|GTB|D_6_|214|C9|
FJ009618.1	gb	325	6e-86	214	2044	210	98%	201/210 (95%)	+/-	Glomus irregulare clone 14 18S ribosomal RNA gene and internal transcribed spacer 1	S1|FCQD7IX01BO2LX|245|T_CCGCTG|FPY(7-26)|RPY(199-220)|rT_CAGCGG|AR|GTB|D_6_|214|C9|
FJ009617.1	gb	325	6e-86	214	2043	210	98%	201/210 (95%)	+/-	Glomus irregulare clone 13 18S ribosomal RNA gene and internal transcribed spacer 1	S1|FCQD7IX01BO2LX|245|T_CCGCTG|FPY(7-26)|RPY(199-220)|rT_CAGCGG|AR|GTB|D_6_|214|C9|
FJ009616.1	gb	325	6e-86	214	2044	210	98%	201/210 (95%)	+/-	Glomus irregulare clone 12 18S ribosomal RNA gene and internal transcribed spacer 1	S1|FCQD7IX01BO2LX|245|T_CCGCTG|FPY(7-26)|RPY(199-220)|rT_CAGCGG|AR|GTB|D_6_|214|C9|
FJ009615.1	gb	325	6e-86	214	2044	210	98%	201/210 (95%)	+/-	Glomus irregulare clone 11 18S ribosomal RNA gene and internal transcribed spacer 1	S1|FCQD7IX01BO2LX|245|T_CCGCTG|FPY(7-26)|RPY(199-220)|rT_CAGCGG|AR|GTB|D_6_|214|C9|
FJ009613.1	gb	325	6e-86	214	2044	210	98%	201/210 (95%)	+/-	Glomus irregulare clone 09 18S ribosomal RNA gene and internal transcribed spacer 1	S1|FCQD7IX01BO2LX|245|T_CCGCTG|FPY(7-26)|RPY(199-220)|rT_CAGCGG|AR|GTB|D_6_|214|C9|
FJ009612.1	gb	325	6e-86	214	2044	210	98%	201/210 (95%)	+/-	Glomus irregulare clone 08 18S ribosomal RNA gene and internal transcribed spacer 1	S1|FCQD7IX01BO2LX|245|T_CCGCTG|FPY(7-26)|RPY(199-220)|rT_CAGCGG|AR|GTB|D_6_|214|C9|
FJ009611.1	gb	325	6e-86	214	2044	210	98%	201/210 (95%)	+/-	Glomus irregulare clone 07 18S ribosomal RNA gene and internal transcribed spacer 1	S1|FCQD7IX01BO2LX|245|T_CCGCTG|FPY(7-26)|RPY(199-220)|rT_CAGCGG|AR|GTB|D_6_|214|C9|
FJ009610.1	gb	325	6e-86	214	2044	210	98%	201/210 (95%)	+/-	Glomus irregulare clone 06 18S ribosomal RNA gene and internal transcribed spacer 1	S1|FCQD7IX01BO2LX|245|T_CCGCTG|FPY(7-26)|RPY(199-220)|rT_CAGCGG|AR|GTB|D_6_|214|C9|
FJ009609.1	gb	325	6e-86	214	2044	210	98%	201/210 (95%)	+/-	Glomus irregulare clone 05 18S ribosomal RNA gene and internal transcribed spacer 1	S1|FCQD7IX01BO2LX|245|T_CCGCTG|FPY(7-26)|RPY(199-220)|rT_CAGCGG|AR|GTB|D_6_|214|C9|
FJ009608.1	gb	325	6e-86	214	2044	210	98%	201/210 (95%)	+/-	Glomus irregulare clone 04 18S ribosomal RNA gene and internal transcribed spacer 1	S1|FCQD7IX01BO2LX|245|T_CCGCTG|FPY(7-26)|RPY(199-220)|rT_CAGCGG|AR|GTB|D_6_|214|C9|
FJ009607.1	gb	325	6e-86	214	2044	210	98%	201/210 (95%)	+/-	Glomus irregulare clone 03 18S ribosomal RNA gene and internal transcribed spacer 1	S1|FCQD7IX01BO2LX|245|T_CCGCTG|FPY(7-26)|RPY(199-220)|rT_CAGCGG|AR|GTB|D_6_|214|C9|
FJ009606.1	gb	325	6e-86	214	2043	210	98%	201/210 (95%)	+/-	Glomus irregulare clone 02 18S ribosomal RNA gene and internal transcribed spacer 1	S1|FCQD7IX01BO2LX|245|T_CCGCTG|FPY(7-26)|RPY(199-220)|rT_CAGCGG|AR|GTB|D_6_|214|C9|
Total_hit:50	Uncultured:14
Accession	DB	Score	E-Value	Query-seq-len	Hit-seq-len	Overlap	Ovlap%	Identity	Strand	Hit-seq-name	Query-seq
NO-HIT	-	-	-	-	-	-	-	-	-	-	S1|FCQD7IX01BQWV3|292|T_AACAAC|FPY(7-26)|RPY(253-274)|rT_GTTGTT|AP|GTB|D_4_|268|C10|
Total_hit:50	Uncultured:49
Accession	DB	Score	E-Value	Query-seq-len	Hit-seq-len	Overlap	Ovlap%	Identity	Strand	Hit-seq-name	Query-seq
AB049614.1	dbj	422	e-115	217	551	217	100%	216/217 (99%)	+/-	Dioszegia hungarica genes for 18S rRNA	S1|FCQD7IX01BZFFP|249|T_AACAAC|FPY(7-26)|RPY(202-223)|rT_GTTGTT|AL|GTB|D_3_|217|C11|
AB049611.1	dbj	391	e-105	217	468	201	93%	200/201 (99%)	+/-	Dioszegia hungarica genes for 18S rRNA	S1|FCQD7IX01BZFFP|249|T_AACAAC|FPY(7-26)|RPY(202-223)|rT_GTTGTT|AL|GTB|D_3_|217|C11|
AF444467.1	gb	375	e-101	217	491	193	89%	192/193 (99%)	+/-	Dioszegia hungarica strain CBS 7091 18S ribosomal RNA gene	S1|FCQD7IX01BZFFP|249|T_AACAAC|FPY(7-26)|RPY(202-223)|rT_GTTGTT|AL|GTB|D_3_|217|C11|
AF444379.1	gb	375	e-101	217	491	193	89%	192/193 (99%)	+/-	Dioszegia hungarica strain CBS 4214 18S ribosomal RNA gene	S1|FCQD7IX01BZFFP|249|T_AACAAC|FPY(7-26)|RPY(202-223)|rT_GTTGTT|AL|GTB|D_3_|217|C11|
EU252552.1	gb	369	4e-99	217	554	190	88%	189/190 (99%)	+/-	Dioszegia hungarica ATCC:24291 18S ribosomal RNA gene	S1|FCQD7IX01BZFFP|249|T_AACAAC|FPY(7-26)|RPY(202-223)|rT_GTTGTT|AL|GTB|D_3_|217|C11|
EU266501.1	gb	361	1e-96	217	484	186	86%	185/186 (99%)	+/-	Dioszegia hungarica strain AS 2.2566 18S ribosomal RNA gene	S1|FCQD7IX01BZFFP|249|T_AACAAC|FPY(7-26)|RPY(202-223)|rT_GTTGTT|AL|GTB|D_3_|217|C11|
EU286796.1	gb	361	1e-96	217	484	186	86%	185/186 (99%)	+/-	Dioszegia hungarica strain SH24 18S ribosomal RNA gene	S1|FCQD7IX01BZFFP|249|T_AACAAC|FPY(7-26)|RPY(202-223)|rT_GTTGTT|AL|GTB|D_3_|217|C11|
EU286795.1	gb	361	1e-96	217	484	186	86%	185/186 (99%)	+/-	Dioszegia hungarica strain HX21.3 18S ribosomal RNA gene	S1|FCQD7IX01BZFFP|249|T_AACAAC|FPY(7-26)|RPY(202-223)|rT_GTTGTT|AL|GTB|D_3_|217|C11|
EU286794.1	gb	361	1e-96	217	484	186	86%	185/186 (99%)	+/-	Dioszegia hungarica strain AS 2.2323 18S ribosomal RNA gene	S1|FCQD7IX01BZFFP|249|T_AACAAC|FPY(7-26)|RPY(202-223)|rT_GTTGTT|AL|GTB|D_3_|217|C11|
AF272014.1	gb	317	1e-83	217	460	168	77%	166/168 (98%)	+/-	AF272014 Cryptococcus hungaricus internal transcribed spacer 1	S1|FCQD7IX01BZFFP|249|T_AACAAC|FPY(7-26)|RPY(202-223)|rT_GTTGTT|AL|GTB|D_3_|217|C11|
AF314987.1	gb	315	6e-83	217	450	163	75%	162/163 (99%)	+/-	AF314987 Bullera armeniaca strain JCM 2955 internal transcribed spacer 1	S1|FCQD7IX01BZFFP|249|T_AACAAC|FPY(7-26)|RPY(202-223)|rT_GTTGTT|AL|GTB|D_3_|217|C11|
EU517066.1	gb	303	2e-79	217	2136	220	100%	207/220 (94%)	+/-	Dioszegia fristingensis strain AS 2.3763 18S ribosomal RNA gene	S1|FCQD7IX01BZFFP|249|T_AACAAC|FPY(7-26)|RPY(202-223)|rT_GTTGTT|AL|GTB|D_3_|217|C11|
DQ402529.1	gb	280	3e-72	217	445	208	96%	194/208 (93%)	+/-	Dioszegia sp. LC-03-116 18S ribosomal RNA gene	S1|FCQD7IX01BZFFP|249|T_AACAAC|FPY(7-26)|RPY(202-223)|rT_GTTGTT|AL|GTB|D_3_|217|C11|
Total_hit:50	Uncultured:37
Accession	DB	Score	E-Value	Query-seq-len	Hit-seq-len	Overlap	Ovlap%	Identity	Strand	Hit-seq-name	Query-seq
NO-HIT	-	-	-	-	-	-	-	-	-	-	S1|FCQD7IX01BW5R3|266|T_AACCGA|FPY(7-26)|RPY(239-260)|rT_TCGGTT|AN|GTB|D_3_|254|C12|
Total_hit:50	Uncultured:44
Accession	DB	Score	E-Value	Query-seq-len	Hit-seq-len	Overlap	Ovlap%	Identity	Strand	Hit-seq-name	Query-seq
NO-HIT	-	-	-	-	-	-	-	-	-	-	S1|FCQD7IX01BY8H0|282|T_AACCGA|FPY(7-26)|RPY(255-276)|rT_TCGGTT|AN|GTB|D_1_|270|C13|
Total_hit:50	Uncultured:50
Accession	DB	Score	E-Value	Query-seq-len	Hit-seq-len	Overlap	Ovlap%	Identity	Strand	Hit-seq-name	Query-seq
NO-HIT	-	-	-	-	-	-	-	-	-	-	S1|FCQD7IX01BRIP5|253|T_AACGCG|FPY(7-26)|RPY(208-229)|rTN|AR|GTB|hp=1_223:221|D_1_|221|C14|
Total_hit:50	Uncultured:45
Accession	DB	Score	E-Value	Query-seq-len	Hit-seq-len	Overlap	Ovlap%	Identity	Strand	Hit-seq-name	Query-seq
FJ769293.1	gb	176	3e-41	208	592	117	56%	111/117 (94%)	+/-	Glomus mosseae clone M54_2_45 18S ribosomal RNA gene	S1|FCQD7IX01BP680|239|T_TTCTCG|FPY(7-26)|RPY(193-214)|rT_CGAGAA|AR|GTB|D_1_|208|C15|
Total_hit:50	Uncultured:49
Accession	DB	Score	E-Value	Query-seq-len	Hit-seq-len	Overlap	Ovlap%	Identity	Strand	Hit-seq-name	Query-seq
NO-HIT	-	-	-	-	-	-	-	-	-	-	S1|FCQD7IX01BOJW2|291|T_AACCGA|FPY(7-26)|RPY(255-276)|rT_TCGGTT|AP|GTB|D_1_|270|C16|
Total_hit:50	Uncultured:49
Accession	DB	Score	E-Value	Query-seq-len	Hit-seq-len	Overlap	Ovlap%	Identity	Strand	Hit-seq-name	Query-seq
NO-HIT	-	-	-	-	-	-	-	-	-	-	S1|FCQD7IX01BMUZL|223|T_AACAAC|FPY(7-26)|RPY(177-198)|rT_GTTGTT|AR|GTB|D_1_|192|C17|
Total_hit:50	Uncultured:50
