# Supplementary material for: CLOTU: An online pipeline for processing and clustering of 454 amplicon reads into OTUs followed by taxonomic annotation
Source: BMC Bioinformatics. 2011 May 20;12:182. doi: 10.1186/1471-2105-12-182 (PMC3120705; doi:10.1186/1471-2105-12-182)
Supplement: Additional file 4 — Result files for analysis I and II. [file 1471-2105-12-182-S4.ZIP › Analysis_I_II_results/Analysis_I_FR/bc_50_98/singleton.fas]

>S1|FCQD7IX01BY8H0|282|T_AACCGA|FPY(7-26)|RPY(255-276)|rT_TCGGTT|AN|GTB|D_1_|270|C13|
GCTGCGTTCTTCATCGATGCGAGAGCCAAGAGATCCGTTGTTGAAAGTGATCTTTAATTTTATCATTAATACATAAATTTTATACATTCAAGAGTGGGTTTTAAATATAAATTCATCTTGCTCCTATTTGGATATAGGATTATTTGGTAAAAGTTTACTACTTTACATTTGAGACACATGAGCAACAGTTATAAGTAGTAAACCCGACCCAAATAATAATGATCCTTCCGCAGGTTCACCTACGGAAACCTTGTTACGACTTTTACTTCC
>S1|FCQD7IX01BRIP5|253|T_AACGCG|FPY(7-26)|RPY(208-229)|rTN|AR|GTB|hp=1_223:221|D_1_|221|C14|
GCTGCGTTCTTCATCGATGCGAGAGCCAAGAGATCCGTTGTTGAAAGTGATCTTTTTTTATTATATAATTAATAATTTGATTTATTTTTACAAGAGTGGGAGTTTTAAATACAAAAGAATTTTTCGCGAAACCTCACCGAAAAGGTTCGGTTCGCTAAAAAAATCATTAATGATCCTTCCGCAGGTTCACCTACGGAAACCTTGTTACGACTTTTACTTCC
>S1|FCQD7IX01BP680|239|T_TTCTCG|FPY(7-26)|RPY(193-214)|rT_CGAGAA|AR|GTB|D_1_|208|C15|
GCTGCGTTCTTCATCGATGCGAGAGCCAAGAGATCCGTTGTTGAAAGTGATCTTTTAATTTATCATTTAAAAAAATATAATATATAATATAAAGTGTGGGTTTTAAATATAAGTGATCGCGAAACCTCGCTAACGCTCGGTTCGCCAAATATTGTAATGATCCTTCCGCAGGTTCACCTACGGAAACCTTGTTACGACTTTTACTTCC
>S1|FCQD7IX01BOJW2|291|T_AACCGA|FPY(7-26)|RPY(255-276)|rT_TCGGTT|AP|GTB|D_1_|270|C16|
GCTGCGTTCTTCATCGATGCGAGAGCCAAGAGATCCGTTGTTGAAAGTGATCCTTAATTTTTATCATTCAAAATACAAACAAAAATATTTTAAGAGCGGGTTTTAAATATGTTTATCTTGCTCCTATTCGGAAATAGGATTATTCGGGAAGACTTTATCACTTAAATTTTGAGCCGTTGAGGCAACAATTATGAGTAATAAAACCCACCCAAATCATAATGATCCTTCCGCAGGTTCACCTACGGAAACCTTGTTACGACTTTTACTTCC
>S1|FCQD7IX01BMUZL|223|T_AACAAC|FPY(7-26)|RPY(177-198)|rT_GTTGTT|AR|GTB|D_1_|192|C17|
GCTGCGTTCTTCATCGATGCGAGAGCCAAGAGATCCGTTGTTGAAAGTGATCTTTATTTTTATCATTAATAACATTTTATACATTCAAGAGTGGGTTTTAAATATAAGCGATCGCAAAACCTCGGTTCGCTAAATCAATAATGATCCTTCCGCAGGTTCACCTACGGAAACCTTGTTACGACTTTTACTTCC
