# Supplementary material for: CLOTU: An online pipeline for processing and clustering of 454 amplicon reads into OTUs followed by taxonomic annotation
Source: BMC Bioinformatics. 2011 May 20;12:182. doi: 10.1186/1471-2105-12-182 (PMC3120705; doi:10.1186/1471-2105-12-182)
Supplement: Additional file 4 — Result files for analysis I and II. [file 1471-2105-12-182-S4.ZIP › Analysis_I_II_results/Analysis_I_FR/bc_50_99/blastclust_out.txt]

2457 168	>S1|FCQD7IX01BZORL|299|T_AACCGA|FPY(7-26)|RPY(252-273)|rT_TCGGTT|AL|GTB|D_1_|267 >S1|FCQD7IX01BYXER|298|T_CCGGAA|FPY(7-26)|RPY(251-272)|rT_TTCCGG|AL|GTB|D_1_|266 >S1|FCQD7IX01BW7NB|302|T_CCGGAA|FPY(7-26)|RPY(251-272)|rT_TTCCGG|AL|GTB|D_1_|266 >S1|FCQD7IX01BNLTN|298|T_CCGGAA|FPY(7-26)|RPY(251-272)|rT_TTCCGG|AL|GTB|D_1_|266 >S1|FCQD7IX01BMEXM|301|T_CCGGAA|FPY(7-26)|RPY(251-272)|rT_TTCCGG|AL|GTB|D_1…
391 89	>S1|FCQD7IX01BRAKS|240|T_AACCGA|FPY(7-26)|RPY(194-215)|rT_TCGGTT|AR|GTB|D_1_|209 >S1|FCQD7IX01BS945|240|T_AACCGA|FPY(7-26)|RPY(194-215)|rT_TCGGTT|AR|GTB|D_1_|209 >S1|FCQD7IX01BR2G7|239|T_AACCGA|FPY(7-26)|RPY(193-214)|rT_TCGGTT|AR|GTB|D_1_|208 >S1|FCQD7IX01BT5JI|239|T_AACCGA|FPY(7-26)|RPY(193-214)|rT_TCGGTT|AR|GTB|D_1_|208 >S1|FCQD7IX01BT6F4|239|T_AACCGA|FPY(7-26)|RPY(193-214)|rT_TCGGTT|AR|GTB|D_5…
67 14	>S1|FCQD7IX01BL8TI|261|T_AACCGA|FPY(7-26)|RPY(235-256)|rTPN|AN|GTB|D_1_|250 >S1|FCQD7IX01BM5CV|262|T_AACCGA|FPY(7-26)|RPY(235-256)|rT_TCGGTT|AN|GTB|D_1_|250 >S1|FCQD7IX01BXOLU|262|T_AACAAC|FPY(7-26)|RPY(235-256)|rT_GTTGTT|AN|GTB|D_1_|250 >S1|FCQD7IX01BWDQM|262|T_AACAAC|FPY(7-26)|RPY(235-256)|rT_GTTGTT|AN|GTB|D_1_|250 >S1|FCQD7IX01BW1WF|261|T_AACCGA|FPY(7-26)|RPY(234-255)|rT_TCGGTT|AN|GTB|D_1_|249…
24 10	>S1|FCQD7IX01BSLU3|239|T_AACCGA|FPY(7-26)|RPY(193-214)|rT_TCGGTT|AR|GTB|D_3_|208 >S1|FCQD7IX01BXEVU|239|T_AACAAC|FPY(7-26)|RPY(193-214)|rT_GTTGTT|AR|GTB|D_1_|208 >S1|FCQD7IX01BNQAO|239|T_CCGGAA|FPY(7-26)|RPY(193-214)|rT_TTCCGG|AR|GTB|D_1_|208 >S1|FCQD7IX01BNFHT|241|T_AGTGTT|FPY(7-26)|RPY(193-214)|rT_AACACT|AL|GTB|D_1_|208 >S1|FCQD7IX01BV8SP|239|T_AGTGTT|FPY(7-26)|RPY(193-214)|rT_AACACT|AR|GTB|D_2…
19 7	>S1|FCQD7IX01BZL6N|248|T_AACAAC|FPY(7-26)|RPY(202-223)|rT_GTTGTT|AR|GTB|D_1_|217 >S1|FCQD7IX01BQ3Y9|247|T_AACCGA|FPY(7-26)|RPY(201-222)|rT_TCGGTT|AR|GTB|D_6_|216 >S1|FCQD7IX01BTC48|247|T_AACAAC|FPY(7-26)|RPY(201-222)|rT_GTTGTT|AR|GTB|D_7_|216 >S1|FCQD7IX01BY5S9|247|T_AACAAC|FPY(7-26)|RPY(201-222)|rT_GTTGTT|AR|GTB|D_2_|216 >S1|FCQD7IX01BZPEP|247|T_AACCGA|FPY(7-26)|RPY(201-222)|rT_TCGGTT|AR|GTB|D_1…
15 7	>S1|FCQD7IX01BP38C|247|T_AACCGA|FPY(7-26)|RPY(201-222)|rT_TCGGTT|AR|GTB|D_4_|216 >S1|FCQD7IX01BWZUT|247|T_AACCGA|FPY(7-26)|RPY(201-222)|rT_TCGGTT|AR|GTB|D_2_|216 >S1|FCQD7IX01BWSJS|247|T_AACCGA|FPY(7-26)|RPY(201-222)|rT_TCGGTT|AR|GTB|D_1_|216 >S1|FCQD7IX01BNBRN|247|T_AACAAC|FPY(7-26)|RPY(201-222)|rT_GTTGTT|AR|GTB|D_5_|216 >S1|FCQD7IX01BUCXH|247|T_AACAAC|FPY(7-26)|RPY(201-222)|rT_GTTGTT|AR|GTB|D_1…
9 6	>S1|FCQD7IX01BOZ3H|290|T_TTCTCG|FPY(7-26)|RPY(243-264)|rT_CGAGAA|AL|GTB|D_1_|258 >S1|FCQD7IX01BQUFW|288|T_AACCGA|FPY(7-26)|RPY(242-263)|rT_TCGGTT|AR|GTB|D_1_|257 >S1|FCQD7IX01BP7RG|288|T_AACAAC|FPY(7-26)|RPY(242-263)|rT_GTTGTT|AR|GTB|D_1_|257 >S1|FCQD7IX01BRY0D|288|T_AACAAC|FPY(7-26)|RPY(242-263)|rT_GTTGTT|AR|GTB|D_2_|257 >S1|FCQD7IX01BWGBY|287|T_AACCGA|FPY(7-26)|RPY(241-262)|rT_TCGGTT|AR|GTB|D_2…
9 4	>S1|FCQD7IX01BVRHE|233|T_AACCGA|FPY(7-26)|RPY(187-208)|rT_TCGGTT|AR|GTB|D_6_|202 >S1|FCQD7IX01BN25X|233|T_AACAAC|FPY(7-26)|RPY(187-208)|rT_GTTGTT|AR|GTB|D_1_|202 >S1|FCQD7IX01BYF2X|233|T_AGTGTT|FPY(7-26)|RPY(187-208)|rT_AACACT|AR|GTB|D_1_|202 >S1|FCQD7IX01BYDQA|234|T_AACCGA|FPY(7-26)|RPY(186-207)|rT_TCGGTT|AL|GTB|D_1_|201
8 8	>S1|FCQD7IX01BZRWN|241|T_TTCTCG|FPY(7-26)|RPY(195-216)|rT_CGAGAA|AR|GTB|D_1_|210 >S1|FCQD7IX01BMPYD|241|T_AACCGA|FPY(7-26)|RPY(194-215)|rT_TCGGTT|AL|GTB|D_1_|209 >S1|FCQD7IX01BRJID|240|T_GGCTAC|FPY(7-26)|RPY(194-215)|rT_GTAGCC|AR|GTB|D_1_|209 >S1|FCQD7IX01BW230|240|T_TTCTCG|FPY(7-26)|RPY(194-215)|rT_CGAGAA|AR|GTB|D_1_|209 >S1|FCQD7IX01BV9U3|240|T_AACAAC|FPY(7-26)|RPY(194-215)|rT_GTTGTT|AR|GTB|D_1…
5 1	>S1|FCQD7IX01BNXJP|245|T_AACAAC|FPY(7-26)|RPY(199-220)|rT_GTTGTT|AR|GTB|D_5_|214
4 3	>S1|FCQD7IX01BQWV3|292|T_AACAAC|FPY(7-26)|RPY(253-274)|rT_GTTGTT|AP|GTB|D_2_|268 >S1|FCQD7IX01BU052|291|T_AACAAC|FPY(7-26)|RPY(252-273)|rT_GTTGTT|AP|GTB|D_1_|267 >S1|FCQD7IX01BU8B3|291|T_AACAAC|FPY(7-26)|RPY(252-273)|rT_GTTGTT|AP|GTB|D_1_|267
3 2	>S1|FCQD7IX01BZFFP|249|T_AACAAC|FPY(7-26)|RPY(202-223)|rT_GTTGTT|AL|GTB|D_1_|217 >S1|FCQD7IX01BTFNL|249|T_AACAAC|FPY(7-26)|RPY(202-223)|rT_GTTGTT|AN|GTB|D_2_|217
3 1	>S1|FCQD7IX01BW5R3|266|T_AACCGA|FPY(7-26)|RPY(239-260)|rT_TCGGTT|AN|GTB|D_3_|254
2 2	>S1|FCQD7IX01BQ9EP|260|T_AACCGA|FPY(7-26)|RPY(233-254)|rT_TCGGTT|AN|GTB|D_1_|248 >S1|FCQD7IX01BYQRU|260|T_AACCGA|FPY(7-26)|RPY(233-254)|rT_TCGGTT|AN|GTB|D_1_|248
2 2	>S1|FCQD7IX01BQ8UQ|237|T_AACCGA|FPY(7-26)|RPY(191-212)|rT_TCGGTT|AR|GTB|D_1_|206 >S1|FCQD7IX01BT6C2|237|T_AACAAC|FPY(7-26)|RPY(191-212)|rT_GTTGTT|AR|GTB|D_1_|206
2 2	>S1|FCQD7IX01BNBF9|228|T_AACAAC|FPY(7-26)|RPY(182-203)|rT_GTTGTT|AR|GTB|D_1_|197 >S1|FCQD7IX01BMFM9|227|T_AACAAC|FPY(7-26)|RPY(181-202)|rT_GTTGTT|AR|GTB|D_1_|196
1 1	>S1|FCQD7IX01BY8H0|282|T_AACCGA|FPY(7-26)|RPY(255-276)|rT_TCGGTT|AN|GTB|D_1_|270
1 1	>S1|FCQD7IX01BWSTR|239|T_AACAAC|FPY(7-26)|RPY(193-214)|rT_GTTGTT|AR|GTB|D_1_|208
1 1	>S1|FCQD7IX01BVDS9|239|T_AACCGA|FPY(7-26)|RPY(193-214)|rT_TCGGTT|AR|GTB|D_1_|208
1 1	>S1|FCQD7IX01BSQT7|296|T_CCGGAA|FPY(7-26)|RPY(251-272)|rT_TTCCGG|AP|GTB|D_1_|266
1 1	>S1|FCQD7IX01BRWNA|299|T_CCGGAA|FPY(7-26)|RPY(253-274)|rT_TTCCGG|AL|GTB|D_1_|268
1 1	>S1|FCQD7IX01BRIP5|253|T_AACGCG|FPY(7-26)|RPY(208-229)|rTN|AR|GTB|hp=1_223:221|D_1_|221
1 1	>S1|FCQD7IX01BPRCU|289|T_AGTGTT|FPY(7-26)|RPY(250-271)|rT_AACACT|AP|GTB|D_1_|265
1 1	>S1|FCQD7IX01BP680|239|T_TTCTCG|FPY(7-26)|RPY(193-214)|rT_CGAGAA|AR|GTB|D_1_|208
1 1	>S1|FCQD7IX01BOPI0|292|T_AGTGTT|FPY(7-26)|RPY(250-271)|rT_AACACT|AP|GTB|D_1_|265
1 1	>S1|FCQD7IX01BOJW2|291|T_AACCGA|FPY(7-26)|RPY(255-276)|rT_TCGGTT|AP|GTB|D_1_|270
1 1	>S1|FCQD7IX01BO2LX|245|T_CCGCTG|FPY(7-26)|RPY(199-220)|rT_CAGCGG|AR|GTB|D_1_|214
1 1	>S1|FCQD7IX01BMUZL|223|T_AACAAC|FPY(7-26)|RPY(177-198)|rT_GTTGTT|AR|GTB|D_1_|192
1 1	>S1|FCQD7IX01BMIVI|257|T_AACCGA|FPY(7-26)|RPY(231-252)|rTPN|AN|GTB|D_1_|246
