# Supplementary material for: CLOTU: An online pipeline for processing and clustering of 454 amplicon reads into OTUs followed by taxonomic annotation
Source: BMC Bioinformatics. 2011 May 20;12:182. doi: 10.1186/1471-2105-12-182 (PMC3120705; doi:10.1186/1471-2105-12-182)
Supplement: Additional file 4 — Result files for analysis I and II. [file 1471-2105-12-182-S4.ZIP › Analysis_I_II_results/Analysis_I_FR/bc_50_99/matrix_table_1.xls]

S1-AACAAC	S1-AACAAC	S1-AACCGA	S1-AACCGA	S1-CCGGAA	S1-CCGGAA	S1-AGTGTT	S1-AGTGTT	S1-CCGCTG	S1-CCGCTG	S1-AACGCG	S1-AACGCG	S1-GGCTAC	S1-GGCTAC	S1-TTCTCG	S1-TTCTCG	Total	Total	
U	D	U	D	U	D	U	D	U	D	U	D	U	D	U	D	U	D	
17	171	19	142	56	1057	69	1054	0	0	0	0	3	14	4	19	168	2457	Cluster 1
43	223	36	155	2	5	3	3	0	0	2	2	1	1	2	2	89	391	Cluster 2
5	30	9	37	0	0	0	0	0	0	0	0	0	0	0	0	14	67	Cluster 3
5	16	2	4	1	1	2	3	0	0	0	0	0	0	0	0	10	24	Cluster 4
4	11	3	8	0	0	0	0	0	0	0	0	0	0	0	0	7	19	Cluster 5
3	7	3	7	0	0	1	1	0	0	0	0	0	0	0	0	7	15	Cluster 6
3	5	2	3	0	0	0	0	0	0	0	0	0	0	1	1	6	9	Cluster 7
1	1	2	7	0	0	1	1	0	0	0	0	0	0	0	0	4	9	Cluster 8
1	1	2	2	1	1	0	0	0	0	0	0	1	1	3	3	8	8	Cluster 9
1	5	0	0	0	0	0	0	0	0	0	0	0	0	0	0	1	5	Cluster 10
3	4	0	0	0	0	0	0	0	0	0	0	0	0	0	0	3	4	Cluster 11
2	3	0	0	0	0	0	0	0	0	0	0	0	0	0	0	2	3	Cluster 12
0	0	1	3	0	0	0	0	0	0	0	0	0	0	0	0	1	3	Cluster 13
0	0	2	2	0	0	0	0	0	0	0	0	0	0	0	0	2	2	Cluster 14
1	1	1	1	0	0	0	0	0	0	0	0	0	0	0	0	2	2	Cluster 15
2	2	0	0	0	0	0	0	0	0	0	0	0	0	0	0	2	2	Cluster 16
0	0	1	1	0	0	0	0	0	0	0	0	0	0	0	0	1	1	Cluster 17
1	1	0	0	0	0	0	0	0	0	0	0	0	0	0	0	1	1	Cluster 18
0	0	1	1	0	0	0	0	0	0	0	0	0	0	0	0	1	1	Cluster 19
0	0	0	0	1	1	0	0	0	0	0	0	0	0	0	0	1	1	Cluster 20
0	0	0	0	1	1	0	0	0	0	0	0	0	0	0	0	1	1	Cluster 21
0	0	0	0	0	0	0	0	0	0	1	1	0	0	0	0	1	1	Cluster 22
0	0	0	0	0	0	1	1	0	0	0	0	0	0	0	0	1	1	Cluster 23
0	0	0	0	0	0	0	0	0	0	0	0	0	0	1	1	1	1	Cluster 24
0	0	0	0	0	0	1	1	0	0	0	0	0	0	0	0	1	1	Cluster 25
0	0	1	1	0	0	0	0	0	0	0	0	0	0	0	0	1	1	Cluster 26
0	0	0	0	0	0	0	0	1	1	0	0	0	0	0	0	1	1	Cluster 27
1	1	0	0	0	0	0	0	0	0	0	0	0	0	0	0	1	1	Cluster 28
0	0	1	1	0	0	0	0	0	0	0	0	0	0	0	0	1	1	Cluster 29
93	482	86	375	62	1066	78	1064	1	1	3	3	5	16	11	26	339	3033	
