# Supplementary material for: CLOTU: An online pipeline for processing and clustering of 454 amplicon reads into OTUs followed by taxonomic annotation
Source: BMC Bioinformatics. 2011 May 20;12:182. doi: 10.1186/1471-2105-12-182 (PMC3120705; doi:10.1186/1471-2105-12-182)
Supplement: Additional file 4 — Result files for analysis I and II. [file 1471-2105-12-182-S4.ZIP › Analysis_I_II_results/Analysis_I_FR/cdhit_50_95/blastout.txt]

BLASTN 2.2.17 [Aug-26-2007]


Reference: Altschul, Stephen F., Thomas L. Madden, Alejandro A. Schaffer, 
Jinghui Zhang, Zheng Zhang, Webb Miller, and David J. Lipman (1997), 
"Gapped BLAST and PSI-BLAST: a new generation of protein database search
programs",  Nucleic Acids Res. 25:3389-3402.

Query= S1|FCQD7IX01BRWNA|299|T_CCGGAA|FPY(7-26)|RPY(253-
274)|rT_TTCCGG|AL|GTB|D_2461_|268|C1|
         (268 letters)

Database: nr.nal 
           12,487,851 sequences; 32,255,764,854 total letters

Searching..................................................done


                                                                 Score    E
Sequences producing significant alignments:                      (bits) Value

gi|71066897|gb|DQ069010.1| Uncultured ascomycete clone NS191 18S...   400   e-108
gi|199594075|gb|FJ013060.1| Uncultured ectomycorrhizal fungus cl...   383   e-103
gi|146762148|gb|EF484931.1| Uncultured ectomycorrhizal fungus cl...   365   9e-98
gi|289547147|gb|GU452518.1| Uncultured Pyronemataceae clone UBCO...   361   1e-96
gi|294861918|gb|HM036637.1| Fungal sp. NS176A internal transcrib...   329   5e-87
gi|208970736|gb|FJ210746.1| Uncultured Pyronemataceae clone 3068...   329   5e-87
gi|171879753|gb|EU557319.1| Uncultured ascomycete clone Simb67s2...   329   5e-87
gi|186461757|gb|EU562601.1| Uncultured ascomycete clone Simb21C ...   321   1e-84
gi|71066900|gb|DQ069013.1| Uncultured ascomycete clone NS239 18S...   321   1e-84
gi|50910804|gb|AY587740.1| Uncultured ectomycorrhizal fungus iso...   307   2e-80
gi|83940763|gb|DQ320132.1| Uncultured ascomycete isolate NS234B ...   307   2e-80
gi|189098275|gb|EU726302.1| Uncultured Pyronemataceae clone FP41...   301   1e-78
gi|111608692|gb|DQ822806.1| Uncultured mycorrhizal ascomycete fr...   299   4e-78
gi|71066895|gb|DQ069008.1| Uncultured ascomycete clone NS176A 18...   295   7e-77
gi|34766370|gb|AY310830.1| Uncultured ectomycorrhizal fungus not...   293   3e-76
gi|187403855|gb|EU649088.1| Uncultured ectomycorrhiza (Pyronemat...   283   3e-73
gi|14275866|emb|AJ410863.1| Ectomycorrhizal isolate ECM 189 inte...   283   3e-73
gi|189098276|gb|EU726303.1| Uncultured Pyronemataceae clone PP57...   276   6e-71
gi|172054511|gb|EU554712.1| Uncultured fungus clone A2S_94 18S r...   258   1e-65
gi|98962366|gb|DQ508802.1| Uncultured ascomycete genotype 15_Mil...   256   6e-65
gi|298352674|gb|GU969251.1| Uncultured Ascomycota morphotype 5 i...   220   3e-54
gi|280967818|gb|GU184035.1| Uncultured Pyronemataceae isolate DN...   155   2e-34
gi|209412972|emb|FM206474.1| Geopora sp. TAA 188412 partial 18S ...   117   3e-23
gi|209412971|emb|FM206473.1| Geopora sp. TAA 192329 partial 18S ...   117   3e-23
gi|209412970|emb|FM206472.1| Geopora sp. TAA 192330 partial 18S ...   117   3e-23
gi|209412969|emb|FM206471.1| Geopora sp. TAA 192324 partial 18S ...   117   3e-23
gi|209412968|emb|FM206470.1| Geopora sp. TAA 192323 partial 18S ...   117   3e-23
gi|209412967|emb|FM206469.1| Geopora sp. TAA 179754 partial 18S ...   117   3e-23
gi|209412966|emb|FM206468.1| Geopora sp. TAA 179752 partial 18S ...   117   3e-23
gi|209412965|emb|FM206467.1| Geopora sp. TAA 179769 partial 18S ...   117   3e-23
gi|209412964|emb|FM206466.1| Geopora sp. TAA 188369 partial 18S ...   117   3e-23
gi|209412963|emb|FM206465.1| Geopora sp. TAA 179755 partial 18S ...   117   3e-23
gi|209412962|emb|FM206464.1| Geopora sp. TAA 179778 partial 18S ...   117   3e-23
gi|14794948|gb|AF387651.1|AF387651 Geopora cooperi strain 101GA ...   117   3e-23
gi|14794947|gb|AF387650.1|AF387650 Geopora cooperi strain 109GC ...   117   3e-23
gi|14794946|gb|AF387649.1|AF387649 Geopora cooperi strain 108GC ...   117   3e-23
gi|256855866|emb|FN397379.1| Uncultured fungus genomic DNA seque...   113   5e-22
gi|256855864|emb|FN397377.1| Uncultured fungus genomic DNA seque...   113   5e-22
gi|117574568|gb|DQ911454.1| Sugiyamaella sp. NRRL Y-17643 intern...   113   5e-22
gi|16517079|gb|AF413092.1| Leptosphaeria fungal contaminant 'Hun...   113   5e-22
gi|209412974|emb|FM206476.1| Geopora sp. 113526 partial 18S rRNA...   111   2e-21
gi|156627859|gb|EF494040.1| Phymatotrichopsis omnivora strain TA...   111   2e-21
gi|129560407|gb|EF441997.1| Phymatotrichopsis omnivora strain M....   111   2e-21
gi|129560406|gb|EF441996.1| Phymatotrichopsis omnivora strain M....   111   2e-21
gi|129560405|gb|EF441995.1| Phymatotrichopsis omnivora strain AT...   111   2e-21
gi|45239002|gb|AY549455.1| Phymatotrichopsis omnivora strain TXC...   111   2e-21
gi|45239001|gb|AY549454.1| Phymatotrichopsis omnivora strain TXC...   111   2e-21
gi|295850842|gb|HM123569.1| Fungal sp. ARIZ AZ0886 internal tran...   109   8e-21
gi|295850712|gb|HM123439.1| Fungal sp. ARIZ AZ0731 internal tran...   109   8e-21
gi|295850706|gb|HM123433.1| Fungal sp. ARIZ AZ0724 internal tran...   109   8e-21

>gi|71066897|gb|DQ069010.1| Uncultured ascomycete clone NS191 18S ribosomal RNA gene, partial
           sequence; internal transcribed spacer 1, 5.8S ribosomal
           RNA gene, and internal transcribed spacer 2, complete
           sequence; and 28S ribosomal RNA gene, partial sequence
          Length = 517

 Score =  400 bits (202), Expect = e-108
 Identities = 212/214 (99%), Gaps = 1/214 (0%)
 Strand = Plus / Minus

                                                                       
Query: 1   gctgcgttcttcatcgatgcgagaaccaagagatccgttgttgaaagtttttaactttta 60
           ||||||||||||||||||||||||||||||||||||||||||||||||||| ||||||||
Sbjct: 233 gctgcgttcttcatcgatgcgagaaccaagagatccgttgttgaaagtttt-aactttta 175

                                                                       
Query: 61  tttttaaattcagaagactctaaatacaatattttatgttaaccttccgaccaggctata 120
           ||||||||||||||||||||||||||||||||||||||||||||||||||||||||||||
Sbjct: 174 tttttaaattcagaagactctaaatacaatattttatgttaaccttccgaccaggctata 115

                                                                       
Query: 121 cagctaactgtacagccaaaacgatcggaagcaacaggtagtttagacaaggggtttgaa 180
           ||||||||||||||||||||||| ||||||||||||||||||||||||||||||||||||
Sbjct: 114 cagctaactgtacagccaaaacggtcggaagcaacaggtagtttagacaaggggtttgaa 55

                                             
Query: 181 acgtatattcgaatgaatatatattacttttaat 214
           ||||||||||||||||||||||||||||||||||
Sbjct: 54  acgtatattcgaatgaatatatattacttttaat 21


>gi|199594075|gb|FJ013060.1| Uncultured ectomycorrhizal fungus clone OT-57 18S ribosomal RNA
           gene, partial sequence; internal transcribed spacer 1,
           5.8S ribosomal RNA gene, and internal transcribed spacer
           2, complete sequence; and 28S ribosomal RNA gene,
           partial sequence
          Length = 592

 Score =  383 bits (193), Expect = e-103
 Identities = 253/268 (94%), Gaps = 5/268 (1%)
 Strand = Plus / Minus

                                                                       
Query: 1   gctgcgttcttcatcgatgcgagaaccaagagatccgttgttgaaagtttttaactttta 60
           ||||||||||||||||||||||||||||||||||||||||||||||||||| ||||||||
Sbjct: 278 gctgcgttcttcatcgatgcgagaaccaagagatccgttgttgaaagtttt-aactttta 220

                                                                       
Query: 61  tttttaaattcagaagactctaaatacaatattttatgttaaccttccgaccaggctata 120
           |||| |||||||||||||||||||||||||||||||||||||||||||| ||||||||||
Sbjct: 219 ttttaaaattcagaagactctaaatacaatattttatgttaaccttccggccaggctata 160

                                                                       
Query: 121 cagctaactgtacagccaaaacgatcggaagcaacaggtagtttagacaaggggtttgaa 180
           ||||||||| ||||||| ||||   |||||||||||||| |||||||||||||||| |||
Sbjct: 159 cagctaactatacagcccaaacagccggaagcaacaggtggtttagacaaggggttagaa 100

                                                                       
Query: 181 acgtatattcgaatgaatatatattacttttaattgatcctttcccgtcaggttcaccta 240
           | ||||||||||||||||||||||||||||||| ||||||||  ||| ||||||||||||
Sbjct: 99  atgtatattcgaatgaatatatattacttttaa-tgatcctt--ccg-caggttcaccta 44

                                       
Query: 241 cggaaaccttgttacgacttttacttcc 268
           ||||||||||||||||||||||||||||
Sbjct: 43  cggaaaccttgttacgacttttacttcc 16


>gi|146762148|gb|EF484931.1| Uncultured ectomycorrhizal fungus clone Riv-1 18S ribosomal RNA
           gene, partial sequence; internal transcribed spacer 1,
           5.8S ribosomal RNA gene, and internal transcribed spacer
           2, complete sequence; and 28S ribosomal RNA gene,
           partial sequence
          Length = 608

 Score =  365 bits (184), Expect = 9e-98
 Identities = 251/267 (94%), Gaps = 6/267 (2%)
 Strand = Plus / Minus

                                                                       
Query: 1   gctgcgttcttcatcgatgcgagaaccaagagatc-cgttgttgaaagtttttaactttt 59
           ||||||||||||||||||||||||||||||||||| |||||||||||||||| |||||||
Sbjct: 281 gctgcgttcttcatcgatgcgagaaccaagagatcacgttgttgaaagtttt-aactttt 223

                                                                       
Query: 60  atttttaaattcagaagactctaaatacaatattttatgttaaccttccgaccaggctat 119
           ||||| |||||||||||||||||||||||||||||||||||||||||||| |||||||||
Sbjct: 222 attttaaaattcagaagactctaaatacaatattttatgttaaccttccggccaggctat 163

                                                                       
Query: 120 acagctaactgtacagccaaaacgatcggaagcaacaggtagtttagacaaggggtttga 179
           |||||||||| ||||||| ||||   |||||||||||||| |||||||||||||||| ||
Sbjct: 162 acagctaactatacagcccaaacagccggaagcaacaggtggtttagacaaggggttaga 103

                                                                       
Query: 180 aacgtatattcgaatgaatatatattacttttaattgatcctttcccgtcaggttcacct 239
           || ||||||||||||||||||||||||||||||| ||||||||  ||| |||||||||||
Sbjct: 102 aatgtatattcgaatgaatatatattacttttaa-tgatcctt--ccg-caggttcacct 47

                                      
Query: 240 acggaaaccttgttacgacttttactt 266
           |||||||||||||||||||||||||||
Sbjct: 46  acggaaaccttgttacgacttttactt 20


>gi|289547147|gb|GU452518.1| Uncultured Pyronemataceae clone UBCOFE363A 18S ribosomal RNA gene,
           partial sequence; internal transcribed spacer 1, 5.8S
           ribosomal RNA gene, and internal transcribed spacer 2,
           complete sequence; and 28S ribosomal RNA gene, partial
           sequence
          Length = 887

 Score =  361 bits (182), Expect = 1e-96
 Identities = 252/269 (93%), Gaps = 6/269 (2%)
 Strand = Plus / Minus

                                                                       
Query: 1   gctgcgttcttcatcgatgcgagaaccaagagatccgttgttgaaagtttttaactttta 60
           ||||||||||||||||||||||||||||||||||||||||||||||||||| ||||||| 
Sbjct: 344 gctgcgttcttcatcgatgcgagaaccaagagatccgttgttgaaagtttt-aacttttg 286

                                                                       
Query: 61  ttttta-aattcagaagactctaaatacaatattttatgttaaccttccgaccaggctat 119
           |||| | ||||||||||||||||||||||||||||||||| ||||||||| |||||||||
Sbjct: 285 ttttaacaattcagaagactctaaatacaatattttatgtcaaccttccggccaggctat 226

                                                                       
Query: 120 acagctaactgtacagccaaaacgatcggaagcaacaggtagtttagacaaggggtttga 179
           ||||||| |||||||||| ||||   ||||||||||||||||||||||||||||||||||
Sbjct: 225 acagctagctgtacagcccaaacagccggaagcaacaggtagtttagacaaggggtttga 166

                                                                       
Query: 180 aacgtatattcgaatgaatatatattacttttaattgatcctttcccgtcaggttcacct 239
           || |||||||| |||||||||||||||||||||| ||||||||  ||| |||||||||||
Sbjct: 165 aatgtatattccaatgaatatatattacttttaa-tgatcctt--ccg-caggttcacct 110

                                        
Query: 240 acggaaaccttgttacgacttttacttcc 268
           |||||||||||||||||||||||||||||
Sbjct: 109 acggaaaccttgttacgacttttacttcc 81


>gi|294861918|gb|HM036637.1| Fungal sp. NS176A internal transcribed spacer 1, partial sequence;
           5.8S ribosomal RNA gene, complete sequence; and internal
           transcribed spacer 2, partial sequence
          Length = 545

 Score =  329 bits (166), Expect = 5e-87
 Identities = 203/214 (94%), Gaps = 1/214 (0%)
 Strand = Plus / Minus

                                                                       
Query: 1   gctgcgttcttcatcgatgcgagaaccaagagatccgttgttgaaagtttttaactttta 60
           ||||||||||||||||||||||||||||||||||||||||||||||||||| ||||||||
Sbjct: 234 gctgcgttcttcatcgatgcgagaaccaagagatccgttgttgaaagtttt-aactttta 176

                                                                       
Query: 61  tttttaaattcagaagactctaaatacaatattttatgttaaccttccgaccaggctata 120
           |||| |||||||||||||||||||||||||||||||||||||||||||| ||||||||||
Sbjct: 175 ttttaaaattcagaagactctaaatacaatattttatgttaaccttccggccaggctata 116

                                                                       
Query: 121 cagctaactgtacagccaaaacgatcggaagcaacaggtagtttagacaaggggtttgaa 180
           ||||||||| ||||||| ||||   |||||||||||||| |||||||||||||||| |||
Sbjct: 115 cagctaactatacagcccaaacagccggaagcaacaggtggtttagacaaggggttagaa 56

                                             
Query: 181 acgtatattcgaatgaatatatattacttttaat 214
           | ||||||||||||||||||||||||||||||||
Sbjct: 55  atgtatattcgaatgaatatatattacttttaat 22


>gi|208970736|gb|FJ210746.1| Uncultured Pyronemataceae clone 3068B internal transcribed spacer
           1, partial sequence; 5.8S ribosomal RNA gene and
           internal transcribed spacer 2, complete sequence; and
           28S ribosomal RNA gene, partial sequence
          Length = 501

 Score =  329 bits (166), Expect = 5e-87
 Identities = 191/198 (96%), Gaps = 1/198 (0%)
 Strand = Plus / Minus

                                                                       
Query: 1   gctgcgttcttcatcgatgcgagaaccaagagatccgttgttgaaagtttttaactttta 60
           ||||||||||||||||||||||||||||||||||||||||||||||||||| ||||||||
Sbjct: 197 gctgcgttcttcatcgatgcgagaaccaagagatccgttgttgaaagtttt-aactttta 139

                                                                       
Query: 61  tttttaaattcagaagactctaaatacaatattttatgttaaccttccgaccaggctata 120
           |||| |||||||||||||||||||||||||||||||||||||||||||| ||||||||||
Sbjct: 138 ttttaaaattcagaagactctaaatacaatattttatgttaaccttccggccaggctata 79

                                                                       
Query: 121 cagctaactgtacagccaaaacgatcggaagcaacaggtagtttagacaaggggtttgaa 180
           ||||||||||||||||| |||||  |||||||||||||||||||||||||||||||||||
Sbjct: 78  cagctaactgtacagcccaaacggccggaagcaacaggtagtttagacaaggggtttgaa 19

                             
Query: 181 acgtatattcgaatgaat 198
           | ||||||||||||||||
Sbjct: 18  atgtatattcgaatgaat 1


>gi|171879753|gb|EU557319.1| Uncultured ascomycete clone Simb67s21C 18S ribosomal RNA gene,
           partial sequence; internal transcribed spacer 1, 5.8S
           ribosomal RNA gene, and internal transcribed spacer 2,
           complete sequence; and 28S ribosomal RNA gene, partial
           sequence
          Length = 551

 Score =  329 bits (166), Expect = 5e-87
 Identities = 203/214 (94%), Gaps = 1/214 (0%)
 Strand = Plus / Minus

                                                                       
Query: 1   gctgcgttcttcatcgatgcgagaaccaagagatccgttgttgaaagtttttaactttta 60
           ||||||||||||||||||||||||||||||||||||||||||||||||||| ||||||||
Sbjct: 227 gctgcgttcttcatcgatgcgagaaccaagagatccgttgttgaaagtttt-aactttta 169

                                                                       
Query: 61  tttttaaattcagaagactctaaatacaatattttatgttaaccttccgaccaggctata 120
           |||| |||||||||||||||||||||||||||||||||||||||||||| ||||||||||
Sbjct: 168 ttttaaaattcagaagactctaaatacaatattttatgttaaccttccggccaggctata 109

                                                                       
Query: 121 cagctaactgtacagccaaaacgatcggaagcaacaggtagtttagacaaggggtttgaa 180
           ||||||||| ||||||| ||||   |||||||||||||| |||||||||||||||| |||
Sbjct: 108 cagctaactatacagcccaaacagccggaagcaacaggtggtttagacaaggggttagaa 49

                                             
Query: 181 acgtatattcgaatgaatatatattacttttaat 214
           | ||||||||||||||||||||||||||||||||
Sbjct: 48  atgtatattcgaatgaatatatattacttttaat 15


>gi|186461757|gb|EU562601.1| Uncultured ascomycete clone Simb21C internal transcribed spacer 1,
           partial sequence; 5.8S ribosomal RNA gene and internal
           transcribed spacer 2, complete sequence; and 28S
           ribosomal RNA gene, partial sequence
          Length = 537

 Score =  321 bits (162), Expect = 1e-84
 Identities = 202/214 (94%), Gaps = 1/214 (0%)
 Strand = Plus / Minus

                                                                       
Query: 1   gctgcgttcttcatcgatgcgagaaccaagagatccgttgttgaaagtttttaactttta 60
           ||||||||||||||||||||||||||||||||||||||||||||||||||| ||||||||
Sbjct: 214 gctgcgttcttcatcgatgcgagaaccaagagatccgttgttgaaagtttt-aactttta 156

                                                                       
Query: 61  tttttaaattcagaagactctaaatacaatattttatgttaaccttccgaccaggctata 120
           |||| |||||||||||||||||||||||||||||||||||||||||||| ||||||||||
Sbjct: 155 ttttaaaattcagaagactctaaatacaatattttatgttaaccttccggccaggctata 96

                                                                       
Query: 121 cagctaactgtacagccaaaacgatcggaagcaacaggtagtttagacaaggggtttgaa 180
           ||||||||| ||||||| ||||   |||||||||||||| |||||||||||||||| |||
Sbjct: 95  cagctaactatacagcccaaacagccggaagcaacaggtggtttagacaaggggttagaa 36

                                             
Query: 181 acgtatattcgaatgaatatatattacttttaat 214
           | ||||||||||||||||||||||||||| ||||
Sbjct: 35  atgtatattcgaatgaatatatattacttgtaat 2


>gi|71066900|gb|DQ069013.1| Uncultured ascomycete clone NS239 18S ribosomal RNA gene, partial
           sequence; internal transcribed spacer 1, 5.8S ribosomal
           RNA gene, and internal transcribed spacer 2, complete
           sequence; and 28S ribosomal RNA gene, partial sequence
          Length = 537

 Score =  321 bits (162), Expect = 1e-84
 Identities = 231/249 (92%), Gaps = 5/249 (2%)
 Strand = Plus / Minus

                                                                       
Query: 1   gctgcgttcttcatcgatgcgagaaccaagagatccgttgttgaaagtttttaactttta 60
           ||||||||||||||||||||||||||||||||||||||||||||||||||| ||||||| 
Sbjct: 244 gctgcgttcttcatcgatgcgagaaccaagagatccgttgttgaaagtttt-aacttttt 186

                                                                       
Query: 61  tttttaaattcagaagactctaaatacaatattttatgttaaccttccgaccaggctata 120
           |||  |||||||||||||||||||||||||||||| ||||||||||||| ||||||||||
Sbjct: 185 tttaaaaattcagaagactctaaatacaatattttgtgttaaccttccggccaggctata 126

                                                                       
Query: 121 cagctaactgtacagccaaaacgatcggaagcaacaggtagtttagacaaggggtttgaa 180
           ||||||||| ||||||| ||||   ||||||||||||||||||||||||||||| |||||
Sbjct: 125 cagctaactatacagcccaaacagccggaagcaacaggtagtttagacaaggggattgaa 66

                                                                       
Query: 181 acgtatattcgaatgaatatatattacttttaattgatcctttcccgtcaggttcaccta 240
           | |||||||| |||||||||||||||||||||| ||||||||  ||| ||||||||||||
Sbjct: 65  atgtatattcaaatgaatatatattacttttaa-tgatcctt--ccg-caggttcaccta 10

                    
Query: 241 cggaaacct 249
           |||||||||
Sbjct: 9   cggaaacct 1


>gi|50910804|gb|AY587740.1| Uncultured ectomycorrhizal fungus isolation-source root tip voucher
           specimen TKDN875 18S ribosomal RNA gene, partial
           sequence; internal transcribed spacer 1, 5.8S ribosomal
           RNA gene, and internal transcribed spacer 2, complete
           sequence; and 28S ribosomal RNA gene, partial sequence
          Length = 509

 Score =  307 bits (155), Expect = 2e-80
 Identities = 202/215 (93%), Gaps = 2/215 (0%)
 Strand = Plus / Minus

                                                                       
Query: 1   gctgcgttcttcatcgatgcgagaaccaagagatccgttgttgaaagtttttaactttta 60
           ||||||||||||||||||||||||||||||||||||||||||||||||||| ||||||| 
Sbjct: 222 gctgcgttcttcatcgatgcgagaaccaagagatccgttgttgaaagtttt-aacttttg 164

                                                                       
Query: 61  ttttta-aattcagaagactctaaatacaatattttatgttaaccttccgaccaggctat 119
           |||| | ||||||||||||||||||||||||||||||||| ||||||||| |||||||||
Sbjct: 163 ttttaacaattcagaagactctaaatacaatattttatgtcaaccttccggccaggctat 104

                                                                       
Query: 120 acagctaactgtacagccaaaacgatcggaagcaacaggtagtttagacaaggggtttga 179
           ||||||| |||||||||| ||||   ||||||||||||||||||||||||||||||||||
Sbjct: 103 acagctagctgtacagcccaaacagccggaagcaacaggtagtttagacaaggggtttga 44

                                              
Query: 180 aacgtatattcgaatgaatatatattacttttaat 214
           || |||||||| |||||||||||||||||||||||
Sbjct: 43  aatgtatattccaatgaatatatattacttttaat 9


>gi|83940763|gb|DQ320132.1| Uncultured ascomycete isolate NS234B 18S ribosomal RNA gene,
           partial sequence; internal transcribed spacer 1, 5.8S
           ribosomal RNA gene, and internal transcribed spacer 2,
           complete sequence; and 28S ribosomal RNA gene, partial
           sequence
          Length = 490

 Score =  307 bits (155), Expect = 2e-80
 Identities = 192/203 (94%), Gaps = 1/203 (0%)
 Strand = Plus / Minus

                                                                       
Query: 1   gctgcgttcttcatcgatgcgagaaccaagagatccgttgttgaaagtttttaactttta 60
           ||||||||||||||||||||||||||||||||||||||||||||||||||| ||||||||
Sbjct: 203 gctgcgttcttcatcgatgcgagaaccaagagatccgttgttgaaagtttt-aactttta 145

                                                                       
Query: 61  tttttaaattcagaagactctaaatacaatattttatgttaaccttccgaccaggctata 120
           |||| |||||||||||||||||||||||||||||||||||||||||||| ||||||||||
Sbjct: 144 ttttaaaattcagaagactctaaatacaatattttatgttaaccttccggccaggctata 85

                                                                       
Query: 121 cagctaactgtacagccaaaacgatcggaagcaacaggtagtttagacaaggggtttgaa 180
           ||||||||| ||||||| ||||   |||||||||||||| |||||||||||||||| |||
Sbjct: 84  cagctaactatacagcccaaacagccggaagcaacaggtggtttagacaaggggttagaa 25

                                  
Query: 181 acgtatattcgaatgaatatata 203
           | |||||||||||||||||||||
Sbjct: 24  atgtatattcgaatgaatatata 2


>gi|189098275|gb|EU726302.1| Uncultured Pyronemataceae clone FP41 A9R 18S ribosomal RNA gene,
           partial sequence; internal transcribed spacer 1, 5.8S
           ribosomal RNA gene, and internal transcribed spacer 2,
           complete sequence; and 28S ribosomal RNA gene, partial
           sequence
          Length = 721

 Score =  301 bits (152), Expect = 1e-78
 Identities = 203/216 (93%), Gaps = 3/216 (1%)
 Strand = Plus / Minus

                                                                       
Query: 1   gctgcgttcttcatcgatgcgagaaccaagagatccgttgttgaaagtttttaactttta 60
           ||||||||||||||||||||||||||||||||||||||||||||||||||| ||||||||
Sbjct: 221 gctgcgttcttcatcgatgcgagaaccaagagatccgttgttgaaagtttt-aactttta 163

                                                                       
Query: 61  tttttaaa-ttcagaagactctaaatacaatattttatgttaaccttccgaccaggctat 119
           |||| ||| ||||||||||||||||||||||||||||||||||||||||| |||||||||
Sbjct: 162 ttttaaaaattcagaagactctaaatacaatattttatgttaaccttccggccaggctat 103

                                                                       
Query: 120 acagctaactgtacagccaaaacgatcggaagcaacaggtagtttagacaa-ggggtttg 178
            ||||||||||||||||| ||||   |||||||||||||| |||||||||| ||||||||
Sbjct: 102 tcagctaactgtacagcccaaacagccggaagcaacaggtggtttagacaagggggtttg 43

                                               
Query: 179 aaacgtatattcgaatgaatatatattacttttaat 214
           ||| |||||||| |||||||||||||||||||||||
Sbjct: 42  aaatgtatattcaaatgaatatatattacttttaat 7


>gi|111608692|gb|DQ822806.1| Uncultured mycorrhizal ascomycete from RT269 18S ribosomal RNA
           gene, partial sequence; internal transcribed spacer 1,
           5.8S ribosomal RNA gene, and internal transcribed spacer
           2, complete sequence; and 28S ribosomal RNA gene,
           partial sequence
          Length = 536

 Score =  299 bits (151), Expect = 4e-78
 Identities = 201/215 (93%), Gaps = 2/215 (0%)
 Strand = Plus / Minus

                                                                       
Query: 1   gctgcgttcttcatcgatgcgagaaccaagagatccgttgttgaaagtttttaactttta 60
           ||||||||||||||||||||||||||||||||||||||||||||||||||| ||||||| 
Sbjct: 230 gctgcgttcttcatcgatgcgagaaccaagagatccgttgttgaaagtttt-aacttttg 172

                                                                       
Query: 61  ttttta-aattcagaagactctaaatacaatattttatgttaaccttccgaccaggctat 119
           |||| | ||||||||||||||||||||||||||||||||| ||||||||| |||||||||
Sbjct: 171 ttttaacaattcagaagactctaaatacaatattttatgtcaaccttccggccaggctat 112

                                                                       
Query: 120 acagctaactgtacagccaaaacgatcggaagcaacaggtagtttagacaaggggtttga 179
           |||||||||  ||||||| ||||   ||||||||||||||||||||||||||||||||||
Sbjct: 111 acagctaaccatacagcccaaacagccggaagcaacaggtagtttagacaaggggtttga 52

                                              
Query: 180 aacgtatattcgaatgaatatatattacttttaat 214
           || |||||||| |||||||||||||||||||||||
Sbjct: 51  aatgtatattccaatgaatatatattacttttaat 17


>gi|71066895|gb|DQ069008.1| Uncultured ascomycete clone NS176A 18S ribosomal RNA gene, partial
           sequence; internal transcribed spacer 1, 5.8S ribosomal
           RNA gene, and internal transcribed spacer 2, complete
           sequence; and 28S ribosomal RNA gene, partial sequence
          Length = 483

 Score =  295 bits (149), Expect = 7e-77
 Identities = 186/197 (94%), Gaps = 1/197 (0%)
 Strand = Plus / Minus

                                                                       
Query: 1   gctgcgttcttcatcgatgcgagaaccaagagatccgttgttgaaagtttttaactttta 60
           ||||||||||||||||||||||||||||||||||||||||||||||||||| ||||||||
Sbjct: 196 gctgcgttcttcatcgatgcgagaaccaagagatccgttgttgaaagtttt-aactttta 138

                                                                       
Query: 61  tttttaaattcagaagactctaaatacaatattttatgttaaccttccgaccaggctata 120
           |||| |||||||||||||||||||||||||||||||||||||||||||| ||||||||||
Sbjct: 137 ttttaaaattcagaagactctaaatacaatattttatgttaaccttccggccaggctata 78

                                                                       
Query: 121 cagctaactgtacagccaaaacgatcggaagcaacaggtagtttagacaaggggtttgaa 180
           ||||||||| ||||||| ||||   |||||||||||||| |||||||||||||||| |||
Sbjct: 77  cagctaactatacagcccaaacagccggaagcaacaggtggtttagacaaggggttagaa 18

                            
Query: 181 acgtatattcgaatgaa 197
           | |||||||||||||||
Sbjct: 17  atgtatattcgaatgaa 1


>gi|34766370|gb|AY310830.1| Uncultured ectomycorrhizal fungus note PCR # TAM2066 18S ribosomal
           RNA gene, partial sequence; internal transcribed spacer
           1, 5.8S ribosomal RNA gene, and internal transcribed
           spacer 2, complete sequence; and 28S ribosomal RNA gene,
           partial sequence
          Length = 518

 Score =  293 bits (148), Expect = 3e-76
 Identities = 201/216 (93%), Gaps = 2/216 (0%)
 Strand = Plus / Minus

                                                                       
Query: 1   gctgcgttcttcatcgatgcgagaaccaagagatccgttgttgaaagttttt-aactttt 59
           ||||||| |||||||||||||||||||||||||||||||||||||||||||| |||||||
Sbjct: 217 gctgcgtccttcatcgatgcgagaaccaagagatccgttgttgaaagttttttaactttt 158

                                                                       
Query: 60  attttta-aattcagaagactctaaatacaatattttatgttaaccttccgaccaggcta 118
            |||| | ||||||||||||||||||||||||||||||||| ||||||||| ||||||||
Sbjct: 157 gttttaacaattcagaagactctaaatacaatattttatgtcaaccttccggccaggcta 98

                                                                       
Query: 119 tacagctaactgtacagccaaaacgatcggaagcaacaggtagtttagacaaggggtttg 178
           ||||||||||  ||||||| ||||   |||||||||||||||||||||||||||||||||
Sbjct: 97  tacagctaaccatacagcccaaacagccggaagcaacaggtagtttagacaaggggtttg 38

                                               
Query: 179 aaacgtatattcgaatgaatatatattacttttaat 214
           ||| |||||||| |||||||||||||||||||||||
Sbjct: 37  aaatgtatattccaatgaatatatattacttttaat 2


>gi|187403855|gb|EU649088.1| Uncultured ectomycorrhiza (Pyronemataceae) clone Pine3_c10 18S
           ribosomal RNA gene, partial sequence; internal
           transcribed spacer 1, 5.8S ribosomal RNA gene, and
           internal transcribed spacer 2, complete sequence; and
           28S ribosomal RNA gene, partial sequence
          Length = 1089

 Score =  283 bits (143), Expect = 3e-73
 Identities = 200/216 (92%), Gaps = 3/216 (1%)
 Strand = Plus / Minus

                                                                       
Query: 1   gctgcgttcttcatcgatgcgagaaccaagagatccgttgttgaaagtttttaactttta 60
           ||||||||||||||||||||||||||||||||||||||||||||||||||| ||||||||
Sbjct: 221 gctgcgttcttcatcgatgcgagaaccaagagatccgttgttgaaagtttt-aactttta 163

                                                                       
Query: 61  tttttaaa-ttcagaagactctaaatacaatattttatgttaaccttccgaccaggctat 119
           |||| ||| ||||||||||||||||||||||||||||||||||||||||| |||||||||
Sbjct: 162 ttttaaaaattcagaagactctaaatacaatattttatgttaaccttccggccaggctat 103

                                                                       
Query: 120 acagctaactgtacagccaaaacgatcggaagcaacaggtagtttagacaa-ggggtttg 178
            |||||||||| ||| || ||||   |||||||||||||| |||||||||| ||||||| 
Sbjct: 102 tcagctaactgnacancccaaacagccggaagcaacaggtggtttagacaagggggtttn 43

                                               
Query: 179 aaacgtatattcgaatgaatatatattacttttaat 214
           ||| |||||||| |||||||||||||||||||||||
Sbjct: 42  aaatgtatattcaaatgaatatatattacttttaat 7


>gi|14275866|emb|AJ410863.1| Ectomycorrhizal isolate ECM 189 internal partial internal
           transcribed spacer 1 (ITS1), 5.8S ribosomal RNA gene,
           and partial internal transcribed spacer 2 (ITS2);
           isolate ECM 189
          Length = 516

 Score =  283 bits (143), Expect = 3e-73
 Identities = 190/203 (93%), Gaps = 2/203 (0%)
 Strand = Plus / Minus

                                                                       
Query: 1   gctgcgttcttcatcgatgcgagaaccaagagatccgttgttgaaagtttttaactttta 60
           ||||||||||||||||||||||||||||||||||||||||||||||||||| ||||||||
Sbjct: 201 gctgcgttcttcatcgatgcgagaaccaagagatccgttgttgaaagtttt-aactttta 143

                                                                       
Query: 61  tttttaaattcagaagactctaaatacaatattttatgttaaccttccgaccaggctata 120
           |||| ||||||||||||||||||||||||||||| || ||||||||||| ||||||||||
Sbjct: 142 ttttaaaattcagaagactctaaatacaatattt-atattaaccttccggccaggctata 84

                                                                       
Query: 121 cagctaactgtacagccaaaacgatcggaagcaacaggtagtttagacaaggggtttgaa 180
           ||||||||| ||||||| ||||   |||||||||||||| |||||||||||||||| |||
Sbjct: 83  cagctaactatacagcccaaacagccggaagcaacaggtggtttagacaaggggttagaa 24

                                  
Query: 181 acgtatattcgaatgaatatata 203
           | |||||||||||||||||||||
Sbjct: 23  atgtatattcgaatgaatatata 1


>gi|189098276|gb|EU726303.1| Uncultured Pyronemataceae clone PP57 H7 18S ribosomal RNA gene,
           partial sequence; internal transcribed spacer 1, 5.8S
           ribosomal RNA gene, and internal transcribed spacer 2,
           complete sequence; and 28S ribosomal RNA gene, partial
           sequence
          Length = 762

 Score =  276 bits (139), Expect = 6e-71
 Identities = 198/215 (92%), Gaps = 2/215 (0%)
 Strand = Plus / Minus

                                                                       
Query: 1   gctgcgttcttcatcgatgcgagaaccaagagatccgttgttgaaagtttttaactttta 60
           ||||||||||||||||||||||||||||||||||||||||||||||||||| ||||||| 
Sbjct: 220 gctgcgttcttcatcgatgcgagaaccaagagatccgttgttgaaagtttt-aacttttg 162

                                                                       
Query: 61  ttttta-aattcagaagactctaaatacaatattttatgttaaccttccgaccaggctat 119
           |||| | ||||||||||||||||||||||||||| ||||| ||||||||| |||||||||
Sbjct: 161 ttttaacaattcagaagactctaaatacaatattatatgtcaaccttccggccaggctat 102

                                                                       
Query: 120 acagctaactgtacagccaaaacgatcggaagcaacaggtagtttagacaaggggtttga 179
           |||||||||  || |||| ||||   ||||||||||||||||||||||||||||||||||
Sbjct: 101 acagctaaccatatagcccaaacagccggaagcaacaggtagtttagacaaggggtttga 42

                                              
Query: 180 aacgtatattcgaatgaatatatattacttttaat 214
           || ||||||||  ||||||||||||||||||||||
Sbjct: 41  aatgtatattcctatgaatatatattacttttaat 7


>gi|172054511|gb|EU554712.1| Uncultured fungus clone A2S_94 18S ribosomal RNA gene, partial
           sequence; internal transcribed spacer 1, 5.8S ribosomal
           RNA gene, and internal transcribed spacer 2, complete
           sequence; and 28S ribosomal RNA gene, partial sequence
          Length = 516

 Score =  258 bits (130), Expect = 1e-65
 Identities = 171/182 (93%), Gaps = 2/182 (1%)
 Strand = Plus / Minus

                                                                       
Query: 1   gctgcgttcttcatcgatgcgagaaccaagagatccgttgttgaaagtttttaactttta 60
           ||||||||||||||||||||||||||||||||||||||||||||||||||| ||||||| 
Sbjct: 214 gctgcgttcttcatcgatgcgagaaccaagagatccgttgttgaaagtttt-aacttttg 156

                                                                       
Query: 61  ttttta-aattcagaagactctaaatacaatattttatgttaaccttccgaccaggctat 119
           |||| | ||||||||||||||||||||||||||||||||| ||||||||| |||||||||
Sbjct: 155 ttttaacaattcagaagactctaaatacaatattttatgtcaaccttccggccaggctat 96

                                                                       
Query: 120 acagctaactgtacagccaaaacgatcggaagcaacaggtagtttagacaaggggtttga 179
           ||||||| |||||||||| ||||   ||||||||||||||||||||||||||||||||||
Sbjct: 95  acagctagctgtacagcccaaacagccggaagcaacaggtagtttagacaaggggtttga 36

             
Query: 180 aa 181
           ||
Sbjct: 35  aa 34


>gi|98962366|gb|DQ508802.1| Uncultured ascomycete genotype 15_Milomlyn internal transcribed
           spacer 1, partial sequence; 5.8S ribosomal RNA gene,
           complete sequence; and internal transcribed spacer 2,
           partial sequence
          Length = 431

 Score =  256 bits (129), Expect = 6e-65
 Identities = 167/177 (94%), Gaps = 2/177 (1%)
 Strand = Plus / Minus

                                                                       
Query: 1   gctgcgttcttcatcgatgcgagaaccaagagatccgttgttgaaagtttttaactttta 60
           ||||||||||||||||||||||||||||||||||||||||||||||||||| ||||||||
Sbjct: 176 gctgcgttcttcatcgatgcgagaaccaagagatccgttgttgaaagtttt-aactttta 118

                                                                       
Query: 61  tttttaaattcagaagactctaaatacaatattttatgttaaccttccgaccaggctata 120
           |||| |||||||||||||||||||||||||||||||||||||||||||| ||||||||||
Sbjct: 117 ttttaaaattcagaagactctaaatacaatattttatgttaaccttccggccaggctata 58

                                                                    
Query: 121 cagctaactgtacagccaaaacgatcggaagcaacaggt-agtttagacaaggggtt 176
           ||||||||| ||||||| ||||   ||||||||||||||  ||||||||||||||||
Sbjct: 57  cagctaactatacagcccaaacagccggaagcaacaggtgggtttagacaaggggtt 1


>gi|298352674|gb|GU969251.1| Uncultured Ascomycota morphotype 5 internal transcribed spacer 1,
           partial sequence; 5.8S ribosomal RNA gene and internal
           transcribed spacer 2, complete sequence; and 28S
           ribosomal RNA gene, partial sequence
          Length = 483

 Score =  220 bits (111), Expect = 3e-54
 Identities = 162/175 (92%), Gaps = 3/175 (1%)
 Strand = Plus / Minus

                                                                       
Query: 3   tgcgttcttcatcgatgcgagaaccaagagatccgttgttgaaagtttttaacttttatt 62
           ||||||||||||||||||||||||||||||||||||||||||||||| | ||||||||||
Sbjct: 174 tgcgttcttcatcgatgcgagaaccaagagatccgttgttgaaagttct-aacttttatt 116

                                                                       
Query: 63  tttaaattcagaagactctaaatacaatattttatgttaaccttccgaccaggctataca 122
           || |||||||||||||||||||||||||||||||||||||||||||| ||||| ||||||
Sbjct: 115 ttaaaattcagaagactctaaatacaatattttatgttaaccttccggccaggatataca 56

                                                                  
Query: 123 gctaactgtacagccaaaacgatcggaa-gcaa-caggtagtttagacaaggggt 175
           ||||||| ||||||| ||||   ||||| |||| ||||| |||||||||||||||
Sbjct: 55  gctaactatacagcccaaacagccggaacgcaaccaggtggtttagacaaggggt 1


>gi|280967818|gb|GU184035.1| Uncultured Pyronemataceae isolate DNU1_2 internal transcribed
           spacer 1, partial sequence; 5.8S ribosomal RNA gene,
           complete sequence; and internal transcribed spacer 2,
           partial sequence
          Length = 606

 Score =  155 bits (78), Expect = 2e-34
 Identities = 129/142 (90%), Gaps = 3/142 (2%)
 Strand = Plus / Minus

                                                                       
Query: 3   tgcgttcttcatcgatgcgagaaccaagagatccgttgttgaaagtttttaacttttatt 62
           |||||||||||||||||||||||||||||||||||||||||||||   |||||| |||||
Sbjct: 144 tgcgttcttcatcgatgcgagaaccaagagatccgttgttgaaag-aattaactattatt 86

                                                                       
Query: 63  tt-taaattcagaagactctaaatac-aatattttatgttaaccttccgaccaggctata 120
           ||  |||||| |||||||||||| || |||||||||||| ||||||||| ||||||||| 
Sbjct: 85  ttaaaaattccgaagactctaaacactaatattttatgtgaaccttccggccaggctatt 26

                                 
Query: 121 cagctaactgtacagccaaaac 142
           ||||||||||||||||| ||||
Sbjct: 25  cagctaactgtacagcccaaac 4


>gi|209412972|emb|FM206474.1| Geopora sp. TAA 188412 partial 18S rRNA gene, ITS1, 5.8S rRNA gene
           and ITS2, specimen voucher TAA 188412
          Length = 554

 Score =  117 bits (59), Expect = 3e-23
 Identities = 59/59 (100%)
 Strand = Plus / Minus

                                                                      
Query: 1   gctgcgttcttcatcgatgcgagaaccaagagatccgttgttgaaagtttttaactttt 59
           |||||||||||||||||||||||||||||||||||||||||||||||||||||||||||
Sbjct: 267 gctgcgttcttcatcgatgcgagaaccaagagatccgttgttgaaagtttttaactttt 209


>gi|209412971|emb|FM206473.1| Geopora sp. TAA 192329 partial 18S rRNA gene, ITS1, 5.8S rRNA gene,
           ITS2 and partial 28S rRNA gene, specimen voucher TAA
           192329
          Length = 659

 Score =  117 bits (59), Expect = 3e-23
 Identities = 59/59 (100%)
 Strand = Plus / Minus

                                                                      
Query: 1   gctgcgttcttcatcgatgcgagaaccaagagatccgttgttgaaagtttttaactttt 59
           |||||||||||||||||||||||||||||||||||||||||||||||||||||||||||
Sbjct: 323 gctgcgttcttcatcgatgcgagaaccaagagatccgttgttgaaagtttttaactttt 265


 Score = 79.8 bits (40), Expect = 8e-12
 Identities = 40/40 (100%)
 Strand = Plus / Minus

                                                   
Query: 229 caggttcacctacggaaaccttgttacgacttttacttcc 268
           ||||||||||||||||||||||||||||||||||||||||
Sbjct: 55  caggttcacctacggaaaccttgttacgacttttacttcc 16


>gi|209412970|emb|FM206472.1| Geopora sp. TAA 192330 partial 18S rRNA gene, ITS1, 5.8S rRNA gene,
           ITS2 and partial 28S rRNA gene, specimen voucher TAA
           192330
          Length = 646

 Score =  117 bits (59), Expect = 3e-23
 Identities = 59/59 (100%)
 Strand = Plus / Minus

                                                                      
Query: 1   gctgcgttcttcatcgatgcgagaaccaagagatccgttgttgaaagtttttaactttt 59
           |||||||||||||||||||||||||||||||||||||||||||||||||||||||||||
Sbjct: 312 gctgcgttcttcatcgatgcgagaaccaagagatccgttgttgaaagtttttaactttt 254


 Score = 79.8 bits (40), Expect = 8e-12
 Identities = 40/40 (100%)
 Strand = Plus / Minus

                                                   
Query: 229 caggttcacctacggaaaccttgttacgacttttacttcc 268
           ||||||||||||||||||||||||||||||||||||||||
Sbjct: 44  caggttcacctacggaaaccttgttacgacttttacttcc 5


>gi|209412969|emb|FM206471.1| Geopora sp. TAA 192324 partial 18S rRNA gene, ITS1, 5.8S rRNA gene,
           ITS2 and partial 28S rRNA gene, specimen voucher TAA
           192324
          Length = 647

 Score =  117 bits (59), Expect = 3e-23
 Identities = 59/59 (100%)
 Strand = Plus / Minus

                                                                      
Query: 1   gctgcgttcttcatcgatgcgagaaccaagagatccgttgttgaaagtttttaactttt 59
           |||||||||||||||||||||||||||||||||||||||||||||||||||||||||||
Sbjct: 312 gctgcgttcttcatcgatgcgagaaccaagagatccgttgttgaaagtttttaactttt 254


 Score = 79.8 bits (40), Expect = 8e-12
 Identities = 40/40 (100%)
 Strand = Plus / Minus

                                                   
Query: 229 caggttcacctacggaaaccttgttacgacttttacttcc 268
           ||||||||||||||||||||||||||||||||||||||||
Sbjct: 44  caggttcacctacggaaaccttgttacgacttttacttcc 5


>gi|209412968|emb|FM206470.1| Geopora sp. TAA 192323 partial 18S rRNA gene, ITS1, 5.8S rRNA gene,
           ITS2 and partial 28S rRNA gene, specimen voucher TAA
           192323
          Length = 647

 Score =  117 bits (59), Expect = 3e-23
 Identities = 59/59 (100%)
 Strand = Plus / Minus

                                                                      
Query: 1   gctgcgttcttcatcgatgcgagaaccaagagatccgttgttgaaagtttttaactttt 59
           |||||||||||||||||||||||||||||||||||||||||||||||||||||||||||
Sbjct: 312 gctgcgttcttcatcgatgcgagaaccaagagatccgttgttgaaagtttttaactttt 254


 Score = 79.8 bits (40), Expect = 8e-12
 Identities = 40/40 (100%)
 Strand = Plus / Minus

                                                   
Query: 229 caggttcacctacggaaaccttgttacgacttttacttcc 268
           ||||||||||||||||||||||||||||||||||||||||
Sbjct: 44  caggttcacctacggaaaccttgttacgacttttacttcc 5


>gi|209412967|emb|FM206469.1| Geopora sp. TAA 179754 partial 18S rRNA gene, ITS1, 5.8S rRNA gene
           and ITS2, specimen voucher TAA 179754
          Length = 554

 Score =  117 bits (59), Expect = 3e-23
 Identities = 59/59 (100%)
 Strand = Plus / Minus

                                                                      
Query: 1   gctgcgttcttcatcgatgcgagaaccaagagatccgttgttgaaagtttttaactttt 59
           |||||||||||||||||||||||||||||||||||||||||||||||||||||||||||
Sbjct: 267 gctgcgttcttcatcgatgcgagaaccaagagatccgttgttgaaagtttttaactttt 209


>gi|209412966|emb|FM206468.1| Geopora sp. TAA 179752 partial 18S rRNA gene, ITS1, 5.8S rRNA gene
           and ITS2, specimen voucher TAA 179752
          Length = 554

 Score =  117 bits (59), Expect = 3e-23
 Identities = 59/59 (100%)
 Strand = Plus / Minus

                                                                      
Query: 1   gctgcgttcttcatcgatgcgagaaccaagagatccgttgttgaaagtttttaactttt 59
           |||||||||||||||||||||||||||||||||||||||||||||||||||||||||||
Sbjct: 267 gctgcgttcttcatcgatgcgagaaccaagagatccgttgttgaaagtttttaactttt 209


>gi|209412965|emb|FM206467.1| Geopora sp. TAA 179769 partial 18S rRNA gene, ITS1, 5.8S rRNA gene
           and ITS2, specimen voucher TAA 179769
          Length = 554

 Score =  117 bits (59), Expect = 3e-23
 Identities = 59/59 (100%)
 Strand = Plus / Minus

                                                                      
Query: 1   gctgcgttcttcatcgatgcgagaaccaagagatccgttgttgaaagtttttaactttt 59
           |||||||||||||||||||||||||||||||||||||||||||||||||||||||||||
Sbjct: 267 gctgcgttcttcatcgatgcgagaaccaagagatccgttgttgaaagtttttaactttt 209


>gi|209412964|emb|FM206466.1| Geopora sp. TAA 188369 partial 18S rRNA gene, ITS1, 5.8S rRNA gene
           and ITS2, specimen voucher TAA 188369
          Length = 554

 Score =  117 bits (59), Expect = 3e-23
 Identities = 59/59 (100%)
 Strand = Plus / Minus

                                                                      
Query: 1   gctgcgttcttcatcgatgcgagaaccaagagatccgttgttgaaagtttttaactttt 59
           |||||||||||||||||||||||||||||||||||||||||||||||||||||||||||
Sbjct: 267 gctgcgttcttcatcgatgcgagaaccaagagatccgttgttgaaagtttttaactttt 209


>gi|209412963|emb|FM206465.1| Geopora sp. TAA 179755 partial 18S rRNA gene, ITS1, 5.8S rRNA gene
           and ITS2, specimen voucher TAA 179755
          Length = 554

 Score =  117 bits (59), Expect = 3e-23
 Identities = 59/59 (100%)
 Strand = Plus / Minus

                                                                      
Query: 1   gctgcgttcttcatcgatgcgagaaccaagagatccgttgttgaaagtttttaactttt 59
           |||||||||||||||||||||||||||||||||||||||||||||||||||||||||||
Sbjct: 267 gctgcgttcttcatcgatgcgagaaccaagagatccgttgttgaaagtttttaactttt 209


>gi|209412962|emb|FM206464.1| Geopora sp. TAA 179778 partial 18S rRNA gene, ITS1, 5.8S rRNA gene
           and ITS2, specimen voucher TAA 179778
          Length = 554

 Score =  117 bits (59), Expect = 3e-23
 Identities = 59/59 (100%)
 Strand = Plus / Minus

                                                                      
Query: 1   gctgcgttcttcatcgatgcgagaaccaagagatccgttgttgaaagtttttaactttt 59
           |||||||||||||||||||||||||||||||||||||||||||||||||||||||||||
Sbjct: 267 gctgcgttcttcatcgatgcgagaaccaagagatccgttgttgaaagtttttaactttt 209


>gi|14794948|gb|AF387651.1|AF387651 Geopora cooperi strain 101GA 18S ribosomal RNA gene, partial
           sequence; internal transcribed spacer 1, 5.8S ribosomal
           RNA gene, and internal transcribed spacer 2, complete
           sequence; and 28S ribosomal RNA gene, partial sequence
          Length = 578

 Score =  117 bits (59), Expect = 3e-23
 Identities = 59/59 (100%)
 Strand = Plus / Minus

                                                                      
Query: 1   gctgcgttcttcatcgatgcgagaaccaagagatccgttgttgaaagtttttaactttt 59
           |||||||||||||||||||||||||||||||||||||||||||||||||||||||||||
Sbjct: 257 gctgcgttcttcatcgatgcgagaaccaagagatccgttgttgaaagtttttaactttt 199


>gi|14794947|gb|AF387650.1|AF387650 Geopora cooperi strain 109GC 18S ribosomal RNA gene, partial
           sequence; internal transcribed spacer 1, 5.8S ribosomal
           RNA gene, and internal transcribed spacer 2, complete
           sequence; and 28S ribosomal RNA gene, partial sequence
          Length = 576

 Score =  117 bits (59), Expect = 3e-23
 Identities = 59/59 (100%)
 Strand = Plus / Minus

                                                                      
Query: 1   gctgcgttcttcatcgatgcgagaaccaagagatccgttgttgaaagtttttaactttt 59
           |||||||||||||||||||||||||||||||||||||||||||||||||||||||||||
Sbjct: 255 gctgcgttcttcatcgatgcgagaaccaagagatccgttgttgaaagtttttaactttt 197


>gi|14794946|gb|AF387649.1|AF387649 Geopora cooperi strain 108GC 18S ribosomal RNA gene, partial
           sequence; internal transcribed spacer 1, 5.8S ribosomal
           RNA gene, and internal transcribed spacer 2, complete
           sequence; and 28S ribosomal RNA gene, partial sequence
          Length = 578

 Score =  117 bits (59), Expect = 3e-23
 Identities = 59/59 (100%)
 Strand = Plus / Minus

                                                                      
Query: 1   gctgcgttcttcatcgatgcgagaaccaagagatccgttgttgaaagtttttaactttt 59
           |||||||||||||||||||||||||||||||||||||||||||||||||||||||||||
Sbjct: 256 gctgcgttcttcatcgatgcgagaaccaagagatccgttgttgaaagtttttaactttt 198


>gi|256855866|emb|FN397379.1| Uncultured fungus genomic DNA sequence containing 18S rRNA gene,
           ITS1, 5.8S rRNA gene, ITS2 and 28S rRNA gene, clone
           D18_P_4_F6
          Length = 626

 Score =  113 bits (57), Expect = 5e-22
 Identities = 60/61 (98%)
 Strand = Plus / Plus

                                                                       
Query: 1   gctgcgttcttcatcgatgcgagaaccaagagatccgttgttgaaagtttttaactttta 60
           ||||||||||||||||||||||||||||||||||||||||||||||||||||||| ||||
Sbjct: 337 gctgcgttcttcatcgatgcgagaaccaagagatccgttgttgaaagtttttaacgttta 396

            
Query: 61  t 61
           |
Sbjct: 397 t 397


 Score = 79.8 bits (40), Expect = 8e-12
 Identities = 40/40 (100%)
 Strand = Plus / Plus

                                                   
Query: 229 caggttcacctacggaaaccttgttacgacttttacttcc 268
           ||||||||||||||||||||||||||||||||||||||||
Sbjct: 574 caggttcacctacggaaaccttgttacgacttttacttcc 613


>gi|256855864|emb|FN397377.1| Uncultured fungus genomic DNA sequence containing 18S rRNA gene,
           ITS1, 5.8S rRNA gene, ITS2 and 28S rRNA gene, clone
           D04_P_4_A10
          Length = 637

 Score =  113 bits (57), Expect = 5e-22
 Identities = 60/61 (98%)
 Strand = Plus / Plus

                                                                       
Query: 1   gctgcgttcttcatcgatgcgagaaccaagagatccgttgttgaaagtttttaactttta 60
           ||||||||||||||||||||||||||||||||||||||||||||||||||||||| ||||
Sbjct: 348 gctgcgttcttcatcgatgcgagaaccaagagatccgttgttgaaagtttttaacgttta 407

            
Query: 61  t 61
           |
Sbjct: 408 t 408


 Score = 79.8 bits (40), Expect = 8e-12
 Identities = 40/40 (100%)
 Strand = Plus / Plus

                                                   
Query: 229 caggttcacctacggaaaccttgttacgacttttacttcc 268
           ||||||||||||||||||||||||||||||||||||||||
Sbjct: 585 caggttcacctacggaaaccttgttacgacttttacttcc 624


>gi|117574568|gb|DQ911454.1| Sugiyamaella sp. NRRL Y-17643 internal transcribed spacer 1,
           partial sequence; 5.8S ribosomal RNA gene, complete
           sequence; and internal transcribed spacer 2, partial
           sequence
          Length = 484

 Score =  113 bits (57), Expect = 5e-22
 Identities = 66/69 (95%)
 Strand = Plus / Minus

                                                                       
Query: 1   gctgcgttcttcatcgatgcgagaaccaagagatccgttgttgaaagtttttaactttta 60
           ||||||||||||||||||||||||||||||||||||||||||||||||||| || |||||
Sbjct: 198 gctgcgttcttcatcgatgcgagaaccaagagatccgttgttgaaagttttaaattttta 139

                    
Query: 61  tttttaaat 69
           |||| ||||
Sbjct: 138 ttttaaaat 130


>gi|16517079|gb|AF413092.1| Leptosphaeria fungal contaminant 'Hungary 3' 18S ribosomal RNA
           gene, partial sequence; internal transcribed spacer 1,
           5.8S ribosomal RNA gene, and internal transcribed spacer
           2, complete sequence; 28S ribosomal RNA gene, partial
           sequence
          Length = 506

 Score =  113 bits (57), Expect = 5e-22
 Identities = 60/61 (98%)
 Strand = Plus / Minus

                                                                       
Query: 1   gctgcgttcttcatcgatgcgagaaccaagagatccgttgttgaaagtttttaactttta 60
           ||||||||||||||||||||||||||||||||||||||||||||||||||||||| ||||
Sbjct: 235 gctgcgttcttcatcgatgcgagaaccaagagatccgttgttgaaagtttttaacgttta 176

            
Query: 61  t 61
           |
Sbjct: 175 t 175


>gi|209412974|emb|FM206476.1| Geopora sp. 113526 partial 18S rRNA gene, ITS1, 5.8S rRNA gene and
           ITS2, specimen voucher TAA 113526
          Length = 560

 Score =  111 bits (56), Expect = 2e-21
 Identities = 62/64 (96%)
 Strand = Plus / Minus

                                                                       
Query: 1   gctgcgttcttcatcgatgcgagaaccaagagatccgttgttgaaagtttttaactttta 60
           ||||||||||||||||||||||||||||||||||||||||||||||||||||||| ||| 
Sbjct: 271 gctgcgttcttcatcgatgcgagaaccaagagatccgttgttgaaagtttttaacatttt 212

               
Query: 61  tttt 64
           ||||
Sbjct: 211 tttt 208


>gi|156627859|gb|EF494040.1| Phymatotrichopsis omnivora strain TAMD-C04 18S ribosomal RNA gene,
           partial sequence; internal transcribed spacer 1, 5.8S
           ribosomal RNA gene, and internal transcribed spacer 2,
           complete sequence; and 28S ribosomal RNA gene, partial
           sequence
          Length = 708

 Score =  111 bits (56), Expect = 2e-21
 Identities = 62/64 (96%)
 Strand = Plus / Minus

                                                                       
Query: 1   gctgcgttcttcatcgatgcgagaaccaagagatccgttgttgaaagtttttaactttta 60
           ||||||||||||||||||||||||||||||||||||||||||||||||||| ||||||| 
Sbjct: 329 gctgcgttcttcatcgatgcgagaaccaagagatccgttgttgaaagttttaaacttttc 270

               
Query: 61  tttt 64
           ||||
Sbjct: 269 tttt 266


 Score = 60.0 bits (30), Expect = 7e-06
 Identities = 30/30 (100%)
 Strand = Plus / Minus

                                         
Query: 229 caggttcacctacggaaaccttgttacgac 258
           ||||||||||||||||||||||||||||||
Sbjct: 30  caggttcacctacggaaaccttgttacgac 1


>gi|129560407|gb|EF441997.1| Phymatotrichopsis omnivora strain M. Olsen 2 18S ribosomal RNA gene,
            partial sequence; internal transcribed spacer 1, 5.8S
            ribosomal RNA gene, and internal transcribed spacer 2,
            complete sequence; and 28S ribosomal RNA gene, partial
            sequence
          Length = 2178

 Score =  111 bits (56), Expect = 2e-21
 Identities = 62/64 (96%)
 Strand = Plus / Minus

                                                                        
Query: 1    gctgcgttcttcatcgatgcgagaaccaagagatccgttgttgaaagtttttaactttta 60
            ||||||||||||||||||||||||||||||||||||||||||||||||||| ||||||| 
Sbjct: 1188 gctgcgttcttcatcgatgcgagaaccaagagatccgttgttgaaagttttaaacttttt 1129

                
Query: 61   tttt 64
            ||||
Sbjct: 1128 tttt 1125


 Score = 79.8 bits (40), Expect = 8e-12
 Identities = 40/40 (100%)
 Strand = Plus / Minus

                                                   
Query: 229 caggttcacctacggaaaccttgttacgacttttacttcc 268
           ||||||||||||||||||||||||||||||||||||||||
Sbjct: 883 caggttcacctacggaaaccttgttacgacttttacttcc 844


>gi|129560406|gb|EF441996.1| Phymatotrichopsis omnivora strain M. Olsen 1 18S ribosomal RNA
           gene, partial sequence; internal transcribed spacer 1,
           5.8S ribosomal RNA gene, and internal transcribed spacer
           2, complete sequence; and 28S ribosomal RNA gene,
           partial sequence
          Length = 718

 Score =  111 bits (56), Expect = 2e-21
 Identities = 62/64 (96%)
 Strand = Plus / Minus

                                                                       
Query: 1   gctgcgttcttcatcgatgcgagaaccaagagatccgttgttgaaagtttttaactttta 60
           ||||||||||||||||||||||||||||||||||||||||||||||||||| ||||||| 
Sbjct: 332 gctgcgttcttcatcgatgcgagaaccaagagatccgttgttgaaagttttaaacttttt 273

               
Query: 61  tttt 64
           ||||
Sbjct: 272 tttt 269


 Score = 54.0 bits (27), Expect = 4e-04
 Identities = 27/27 (100%)
 Strand = Plus / Minus

                                      
Query: 229 caggttcacctacggaaaccttgttac 255
           |||||||||||||||||||||||||||
Sbjct: 27  caggttcacctacggaaaccttgttac 1


>gi|129560405|gb|EF441995.1| Phymatotrichopsis omnivora strain ATCC 48084 18S ribosomal RNA gene,
            partial sequence; internal transcribed spacer 1, 5.8S
            ribosomal RNA gene, and internal transcribed spacer 2,
            complete sequence; and 28S ribosomal RNA gene, partial
            sequence
          Length = 2459

 Score =  111 bits (56), Expect = 2e-21
 Identities = 62/64 (96%)
 Strand = Plus / Minus

                                                                        
Query: 1    gctgcgttcttcatcgatgcgagaaccaagagatccgttgttgaaagtttttaactttta 60
            ||||||||||||||||||||||||||||||||||||||||||||||||||| ||||||| 
Sbjct: 2090 gctgcgttcttcatcgatgcgagaaccaagagatccgttgttgaaagttttaaacttttt 2031

                
Query: 61   tttt 64
            ||||
Sbjct: 2030 tttt 2027


 Score = 79.8 bits (40), Expect = 8e-12
 Identities = 40/40 (100%)
 Strand = Plus / Minus

                                                    
Query: 229  caggttcacctacggaaaccttgttacgacttttacttcc 268
            ||||||||||||||||||||||||||||||||||||||||
Sbjct: 1791 caggttcacctacggaaaccttgttacgacttttacttcc 1752


>gi|45239002|gb|AY549455.1| Phymatotrichopsis omnivora strain TXCO3-9 18S ribosomal RNA gene,
           partial sequence; internal transcribed spacer 1, 5.8S
           ribosomal RNA gene, and internal transcribed spacer 2,
           complete sequence; and 28S ribosomal RNA gene, partial
           sequence
          Length = 703

 Score =  111 bits (56), Expect = 2e-21
 Identities = 62/64 (96%)
 Strand = Plus / Minus

                                                                       
Query: 1   gctgcgttcttcatcgatgcgagaaccaagagatccgttgttgaaagtttttaactttta 60
           ||||||||||||||||||||||||||||||||||||||||||||||||||| ||||||| 
Sbjct: 326 gctgcgttcttcatcgatgcgagaaccaagagatccgttgttgaaagttttaaacttttc 267

               
Query: 61  tttt 64
           ||||
Sbjct: 266 tttt 263


 Score = 54.0 bits (27), Expect = 4e-04
 Identities = 27/27 (100%)
 Strand = Plus / Minus

                                      
Query: 229 caggttcacctacggaaaccttgttac 255
           |||||||||||||||||||||||||||
Sbjct: 27  caggttcacctacggaaaccttgttac 1


>gi|45239001|gb|AY549454.1| Phymatotrichopsis omnivora strain TXCO3-6 18S ribosomal RNA gene,
           partial sequence; internal transcribed spacer 1, 5.8S
           ribosomal RNA gene, and internal transcribed spacer 2,
           complete sequence; and 28S ribosomal RNA gene, partial
           sequence
          Length = 708

 Score =  111 bits (56), Expect = 2e-21
 Identities = 62/64 (96%)
 Strand = Plus / Minus

                                                                       
Query: 1   gctgcgttcttcatcgatgcgagaaccaagagatccgttgttgaaagtttttaactttta 60
           ||||||||||||||||||||||||||||||||||||||||||||||||||| ||||||| 
Sbjct: 327 gctgcgttcttcatcgatgcgagaaccaagagatccgttgttgaaagttttaaacttttc 268

               
Query: 61  tttt 64
           ||||
Sbjct: 267 tttt 264


 Score = 56.0 bits (28), Expect = 1e-04
 Identities = 28/28 (100%)
 Strand = Plus / Minus

                                       
Query: 229 caggttcacctacggaaaccttgttacg 256
           ||||||||||||||||||||||||||||
Sbjct: 28  caggttcacctacggaaaccttgttacg 1


>gi|295850842|gb|HM123569.1| Fungal sp. ARIZ AZ0886 internal transcribed spacer 1, partial
           sequence; 5.8S ribosomal RNA gene and internal
           transcribed spacer 2, complete sequence; and 28S
           ribosomal RNA gene, partial sequence
          Length = 1106

 Score =  109 bits (55), Expect = 8e-21
 Identities = 58/59 (98%)
 Strand = Plus / Minus

                                                                      
Query: 1   gctgcgttcttcatcgatgcgagaaccaagagatccgttgttgaaagtttttaactttt 59
           ||||||||||||||||||||||||||||||||||||||||||||||||||| |||||||
Sbjct: 241 gctgcgttcttcatcgatgcgagaaccaagagatccgttgttgaaagttttaaactttt 183


>gi|295850712|gb|HM123439.1| Fungal sp. ARIZ AZ0731 internal transcribed spacer 1, partial
           sequence; 5.8S ribosomal RNA gene and internal
           transcribed spacer 2, complete sequence; and 28S
           ribosomal RNA gene, partial sequence
          Length = 1101

 Score =  109 bits (55), Expect = 8e-21
 Identities = 58/59 (98%)
 Strand = Plus / Minus

                                                                      
Query: 1   gctgcgttcttcatcgatgcgagaaccaagagatccgttgttgaaagtttttaactttt 59
           ||||||||||||||||||||||||||||||||||||||||||||||||||| |||||||
Sbjct: 233 gctgcgttcttcatcgatgcgagaaccaagagatccgttgttgaaagttttaaactttt 175


>gi|295850706|gb|HM123433.1| Fungal sp. ARIZ AZ0724 internal transcribed spacer 1, partial
           sequence; 5.8S ribosomal RNA gene and internal
           transcribed spacer 2, complete sequence; and 28S
           ribosomal RNA gene, partial sequence
          Length = 1109

 Score =  109 bits (55), Expect = 8e-21
 Identities = 58/59 (98%)
 Strand = Plus / Minus

                                                                      
Query: 1   gctgcgttcttcatcgatgcgagaaccaagagatccgttgttgaaagtttttaactttt 59
           ||||||||||||||||||||||||||||||||||||||||||||||||||| |||||||
Sbjct: 244 gctgcgttcttcatcgatgcgagaaccaagagatccgttgttgaaagttttaaactttt 186


BLASTN 2.2.17 [Aug-26-2007]


Reference: Altschul, Stephen F., Thomas L. Madden, Alejandro A. Schaffer, 
Jinghui Zhang, Zheng Zhang, Webb Miller, and David J. Lipman (1997), 
"Gapped BLAST and PSI-BLAST: a new generation of protein database search
programs",  Nucleic Acids Res. 25:3389-3402.

Query= S1|FCQD7IX01BRAKS|240|T_AACCGA|FPY(7-26)|RPY(194-
215)|rT_TCGGTT|AR|GTB|D_431_|209|C2|
         (209 letters)

Database: nr.nal 
           12,487,851 sequences; 32,255,764,854 total letters

Searching..................................................done


                                                                 Score    E
Sequences producing significant alignments:                      (bits) Value

gi|257423476|gb|GQ388586.1| Uncultured Glomus clone 55_47_ST10 1...   319   4e-84
gi|213053624|gb|FJ008623.1| Uncultured Glomus clone 013 18S ribo...   319   4e-84
gi|89147886|gb|DQ400166.1| Uncultured Glomus clone T1P1.04 18S r...   313   2e-82
gi|257423481|gb|GQ388591.1| Uncultured Glomus clone 8_2/11_ST10 ...   311   9e-82
gi|257423317|gb|GQ388427.1| Uncultured Glomus clone 27_31_ST5 18...   311   9e-82
gi|257423271|gb|GQ388381.1| Uncultured Glomus clone 18_10/37_ST4...   311   9e-82
gi|226928144|gb|FJ778551.1| Uncultured fungus clone Singleton_(1...   311   9e-82
gi|151936820|gb|AY896541.2| Uncultured glomeraceous AM fungus is...   311   9e-82
gi|151936819|gb|AY896540.2| Uncultured glomeraceous AM fungus is...   311   9e-82
gi|257423579|gb|GQ388689.1| Uncultured Glomus clone 33/15_ST11 1...   305   5e-80
gi|257423578|gb|GQ388688.1| Uncultured Glomus clone 33/47_ST11 1...   305   5e-80
gi|257423576|gb|GQ388686.1| Uncultured Glomus clone 56_11_ST11 1...   305   5e-80
gi|257423575|gb|GQ388685.1| Uncultured Glomus clone 33/23_ST11 1...   305   5e-80
gi|257423477|gb|GQ388587.1| Uncultured Glomus clone 57_46_ST10 1...   305   5e-80
gi|257423475|gb|GQ388585.1| Uncultured Glomus clone 52_21_ST10 1...   305   5e-80
gi|257423404|gb|GQ388514.1| Uncultured Glomus clone 54_27/16_ST8...   305   5e-80
gi|257423371|gb|GQ388481.1| Uncultured Glomus clone 56_9_ST6 18S...   305   5e-80
gi|257423370|gb|GQ388480.1| Uncultured Glomus clone 52_24_ST6 18...   305   5e-80
gi|257423369|gb|GQ388479.1| Uncultured Glomus clone 55_41_ST6 18...   305   5e-80
gi|257423367|gb|GQ388477.1| Uncultured Glomus clone 27_33_ST6 18...   305   5e-80
gi|257423365|gb|GQ388475.1| Uncultured Glomus clone 53_6_ST6 18S...   305   5e-80
gi|257423363|gb|GQ388473.1| Uncultured Glomus clone 3_10/5_ST6 1...   305   5e-80
gi|257423362|gb|GQ388472.1| Uncultured Glomus clone 27_36_ST6 18...   305   5e-80
gi|257423361|gb|GQ388471.1| Uncultured Glomus clone 90/14_ST6 18...   305   5e-80
gi|257423360|gb|GQ388470.1| Uncultured Glomus clone 54_47_ST6 18...   305   5e-80
gi|257423357|gb|GQ388467.1| Uncultured Glomus clone 77_2/45_ST6 ...   305   5e-80
gi|257423321|gb|GQ388431.1| Uncultured Glomus clone 51_31_ST5 18...   305   5e-80
gi|257423320|gb|GQ388430.1| Uncultured Glomus clone 51_24_ST5 18...   305   5e-80
gi|257423272|gb|GQ388382.1| Uncultured Glomus clone 24_10/47_ST4...   305   5e-80
gi|257423194|gb|GQ388304.1| Uncultured Glomus clone 53_4_ST1 18S...   305   5e-80
gi|89147901|gb|DQ400181.1| Uncultured Glomus clone T1P2.13 18S r...   305   5e-80
gi|89147898|gb|DQ400178.1| Uncultured Glomus clone T1P2.09 18S r...   305   5e-80
gi|89147895|gb|DQ400175.1| Uncultured Glomus clone T1P1.29 18S r...   305   5e-80
gi|89147892|gb|DQ400172.1| Uncultured Glomus clone T1P1.21 18S r...   305   5e-80
gi|89147891|gb|DQ400171.1| Uncultured Glomus clone T1P1.15 18S r...   305   5e-80
gi|117413449|emb|AM076599.1| Uncultured Glomus 18S rRNA gene (pa...   305   5e-80
gi|117413446|emb|AM076596.1| Uncultured Glomus 18S rRNA gene (pa...   305   5e-80
gi|257423580|gb|GQ388690.1| Uncultured Glomus clone 92_25_ST11 1...   303   2e-79
gi|257423561|gb|GQ388671.1| Uncultured Glomus clone 30_21/65_ST1...   303   2e-79
gi|257423443|gb|GQ388553.1| Uncultured Glomus clone 57_31_ST10 1...   303   2e-79
gi|257423339|gb|GQ388449.1| Uncultured Glomus clone 55_33_ST6 18...   303   2e-79
gi|213053626|gb|FJ008625.1| Uncultured Glomus clone 015 18S ribo...   301   8e-79
gi|257423434|gb|GQ388544.1| Uncultured Glomus clone 55_27/17_ST1...   299   3e-78
gi|257423433|gb|GQ388543.1| Uncultured Glomus clone 57_27/21_ST1...   299   3e-78
gi|257423430|gb|GQ388540.1| Uncultured Glomus clone 55_40_ST10 1...   299   3e-78
gi|257423428|gb|GQ388538.1| Uncultured Glomus clone 73_32/25_ST1...   299   3e-78
gi|257423351|gb|GQ388461.1| Uncultured Glomus clone 90_29_ST6 18...   299   3e-78
gi|257423314|gb|GQ388424.1| Uncultured Glomus clone 2_10/4_ST5 1...   299   3e-78
gi|257423237|gb|GQ388347.1| Uncultured Glomus clone 78_2/46_ST2 ...   299   3e-78
gi|257423478|gb|GQ388588.1| Uncultured Glomus clone 82_32/34_ST1...   297   1e-77

>gi|257423476|gb|GQ388586.1| Uncultured Glomus clone 55_47_ST10 18S ribosomal RNA gene, partial
           sequence; internal transcribed spacer 1, 5.8S ribosomal
           RNA gene, and internal transcribed spacer 2, complete
           sequence; and 26S ribosomal RNA gene, partial sequence
          Length = 559

 Score =  319 bits (161), Expect = 4e-84
 Identities = 196/205 (95%), Gaps = 2/205 (0%)
 Strand = Plus / Minus

                                                                       
Query: 5   cgttcttcatcgatgcgagagccaagagatccgttgttgaaagtgatcttttaatcttat 64
           ||||||||||||||||||||||||||||||||||||||||||||||||||||| | ||||
Sbjct: 203 cgttcttcatcgatgcgagagccaagagatccgttgttgaaagtgatcttttatttttat 144

                                                                       
Query: 65  cattaatacataaaattttatacattcaagagtgggttttaaatataaacgaatcgcgaa 124
           ||||||||||||||||||||||| ||||||||||||||||||||||||  | ||||| ||
Sbjct: 143 cattaatacataaaattttatacgttcaagagtgggttttaaatataagtg-atcgcaaa 85

                                                                       
Query: 125 acctctgctaacgctcggttcgctaaatcaataatgatccttccgcaggttcacctacgg 184
           ||||| |||||||||||||||||||||||| |||||||||||||||||||||||||||||
Sbjct: 84  acctc-gctaacgctcggttcgctaaatcagtaatgatccttccgcaggttcacctacgg 26

                                    
Query: 185 aaaccttgttacgacttttacttcc 209
           |||||||||||||||||||||||||
Sbjct: 25  aaaccttgttacgacttttacttcc 1


>gi|213053624|gb|FJ008623.1| Uncultured Glomus clone 013 18S ribosomal RNA gene, partial
           sequence; internal transcribed spacer 1, 5.8S ribosomal
           RNA gene, and internal transcribed spacer 2, complete
           sequence; and 28S ribosomal RNA gene, partial sequence
          Length = 562

 Score =  319 bits (161), Expect = 4e-84
 Identities = 197/205 (96%), Gaps = 3/205 (1%)
 Strand = Plus / Minus

                                                                       
Query: 5   cgttcttcatcgatgcgagagccaagagatccgttgttgaaagtgatcttttaatcttat 64
           ||||||||||||||||||||||||||||||||||||||||||||||||||| | | ||||
Sbjct: 202 cgttcttcatcgatgcgagagccaagagatccgttgttgaaagtgatcttt-atttttat 144

                                                                       
Query: 65  cattaatacataaaattttatacattcaagagtgggttttaaatataaacgaatcgcgaa 124
           ||||||||||||||||||||||| |||||||||||||||||||||||| ||| |||| ||
Sbjct: 143 cattaatacataaaattttatacgttcaagagtgggttttaaatataagcga-tcgcaaa 85

                                                                       
Query: 125 acctctgctaacgctcggttcgctaaatcaataatgatccttccgcaggttcacctacgg 184
           ||||| ||||||||||||||||||||||||||||||||||||||||||||||||||||||
Sbjct: 84  acctc-gctaacgctcggttcgctaaatcaataatgatccttccgcaggttcacctacgg 26

                                    
Query: 185 aaaccttgttacgacttttacttcc 209
           |||||||||||||||||||||||||
Sbjct: 25  aaaccttgttacgacttttacttcc 1


>gi|89147886|gb|DQ400166.1| Uncultured Glomus clone T1P1.04 18S ribosomal RNA gene, partial
           sequence; internal transcribed spacer 1, 5.8S ribosomal
           RNA gene, and internal transcribed spacer 2, complete
           sequence; and 28S ribosomal RNA gene, partial sequence
          Length = 562

 Score =  313 bits (158), Expect = 2e-82
 Identities = 197/206 (95%), Gaps = 3/206 (1%)
 Strand = Plus / Minus

                                                                       
Query: 5   cgttcttcatcgatgcgagagccaagagatccgttgttgaaagtgatcttttaatcttat 64
           ||||||||||||||||||||||||||||||||||||||||||||||||||||| ||||||
Sbjct: 204 cgttcttcatcgatgcgagagccaagagatccgttgttgaaagtgatcttttattcttat 145

                                                                       
Query: 65  cattaatacataaaattttatacattc-aagagtgggttttaaatataaacgaatcgcga 123
           ||||||||||||||||||||||| ||| |||||||||||||||||||||  | ||||| |
Sbjct: 144 cattaatacataaaattttatacgttcaaagagtgggttttaaatataagtg-atcgcaa 86

                                                                       
Query: 124 aacctctgctaacgctcggttcgctaaatcaataatgatccttccgcaggttcacctacg 183
           |||||| |||||||||||||||||||||||| ||||||||||||||||||||||||||||
Sbjct: 85  aacctc-gctaacgctcggttcgctaaatcagtaatgatccttccgcaggttcacctacg 27

                                     
Query: 184 gaaaccttgttacgacttttacttcc 209
           ||||||||||||||||||||||||||
Sbjct: 26  gaaaccttgttacgacttttacttcc 1


>gi|257423481|gb|GQ388591.1| Uncultured Glomus clone 8_2/11_ST10 18S ribosomal RNA gene, partial
           sequence; internal transcribed spacer 1, 5.8S ribosomal
           RNA gene, and internal transcribed spacer 2, complete
           sequence; and 26S ribosomal RNA gene, partial sequence
          Length = 561

 Score =  311 bits (157), Expect = 9e-82
 Identities = 196/205 (95%), Gaps = 3/205 (1%)
 Strand = Plus / Minus

                                                                       
Query: 5   cgttcttcatcgatgcgagagccaagagatccgttgttgaaagtgatcttttaatcttat 64
           ||||||||||||||||||||||||||||||||||||||||||||||||||||||| ||||
Sbjct: 202 cgttcttcatcgatgcgagagccaagagatccgttgttgaaagtgatcttttaat-ttat 144

                                                                       
Query: 65  cattaatacataaaattttatacattcaagagtgggttttaaatataaacgaatcgcgaa 124
           |||| |||||||||||||||||| ||||||||||||||||||||||||  || |||| ||
Sbjct: 143 cattcatacataaaattttatacgttcaagagtgggttttaaatataagtga-tcgcaaa 85

                                                                       
Query: 125 acctctgctaacgctcggttcgctaaatcaataatgatccttccgcaggttcacctacgg 184
           ||||| |||||||||||||||||||||||| |||||||||||||||||||||||||||||
Sbjct: 84  acctc-gctaacgctcggttcgctaaatcagtaatgatccttccgcaggttcacctacgg 26

                                    
Query: 185 aaaccttgttacgacttttacttcc 209
           |||||||||||||||||||||||||
Sbjct: 25  aaaccttgttacgacttttacttcc 1


>gi|257423317|gb|GQ388427.1| Uncultured Glomus clone 27_31_ST5 18S ribosomal RNA gene, partial
           sequence; internal transcribed spacer 1, 5.8S ribosomal
           RNA gene, and internal transcribed spacer 2, complete
           sequence; and 26S ribosomal RNA gene, partial sequence
          Length = 563

 Score =  311 bits (157), Expect = 9e-82
 Identities = 196/205 (95%), Gaps = 3/205 (1%)
 Strand = Plus / Minus

                                                                       
Query: 5   cgttcttcatcgatgcgagagccaagagatccgttgttgaaagtgatcttttaatcttat 64
           ||||||||||||||||||||||||||||||||||||||||||||||||||||||| ||||
Sbjct: 202 cgttcttcatcgatgcgagagccaagagatccgttgttgaaagtgatcttttaat-ttat 144

                                                                       
Query: 65  cattaatacataaaattttatacattcaagagtgggttttaaatataaacgaatcgcgaa 124
           |||| |||||||||||||||||| ||||||||||||||||||||||||  || |||| ||
Sbjct: 143 cattcatacataaaattttatacgttcaagagtgggttttaaatataagtga-tcgcaaa 85

                                                                       
Query: 125 acctctgctaacgctcggttcgctaaatcaataatgatccttccgcaggttcacctacgg 184
           ||||| |||||||||||||||||||||||| |||||||||||||||||||||||||||||
Sbjct: 84  acctc-gctaacgctcggttcgctaaatcagtaatgatccttccgcaggttcacctacgg 26

                                    
Query: 185 aaaccttgttacgacttttacttcc 209
           |||||||||||||||||||||||||
Sbjct: 25  aaaccttgttacgacttttacttcc 1


>gi|257423271|gb|GQ388381.1| Uncultured Glomus clone 18_10/37_ST4 18S ribosomal RNA gene,
           partial sequence; internal transcribed spacer 1, 5.8S
           ribosomal RNA gene, and internal transcribed spacer 2,
           complete sequence; and 26S ribosomal RNA gene, partial
           sequence
          Length = 563

 Score =  311 bits (157), Expect = 9e-82
 Identities = 196/205 (95%), Gaps = 3/205 (1%)
 Strand = Plus / Minus

                                                                       
Query: 5   cgttcttcatcgatgcgagagccaagagatccgttgttgaaagtgatcttttaatcttat 64
           ||||||||||||||||||||||||||||||||||||||||| ||||||||||||| ||||
Sbjct: 202 cgttcttcatcgatgcgagagccaagagatccgttgttgaaggtgatcttttaat-ttat 144

                                                                       
Query: 65  cattaatacataaaattttatacattcaagagtgggttttaaatataaacgaatcgcgaa 124
           |||| |||||||||||||||||| || ||||||||||||||||||||| ||| |||| ||
Sbjct: 143 cattcatacataaaattttatacgtttaagagtgggttttaaatataagcga-tcgcaaa 85

                                                                       
Query: 125 acctctgctaacgctcggttcgctaaatcaataatgatccttccgcaggttcacctacgg 184
           ||||| ||||||||||||||||||||||||||||||||||||||||||||||||||||||
Sbjct: 84  acctc-gctaacgctcggttcgctaaatcaataatgatccttccgcaggttcacctacgg 26

                                    
Query: 185 aaaccttgttacgacttttacttcc 209
           |||||||||||||||||||||||||
Sbjct: 25  aaaccttgttacgacttttacttcc 1


>gi|226928144|gb|FJ778551.1| Uncultured fungus clone Singleton_(156-1121_2590) 18S ribosomal RNA
           gene, partial sequence; internal transcribed spacer 1,
           complete sequence; and 5.8S ribosomal RNA gene, partial
           sequence
          Length = 222

 Score =  311 bits (157), Expect = 9e-82
 Identities = 197/209 (94%), Gaps = 1/209 (0%)
 Strand = Plus / Minus

                                                                       
Query: 1   gctgcgttcttcatcgatgcgagagccaagagatccgttgttgaaagtgatcttttaatc 60
           |||||||||||||||||||||||||||||||||||||||||||||||||||||||| || 
Sbjct: 222 gctgcgttcttcatcgatgcgagagccaagagatccgttgttgaaagtgatctttttatt 163

                                                                       
Query: 61  ttatcattaatacataaaattttatacattcaagagtgggttttaaatataaacgaatcg 120
           |||||||||||||||||| |||||||| |||||||||||||||||||||||||   ||||
Sbjct: 162 ttatcattaatacataaatttttatacgttcaagagtgggttttaaatataaattgatcg 103

                                                                       
Query: 121 cgaaacctctgctaacgctcggttcgctaaatcaataatgatccttccgcaggttcacct 180
           |  |||||| ||||||||||||| ||||||||| ||||||||||||||||||||||||||
Sbjct: 102 cagaacctc-gctaacgctcggtccgctaaatcgataatgatccttccgcaggttcacct 44

                                        
Query: 181 acggaaaccttgttacgacttttacttcc 209
           |||||||||||||||||||||||||||||
Sbjct: 43  acggaaaccttgttacgacttttacttcc 15


>gi|151936820|gb|AY896541.2| Uncultured glomeraceous AM fungus isolate 1 clone 3 18S ribosomal
           RNA gene, partial sequence; internal transcribed spacer
           1, 5.8S ribosomal RNA gene, and internal transcribed
           spacer 2, complete sequence; and 28S ribosomal RNA gene,
           partial sequence
          Length = 566

 Score =  311 bits (157), Expect = 9e-82
 Identities = 197/205 (96%), Gaps = 4/205 (1%)
 Strand = Plus / Minus

                                                                       
Query: 5   cgttcttcatcgatgcgagagccaagagatccgttgttgaaagtgatcttttaatcttat 64
           ||||||||||||||||||||||||||||||||||||||||||||||||||| | | ||||
Sbjct: 207 cgttcttcatcgatgcgagagccaagagatccgttgttgaaagtgatcttt-atttttat 149

                                                                       
Query: 65  cattaatacataaaattttatacattcaagagtgggttttaaatataaacgaatcgcgaa 124
           |||||||||||||| ||||||||||||||||||||||||||||||||||||| ||||  |
Sbjct: 148 cattaatacataaa-ttttatacattcaagagtgggttttaaatataaacga-tcgcaga 91

                                                                       
Query: 125 acctctgctaacgctcggttcgctaaatcaataatgatccttccgcaggttcacctacgg 184
           ||||| ||||||||||||||||||||||||||||||||||||||||||||||||||||||
Sbjct: 90  acctc-gctaacgctcggttcgctaaatcaataatgatccttccgcaggttcacctacgg 32

                                    
Query: 185 aaaccttgttacgacttttacttcc 209
           |||||||||||||||||||||||||
Sbjct: 31  aaaccttgttacgacttttacttcc 7


>gi|151936819|gb|AY896540.2| Uncultured glomeraceous AM fungus isolate 3 clone 1 18S ribosomal
           RNA gene, partial sequence; internal transcribed spacer
           1, 5.8S ribosomal RNA gene, and internal transcribed
           spacer 2, complete sequence; and 28S ribosomal RNA gene,
           partial sequence
          Length = 566

 Score =  311 bits (157), Expect = 9e-82
 Identities = 197/205 (96%), Gaps = 4/205 (1%)
 Strand = Plus / Minus

                                                                       
Query: 5   cgttcttcatcgatgcgagagccaagagatccgttgttgaaagtgatcttttaatcttat 64
           ||||||||||||||||||||||||||||||||||||||||||||||||||| | | ||||
Sbjct: 207 cgttcttcatcgatgcgagagccaagagatccgttgttgaaagtgatcttt-atttttat 149

                                                                       
Query: 65  cattaatacataaaattttatacattcaagagtgggttttaaatataaacgaatcgcgaa 124
           |||||||||||||| ||||||||||||||||||||||||||||||||||||| ||||  |
Sbjct: 148 cattaatacataaa-ttttatacattcaagagtgggttttaaatataaacga-tcgcaga 91

                                                                       
Query: 125 acctctgctaacgctcggttcgctaaatcaataatgatccttccgcaggttcacctacgg 184
           ||||| ||||||||||||||||||||||||||||||||||||||||||||||||||||||
Sbjct: 90  acctc-gctaacgctcggttcgctaaatcaataatgatccttccgcaggttcacctacgg 32

                                    
Query: 185 aaaccttgttacgacttttacttcc 209
           |||||||||||||||||||||||||
Sbjct: 31  aaaccttgttacgacttttacttcc 7


>gi|257423579|gb|GQ388689.1| Uncultured Glomus clone 33/15_ST11 18S ribosomal RNA gene, partial
           sequence; internal transcribed spacer 1, 5.8S ribosomal
           RNA gene, and internal transcribed spacer 2, complete
           sequence; and 26S ribosomal RNA gene, partial sequence
          Length = 555

 Score =  305 bits (154), Expect = 5e-80
 Identities = 196/206 (95%), Gaps = 3/206 (1%)
 Strand = Plus / Minus

                                                                       
Query: 5   cgttcttcatcgatgcgagagccaagagatccgttgttgaaagtgatcttttaatcttat 64
           ||||||||||||||||||||||||||||||||||||||||||||||||||||| | ||||
Sbjct: 204 cgttcttcatcgatgcgagagccaagagatccgttgttgaaagtgatcttttatttttat 145

                                                                       
Query: 65  cattaatacataaaattttatacattc-aagagtgggttttaaatataaacgaatcgcga 123
           ||||||||||||||||||||||| ||| |||||||||||||||||||||  | ||||| |
Sbjct: 144 cattaatacataaaattttatacgttcaaagagtgggttttaaatataagtg-atcgcaa 86

                                                                       
Query: 124 aacctctgctaacgctcggttcgctaaatcaataatgatccttccgcaggttcacctacg 183
           |||||| |||||||||||||||||||||||| ||||||||||||||||||||||||||||
Sbjct: 85  aacctc-gctaacgctcggttcgctaaatcagtaatgatccttccgcaggttcacctacg 27

                                     
Query: 184 gaaaccttgttacgacttttacttcc 209
           ||||||||||||||||||||||||||
Sbjct: 26  gaaaccttgttacgacttttacttcc 1


>gi|257423578|gb|GQ388688.1| Uncultured Glomus clone 33/47_ST11 18S ribosomal RNA gene, partial
           sequence; internal transcribed spacer 1, 5.8S ribosomal
           RNA gene, and internal transcribed spacer 2, complete
           sequence; and 26S ribosomal RNA gene, partial sequence
          Length = 555

 Score =  305 bits (154), Expect = 5e-80
 Identities = 196/206 (95%), Gaps = 3/206 (1%)
 Strand = Plus / Minus

                                                                       
Query: 5   cgttcttcatcgatgcgagagccaagagatccgttgttgaaagtgatcttttaatcttat 64
           ||||||||||||||||||||||||||||||||||||||||||||||||||||| | ||||
Sbjct: 204 cgttcttcatcgatgcgagagccaagagatccgttgttgaaagtgatcttttatttttat 145

                                                                       
Query: 65  cattaatacataaaattttatacattc-aagagtgggttttaaatataaacgaatcgcga 123
           ||||||||||||||||||||||| ||| |||||||||||||||||||||  | ||||| |
Sbjct: 144 cattaatacataaaattttatacgttcaaagagtgggttttaaatataagtg-atcgcaa 86

                                                                       
Query: 124 aacctctgctaacgctcggttcgctaaatcaataatgatccttccgcaggttcacctacg 183
           |||||| |||||||||||||||||||||||| ||||||||||||||||||||||||||||
Sbjct: 85  aacctc-gctaacgctcggttcgctaaatcagtaatgatccttccgcaggttcacctacg 27

                                     
Query: 184 gaaaccttgttacgacttttacttcc 209
           ||||||||||||||||||||||||||
Sbjct: 26  gaaaccttgttacgacttttacttcc 1


>gi|257423576|gb|GQ388686.1| Uncultured Glomus clone 56_11_ST11 18S ribosomal RNA gene, partial
           sequence; internal transcribed spacer 1, 5.8S ribosomal
           RNA gene, and internal transcribed spacer 2, complete
           sequence; and 26S ribosomal RNA gene, partial sequence
          Length = 560

 Score =  305 bits (154), Expect = 5e-80
 Identities = 196/206 (95%), Gaps = 3/206 (1%)
 Strand = Plus / Minus

                                                                       
Query: 5   cgttcttcatcgatgcgagagccaagagatccgttgttgaaagtgatcttttaatcttat 64
           ||||||||||||||||||||||||||||||||||||||||||||||||||||| | ||||
Sbjct: 204 cgttcttcatcgatgcgagagccaagagatccgttgttgaaagtgatcttttatttttat 145

                                                                       
Query: 65  cattaatacataaaattttatacattc-aagagtgggttttaaatataaacgaatcgcga 123
           ||||||||||||||||||||||| ||| |||||||||||||||||||||  | ||||| |
Sbjct: 144 cattaatacataaaattttatacgttcaaagagtgggttttaaatataagtg-atcgcaa 86

                                                                       
Query: 124 aacctctgctaacgctcggttcgctaaatcaataatgatccttccgcaggttcacctacg 183
           |||||| |||||||||||||||||||||||| ||||||||||||||||||||||||||||
Sbjct: 85  aacctc-gctaacgctcggttcgctaaatcagtaatgatccttccgcaggttcacctacg 27

                                     
Query: 184 gaaaccttgttacgacttttacttcc 209
           ||||||||||||||||||||||||||
Sbjct: 26  gaaaccttgttacgacttttacttcc 1


>gi|257423575|gb|GQ388685.1| Uncultured Glomus clone 33/23_ST11 18S ribosomal RNA gene, partial
           sequence; internal transcribed spacer 1, 5.8S ribosomal
           RNA gene, and internal transcribed spacer 2, complete
           sequence; and 26S ribosomal RNA gene, partial sequence
          Length = 560

 Score =  305 bits (154), Expect = 5e-80
 Identities = 196/206 (95%), Gaps = 3/206 (1%)
 Strand = Plus / Minus

                                                                       
Query: 5   cgttcttcatcgatgcgagagccaagagatccgttgttgaaagtgatcttttaatcttat 64
           ||||||||||||||||||||||||||||||||||||||||||||||||||||| | ||||
Sbjct: 204 cgttcttcatcgatgcgagagccaagagatccgttgttgaaagtgatcttttatttttat 145

                                                                       
Query: 65  cattaatacataaaattttatacattc-aagagtgggttttaaatataaacgaatcgcga 123
           ||||||||||||||||||||||| ||| |||||||||||||||||||||  | ||||| |
Sbjct: 144 cattaatacataaaattttatacgttcaaagagtgggttttaaatataagtg-atcgcaa 86

                                                                       
Query: 124 aacctctgctaacgctcggttcgctaaatcaataatgatccttccgcaggttcacctacg 183
           |||||| |||||||||||||||||||||||| ||||||||||||||||||||||||||||
Sbjct: 85  aacctc-gctaacgctcggttcgctaaatcagtaatgatccttccgcaggttcacctacg 27

                                     
Query: 184 gaaaccttgttacgacttttacttcc 209
           ||||||||||||||||||||||||||
Sbjct: 26  gaaaccttgttacgacttttacttcc 1


>gi|257423477|gb|GQ388587.1| Uncultured Glomus clone 57_46_ST10 18S ribosomal RNA gene, partial
           sequence; internal transcribed spacer 1, 5.8S ribosomal
           RNA gene, and internal transcribed spacer 2, complete
           sequence; and 26S ribosomal RNA gene, partial sequence
          Length = 559

 Score =  305 bits (154), Expect = 5e-80
 Identities = 196/206 (95%), Gaps = 3/206 (1%)
 Strand = Plus / Minus

                                                                       
Query: 5   cgttcttcatcgatgcgagagccaagagatccgttgttgaaagtgatcttttaatcttat 64
           ||||||||||||||||||||||||||||||||||||||||||||||||||||| | ||||
Sbjct: 204 cgttcttcatcgatgcgagagccaagagatccgttgttgaaagtgatcttttatttttat 145

                                                                       
Query: 65  cattaatacataaaattttatacattc-aagagtgggttttaaatataaacgaatcgcga 123
           ||||||||||||||||||||||| ||| |||||||||||||||||||||  | ||||| |
Sbjct: 144 cattaatacataaaattttatacgttcaaagagtgggttttaaatataagtg-atcgcaa 86

                                                                       
Query: 124 aacctctgctaacgctcggttcgctaaatcaataatgatccttccgcaggttcacctacg 183
           |||||| |||||||||||||||||||||||| ||||||||||||||||||||||||||||
Sbjct: 85  aacctc-gctaacgctcggttcgctaaatcagtaatgatccttccgcaggttcacctacg 27

                                     
Query: 184 gaaaccttgttacgacttttacttcc 209
           ||||||||||||||||||||||||||
Sbjct: 26  gaaaccttgttacgacttttacttcc 1


>gi|257423475|gb|GQ388585.1| Uncultured Glomus clone 52_21_ST10 18S ribosomal RNA gene, partial
           sequence; internal transcribed spacer 1, 5.8S ribosomal
           RNA gene, and internal transcribed spacer 2, complete
           sequence; and 26S ribosomal RNA gene, partial sequence
          Length = 560

 Score =  305 bits (154), Expect = 5e-80
 Identities = 196/206 (95%), Gaps = 3/206 (1%)
 Strand = Plus / Minus

                                                                       
Query: 5   cgttcttcatcgatgcgagagccaagagatccgttgttgaaagtgatcttttaatcttat 64
           ||||||||||||||||||||||||||||||||||||||||||||||||||||| | ||||
Sbjct: 204 cgttcttcatcgatgcgagagccaagagatccgttgttgaaagtgatcttttatttttat 145

                                                                       
Query: 65  cattaatacataaaattttatacattc-aagagtgggttttaaatataaacgaatcgcga 123
           ||||||||||||||||||||||| ||| |||||||||||||||||||||  | ||||| |
Sbjct: 144 cattaatacataaaattttatacgttcaaagagtgggttttaaatataagtg-atcgcaa 86

                                                                       
Query: 124 aacctctgctaacgctcggttcgctaaatcaataatgatccttccgcaggttcacctacg 183
           |||||| |||||||||||||||||||||||| ||||||||||||||||||||||||||||
Sbjct: 85  aacctc-gctaacgctcggttcgctaaatcagtaatgatccttccgcaggttcacctacg 27

                                     
Query: 184 gaaaccttgttacgacttttacttcc 209
           ||||||||||||||||||||||||||
Sbjct: 26  gaaaccttgttacgacttttacttcc 1


>gi|257423404|gb|GQ388514.1| Uncultured Glomus clone 54_27/16_ST8 18S ribosomal RNA gene,
           partial sequence; internal transcribed spacer 1, 5.8S
           ribosomal RNA gene, and internal transcribed spacer 2,
           complete sequence; and 26S ribosomal RNA gene, partial
           sequence
          Length = 561

 Score =  305 bits (154), Expect = 5e-80
 Identities = 196/206 (95%), Gaps = 3/206 (1%)
 Strand = Plus / Minus

                                                                       
Query: 5   cgttcttcatcgatgcgagagccaagagatccgttgttgaaagtgatcttttaatcttat 64
           ||||||||||||||||||||||||||||||||||||||||||||||||||||| | ||||
Sbjct: 204 cgttcttcatcgatgcgagagccaagagatccgttgttgaaagtgatcttttatttttat 145

                                                                       
Query: 65  cattaatacataaaattttatacattc-aagagtgggttttaaatataaacgaatcgcga 123
           ||||||||||||||||||||||| ||| |||||||||||||||||||||  | ||||| |
Sbjct: 144 cattaatacataaaattttatacgttcaaagagtgggttttaaatataagtg-atcgcaa 86

                                                                       
Query: 124 aacctctgctaacgctcggttcgctaaatcaataatgatccttccgcaggttcacctacg 183
           |||||| |||||||||||||||||||||||| ||||||||||||||||||||||||||||
Sbjct: 85  aacctc-gctaacgctcggttcgctaaatcagtaatgatccttccgcaggttcacctacg 27

                                     
Query: 184 gaaaccttgttacgacttttacttcc 209
           ||||||||||||||||||||||||||
Sbjct: 26  gaaaccttgttacgacttttacttcc 1


>gi|257423371|gb|GQ388481.1| Uncultured Glomus clone 56_9_ST6 18S ribosomal RNA gene, partial
           sequence; internal transcribed spacer 1, 5.8S ribosomal
           RNA gene, and internal transcribed spacer 2, complete
           sequence; and 26S ribosomal RNA gene, partial sequence
          Length = 562

 Score =  305 bits (154), Expect = 5e-80
 Identities = 196/206 (95%), Gaps = 3/206 (1%)
 Strand = Plus / Minus

                                                                       
Query: 5   cgttcttcatcgatgcgagagccaagagatccgttgttgaaagtgatcttttaatcttat 64
           ||||||||||||||||||||||||||||||||||||||||||||||||||||| | ||||
Sbjct: 204 cgttcttcatcgatgcgagagccaagagatccgttgttgaaagtgatcttttatttttat 145

                                                                       
Query: 65  cattaatacataaaattttatacattc-aagagtgggttttaaatataaacgaatcgcga 123
           ||||||||||||||||||||||| ||| |||||||||||||||||||||  | ||||| |
Sbjct: 144 cattaatacataaaattttatacgttcaaagagtgggttttaaatataagtg-atcgcaa 86

                                                                       
Query: 124 aacctctgctaacgctcggttcgctaaatcaataatgatccttccgcaggttcacctacg 183
           |||||| |||||||||||||||||||||||| ||||||||||||||||||||||||||||
Sbjct: 85  aacctc-gctaacgctcggttcgctaaatcagtaatgatccttccgcaggttcacctacg 27

                                     
Query: 184 gaaaccttgttacgacttttacttcc 209
           ||||||||||||||||||||||||||
Sbjct: 26  gaaaccttgttacgacttttacttcc 1


>gi|257423370|gb|GQ388480.1| Uncultured Glomus clone 52_24_ST6 18S ribosomal RNA gene, partial
           sequence; internal transcribed spacer 1, 5.8S ribosomal
           RNA gene, and internal transcribed spacer 2, complete
           sequence; and 26S ribosomal RNA gene, partial sequence
          Length = 561

 Score =  305 bits (154), Expect = 5e-80
 Identities = 196/206 (95%), Gaps = 3/206 (1%)
 Strand = Plus / Minus

                                                                       
Query: 5   cgttcttcatcgatgcgagagccaagagatccgttgttgaaagtgatcttttaatcttat 64
           ||||||||||||||||||||||||||||||||||||||||||||||||||||| | ||||
Sbjct: 204 cgttcttcatcgatgcgagagccaagagatccgttgttgaaagtgatcttttatttttat 145

                                                                       
Query: 65  cattaatacataaaattttatacattc-aagagtgggttttaaatataaacgaatcgcga 123
           ||||||||||||||||||||||| ||| |||||||||||||||||||||  | ||||| |
Sbjct: 144 cattaatacataaaattttatacgttcaaagagtgggttttaaatataagtg-atcgcaa 86

                                                                       
Query: 124 aacctctgctaacgctcggttcgctaaatcaataatgatccttccgcaggttcacctacg 183
           |||||| |||||||||||||||||||||||| ||||||||||||||||||||||||||||
Sbjct: 85  aacctc-gctaacgctcggttcgctaaatcagtaatgatccttccgcaggttcacctacg 27

                                     
Query: 184 gaaaccttgttacgacttttacttcc 209
           ||||||||||||||||||||||||||
Sbjct: 26  gaaaccttgttacgacttttacttcc 1


>gi|257423369|gb|GQ388479.1| Uncultured Glomus clone 55_41_ST6 18S ribosomal RNA gene, partial
           sequence; internal transcribed spacer 1, 5.8S ribosomal
           RNA gene, and internal transcribed spacer 2, complete
           sequence; and 26S ribosomal RNA gene, partial sequence
          Length = 562

 Score =  305 bits (154), Expect = 5e-80
 Identities = 196/206 (95%), Gaps = 3/206 (1%)
 Strand = Plus / Minus

                                                                       
Query: 5   cgttcttcatcgatgcgagagccaagagatccgttgttgaaagtgatcttttaatcttat 64
           ||||||||||||||||||||||||||||||||||||||||||||||||||||| | ||||
Sbjct: 204 cgttcttcatcgatgcgagagccaagagatccgttgttgaaagtgatcttttatttttat 145

                                                                       
Query: 65  cattaatacataaaattttatacattc-aagagtgggttttaaatataaacgaatcgcga 123
           ||||||||||||||||||||||| ||| |||||||||||||||||||||  | ||||| |
Sbjct: 144 cattaatacataaaattttatacgttcaaagagtgggttttaaatataagtg-atcgcaa 86

                                                                       
Query: 124 aacctctgctaacgctcggttcgctaaatcaataatgatccttccgcaggttcacctacg 183
           |||||| |||||||||||||||||||||||| ||||||||||||||||||||||||||||
Sbjct: 85  aacctc-gctaacgctcggttcgctaaatcagtaatgatccttccgcaggttcacctacg 27

                                     
Query: 184 gaaaccttgttacgacttttacttcc 209
           ||||||||||||||||||||||||||
Sbjct: 26  gaaaccttgttacgacttttacttcc 1


>gi|257423367|gb|GQ388477.1| Uncultured Glomus clone 27_33_ST6 18S ribosomal RNA gene, partial
           sequence; internal transcribed spacer 1, 5.8S ribosomal
           RNA gene, and internal transcribed spacer 2, complete
           sequence; and 26S ribosomal RNA gene, partial sequence
          Length = 563

 Score =  305 bits (154), Expect = 5e-80
 Identities = 196/206 (95%), Gaps = 3/206 (1%)
 Strand = Plus / Minus

                                                                       
Query: 5   cgttcttcatcgatgcgagagccaagagatccgttgttgaaagtgatcttttaatcttat 64
           ||||||||||||||||||||||||||||||||||||||||||||||||||||| | ||||
Sbjct: 204 cgttcttcatcgatgcgagagccaagagatccgttgttgaaagtgatcttttatttttat 145

                                                                       
Query: 65  cattaatacataaaattttatacattc-aagagtgggttttaaatataaacgaatcgcga 123
           ||||||||||||||||||||||| ||| |||||||||||||||||||||  | ||||| |
Sbjct: 144 cattaatacataaaattttatacgttcaaagagtgggttttaaatataagtg-atcgcaa 86

                                                                       
Query: 124 aacctctgctaacgctcggttcgctaaatcaataatgatccttccgcaggttcacctacg 183
           |||||| |||||||||||||||||||||||| ||||||||||||||||||||||||||||
Sbjct: 85  aacctc-gctaacgctcggttcgctaaatcagtaatgatccttccgcaggttcacctacg 27

                                     
Query: 184 gaaaccttgttacgacttttacttcc 209
           ||||||||||||||||||||||||||
Sbjct: 26  gaaaccttgttacgacttttacttcc 1


>gi|257423365|gb|GQ388475.1| Uncultured Glomus clone 53_6_ST6 18S ribosomal RNA gene, partial
           sequence; internal transcribed spacer 1, 5.8S ribosomal
           RNA gene, and internal transcribed spacer 2, complete
           sequence; and 26S ribosomal RNA gene, partial sequence
          Length = 562

 Score =  305 bits (154), Expect = 5e-80
 Identities = 196/206 (95%), Gaps = 3/206 (1%)
 Strand = Plus / Minus

                                                                       
Query: 5   cgttcttcatcgatgcgagagccaagagatccgttgttgaaagtgatcttttaatcttat 64
           ||||||||||||||||||||||||||||||||||||||||||||||||||||| | ||||
Sbjct: 204 cgttcttcatcgatgcgagagccaagagatccgttgttgaaagtgatcttttatttttat 145

                                                                       
Query: 65  cattaatacataaaattttatacattc-aagagtgggttttaaatataaacgaatcgcga 123
           ||||||||||||||||||||||| ||| |||||||||||||||||||||  | ||||| |
Sbjct: 144 cattaatacataaaattttatacgttcaaagagtgggttttaaatataagtg-atcgcaa 86

                                                                       
Query: 124 aacctctgctaacgctcggttcgctaaatcaataatgatccttccgcaggttcacctacg 183
           |||||| |||||||||||||||||||||||| ||||||||||||||||||||||||||||
Sbjct: 85  aacctc-gctaacgctcggttcgctaaatcagtaatgatccttccgcaggttcacctacg 27

                                     
Query: 184 gaaaccttgttacgacttttacttcc 209
           ||||||||||||||||||||||||||
Sbjct: 26  gaaaccttgttacgacttttacttcc 1


>gi|257423363|gb|GQ388473.1| Uncultured Glomus clone 3_10/5_ST6 18S ribosomal RNA gene, partial
           sequence; internal transcribed spacer 1, 5.8S ribosomal
           RNA gene, and internal transcribed spacer 2, complete
           sequence; and 26S ribosomal RNA gene, partial sequence
          Length = 562

 Score =  305 bits (154), Expect = 5e-80
 Identities = 196/206 (95%), Gaps = 3/206 (1%)
 Strand = Plus / Minus

                                                                       
Query: 5   cgttcttcatcgatgcgagagccaagagatccgttgttgaaagtgatcttttaatcttat 64
           ||||||||||||||||||||||||||||||||||||||||||||||||||||| | ||||
Sbjct: 204 cgttcttcatcgatgcgagagccaagagatccgttgttgaaagtgatcttttatttttat 145

                                                                       
Query: 65  cattaatacataaaattttatacattc-aagagtgggttttaaatataaacgaatcgcga 123
           ||||||||||||||||||||||| ||| |||||||||||||||||||||  | ||||| |
Sbjct: 144 cattaatacataaaattttatacgttcaaagagtgggttttaaatataagtg-atcgcaa 86

                                                                       
Query: 124 aacctctgctaacgctcggttcgctaaatcaataatgatccttccgcaggttcacctacg 183
           |||||| |||||||||||||||||||||||| ||||||||||||||||||||||||||||
Sbjct: 85  aacctc-gctaacgctcggttcgctaaatcagtaatgatccttccgcaggttcacctacg 27

                                     
Query: 184 gaaaccttgttacgacttttacttcc 209
           ||||||||||||||||||||||||||
Sbjct: 26  gaaaccttgttacgacttttacttcc 1


>gi|257423362|gb|GQ388472.1| Uncultured Glomus clone 27_36_ST6 18S ribosomal RNA gene, partial
           sequence; internal transcribed spacer 1, 5.8S ribosomal
           RNA gene, and internal transcribed spacer 2, complete
           sequence; and 26S ribosomal RNA gene, partial sequence
          Length = 562

 Score =  305 bits (154), Expect = 5e-80
 Identities = 196/206 (95%), Gaps = 3/206 (1%)
 Strand = Plus / Minus

                                                                       
Query: 5   cgttcttcatcgatgcgagagccaagagatccgttgttgaaagtgatcttttaatcttat 64
           ||||||||||||||||||||||||||||||||||||||||||||||||||||| | ||||
Sbjct: 204 cgttcttcatcgatgcgagagccaagagatccgttgttgaaagtgatcttttatttttat 145

                                                                       
Query: 65  cattaatacataaaattttatacattc-aagagtgggttttaaatataaacgaatcgcga 123
           ||||||||||||||||||||||| ||| |||||||||||||||||||||  | ||||| |
Sbjct: 144 cattaatacataaaattttatacgttcaaagagtgggttttaaatataagtg-atcgcaa 86

                                                                       
Query: 124 aacctctgctaacgctcggttcgctaaatcaataatgatccttccgcaggttcacctacg 183
           |||||| |||||||||||||||||||||||| ||||||||||||||||||||||||||||
Sbjct: 85  aacctc-gctaacgctcggttcgctaaatcagtaatgatccttccgcaggttcacctacg 27

                                     
Query: 184 gaaaccttgttacgacttttacttcc 209
           ||||||||||||||||||||||||||
Sbjct: 26  gaaaccttgttacgacttttacttcc 1


>gi|257423361|gb|GQ388471.1| Uncultured Glomus clone 90/14_ST6 18S ribosomal RNA gene, partial
           sequence; internal transcribed spacer 1, 5.8S ribosomal
           RNA gene, and internal transcribed spacer 2, complete
           sequence; and 26S ribosomal RNA gene, partial sequence
          Length = 562

 Score =  305 bits (154), Expect = 5e-80
 Identities = 196/206 (95%), Gaps = 3/206 (1%)
 Strand = Plus / Minus

                                                                       
Query: 5   cgttcttcatcgatgcgagagccaagagatccgttgttgaaagtgatcttttaatcttat 64
           ||||||||||||||||||||||||||||||||||||||||||||||||||||| | ||||
Sbjct: 204 cgttcttcatcgatgcgagagccaagagatccgttgttgaaagtgatcttttatttttat 145

                                                                       
Query: 65  cattaatacataaaattttatacattc-aagagtgggttttaaatataaacgaatcgcga 123
           ||||||||||||||||||||||| ||| |||||||||||||||||||||  | ||||| |
Sbjct: 144 cattaatacataaaattttatacgttcaaagagtgggttttaaatataagtg-atcgcaa 86

                                                                       
Query: 124 aacctctgctaacgctcggttcgctaaatcaataatgatccttccgcaggttcacctacg 183
           |||||| |||||||||||||||||||||||| ||||||||||||||||||||||||||||
Sbjct: 85  aacctc-gctaacgctcggttcgctaaatcagtaatgatccttccgcaggttcacctacg 27

                                     
Query: 184 gaaaccttgttacgacttttacttcc 209
           ||||||||||||||||||||||||||
Sbjct: 26  gaaaccttgttacgacttttacttcc 1


>gi|257423360|gb|GQ388470.1| Uncultured Glomus clone 54_47_ST6 18S ribosomal RNA gene, partial
           sequence; internal transcribed spacer 1, 5.8S ribosomal
           RNA gene, and internal transcribed spacer 2, complete
           sequence; and 26S ribosomal RNA gene, partial sequence
          Length = 562

 Score =  305 bits (154), Expect = 5e-80
 Identities = 196/206 (95%), Gaps = 3/206 (1%)
 Strand = Plus / Minus

                                                                       
Query: 5   cgttcttcatcgatgcgagagccaagagatccgttgttgaaagtgatcttttaatcttat 64
           ||||||||||||||||||||||||||||||||||||||||||||||||||||| | ||||
Sbjct: 204 cgttcttcatcgatgcgagagccaagagatccgttgttgaaagtgatcttttatttttat 145

                                                                       
Query: 65  cattaatacataaaattttatacattc-aagagtgggttttaaatataaacgaatcgcga 123
           ||||||||||||||||||||||| ||| |||||||||||||||||||||  | ||||| |
Sbjct: 144 cattaatacataaaattttatacgttcaaagagtgggttttaaatataagtg-atcgcaa 86

                                                                       
Query: 124 aacctctgctaacgctcggttcgctaaatcaataatgatccttccgcaggttcacctacg 183
           |||||| |||||||||||||||||||||||| ||||||||||||||||||||||||||||
Sbjct: 85  aacctc-gctaacgctcggttcgctaaatcagtaatgatccttccgcaggttcacctacg 27

                                     
Query: 184 gaaaccttgttacgacttttacttcc 209
           ||||||||||||||||||||||||||
Sbjct: 26  gaaaccttgttacgacttttacttcc 1


>gi|257423357|gb|GQ388467.1| Uncultured Glomus clone 77_2/45_ST6 18S ribosomal RNA gene, partial
           sequence; internal transcribed spacer 1, 5.8S ribosomal
           RNA gene, and internal transcribed spacer 2, complete
           sequence; and 26S ribosomal RNA gene, partial sequence
          Length = 564

 Score =  305 bits (154), Expect = 5e-80
 Identities = 196/206 (95%), Gaps = 3/206 (1%)
 Strand = Plus / Minus

                                                                       
Query: 5   cgttcttcatcgatgcgagagccaagagatccgttgttgaaagtgatcttttaatcttat 64
           ||||||||||||||||||||||||||||||||||||||||||||||||||||| | ||||
Sbjct: 204 cgttcttcatcgatgcgagagccaagagatccgttgttgaaagtgatcttttatttttat 145

                                                                       
Query: 65  cattaatacataaaattttatacattc-aagagtgggttttaaatataaacgaatcgcga 123
           ||||||||||||||||||||||| ||| |||||||||||||||||||||  | ||||| |
Sbjct: 144 cattaatacataaaattttatacgttcaaagagtgggttttaaatataagtg-atcgcaa 86

                                                                       
Query: 124 aacctctgctaacgctcggttcgctaaatcaataatgatccttccgcaggttcacctacg 183
           |||||| |||||||||||||||||||||||| ||||||||||||||||||||||||||||
Sbjct: 85  aacctc-gctaacgctcggttcgctaaatcagtaatgatccttccgcaggttcacctacg 27

                                     
Query: 184 gaaaccttgttacgacttttacttcc 209
           ||||||||||||||||||||||||||
Sbjct: 26  gaaaccttgttacgacttttacttcc 1


>gi|257423321|gb|GQ388431.1| Uncultured Glomus clone 51_31_ST5 18S ribosomal RNA gene, partial
           sequence; internal transcribed spacer 1, 5.8S ribosomal
           RNA gene, and internal transcribed spacer 2, complete
           sequence; and 26S ribosomal RNA gene, partial sequence
          Length = 566

 Score =  305 bits (154), Expect = 5e-80
 Identities = 196/206 (95%), Gaps = 3/206 (1%)
 Strand = Plus / Minus

                                                                       
Query: 5   cgttcttcatcgatgcgagagccaagagatccgttgttgaaagtgatcttttaatcttat 64
           ||||||||||||||||||||||||||||||||||||||||||||||||||||| | ||||
Sbjct: 204 cgttcttcatcgatgcgagagccaagagatccgttgttgaaagtgatcttttatttttat 145

                                                                       
Query: 65  cattaatacataaaattttatacattc-aagagtgggttttaaatataaacgaatcgcga 123
           ||||||||||||||||||||||| ||| |||||||||||||||||||||  | ||||| |
Sbjct: 144 cattaatacataaaattttatacgttcaaagagtgggttttaaatataagtg-atcgcaa 86

                                                                       
Query: 124 aacctctgctaacgctcggttcgctaaatcaataatgatccttccgcaggttcacctacg 183
           |||||| |||||||||||||||||||||||| ||||||||||||||||||||||||||||
Sbjct: 85  aacctc-gctaacgctcggttcgctaaatcagtaatgatccttccgcaggttcacctacg 27

                                     
Query: 184 gaaaccttgttacgacttttacttcc 209
           ||||||||||||||||||||||||||
Sbjct: 26  gaaaccttgttacgacttttacttcc 1


>gi|257423320|gb|GQ388430.1| Uncultured Glomus clone 51_24_ST5 18S ribosomal RNA gene, partial
           sequence; internal transcribed spacer 1, 5.8S ribosomal
           RNA gene, and internal transcribed spacer 2, complete
           sequence; and 26S ribosomal RNA gene, partial sequence
          Length = 566

 Score =  305 bits (154), Expect = 5e-80
 Identities = 196/206 (95%), Gaps = 3/206 (1%)
 Strand = Plus / Minus

                                                                       
Query: 5   cgttcttcatcgatgcgagagccaagagatccgttgttgaaagtgatcttttaatcttat 64
           ||||||||||||||||||||||||||||||||||||||||||||||||||||| | ||||
Sbjct: 204 cgttcttcatcgatgcgagagccaagagatccgttgttgaaagtgatcttttatttttat 145

                                                                       
Query: 65  cattaatacataaaattttatacattc-aagagtgggttttaaatataaacgaatcgcga 123
           ||||||||||||||||||||||| ||| |||||||||||||||||||||  | ||||| |
Sbjct: 144 cattaatacataaaattttatacgttcaaagagtgggttttaaatataagtg-atcgcaa 86

                                                                       
Query: 124 aacctctgctaacgctcggttcgctaaatcaataatgatccttccgcaggttcacctacg 183
           |||||| |||||||||||||||||||||||| ||||||||||||||||||||||||||||
Sbjct: 85  aacctc-gctaacgctcggttcgctaaatcagtaatgatccttccgcaggttcacctacg 27

                                     
Query: 184 gaaaccttgttacgacttttacttcc 209
           ||||||||||||||||||||||||||
Sbjct: 26  gaaaccttgttacgacttttacttcc 1


>gi|257423272|gb|GQ388382.1| Uncultured Glomus clone 24_10/47_ST4 18S ribosomal RNA gene,
           partial sequence; internal transcribed spacer 1, 5.8S
           ribosomal RNA gene, and internal transcribed spacer 2,
           complete sequence; and 26S ribosomal RNA gene, partial
           sequence
          Length = 565

 Score =  305 bits (154), Expect = 5e-80
 Identities = 196/206 (95%), Gaps = 3/206 (1%)
 Strand = Plus / Minus

                                                                       
Query: 5   cgttcttcatcgatgcgagagccaagagatccgttgttgaaagtgatcttttaatcttat 64
           ||||||||||||||||||||||||||||||||||||||||||||||||||||| | ||||
Sbjct: 204 cgttcttcatcgatgcgagagccaagagatccgttgttgaaagtgatcttttatttttat 145

                                                                       
Query: 65  cattaatacataaaattttatacattc-aagagtgggttttaaatataaacgaatcgcga 123
           ||||||||||||||||||||||| ||| |||||||||||||||||||||  | ||||| |
Sbjct: 144 cattaatacataaaattttatacgttcaaagagtgggttttaaatataagtg-atcgcaa 86

                                                                       
Query: 124 aacctctgctaacgctcggttcgctaaatcaataatgatccttccgcaggttcacctacg 183
           |||||| |||||||||||||||||||||||| ||||||||||||||||||||||||||||
Sbjct: 85  aacctc-gctaacgctcggttcgctaaatcagtaatgatccttccgcaggttcacctacg 27

                                     
Query: 184 gaaaccttgttacgacttttacttcc 209
           ||||||||||||||||||||||||||
Sbjct: 26  gaaaccttgttacgacttttacttcc 1


>gi|257423194|gb|GQ388304.1| Uncultured Glomus clone 53_4_ST1 18S ribosomal RNA gene, partial
           sequence; internal transcribed spacer 1, 5.8S ribosomal
           RNA gene, and internal transcribed spacer 2, complete
           sequence; and 26S ribosomal RNA gene, partial sequence
          Length = 560

 Score =  305 bits (154), Expect = 5e-80
 Identities = 196/206 (95%), Gaps = 3/206 (1%)
 Strand = Plus / Minus

                                                                       
Query: 5   cgttcttcatcgatgcgagagccaagagatccgttgttgaaagtgatcttttaatcttat 64
           ||||||||||||||||||||||||||||||||||||||||||||||||||||| | ||||
Sbjct: 204 cgttcttcatcgatgcgagagccaagagatccgttgttgaaagtgatcttttatttttat 145

                                                                       
Query: 65  cattaatacataaaattttatacattc-aagagtgggttttaaatataaacgaatcgcga 123
           ||||||||||||||||||||||| ||| |||||||||||||||||||||  | ||||| |
Sbjct: 144 cattaatacataaaattttatacgttcaaagagtgggttttaaatataagtg-atcgcaa 86

                                                                       
Query: 124 aacctctgctaacgctcggttcgctaaatcaataatgatccttccgcaggttcacctacg 183
           |||||| |||||||||||||||||||||||| ||||||||||||||||||||||||||||
Sbjct: 85  aacctc-gctaacgctcggttcgctaaatcagtaatgatccttccgcaggttcacctacg 27

                                     
Query: 184 gaaaccttgttacgacttttacttcc 209
           ||||||||||||||||||||||||||
Sbjct: 26  gaaaccttgttacgacttttacttcc 1


>gi|89147901|gb|DQ400181.1| Uncultured Glomus clone T1P2.13 18S ribosomal RNA gene, partial
           sequence; internal transcribed spacer 1, 5.8S ribosomal
           RNA gene, and internal transcribed spacer 2, complete
           sequence; and 28S ribosomal RNA gene, partial sequence
          Length = 562

 Score =  305 bits (154), Expect = 5e-80
 Identities = 196/206 (95%), Gaps = 3/206 (1%)
 Strand = Plus / Minus

                                                                       
Query: 5   cgttcttcatcgatgcgagagccaagagatccgttgttgaaagtgatcttttaatcttat 64
           ||||||||||||||||||||||||||||||||||||||||||||||||||||| | ||||
Sbjct: 204 cgttcttcatcgatgcgagagccaagagatccgttgttgaaagtgatcttttatttttat 145

                                                                       
Query: 65  cattaatacataaaattttatacattc-aagagtgggttttaaatataaacgaatcgcga 123
           ||||||||||||||||||||||| ||| |||||||||||||||||||||  | ||||| |
Sbjct: 144 cattaatacataaaattttatacgttcaaagagtgggttttaaatataagtg-atcgcaa 86

                                                                       
Query: 124 aacctctgctaacgctcggttcgctaaatcaataatgatccttccgcaggttcacctacg 183
           |||||| |||||||||||||||||||||||| ||||||||||||||||||||||||||||
Sbjct: 85  aacctc-gctaacgctcggttcgctaaatcagtaatgatccttccgcaggttcacctacg 27

                                     
Query: 184 gaaaccttgttacgacttttacttcc 209
           ||||||||||||||||||||||||||
Sbjct: 26  gaaaccttgttacgacttttacttcc 1


>gi|89147898|gb|DQ400178.1| Uncultured Glomus clone T1P2.09 18S ribosomal RNA gene, partial
           sequence; internal transcribed spacer 1, 5.8S ribosomal
           RNA gene, and internal transcribed spacer 2, complete
           sequence; and 28S ribosomal RNA gene, partial sequence
          Length = 562

 Score =  305 bits (154), Expect = 5e-80
 Identities = 196/206 (95%), Gaps = 3/206 (1%)
 Strand = Plus / Minus

                                                                       
Query: 5   cgttcttcatcgatgcgagagccaagagatccgttgttgaaagtgatcttttaatcttat 64
           ||||||||||||||||||||||||||||||||||||||||||||||||||||| | ||||
Sbjct: 204 cgttcttcatcgatgcgagagccaagagatccgttgttgaaagtgatcttttatttttat 145

                                                                       
Query: 65  cattaatacataaaattttatacattc-aagagtgggttttaaatataaacgaatcgcga 123
           ||||||||||||||||||||||| ||| |||||||||||||||||||||  | ||||| |
Sbjct: 144 cattaatacataaaattttatacgttcaaagagtgggttttaaatataagtg-atcgcaa 86

                                                                       
Query: 124 aacctctgctaacgctcggttcgctaaatcaataatgatccttccgcaggttcacctacg 183
           |||||| |||||||||||||||||||||||| ||||||||||||||||||||||||||||
Sbjct: 85  aacctc-gctaacgctcggttcgctaaatcagtaatgatccttccgcaggttcacctacg 27

                                     
Query: 184 gaaaccttgttacgacttttacttcc 209
           ||||||||||||||||||||||||||
Sbjct: 26  gaaaccttgttacgacttttacttcc 1


>gi|89147895|gb|DQ400175.1| Uncultured Glomus clone T1P1.29 18S ribosomal RNA gene, partial
           sequence; internal transcribed spacer 1, 5.8S ribosomal
           RNA gene, and internal transcribed spacer 2, complete
           sequence; and 28S ribosomal RNA gene, partial sequence
          Length = 562

 Score =  305 bits (154), Expect = 5e-80
 Identities = 196/206 (95%), Gaps = 3/206 (1%)
 Strand = Plus / Minus

                                                                       
Query: 5   cgttcttcatcgatgcgagagccaagagatccgttgttgaaagtgatcttttaatcttat 64
           ||||||||||||||||||||||||||||||||||||||||||||||||||||| | ||||
Sbjct: 204 cgttcttcatcgatgcgagagccaagagatccgttgttgaaagtgatcttttatttttat 145

                                                                       
Query: 65  cattaatacataaaattttatacattc-aagagtgggttttaaatataaacgaatcgcga 123
           ||||||||||||||||||||||| ||| |||||||||||||||||||||  | ||||| |
Sbjct: 144 cattaatacataaaattttatacgttcaaagagtgggttttaaatataagtg-atcgcaa 86

                                                                       
Query: 124 aacctctgctaacgctcggttcgctaaatcaataatgatccttccgcaggttcacctacg 183
           |||||| |||||||||||||||||||||||| ||||||||||||||||||||||||||||
Sbjct: 85  aacctc-gctaacgctcggttcgctaaatcagtaatgatccttccgcaggttcacctacg 27

                                     
Query: 184 gaaaccttgttacgacttttacttcc 209
           ||||||||||||||||||||||||||
Sbjct: 26  gaaaccttgttacgacttttacttcc 1


>gi|89147892|gb|DQ400172.1| Uncultured Glomus clone T1P1.21 18S ribosomal RNA gene, partial
           sequence; internal transcribed spacer 1, 5.8S ribosomal
           RNA gene, and internal transcribed spacer 2, complete
           sequence; and 28S ribosomal RNA gene, partial sequence
          Length = 562

 Score =  305 bits (154), Expect = 5e-80
 Identities = 196/206 (95%), Gaps = 3/206 (1%)
 Strand = Plus / Minus

                                                                       
Query: 5   cgttcttcatcgatgcgagagccaagagatccgttgttgaaagtgatcttttaatcttat 64
           ||||||||||||||||||||||||||||||||||||||||||||||||||||| | ||||
Sbjct: 204 cgttcttcatcgatgcgagagccaagagatccgttgttgaaagtgatcttttatttttat 145

                                                                       
Query: 65  cattaatacataaaattttatacattc-aagagtgggttttaaatataaacgaatcgcga 123
           ||||||||||||||||||||||| ||| |||||||||||||||||||||  | ||||| |
Sbjct: 144 cattaatacataaaattttatacgttcaaagagtgggttttaaatataagtg-atcgcaa 86

                                                                       
Query: 124 aacctctgctaacgctcggttcgctaaatcaataatgatccttccgcaggttcacctacg 183
           |||||| |||||||||||||||||||||||| ||||||||||||||||||||||||||||
Sbjct: 85  aacctc-gctaacgctcggttcgctaaatcagtaatgatccttccgcaggttcacctacg 27

                                     
Query: 184 gaaaccttgttacgacttttacttcc 209
           ||||||||||||||||||||||||||
Sbjct: 26  gaaaccttgttacgacttttacttcc 1


>gi|89147891|gb|DQ400171.1| Uncultured Glomus clone T1P1.15 18S ribosomal RNA gene, partial
           sequence; internal transcribed spacer 1, 5.8S ribosomal
           RNA gene, and internal transcribed spacer 2, complete
           sequence; and 28S ribosomal RNA gene, partial sequence
          Length = 560

 Score =  305 bits (154), Expect = 5e-80
 Identities = 196/206 (95%), Gaps = 3/206 (1%)
 Strand = Plus / Minus

                                                                       
Query: 5   cgttcttcatcgatgcgagagccaagagatccgttgttgaaagtgatcttttaatcttat 64
           ||||||||||||||||||||||||||||||||||||||||||||||||||||| | ||||
Sbjct: 204 cgttcttcatcgatgcgagagccaagagatccgttgttgaaagtgatcttttatttttat 145

                                                                       
Query: 65  cattaatacataaaattttatacattc-aagagtgggttttaaatataaacgaatcgcga 123
           ||||||||||||||||||||||| ||| |||||||||||||||||||||  | ||||| |
Sbjct: 144 cattaatacataaaattttatacgttcaaagagtgggttttaaatataagtg-atcgcaa 86

                                                                       
Query: 124 aacctctgctaacgctcggttcgctaaatcaataatgatccttccgcaggttcacctacg 183
           |||||| |||||||||||||||||||||||| ||||||||||||||||||||||||||||
Sbjct: 85  aacctc-gctaacgctcggttcgctaaatcagtaatgatccttccgcaggttcacctacg 27

                                     
Query: 184 gaaaccttgttacgacttttacttcc 209
           ||||||||||||||||||||||||||
Sbjct: 26  gaaaccttgttacgacttttacttcc 1


>gi|117413449|emb|AM076599.1| Uncultured Glomus 18S rRNA gene (partial), 5.8S rRNA gene, 28S rRNA
           gene (partial), ITS1 and ITS2, clone B158
          Length = 562

 Score =  305 bits (154), Expect = 5e-80
 Identities = 196/206 (95%), Gaps = 3/206 (1%)
 Strand = Plus / Minus

                                                                       
Query: 5   cgttcttcatcgatgcgagagccaagagatccgttgttgaaagtgatcttttaatcttat 64
           ||||||||||||||||||||||||||||||||||||||||||||||||||||| | ||||
Sbjct: 204 cgttcttcatcgatgcgagagccaagagatccgttgttgaaagtgatcttttatttttat 145

                                                                       
Query: 65  cattaatacataaaattttatacattc-aagagtgggttttaaatataaacgaatcgcga 123
           ||||||||||||||||||||||| ||| |||||||||||||||||||||  | ||||| |
Sbjct: 144 cattaatacataaaattttatacgttcaaagagtgggttttaaatataagtg-atcgcaa 86

                                                                       
Query: 124 aacctctgctaacgctcggttcgctaaatcaataatgatccttccgcaggttcacctacg 183
           |||||| |||||||||||||||||||||||| ||||||||||||||||||||||||||||
Sbjct: 85  aacctc-gctaacgctcggttcgctaaatcagtaatgatccttccgcaggttcacctacg 27

                                     
Query: 184 gaaaccttgttacgacttttacttcc 209
           ||||||||||||||||||||||||||
Sbjct: 26  gaaaccttgttacgacttttacttcc 1


>gi|117413446|emb|AM076596.1| Uncultured Glomus 18S rRNA gene (partial), 5.8S rRNA gene, 28S rRNA
           gene (partial), ITS1 and ITS2, clone A155
          Length = 562

 Score =  305 bits (154), Expect = 5e-80
 Identities = 196/206 (95%), Gaps = 3/206 (1%)
 Strand = Plus / Minus

                                                                       
Query: 5   cgttcttcatcgatgcgagagccaagagatccgttgttgaaagtgatcttttaatcttat 64
           ||||||||||||||||||||||||||||||||||||||||||||||||||||| | ||||
Sbjct: 204 cgttcttcatcgatgcgagagccaagagatccgttgttgaaagtgatcttttatttttat 145

                                                                       
Query: 65  cattaatacataaaattttatacattc-aagagtgggttttaaatataaacgaatcgcga 123
           ||||||||||||||||||||||| ||| |||||||||||||||||||||  | ||||| |
Sbjct: 144 cattaatacataaaattttatacgttcaaagagtgggttttaaatataagtg-atcgcaa 86

                                                                       
Query: 124 aacctctgctaacgctcggttcgctaaatcaataatgatccttccgcaggttcacctacg 183
           |||||| |||||||||||||||||||||||| ||||||||||||||||||||||||||||
Sbjct: 85  aacctc-gctaacgctcggttcgctaaatcagtaatgatccttccgcaggttcacctacg 27

                                     
Query: 184 gaaaccttgttacgacttttacttcc 209
           ||||||||||||||||||||||||||
Sbjct: 26  gaaaccttgttacgacttttacttcc 1


>gi|257423580|gb|GQ388690.1| Uncultured Glomus clone 92_25_ST11 18S ribosomal RNA gene, partial
           sequence; internal transcribed spacer 1, 5.8S ribosomal
           RNA gene, and internal transcribed spacer 2, complete
           sequence; and 26S ribosomal RNA gene, partial sequence
          Length = 553

 Score =  303 bits (153), Expect = 2e-79
 Identities = 195/205 (95%), Gaps = 3/205 (1%)
 Strand = Plus / Minus

                                                                       
Query: 5   cgttcttcatcgatgcgagagccaagagatccgttgttgaaagtgatcttttaatcttat 64
           ||||||||||||||||||||||||||||||||||||||||||||||||||||||| ||||
Sbjct: 202 cgttcttcatcgatgcgagagccaagagatccgttgttgaaagtgatcttttaat-ttat 144

                                                                       
Query: 65  cattaatacataaaattttatacattcaagagtgggttttaaatataaacgaatcgcgaa 124
           |||| |||||||||||||||||| ||||||||||||||||||||||||  || |||| ||
Sbjct: 143 cattcatacataaaattttatacgttcaagagtgggttttaaatataagtga-tcgcaaa 85

                                                                       
Query: 125 acctctgctaacgctcggttcgctaaatcaataatgatccttccgcaggttcacctacgg 184
           ||||| |||||||||||||||||||||||| | |||||||||||||||||||||||||||
Sbjct: 84  acctc-gctaacgctcggttcgctaaatcagtgatgatccttccgcaggttcacctacgg 26

                                    
Query: 185 aaaccttgttacgacttttacttcc 209
           |||||||||||||||||||||||||
Sbjct: 25  aaaccttgttacgacttttacttcc 1


>gi|257423561|gb|GQ388671.1| Uncultured Glomus clone 30_21/65_ST11 18S ribosomal RNA gene,
           partial sequence; internal transcribed spacer 1, 5.8S
           ribosomal RNA gene, and internal transcribed spacer 2,
           complete sequence; and 26S ribosomal RNA gene, partial
           sequence
          Length = 555

 Score =  303 bits (153), Expect = 2e-79
 Identities = 193/205 (94%), Gaps = 1/205 (0%)
 Strand = Plus / Minus

                                                                       
Query: 5   cgttcttcatcgatgcgagagccaagagatccgttgttgaaagtgatcttttaatcttat 64
           ||||||||||||||||||||||||||||||||||||||||||||||||||||| | ||||
Sbjct: 204 cgttcttcatcgatgcgagagccaagagatccgttgttgaaagtgatcttttatttttat 145

                                                                       
Query: 65  cattaatacataaaattttatacattcaagagtgggttttaaatataaacgaatcgcgaa 124
           |||||||||||||||||||||| ||| |||||||||||||||||| ||    ||||| ||
Sbjct: 144 cattaatacataaaattttataaattgaagagtgggttttaaatacaagttgatcgcaaa 85

                                                                       
Query: 125 acctctgctaacgctcggttcgctaaatcaataatgatccttccgcaggttcacctacgg 184
           ||||| |||||||||||||||||||||||| |||||||||||||||||||||||||||||
Sbjct: 84  acctc-gctaacgctcggttcgctaaatcagtaatgatccttccgcaggttcacctacgg 26

                                    
Query: 185 aaaccttgttacgacttttacttcc 209
           |||||||||||||||||||||||||
Sbjct: 25  aaaccttgttacgacttttacttcc 1


>gi|257423443|gb|GQ388553.1| Uncultured Glomus clone 57_31_ST10 18S ribosomal RNA gene, partial
           sequence; internal transcribed spacer 1, 5.8S ribosomal
           RNA gene, and internal transcribed spacer 2, complete
           sequence; and 26S ribosomal RNA gene, partial sequence
          Length = 558

 Score =  303 bits (153), Expect = 2e-79
 Identities = 195/205 (95%), Gaps = 3/205 (1%)
 Strand = Plus / Minus

                                                                       
Query: 5   cgttcttcatcgatgcgagagccaagagatccgttgttgaaagtgatcttttaatcttat 64
           ||||||||||||||||||||||||||||||||||||||||||||||||||||||| ||||
Sbjct: 202 cgttcttcatcgatgcgagagccaagagatccgttgttgaaagtgatcttttaat-ttat 144

                                                                       
Query: 65  cattaatacataaaattttatacattcaagagtgggttttaaatataaacgaatcgcgaa 124
           |||||||||| ||||||||||||||| ||||||||||||||||||||||   ||||| ||
Sbjct: 143 cattaataca-aaaattttatacattaaagagtgggttttaaatataaattgatcgcaaa 85

                                                                       
Query: 125 acctctgctaacgctcggttcgctaaatcaataatgatccttccgcaggttcacctacgg 184
           ||||| ||||| |||||||||||||||||| |||||||||||||||||||||||||||||
Sbjct: 84  acctc-gctaatgctcggttcgctaaatcagtaatgatccttccgcaggttcacctacgg 26

                                    
Query: 185 aaaccttgttacgacttttacttcc 209
           |||||||||||||||||||||||||
Sbjct: 25  aaaccttgttacgacttttacttcc 1


>gi|257423339|gb|GQ388449.1| Uncultured Glomus clone 55_33_ST6 18S ribosomal RNA gene, partial
           sequence; internal transcribed spacer 1, 5.8S ribosomal
           RNA gene, and internal transcribed spacer 2, complete
           sequence; and 26S ribosomal RNA gene, partial sequence
          Length = 561

 Score =  303 bits (153), Expect = 2e-79
 Identities = 195/205 (95%), Gaps = 3/205 (1%)
 Strand = Plus / Minus

                                                                       
Query: 5   cgttcttcatcgatgcgagagccaagagatccgttgttgaaagtgatcttttaatcttat 64
           ||||||||||||||||||||||||||||||||||||||||||||||||||||||| ||||
Sbjct: 202 cgttcttcatcgatgcgagagccaagagatccgttgttgaaagtgatcttttaat-ttat 144

                                                                       
Query: 65  cattaatacataaaattttatacattcaagagtgggttttaaatataaacgaatcgcgaa 124
           |||||||||| ||||||||||||||| ||||||||||||||||||||||   ||||| ||
Sbjct: 143 cattaataca-aaaattttatacattaaagagtgggttttaaatataaattgatcgcaaa 85

                                                                       
Query: 125 acctctgctaacgctcggttcgctaaatcaataatgatccttccgcaggttcacctacgg 184
           ||||| ||||| |||||||||||||||||| |||||||||||||||||||||||||||||
Sbjct: 84  acctc-gctaatgctcggttcgctaaatcagtaatgatccttccgcaggttcacctacgg 26

                                    
Query: 185 aaaccttgttacgacttttacttcc 209
           |||||||||||||||||||||||||
Sbjct: 25  aaaccttgttacgacttttacttcc 1


>gi|213053626|gb|FJ008625.1| Uncultured Glomus clone 015 18S ribosomal RNA gene, partial
           sequence; internal transcribed spacer 1, 5.8S ribosomal
           RNA gene, and internal transcribed spacer 2, complete
           sequence; and 28S ribosomal RNA gene, partial sequence
          Length = 559

 Score =  301 bits (152), Expect = 8e-79
 Identities = 188/196 (95%), Gaps = 3/196 (1%)
 Strand = Plus / Minus

                                                                       
Query: 14  tcgatgcgagagccaagagatccgttgttgaaagtgatcttttaatcttatcattaatac 73
           |||||||||||||||||||||||||||||||||||||||||| | | |||||||||||||
Sbjct: 193 tcgatgcgagagccaagagatccgttgttgaaagtgatcttt-atttttatcattaatac 135

                                                                       
Query: 74  ataaaattttatacattcaagagtgggttttaaatataaacgaatcgcgaaacctctgct 133
           |||||||||||||| |||||||||||||||||||||||| ||| |||| ||||||| |||
Sbjct: 134 ataaaattttatacgttcaagagtgggttttaaatataagcga-tcgcaaaacctc-gct 77

                                                                       
Query: 134 aacgctcggttcgctaaatcaataatgatccttccgcaggttcacctacggaaaccttgt 193
           ||||||||||||||||||||||||||||||||||||||||||||||||||||||||||||
Sbjct: 76  aacgctcggttcgctaaatcaataatgatccttccgcaggttcacctacggaaaccttgt 17

                           
Query: 194 tacgacttttacttcc 209
           ||||||||||||||||
Sbjct: 16  tacgacttttacttcc 1


>gi|257423434|gb|GQ388544.1| Uncultured Glomus clone 55_27/17_ST10 18S ribosomal RNA gene,
           partial sequence; internal transcribed spacer 1, 5.8S
           ribosomal RNA gene, and internal transcribed spacer 2,
           complete sequence; and 26S ribosomal RNA gene, partial
           sequence
          Length = 556

 Score =  299 bits (151), Expect = 3e-78
 Identities = 194/205 (94%), Gaps = 5/205 (2%)
 Strand = Plus / Minus

                                                                       
Query: 5   cgttcttcatcgatgcgagagccaagagatccgttgttgaaagtgatcttttaatcttat 64
           ||||||||||||||||||||||||||||||||||||||||||||||||||||||| ||||
Sbjct: 200 cgttcttcatcgatgcgagagccaagagatccgttgttgaaagtgatcttttaat-ttat 142

                                                                       
Query: 65  cattaatacataaaattttatacattcaagagtgggttttaaatataaacgaatcgcgaa 124
           ||||||||||   ||||||||||||| ||||||||||||||||||||||   ||||| ||
Sbjct: 141 cattaataca---aattttatacattaaagagtgggttttaaatataaattgatcgcaaa 85

                                                                       
Query: 125 acctctgctaacgctcggttcgctaaatcaataatgatccttccgcaggttcacctacgg 184
           ||||| |||||||||||||||||||||||| |||||||||||||||||||||||||||||
Sbjct: 84  acctc-gctaacgctcggttcgctaaatcagtaatgatccttccgcaggttcacctacgg 26

                                    
Query: 185 aaaccttgttacgacttttacttcc 209
           |||||||||||||||||||||||||
Sbjct: 25  aaaccttgttacgacttttacttcc 1


>gi|257423433|gb|GQ388543.1| Uncultured Glomus clone 57_27/21_ST10 18S ribosomal RNA gene,
           partial sequence; internal transcribed spacer 1, 5.8S
           ribosomal RNA gene, and internal transcribed spacer 2,
           complete sequence; and 26S ribosomal RNA gene, partial
           sequence
          Length = 556

 Score =  299 bits (151), Expect = 3e-78
 Identities = 194/205 (94%), Gaps = 5/205 (2%)
 Strand = Plus / Minus

                                                                       
Query: 5   cgttcttcatcgatgcgagagccaagagatccgttgttgaaagtgatcttttaatcttat 64
           ||||||||||||||||||||||||||||||||||||||||||||||||||||||| ||||
Sbjct: 200 cgttcttcatcgatgcgagagccaagagatccgttgttgaaagtgatcttttaat-ttat 142

                                                                       
Query: 65  cattaatacataaaattttatacattcaagagtgggttttaaatataaacgaatcgcgaa 124
           ||||||||||   ||||||||||||| ||||||||||||||||||||||   ||||| ||
Sbjct: 141 cattaataca---aattttatacattaaagagtgggttttaaatataaattgatcgcaaa 85

                                                                       
Query: 125 acctctgctaacgctcggttcgctaaatcaataatgatccttccgcaggttcacctacgg 184
           ||||| |||||||||||||||||||||||| |||||||||||||||||||||||||||||
Sbjct: 84  acctc-gctaacgctcggttcgctaaatcagtaatgatccttccgcaggttcacctacgg 26

                                    
Query: 185 aaaccttgttacgacttttacttcc 209
           |||||||||||||||||||||||||
Sbjct: 25  aaaccttgttacgacttttacttcc 1


>gi|257423430|gb|GQ388540.1| Uncultured Glomus clone 55_40_ST10 18S ribosomal RNA gene, partial
           sequence; internal transcribed spacer 1, 5.8S ribosomal
           RNA gene, and internal transcribed spacer 2, complete
           sequence; and 26S ribosomal RNA gene, partial sequence
          Length = 556

 Score =  299 bits (151), Expect = 3e-78
 Identities = 194/205 (94%), Gaps = 5/205 (2%)
 Strand = Plus / Minus

                                                                       
Query: 5   cgttcttcatcgatgcgagagccaagagatccgttgttgaaagtgatcttttaatcttat 64
           ||||||||||||||||||||||||||||||||||||||||||||||||||||||| ||||
Sbjct: 200 cgttcttcatcgatgcgagagccaagagatccgttgttgaaagtgatcttttaat-ttat 142

                                                                       
Query: 65  cattaatacataaaattttatacattcaagagtgggttttaaatataaacgaatcgcgaa 124
           ||||||||||   ||||||||||||| ||||||||||||||||||||||   ||||| ||
Sbjct: 141 cattaataca---aattttatacattaaagagtgggttttaaatataaagtgatcgcaaa 85

                                                                       
Query: 125 acctctgctaacgctcggttcgctaaatcaataatgatccttccgcaggttcacctacgg 184
           ||||| |||||||||||||||||||||||| |||||||||||||||||||||||||||||
Sbjct: 84  acctc-gctaacgctcggttcgctaaatcagtaatgatccttccgcaggttcacctacgg 26

                                    
Query: 185 aaaccttgttacgacttttacttcc 209
           |||||||||||||||||||||||||
Sbjct: 25  aaaccttgttacgacttttacttcc 1


>gi|257423428|gb|GQ388538.1| Uncultured Glomus clone 73_32/25_ST10 18S ribosomal RNA gene,
           partial sequence; internal transcribed spacer 1, 5.8S
           ribosomal RNA gene, and internal transcribed spacer 2,
           complete sequence; and 26S ribosomal RNA gene, partial
           sequence
          Length = 556

 Score =  299 bits (151), Expect = 3e-78
 Identities = 194/205 (94%), Gaps = 5/205 (2%)
 Strand = Plus / Minus

                                                                       
Query: 5   cgttcttcatcgatgcgagagccaagagatccgttgttgaaagtgatcttttaatcttat 64
           ||||||||||||||||||||||||||||||||||||||||||||||||||||||| ||||
Sbjct: 200 cgttcttcatcgatgcgagagccaagagatccgttgttgaaagtgatcttttaat-ttat 142

                                                                       
Query: 65  cattaatacataaaattttatacattcaagagtgggttttaaatataaacgaatcgcgaa 124
           ||||||||||   ||||||||||||| ||||||||||||||||||||||   ||||| ||
Sbjct: 141 cattaataca---aattttatacattaaagagtgggttttaaatataaattgatcgcaaa 85

                                                                       
Query: 125 acctctgctaacgctcggttcgctaaatcaataatgatccttccgcaggttcacctacgg 184
           ||||| |||||||||||||||||||||||| |||||||||||||||||||||||||||||
Sbjct: 84  acctc-gctaacgctcggttcgctaaatcagtaatgatccttccgcaggttcacctacgg 26

                                    
Query: 185 aaaccttgttacgacttttacttcc 209
           |||||||||||||||||||||||||
Sbjct: 25  aaaccttgttacgacttttacttcc 1


>gi|257423351|gb|GQ388461.1| Uncultured Glomus clone 90_29_ST6 18S ribosomal RNA gene, partial
           sequence; internal transcribed spacer 1, 5.8S ribosomal
           RNA gene, and internal transcribed spacer 2, complete
           sequence; and 26S ribosomal RNA gene, partial sequence
          Length = 558

 Score =  299 bits (151), Expect = 3e-78
 Identities = 194/205 (94%), Gaps = 5/205 (2%)
 Strand = Plus / Minus

                                                                       
Query: 5   cgttcttcatcgatgcgagagccaagagatccgttgttgaaagtgatcttttaatcttat 64
           ||||||||||||||||||||||||||||||||||||||||||||||||||||||| ||||
Sbjct: 200 cgttcttcatcgatgcgagagccaagagatccgttgttgaaagtgatcttttaat-ttat 142

                                                                       
Query: 65  cattaatacataaaattttatacattcaagagtgggttttaaatataaacgaatcgcgaa 124
           ||||||||||   ||||||||||||| ||||||||||||||||||||||   ||||| ||
Sbjct: 141 cattaataca---aattttatacattaaagagtgggttttaaatataaagtgatcgcaaa 85

                                                                       
Query: 125 acctctgctaacgctcggttcgctaaatcaataatgatccttccgcaggttcacctacgg 184
           ||||| |||||||||||||||||||||||| |||||||||||||||||||||||||||||
Sbjct: 84  acctc-gctaacgctcggttcgctaaatcagtaatgatccttccgcaggttcacctacgg 26

                                    
Query: 185 aaaccttgttacgacttttacttcc 209
           |||||||||||||||||||||||||
Sbjct: 25  aaaccttgttacgacttttacttcc 1


>gi|257423314|gb|GQ388424.1| Uncultured Glomus clone 2_10/4_ST5 18S ribosomal RNA gene, partial
           sequence; internal transcribed spacer 1, 5.8S ribosomal
           RNA gene, and internal transcribed spacer 2, complete
           sequence; and 26S ribosomal RNA gene, partial sequence
          Length = 561

 Score =  299 bits (151), Expect = 3e-78
 Identities = 194/205 (94%), Gaps = 5/205 (2%)
 Strand = Plus / Minus

                                                                       
Query: 5   cgttcttcatcgatgcgagagccaagagatccgttgttgaaagtgatcttttaatcttat 64
           ||||||||||||||||||||||||||||||||||||||||||||||||||||||| ||||
Sbjct: 200 cgttcttcatcgatgcgagagccaagagatccgttgttgaaagtgatcttttaat-ttat 142

                                                                       
Query: 65  cattaatacataaaattttatacattcaagagtgggttttaaatataaacgaatcgcgaa 124
           ||||||||||   ||||||||||||| ||||||||||||||||||||||   ||||| ||
Sbjct: 141 cattaataca---aattttatacattaaagagtgggttttaaatataaattgatcgcaaa 85

                                                                       
Query: 125 acctctgctaacgctcggttcgctaaatcaataatgatccttccgcaggttcacctacgg 184
           ||||| |||||||||||||||||||||||| |||||||||||||||||||||||||||||
Sbjct: 84  acctc-gctaacgctcggttcgctaaatcagtaatgatccttccgcaggttcacctacgg 26

                                    
Query: 185 aaaccttgttacgacttttacttcc 209
           |||||||||||||||||||||||||
Sbjct: 25  aaaccttgttacgacttttacttcc 1


>gi|257423237|gb|GQ388347.1| Uncultured Glomus clone 78_2/46_ST2 18S ribosomal RNA gene, partial
           sequence; internal transcribed spacer 1, 5.8S ribosomal
           RNA gene, and internal transcribed spacer 2, complete
           sequence; and 26S ribosomal RNA gene, partial sequence
          Length = 562

 Score =  299 bits (151), Expect = 3e-78
 Identities = 194/205 (94%), Gaps = 5/205 (2%)
 Strand = Plus / Minus

                                                                       
Query: 5   cgttcttcatcgatgcgagagccaagagatccgttgttgaaagtgatcttttaatcttat 64
           ||||||||||||||||||||||||||||||||||||||||||||||||||||||| ||||
Sbjct: 200 cgttcttcatcgatgcgagagccaagagatccgttgttgaaagtgatcttttaat-ttat 142

                                                                       
Query: 65  cattaatacataaaattttatacattcaagagtgggttttaaatataaacgaatcgcgaa 124
           ||||||||||   ||||||||||||| ||||||||||||||||||||||   ||||| ||
Sbjct: 141 cattaataca---aattttatacattaaagagtgggttttaaatataaattgatcgcaaa 85

                                                                       
Query: 125 acctctgctaacgctcggttcgctaaatcaataatgatccttccgcaggttcacctacgg 184
           ||||| |||||||||||||||||||||||| |||||||||||||||||||||||||||||
Sbjct: 84  acctc-gctaacgctcggttcgctaaatcagtaatgatccttccgcaggttcacctacgg 26

                                    
Query: 185 aaaccttgttacgacttttacttcc 209
           |||||||||||||||||||||||||
Sbjct: 25  aaaccttgttacgacttttacttcc 1


>gi|257423478|gb|GQ388588.1| Uncultured Glomus clone 82_32/34_ST10 18S ribosomal RNA gene,
           partial sequence; internal transcribed spacer 1, 5.8S
           ribosomal RNA gene, and internal transcribed spacer 2,
           complete sequence; and 26S ribosomal RNA gene, partial
           sequence
          Length = 559

 Score =  297 bits (150), Expect = 1e-77
 Identities = 199/210 (94%), Gaps = 4/210 (1%)
 Strand = Plus / Minus

                                                                       
Query: 1   gctgcgttcttcatcgatgcgagagccaagagatccgttgttgaaagtgatcttttaatc 60
           ||||||||||||||||||||||||||||||||||||||||||||||||||||||| | | 
Sbjct: 207 gctgcgttcttcatcgatgcgagagccaagagatccgttgttgaaagtgatcttt-attt 149

                                                                       
Query: 61  ttatcattaata-cataaaattttatacattcaagagtgggttttaaatataaacgaatc 119
           |||||||||||| ||||||||||||||| |||||||||||||||||||||||| ||| ||
Sbjct: 148 ttatcattaataacataaaattttatacgttcaagagtgggttttaaatataagcga-tc 90

                                                                       
Query: 120 gcgaaacctctgctaacgctcggttcgctaaatcaataatgatccttccgcaggttcacc 179
           || ||||||| |||||||||||||||| ||||||| ||||||||||||||||||||||||
Sbjct: 89  gcaaaacctc-gctaacgctcggttcgttaaatcagtaatgatccttccgcaggttcacc 31

                                         
Query: 180 tacggaaaccttgttacgacttttacttcc 209
           ||||||||||||||||||||||||||||||
Sbjct: 30  tacggaaaccttgttacgacttttacttcc 1


BLASTN 2.2.17 [Aug-26-2007]


Reference: Altschul, Stephen F., Thomas L. Madden, Alejandro A. Schaffer, 
Jinghui Zhang, Zheng Zhang, Webb Miller, and David J. Lipman (1997), 
"Gapped BLAST and PSI-BLAST: a new generation of protein database search
programs",  Nucleic Acids Res. 25:3389-3402.

Query= S1|FCQD7IX01BXOLU|262|T_AACAAC|FPY(7-26)|RPY(235-
256)|rT_GTTGTT|AN|GTB|D_70_|250|C3|
         (250 letters)

Database: nr.nal 
           12,487,851 sequences; 32,255,764,854 total letters

Searching..................................................done


                                                                 Score    E
Sequences producing significant alignments:                      (bits) Value

gi|219813149|gb|FJ553363.1| Uncultured Agaricomycetes clone LTSP...   297   2e-77
gi|219814203|gb|FJ554417.1| Uncultured Agaricomycetes clone LTSP...   141   2e-30
gi|219812849|gb|FJ553063.1| Uncultured Agaricomycetes clone LTSP...   141   2e-30
gi|219812569|gb|FJ552783.1| Uncultured Agaricomycetes clone LTSP...   141   2e-30
gi|256855889|emb|FN397402.1| Uncultured fungus genomic DNA seque...   139   9e-30
gi|90102854|gb|DQ421170.1| Uncultured soil fungus clone 133-17 1...   139   9e-30
gi|90102851|gb|DQ421167.1| Uncultured soil fungus clone 68b39 18...   139   9e-30
gi|90102828|gb|DQ421144.1| Uncultured soil fungus clone 9b31 18S...   139   9e-30
gi|219814026|gb|FJ554240.1| Uncultured Agaricomycetes clone LTSP...   135   1e-28
gi|219812765|gb|FJ552979.1| Uncultured Agaricomycetes clone LTSP...   135   1e-28
gi|219813279|gb|FJ553493.1| Uncultured eukaryote clone LTSP_EUKA...   131   2e-27
gi|90102853|gb|DQ421169.1| Uncultured soil fungus clone 133-13 1...   131   2e-27
gi|90102852|gb|DQ421168.1| Uncultured soil fungus clone 133-11 1...   131   2e-27
gi|90102850|gb|DQ421166.1| Uncultured soil fungus clone 53-8 18S...   131   2e-27
gi|226930721|gb|FJ781128.1| Uncultured fungus clone Singleton_(2...   129   8e-27
gi|226927617|gb|FJ778024.1| Uncultured fungus clone Singleton_(1...   129   8e-27
gi|219814181|gb|FJ554395.1| Uncultured Agaricomycetes clone LTSP...   129   8e-27
gi|219813875|gb|FJ554089.1| Uncultured Agaricomycetes clone LTSP...   129   8e-27
gi|219813717|gb|FJ553931.1| Uncultured Agaricomycetes clone LTSP...   129   8e-27
gi|219813074|gb|FJ553288.1| Uncultured Agaricomycetes clone LTSP...   129   8e-27
gi|219812542|gb|FJ552756.1| Uncultured Agaricomycetes clone LTSP...   129   8e-27
gi|229359244|emb|FM876798.1| Glomus coronatum 18S rRNA gene (par...   127   3e-26
gi|229359243|emb|FM876797.1| Glomus coronatum 18S rRNA gene (par...   127   3e-26
gi|229359241|emb|FM876795.1| Glomus coronatum 18S rRNA gene (par...   127   3e-26
gi|229359240|emb|FM876794.1| Glomus coronatum 18S rRNA gene (par...   127   3e-26
gi|226928027|gb|FJ778434.1| Uncultured fungus clone Singleton_(1...   127   3e-26
gi|219814179|gb|FJ554393.1| Uncultured Agaricomycetes clone LTSP...   127   3e-26
gi|219814035|gb|FJ554249.1| Uncultured Agaricomycetes clone LTSP...   127   3e-26
gi|219812667|gb|FJ552881.1| Uncultured Agaricomycetes clone LTSP...   127   3e-26
gi|90102826|gb|DQ421142.1| Uncultured soil fungus clone 32-31 18...   127   3e-26
gi|41529569|emb|AJ605535.1| Glomus sp. ZTL 18S rRNA gene (partia...   127   3e-26
gi|300394355|gb|GU187551.1| Tapinella panuoides JLM 1752 18S sma...   125   1e-25
gi|300394354|gb|GU187550.1| Tapinella atrotomentosa 122/98 18S s...   125   1e-25
gi|300394353|gb|GU187549.1| Tapinella atrotomentosa 78/97 18S sm...   125   1e-25
gi|300394352|gb|GU187548.1| Tapinella panuoides MB05-019 18S sma...   125   1e-25
gi|259045826|gb|GQ503036.1| Tapinella panuoides strain Dresden 1...   125   1e-25
gi|225030954|gb|FJ746954.1| Rhizoctonia solani isolate RT 19-3 1...   125   1e-25
gi|225030953|gb|FJ746953.1| Rhizoctonia solani isolate RT 19-2 1...   125   1e-25
gi|225030952|gb|FJ746952.1| Rhizoctonia solani isolate RT 19-1 1...   125   1e-25
gi|225030943|gb|FJ746943.1| Rhizoctonia solani isolate RT 15-3 1...   125   1e-25
gi|225030942|gb|FJ746942.1| Rhizoctonia solani isolate RT 15-2 1...   125   1e-25
gi|225030941|gb|FJ746941.1| Rhizoctonia solani isolate RT 15-1 1...   125   1e-25
gi|179399559|gb|EU591807.1| Rhizoctonia solani isolate R107 18S ...   125   1e-25
gi|179399514|gb|EU591762.1| Rhizoctonia solani isolate R17 18S r...   125   1e-25
gi|108744864|gb|DQ534574.1| Tapinella panuoides strain REG318 18...   125   1e-25
gi|108744863|gb|DQ534573.1| Tapinella atrotomentosa strain Ta86 ...   125   1e-25
gi|108861051|gb|DQ533978.1| Tapinella atrotomentosa internal tra...   125   1e-25
gi|299480203|gb|HM146865.1| Uncultured Sebacinales clone 6674-50...   123   5e-25
gi|295418625|emb|FN547499.1| Glomus caledonium 18S rRNA gene (pa...   123   5e-25
gi|295418623|emb|FN547497.1| Glomus caledonium 18S rRNA gene (pa...   123   5e-25

>gi|219813149|gb|FJ553363.1| Uncultured Agaricomycetes clone LTSP_EUKA_P3C05 18S ribosomal RNA,
           18S-25/28S ribosomal RNA intergenic spacer, partial
           sequence
          Length = 939

 Score =  297 bits (150), Expect = 2e-77
 Identities = 234/256 (91%), Gaps = 7/256 (2%)
 Strand = Plus / Minus

                                                                       
Query: 1   gctgcgttcttcatcgatgcgagaaccaagagatccattgttgaaagttgttttacaatt 60
           ||||||||||||||||||||||||||||||||||||||||||||||||||||||||||||
Sbjct: 564 gctgcgttcttcatcgatgcgagaaccaagagatccattgttgaaagttgttttacaatt 505

                                                                       
Query: 61  ggttaatcaaag-cattcaaatatatcaatg-gtgtgtaaaaaa-gcatagacatatatg 117
           |||||||||||| |||||||||||| ||  | |||||||||||| |||||| || | |||
Sbjct: 504 ggttaatcaaaggcattcaaatataacatggtgtgtgtaaaaaatgcataggcaaacatg 445

                                                                       
Query: 118 tctacttggagtgcacaggtggataaatgggtttttaagagtgcacatacc---aaaggc 174
            ||||    ||||||||||||||||   || ||||||||||||||||||||   ||||||
Sbjct: 444 cctacagaaagtgcacaggtggatattgggttttttaagagtgcacatacctgtaaaggc 385

                                                                       
Query: 175 cagcacatctttaaaaaatcaataatgatccttccgcaggttcacctacggaaaccttgt 234
           ||||||||||||||||| ||||||||||||||||||||||||||||||||||||||||||
Sbjct: 384 cagcacatctttaaaaa-tcaataatgatccttccgcaggttcacctacggaaaccttgt 326

                           
Query: 235 tacgacttttacttcc 250
           ||||||||||||||||
Sbjct: 325 tacgacttttacttcc 310


>gi|219814203|gb|FJ554417.1| Uncultured Agaricomycetes clone LTSP_EUKA_P6N04 18S ribosomal RNA,
           18S-25/28S ribosomal RNA intergenic spacer, partial
           sequence
          Length = 932

 Score =  141 bits (71), Expect = 2e-30
 Identities = 116/126 (92%), Gaps = 5/126 (3%)
 Strand = Plus / Minus

                                                                       
Query: 128 gtgcacaggtggataaatgggttt-ttaagagtgcacataccaa--aggccagcacatct 184
           |||||||||||||||  ||| ||| |||||||||||||| ||||  | ||||||||||||
Sbjct: 430 gtgcacaggtggatat-tggttttgttaagagtgcacatgccaagaaagccagcacatct 372

                                                                       
Query: 185 ttaaaaaatcaataatgatccttccgcaggttcacctacggaaaccttgttacgactttt 244
           || |||| ||||||||||||||||||||||||||||||||||||||||||||||||||||
Sbjct: 371 tttaaaa-tcaataatgatccttccgcaggttcacctacggaaaccttgttacgactttt 313

                 
Query: 245 acttcc 250
           ||||||
Sbjct: 312 acttcc 307


 Score =  117 bits (59), Expect = 3e-23
 Identities = 59/59 (100%)
 Strand = Plus / Minus

                                                                      
Query: 1   gctgcgttcttcatcgatgcgagaaccaagagatccattgttgaaagttgttttacaat 59
           |||||||||||||||||||||||||||||||||||||||||||||||||||||||||||
Sbjct: 562 gctgcgttcttcatcgatgcgagaaccaagagatccattgttgaaagttgttttacaat 504


>gi|219812849|gb|FJ553063.1| Uncultured Agaricomycetes clone LTSP_EUKA_P2D05 18S ribosomal RNA,
           18S-25/28S ribosomal RNA intergenic spacer, partial
           sequence
          Length = 946

 Score =  141 bits (71), Expect = 2e-30
 Identities = 116/126 (92%), Gaps = 5/126 (3%)
 Strand = Plus / Minus

                                                                       
Query: 128 gtgcacaggtggataaatgggttt-ttaagagtgcacatacc--aaaggccagcacatct 184
           |||||||||||||||  ||| ||| |||||||||||||| ||  ||||||||||||||| 
Sbjct: 433 gtgcacaggtggatat-tggttttgttaagagtgcacatgcccaaaaggccagcacatcc 375

                                                                       
Query: 185 ttaaaaaatcaataatgatccttccgcaggttcacctacggaaaccttgttacgactttt 244
           || |||| ||||||||||||||||||||||||||||||||||||||||||||||||||||
Sbjct: 374 tttaaaa-tcaataatgatccttccgcaggttcacctacggaaaccttgttacgactttt 316

                 
Query: 245 acttcc 250
           ||||||
Sbjct: 315 acttcc 310


 Score =  117 bits (59), Expect = 3e-23
 Identities = 59/59 (100%)
 Strand = Plus / Minus

                                                                      
Query: 1   gctgcgttcttcatcgatgcgagaaccaagagatccattgttgaaagttgttttacaat 59
           |||||||||||||||||||||||||||||||||||||||||||||||||||||||||||
Sbjct: 570 gctgcgttcttcatcgatgcgagaaccaagagatccattgttgaaagttgttttacaat 512


>gi|219812569|gb|FJ552783.1| Uncultured Agaricomycetes clone LTSP_EUKA_P1E07 18S ribosomal RNA,
           18S-25/28S ribosomal RNA intergenic spacer, partial
           sequence
          Length = 946

 Score =  141 bits (71), Expect = 2e-30
 Identities = 116/126 (92%), Gaps = 5/126 (3%)
 Strand = Plus / Minus

                                                                       
Query: 128 gtgcacaggtggataaatgggttt-ttaagagtgcacatacc--aaaggccagcacatct 184
           |||||||||||||||  ||| ||| |||||||||||||| ||  ||||||||||||||| 
Sbjct: 433 gtgcacaggtggatat-tggttttgttaagagtgcacatgcccaaaaggccagcacatcc 375

                                                                       
Query: 185 ttaaaaaatcaataatgatccttccgcaggttcacctacggaaaccttgttacgactttt 244
           || |||| ||||||||||||||||||||||||||||||||||||||||||||||||||||
Sbjct: 374 tttaaaa-tcaataatgatccttccgcaggttcacctacggaaaccttgttacgactttt 316

                 
Query: 245 acttcc 250
           ||||||
Sbjct: 315 acttcc 310


 Score =  117 bits (59), Expect = 3e-23
 Identities = 59/59 (100%)
 Strand = Plus / Minus

                                                                      
Query: 1   gctgcgttcttcatcgatgcgagaaccaagagatccattgttgaaagttgttttacaat 59
           |||||||||||||||||||||||||||||||||||||||||||||||||||||||||||
Sbjct: 570 gctgcgttcttcatcgatgcgagaaccaagagatccattgttgaaagttgttttacaat 512


>gi|256855889|emb|FN397402.1| Uncultured fungus genomic DNA sequence containing 18S rRNA gene,
           ITS1, 5.8S rRNA gene, ITS2 and 28S rRNA gene, clone
           O11_P_5_D4
          Length = 688

 Score =  139 bits (70), Expect = 9e-30
 Identities = 76/78 (97%)
 Strand = Plus / Plus

                                                                       
Query: 173 gccagcacatctttaaaaaatcaataatgatccttccgcaggttcacctacggaaacctt 232
           ||||||||||| || |||||||||||||||||||||||||||||||||||||||||||||
Sbjct: 598 gccagcacatcctttaaaaatcaataatgatccttccgcaggttcacctacggaaacctt 657

                             
Query: 233 gttacgacttttacttcc 250
           ||||||||||||||||||
Sbjct: 658 gttacgacttttacttcc 675


 Score =  111 bits (56), Expect = 2e-21
 Identities = 59/60 (98%)
 Strand = Plus / Plus

                                                                       
Query: 1   gctgcgttcttcatcgatgcgagaaccaagagatccattgttgaaagttgttttacaatt 60
           ||||||||||||||||||||||||||||||||||||||||||||||||||| ||||||||
Sbjct: 404 gctgcgttcttcatcgatgcgagaaccaagagatccattgttgaaagttgtattacaatt 463


 Score = 46.1 bits (23), Expect = 0.098
 Identities = 26/27 (96%)
 Strand = Plus / Plus

                                      
Query: 116 tgtctacttggagtgcacaggtggata 142
           |||||||| ||||||||||||||||||
Sbjct: 534 tgtctactgggagtgcacaggtggata 560


>gi|90102854|gb|DQ421170.1| Uncultured soil fungus clone 133-17 18S ribosomal RNA gene, partial
           sequence; internal transcribed spacer 1, 5.8S ribosomal
           RNA gene, and internal transcribed spacer 2, complete
           sequence; and large subunit ribosomal RNA gene, partial
           sequence
          Length = 668

 Score =  139 bits (70), Expect = 9e-30
 Identities = 113/124 (91%), Gaps = 5/124 (4%)
 Strand = Plus / Minus

                                                                       
Query: 128 gtgcacaggtggataaatgggtttttaagagtgcacatacc-aaaggccagcacatcttt 186
           |||||||||||||||  ||| || |||||||||||||| |  ||| ||||||||||||||
Sbjct: 134 gtgcacaggtggatat-tggtttgttaagagtgcacatgcttaaaagccagcacatcttt 76

                                                                       
Query: 187 aaaaaatcaataatgatccttccgcaggttcacctacggaaaccttgttacgacttttac 246
           |||   ||||||||||||||||||||||||||||||||||||||||||||||||||||||
Sbjct: 75  aaa---tcaataatgatccttccgcaggttcacctacggaaaccttgttacgacttttac 19

               
Query: 247 ttcc 250
           ||||
Sbjct: 18  ttcc 15


 Score =  113 bits (57), Expect = 5e-22
 Identities = 57/57 (100%)
 Strand = Plus / Minus

                                                                    
Query: 1   gctgcgttcttcatcgatgcgagaaccaagagatccattgttgaaagttgttttaca 57
           |||||||||||||||||||||||||||||||||||||||||||||||||||||||||
Sbjct: 268 gctgcgttcttcatcgatgcgagaaccaagagatccattgttgaaagttgttttaca 212


>gi|90102851|gb|DQ421167.1| Uncultured soil fungus clone 68b39 18S ribosomal RNA gene, partial
           sequence; internal transcribed spacer 1, 5.8S ribosomal
           RNA gene, and internal transcribed spacer 2, complete
           sequence; and large subunit ribosomal RNA gene, partial
           sequence
          Length = 667

 Score =  139 bits (70), Expect = 9e-30
 Identities = 113/124 (91%), Gaps = 5/124 (4%)
 Strand = Plus / Minus

                                                                       
Query: 128 gtgcacaggtggataaatgggtttttaagagtgcacatacc-aaaggccagcacatcttt 186
           |||||||||||||||  ||| || |||||||||||||| |  ||| ||||||||||||||
Sbjct: 134 gtgcacaggtggatat-tggtttgttaagagtgcacatgcttaaaagccagcacatcttt 76

                                                                       
Query: 187 aaaaaatcaataatgatccttccgcaggttcacctacggaaaccttgttacgacttttac 246
           |||   ||||||||||||||||||||||||||||||||||||||||||||||||||||||
Sbjct: 75  aaa---tcaataatgatccttccgcaggttcacctacggaaaccttgttacgacttttac 19

               
Query: 247 ttcc 250
           ||||
Sbjct: 18  ttcc 15


 Score =  113 bits (57), Expect = 5e-22
 Identities = 57/57 (100%)
 Strand = Plus / Minus

                                                                    
Query: 1   gctgcgttcttcatcgatgcgagaaccaagagatccattgttgaaagttgttttaca 57
           |||||||||||||||||||||||||||||||||||||||||||||||||||||||||
Sbjct: 268 gctgcgttcttcatcgatgcgagaaccaagagatccattgttgaaagttgttttaca 212


>gi|90102828|gb|DQ421144.1| Uncultured soil fungus clone 9b31 18S ribosomal RNA gene, partial
           sequence; internal transcribed spacer 1, 5.8S ribosomal
           RNA gene, and internal transcribed spacer 2, complete
           sequence; and large subunit ribosomal RNA gene, partial
           sequence
          Length = 715

 Score =  139 bits (70), Expect = 9e-30
 Identities = 76/78 (97%)
 Strand = Plus / Minus

                                                                       
Query: 173 gccagcacatctttaaaaaatcaataatgatccttccgcaggttcacctacggaaacctt 232
           ||||||||||||||  ||||||||||||||||||||||||||||||||||||||||||||
Sbjct: 92  gccagcacatcttttgaaaatcaataatgatccttccgcaggttcacctacggaaacctt 33

                             
Query: 233 gttacgacttttacttcc 250
           ||||||||||||||||||
Sbjct: 32  gttacgacttttacttcc 15


 Score =  101 bits (51), Expect = 2e-18
 Identities = 51/51 (100%)
 Strand = Plus / Minus

                                                              
Query: 1   gctgcgttcttcatcgatgcgagaaccaagagatccattgttgaaagttgt 51
           |||||||||||||||||||||||||||||||||||||||||||||||||||
Sbjct: 328 gctgcgttcttcatcgatgcgagaaccaagagatccattgttgaaagttgt 278


>gi|219814026|gb|FJ554240.1| Uncultured Agaricomycetes clone LTSP_EUKA_P6A04 18S ribosomal RNA,
           18S-25/28S ribosomal RNA intergenic spacer, partial
           sequence
          Length = 946

 Score =  135 bits (68), Expect = 1e-28
 Identities = 113/125 (90%), Gaps = 6/125 (4%)
 Strand = Plus / Minus

                                                                       
Query: 128 gtgcacaggtggataaatgggtttttaagagtgcacatacc--aaaggccagcacatctt 185
           |||||||||||||||  ||| || |||||||||||||| |   ||| |||||||||||||
Sbjct: 430 gtgcacaggtggatat-tggtttgttaagagtgcacatgcttaaaaagccagcacatctt 372

                                                                       
Query: 186 taaaaaatcaataatgatccttccgcaggttcacctacggaaaccttgttacgactttta 245
           ||||   |||||||||||||||||||||||||||||||||||||||||||||||||||||
Sbjct: 371 taaa---tcaataatgatccttccgcaggttcacctacggaaaccttgttacgactttta 315

                
Query: 246 cttcc 250
           |||||
Sbjct: 314 cttcc 310


 Score =  113 bits (57), Expect = 5e-22
 Identities = 57/57 (100%)
 Strand = Plus / Minus

                                                                    
Query: 1   gctgcgttcttcatcgatgcgagaaccaagagatccattgttgaaagttgttttaca 57
           |||||||||||||||||||||||||||||||||||||||||||||||||||||||||
Sbjct: 564 gctgcgttcttcatcgatgcgagaaccaagagatccattgttgaaagttgttttaca 508


>gi|219812765|gb|FJ552979.1| Uncultured Agaricomycetes clone LTSP_EUKA_P1O21 18S ribosomal RNA,
           18S-25/28S ribosomal RNA intergenic spacer, partial
           sequence
          Length = 946

 Score =  135 bits (68), Expect = 1e-28
 Identities = 113/125 (90%), Gaps = 6/125 (4%)
 Strand = Plus / Minus

                                                                       
Query: 128 gtgcacaggtggataaatgggtttttaagagtgcacatacc--aaaggccagcacatctt 185
           |||||||||||||||  ||| || |||||||||||||| |   ||| |||||||||||||
Sbjct: 430 gtgcacaggtggatat-tggtttgttaagagtgcacatgcttaaaaagccagcacatctt 372

                                                                       
Query: 186 taaaaaatcaataatgatccttccgcaggttcacctacggaaaccttgttacgactttta 245
           ||||   |||||||||||||||||||||||||||||||||||||||||||||||||||||
Sbjct: 371 taaa---tcaataatgatccttccgcaggttcacctacggaaaccttgttacgactttta 315

                
Query: 246 cttcc 250
           |||||
Sbjct: 314 cttcc 310


 Score =  113 bits (57), Expect = 5e-22
 Identities = 57/57 (100%)
 Strand = Plus / Minus

                                                                    
Query: 1   gctgcgttcttcatcgatgcgagaaccaagagatccattgttgaaagttgttttaca 57
           |||||||||||||||||||||||||||||||||||||||||||||||||||||||||
Sbjct: 564 gctgcgttcttcatcgatgcgagaaccaagagatccattgttgaaagttgttttaca 508


>gi|219813279|gb|FJ553493.1| Uncultured eukaryote clone LTSP_EUKA_P3I23 18S ribosomal RNA,
           18S-25/28S ribosomal RNA intergenic spacer, partial
           sequence
          Length = 989

 Score =  131 bits (66), Expect = 2e-27
 Identities = 72/74 (97%)
 Strand = Plus / Minus

                                                                       
Query: 173 gccagcacatctttaaaaaatcaataatgatccttccgcaggttcacctacggaaacctt 232
           ||||||||||||||  ||||||||||||||||||||||||||||||||||||||||||||
Sbjct: 385 gccagcacatcttttgaaaatcaataatgatccttccgcaggttcacctacggaaacctt 326

                         
Query: 233 gttacgacttttac 246
           ||||||||||||||
Sbjct: 325 gttacgacttttac 312


 Score =  101 bits (51), Expect = 2e-18
 Identities = 51/51 (100%)
 Strand = Plus / Minus

                                                              
Query: 1   gctgcgttcttcatcgatgcgagaaccaagagatccattgttgaaagttgt 51
           |||||||||||||||||||||||||||||||||||||||||||||||||||
Sbjct: 621 gctgcgttcttcatcgatgcgagaaccaagagatccattgttgaaagttgt 571


>gi|90102853|gb|DQ421169.1| Uncultured soil fungus clone 133-13 18S ribosomal RNA gene, partial
           sequence; internal transcribed spacer 1, 5.8S ribosomal
           RNA gene, and internal transcribed spacer 2, complete
           sequence; and large subunit ribosomal RNA gene, partial
           sequence
          Length = 667

 Score =  131 bits (66), Expect = 2e-27
 Identities = 112/124 (90%), Gaps = 5/124 (4%)
 Strand = Plus / Minus

                                                                       
Query: 128 gtgcacaggtggataaatgggtttttaagagtgcacatacc-aaaggccagcacatcttt 186
           |||||||||||||||  ||| || |||||||||||||| |  ||| ||||||||||||||
Sbjct: 134 gtgcacaggtggatat-tggtttgttaagagtgcacatgcttaaaagccagcacatcttt 76

                                                                       
Query: 187 aaaaaatcaataatgatccttccgcaggttcacctacggaaaccttgttacgacttttac 246
           |||   ||||||||||||||||||||||| ||||||||||||||||||||||||||||||
Sbjct: 75  aaa---tcaataatgatccttccgcaggtccacctacggaaaccttgttacgacttttac 19

               
Query: 247 ttcc 250
           ||||
Sbjct: 18  ttcc 15


 Score =  113 bits (57), Expect = 5e-22
 Identities = 57/57 (100%)
 Strand = Plus / Minus

                                                                    
Query: 1   gctgcgttcttcatcgatgcgagaaccaagagatccattgttgaaagttgttttaca 57
           |||||||||||||||||||||||||||||||||||||||||||||||||||||||||
Sbjct: 268 gctgcgttcttcatcgatgcgagaaccaagagatccattgttgaaagttgttttaca 212


>gi|90102852|gb|DQ421168.1| Uncultured soil fungus clone 133-11 18S ribosomal RNA gene, partial
           sequence; internal transcribed spacer 1, 5.8S ribosomal
           RNA gene, and internal transcribed spacer 2, complete
           sequence; and large subunit ribosomal RNA gene, partial
           sequence
          Length = 667

 Score =  131 bits (66), Expect = 2e-27
 Identities = 112/124 (90%), Gaps = 5/124 (4%)
 Strand = Plus / Minus

                                                                       
Query: 128 gtgcacaggtggataaatgggtttttaagagtgcacatacc-aaaggccagcacatcttt 186
           |||||||||||||||  ||| || |||||||||||||| |  ||| ||||||||||||||
Sbjct: 134 gtgcacaggtggatat-tggtttgttaagagtgcacatgcttaaaagccagcacatcttt 76

                                                                       
Query: 187 aaaaaatcaataatgatccttccgcaggttcacctacggaaaccttgttacgacttttac 246
           |||   ||||||||||||||||||||||| ||||||||||||||||||||||||||||||
Sbjct: 75  aaa---tcaataatgatccttccgcaggtccacctacggaaaccttgttacgacttttac 19

               
Query: 247 ttcc 250
           ||||
Sbjct: 18  ttcc 15


 Score =  113 bits (57), Expect = 5e-22
 Identities = 57/57 (100%)
 Strand = Plus / Minus

                                                                    
Query: 1   gctgcgttcttcatcgatgcgagaaccaagagatccattgttgaaagttgttttaca 57
           |||||||||||||||||||||||||||||||||||||||||||||||||||||||||
Sbjct: 268 gctgcgttcttcatcgatgcgagaaccaagagatccattgttgaaagttgttttaca 212


>gi|90102850|gb|DQ421166.1| Uncultured soil fungus clone 53-8 18S ribosomal RNA gene, partial
           sequence; internal transcribed spacer 1, 5.8S ribosomal
           RNA gene, and internal transcribed spacer 2, complete
           sequence; and large subunit ribosomal RNA gene, partial
           sequence
          Length = 667

 Score =  131 bits (66), Expect = 2e-27
 Identities = 93/100 (93%), Gaps = 4/100 (4%)
 Strand = Plus / Minus

                                                                       
Query: 152 ttaagagtgcacatacc-aaaggccagcacatctttaaaaaatcaataatgatccttccg 210
           |||||||||||||| |  ||| |||||||||||||||||   ||||||||||||||||||
Sbjct: 111 ttaagagtgcacatgcttaaaagccagcacatctttaaa---tcaataatgatccttccg 55

                                                   
Query: 211 caggttcacctacggaaaccttgttacgacttttacttcc 250
           ||||||||||||||||||||||||||||||||||||||||
Sbjct: 54  caggttcacctacggaaaccttgttacgacttttacttcc 15


 Score =  113 bits (57), Expect = 5e-22
 Identities = 57/57 (100%)
 Strand = Plus / Minus

                                                                    
Query: 1   gctgcgttcttcatcgatgcgagaaccaagagatccattgttgaaagttgttttaca 57
           |||||||||||||||||||||||||||||||||||||||||||||||||||||||||
Sbjct: 268 gctgcgttcttcatcgatgcgagaaccaagagatccattgttgaaagttgttttaca 212


>gi|226930721|gb|FJ781128.1| Uncultured fungus clone Singleton_(223-1679_2025) 18S ribosomal RNA
           gene, partial sequence; internal transcribed spacer 1,
           complete sequence; and 5.8S ribosomal RNA gene, partial
           sequence
          Length = 217

 Score =  129 bits (65), Expect = 8e-27
 Identities = 65/65 (100%)
 Strand = Plus / Minus

                                                                       
Query: 186 taaaaaatcaataatgatccttccgcaggttcacctacggaaaccttgttacgactttta 245
           ||||||||||||||||||||||||||||||||||||||||||||||||||||||||||||
Sbjct: 79  taaaaaatcaataatgatccttccgcaggttcacctacggaaaccttgttacgactttta 20

                
Query: 246 cttcc 250
           |||||
Sbjct: 19  cttcc 15


 Score = 87.7 bits (44), Expect = 3e-14
 Identities = 47/48 (97%)
 Strand = Plus / Minus

                                                           
Query: 1   gctgcgttcttcatcgatgcgagaaccaagagatccattgttgaaagt 48
           |||||||||||||||||||||||||||||||||||| |||||||||||
Sbjct: 217 gctgcgttcttcatcgatgcgagaaccaagagatccgttgttgaaagt 170


>gi|226927617|gb|FJ778024.1| Uncultured fungus clone Singleton_(149-1081_3517) 18S ribosomal RNA
           gene, partial sequence; internal transcribed spacer 1,
           complete sequence; and 5.8S ribosomal RNA gene, partial
           sequence
          Length = 217

 Score =  129 bits (65), Expect = 8e-27
 Identities = 65/65 (100%)
 Strand = Plus / Minus

                                                                       
Query: 186 taaaaaatcaataatgatccttccgcaggttcacctacggaaaccttgttacgactttta 245
           ||||||||||||||||||||||||||||||||||||||||||||||||||||||||||||
Sbjct: 79  taaaaaatcaataatgatccttccgcaggttcacctacggaaaccttgttacgactttta 20

                
Query: 246 cttcc 250
           |||||
Sbjct: 19  cttcc 15


 Score = 87.7 bits (44), Expect = 3e-14
 Identities = 47/48 (97%)
 Strand = Plus / Minus

                                                           
Query: 1   gctgcgttcttcatcgatgcgagaaccaagagatccattgttgaaagt 48
           |||||||||||||||||||||||||||||||||||| |||||||||||
Sbjct: 217 gctgcgttcttcatcgatgcgagaaccaagagatccgttgttgaaagt 170


>gi|219814181|gb|FJ554395.1| Uncultured Agaricomycetes clone LTSP_EUKA_P6L10 18S ribosomal RNA,
           18S-25/28S ribosomal RNA intergenic spacer, partial
           sequence
          Length = 942

 Score =  129 bits (65), Expect = 8e-27
 Identities = 94/101 (93%), Gaps = 2/101 (1%)
 Strand = Plus / Minus

                                                                       
Query: 151 tttaagagtgcacatacc-aaaggccagcacatctttaaaaaatcaataatgatccttcc 209
           ||||||||||||||| |  ||| ||||||||||| || |||| |||||||||||||||||
Sbjct: 409 tttaagagtgcacatgcataaatgccagcacatcctttaaaa-tcaataatgatccttcc 351

                                                    
Query: 210 gcaggttcacctacggaaaccttgttacgacttttacttcc 250
           |||||||||||||||||||||||||||||||||||||||||
Sbjct: 350 gcaggttcacctacggaaaccttgttacgacttttacttcc 310


 Score =  111 bits (56), Expect = 2e-21
 Identities = 59/60 (98%)
 Strand = Plus / Minus

                                                                       
Query: 1   gctgcgttcttcatcgatgcgagaaccaagagatccattgttgaaagttgttttacaatt 60
           ||||||||||||||||||||||||||||||||||||||||||||||||||| ||||||||
Sbjct: 559 gctgcgttcttcatcgatgcgagaaccaagagatccattgttgaaagttgtattacaatt 500


>gi|219813875|gb|FJ554089.1| Uncultured Agaricomycetes clone LTSP_EUKA_P5H21 18S ribosomal RNA,
           18S-25/28S ribosomal RNA intergenic spacer, partial
           sequence
          Length = 941

 Score =  129 bits (65), Expect = 8e-27
 Identities = 94/101 (93%), Gaps = 2/101 (1%)
 Strand = Plus / Minus

                                                                       
Query: 151 tttaagagtgcacatacc-aaaggccagcacatctttaaaaaatcaataatgatccttcc 209
           ||||||||||||||| |  ||| ||||||||||| || |||| |||||||||||||||||
Sbjct: 409 tttaagagtgcacatgcataaatgccagcacatcctttaaaa-tcaataatgatccttcc 351

                                                    
Query: 210 gcaggttcacctacggaaaccttgttacgacttttacttcc 250
           |||||||||||||||||||||||||||||||||||||||||
Sbjct: 350 gcaggttcacctacggaaaccttgttacgacttttacttcc 310


 Score =  111 bits (56), Expect = 2e-21
 Identities = 59/60 (98%)
 Strand = Plus / Minus

                                                                       
Query: 1   gctgcgttcttcatcgatgcgagaaccaagagatccattgttgaaagttgttttacaatt 60
           ||||||||||||||||||||||||||||||||||||||||||||||||||| ||||||||
Sbjct: 558 gctgcgttcttcatcgatgcgagaaccaagagatccattgttgaaagttgtattacaatt 499


>gi|219813717|gb|FJ553931.1| Uncultured Agaricomycetes clone LTSP_EUKA_P4P09 18S ribosomal RNA,
           18S-25/28S ribosomal RNA intergenic spacer, partial
           sequence
          Length = 941

 Score =  129 bits (65), Expect = 8e-27
 Identities = 94/101 (93%), Gaps = 2/101 (1%)
 Strand = Plus / Minus

                                                                       
Query: 151 tttaagagtgcacatacc-aaaggccagcacatctttaaaaaatcaataatgatccttcc 209
           ||||||||||||||| |  ||| ||||||||||| || |||| |||||||||||||||||
Sbjct: 409 tttaagagtgcacatgcataaatgccagcacatcctttaaaa-tcaataatgatccttcc 351

                                                    
Query: 210 gcaggttcacctacggaaaccttgttacgacttttacttcc 250
           |||||||||||||||||||||||||||||||||||||||||
Sbjct: 350 gcaggttcacctacggaaaccttgttacgacttttacttcc 310


 Score =  111 bits (56), Expect = 2e-21
 Identities = 59/60 (98%)
 Strand = Plus / Minus

                                                                       
Query: 1   gctgcgttcttcatcgatgcgagaaccaagagatccattgttgaaagttgttttacaatt 60
           ||||||||||||||||||||||||||||||||||||||||||||||||||| ||||||||
Sbjct: 558 gctgcgttcttcatcgatgcgagaaccaagagatccattgttgaaagttgtattacaatt 499


>gi|219813074|gb|FJ553288.1| Uncultured Agaricomycetes clone LTSP_EUKA_P2O09 18S ribosomal RNA,
           18S-25/28S ribosomal RNA intergenic spacer, partial
           sequence
          Length = 942

 Score =  129 bits (65), Expect = 8e-27
 Identities = 94/101 (93%), Gaps = 2/101 (1%)
 Strand = Plus / Minus

                                                                       
Query: 151 tttaagagtgcacatacc-aaaggccagcacatctttaaaaaatcaataatgatccttcc 209
           ||||||||||||||| |  ||| ||||||||||| || |||| |||||||||||||||||
Sbjct: 409 tttaagagtgcacatgcataaatgccagcacatcctttaaaa-tcaataatgatccttcc 351

                                                    
Query: 210 gcaggttcacctacggaaaccttgttacgacttttacttcc 250
           |||||||||||||||||||||||||||||||||||||||||
Sbjct: 350 gcaggttcacctacggaaaccttgttacgacttttacttcc 310


 Score =  111 bits (56), Expect = 2e-21
 Identities = 59/60 (98%)
 Strand = Plus / Minus

                                                                       
Query: 1   gctgcgttcttcatcgatgcgagaaccaagagatccattgttgaaagttgttttacaatt 60
           ||||||||||||||||||||||||||||||||||||||||||||||||||| ||||||||
Sbjct: 559 gctgcgttcttcatcgatgcgagaaccaagagatccattgttgaaagttgtattacaatt 500


>gi|219812542|gb|FJ552756.1| Uncultured Agaricomycetes clone LTSP_EUKA_P1C23 18S ribosomal RNA,
           18S-25/28S ribosomal RNA intergenic spacer, partial
           sequence
          Length = 941

 Score =  129 bits (65), Expect = 8e-27
 Identities = 94/101 (93%), Gaps = 2/101 (1%)
 Strand = Plus / Minus

                                                                       
Query: 151 tttaagagtgcacatacc-aaaggccagcacatctttaaaaaatcaataatgatccttcc 209
           ||||||||||||||| |  ||| ||||||||||| || |||| |||||||||||||||||
Sbjct: 409 tttaagagtgcacatgcataaatgccagcacatcctttaaaa-tcaataatgatccttcc 351

                                                    
Query: 210 gcaggttcacctacggaaaccttgttacgacttttacttcc 250
           |||||||||||||||||||||||||||||||||||||||||
Sbjct: 350 gcaggttcacctacggaaaccttgttacgacttttacttcc 310


 Score =  111 bits (56), Expect = 2e-21
 Identities = 59/60 (98%)
 Strand = Plus / Minus

                                                                       
Query: 1   gctgcgttcttcatcgatgcgagaaccaagagatccattgttgaaagttgttttacaatt 60
           ||||||||||||||||||||||||||||||||||||||||||||||||||| ||||||||
Sbjct: 558 gctgcgttcttcatcgatgcgagaaccaagagatccattgttgaaagttgtattacaatt 499


>gi|229359244|emb|FM876798.1| Glomus coronatum 18S rRNA gene (partial), ITS1, 5.8S rRNA gene,
           ITS2 and 28S rRNA gene (partial), specimen voucher Chris
           Walker:W3582, clone pMK028-12
          Length = 1828

 Score =  127 bits (64), Expect = 3e-26
 Identities = 67/68 (98%)
 Strand = Plus / Minus

                                                                       
Query: 183 ctttaaaaaatcaataatgatccttccgcaggttcacctacggaaaccttgttacgactt 242
           ||||||||||||| ||||||||||||||||||||||||||||||||||||||||||||||
Sbjct: 305 ctttaaaaaatcattaatgatccttccgcaggttcacctacggaaaccttgttacgactt 246

                   
Query: 243 ttacttcc 250
           ||||||||
Sbjct: 245 ttacttcc 238


 Score = 79.8 bits (40), Expect = 7e-12
 Identities = 46/48 (95%)
 Strand = Plus / Minus

                                                           
Query: 1   gctgcgttcttcatcgatgcgagaaccaagagatccattgttgaaagt 48
           |||||||||||||||||||||||| ||||||||||| |||||||||||
Sbjct: 461 gctgcgttcttcatcgatgcgagagccaagagatccgttgttgaaagt 414


>gi|229359243|emb|FM876797.1| Glomus coronatum 18S rRNA gene (partial), ITS1, 5.8S rRNA gene,
           ITS2 and 28S rRNA gene (partial), specimen voucher Chris
           Walker:W3582, clone pMK028-11
          Length = 1829

 Score =  127 bits (64), Expect = 3e-26
 Identities = 67/68 (98%)
 Strand = Plus / Minus

                                                                       
Query: 183 ctttaaaaaatcaataatgatccttccgcaggttcacctacggaaaccttgttacgactt 242
           ||||||||||||| ||||||||||||||||||||||||||||||||||||||||||||||
Sbjct: 305 ctttaaaaaatcattaatgatccttccgcaggttcacctacggaaaccttgttacgactt 246

                   
Query: 243 ttacttcc 250
           ||||||||
Sbjct: 245 ttacttcc 238


 Score = 79.8 bits (40), Expect = 7e-12
 Identities = 46/48 (95%)
 Strand = Plus / Minus

                                                           
Query: 1   gctgcgttcttcatcgatgcgagaaccaagagatccattgttgaaagt 48
           |||||||||||||||||||||||| ||||||||||| |||||||||||
Sbjct: 460 gctgcgttcttcatcgatgcgagagccaagagatccgttgttgaaagt 413


>gi|229359241|emb|FM876795.1| Glomus coronatum 18S rRNA gene (partial), ITS1, 5.8S rRNA gene,
           ITS2 and 28S rRNA gene (partial), specimen voucher Chris
           Walker:W3582, clone pMK028-9
          Length = 1829

 Score =  127 bits (64), Expect = 3e-26
 Identities = 67/68 (98%)
 Strand = Plus / Minus

                                                                       
Query: 183 ctttaaaaaatcaataatgatccttccgcaggttcacctacggaaaccttgttacgactt 242
           ||||||||||||| ||||||||||||||||||||||||||||||||||||||||||||||
Sbjct: 305 ctttaaaaaatcattaatgatccttccgcaggttcacctacggaaaccttgttacgactt 246

                   
Query: 243 ttacttcc 250
           ||||||||
Sbjct: 245 ttacttcc 238


 Score = 79.8 bits (40), Expect = 7e-12
 Identities = 46/48 (95%)
 Strand = Plus / Minus

                                                           
Query: 1   gctgcgttcttcatcgatgcgagaaccaagagatccattgttgaaagt 48
           |||||||||||||||||||||||| ||||||||||| |||||||||||
Sbjct: 460 gctgcgttcttcatcgatgcgagagccaagagatccgttgttgaaagt 413


>gi|229359240|emb|FM876794.1| Glomus coronatum 18S rRNA gene (partial), ITS1, 5.8S rRNA gene,
           ITS2 and 28S rRNA gene (partial), specimen voucher Chris
           Walker:W3582, clone pMK028-8
          Length = 1825

 Score =  127 bits (64), Expect = 3e-26
 Identities = 67/68 (98%)
 Strand = Plus / Minus

                                                                       
Query: 183 ctttaaaaaatcaataatgatccttccgcaggttcacctacggaaaccttgttacgactt 242
           ||||||||||||| ||||||||||||||||||||||||||||||||||||||||||||||
Sbjct: 305 ctttaaaaaatcattaatgatccttccgcaggttcacctacggaaaccttgttacgactt 246

                   
Query: 243 ttacttcc 250
           ||||||||
Sbjct: 245 ttacttcc 238


 Score = 79.8 bits (40), Expect = 7e-12
 Identities = 46/48 (95%)
 Strand = Plus / Minus

                                                           
Query: 1   gctgcgttcttcatcgatgcgagaaccaagagatccattgttgaaagt 48
           |||||||||||||||||||||||| ||||||||||| |||||||||||
Sbjct: 460 gctgcgttcttcatcgatgcgagagccaagagatccgttgttgaaagt 413


>gi|226928027|gb|FJ778434.1| Uncultured fungus clone Singleton_(149-1119_3014) 18S ribosomal RNA
           gene, partial sequence; internal transcribed spacer 1,
           complete sequence; and 5.8S ribosomal RNA gene, partial
           sequence
          Length = 220

 Score =  127 bits (64), Expect = 3e-26
 Identities = 64/64 (100%)
 Strand = Plus / Minus

                                                                       
Query: 187 aaaaaatcaataatgatccttccgcaggttcacctacggaaaccttgttacgacttttac 246
           ||||||||||||||||||||||||||||||||||||||||||||||||||||||||||||
Sbjct: 78  aaaaaatcaataatgatccttccgcaggttcacctacggaaaccttgttacgacttttac 19

               
Query: 247 ttcc 250
           ||||
Sbjct: 18  ttcc 15


 Score = 87.7 bits (44), Expect = 3e-14
 Identities = 47/48 (97%)
 Strand = Plus / Minus

                                                           
Query: 1   gctgcgttcttcatcgatgcgagaaccaagagatccattgttgaaagt 48
           |||||||||||||||||||||||||||||||||||| |||||||||||
Sbjct: 220 gctgcgttcttcatcgatgcgagaaccaagagatccgttgttgaaagt 173


>gi|219814179|gb|FJ554393.1| Uncultured Agaricomycetes clone LTSP_EUKA_P6L08 18S ribosomal RNA,
           18S-25/28S ribosomal RNA intergenic spacer, partial
           sequence
          Length = 980

 Score =  127 bits (64), Expect = 3e-26
 Identities = 75/78 (96%), Gaps = 3/78 (3%)
 Strand = Plus / Minus

                                                                       
Query: 173 gccagcacatctttaaaaaatcaataatgatccttccgcaggttcacctacggaaacctt 232
           |||||||||||||||||   ||||||||||||||||||||||||||||||||||||||||
Sbjct: 384 gccagcacatctttaaa---tcaataatgatccttccgcaggttcacctacggaaacctt 328

                             
Query: 233 gttacgacttttacttcc 250
           ||||||||||||||||||
Sbjct: 327 gttacgacttttacttcc 310


 Score =  101 bits (51), Expect = 2e-18
 Identities = 51/51 (100%)
 Strand = Plus / Minus

                                                              
Query: 1   gctgcgttcttcatcgatgcgagaaccaagagatccattgttgaaagttgt 51
           |||||||||||||||||||||||||||||||||||||||||||||||||||
Sbjct: 620 gctgcgttcttcatcgatgcgagaaccaagagatccattgttgaaagttgt 570


>gi|219814035|gb|FJ554249.1| Uncultured Agaricomycetes clone LTSP_EUKA_P6B01 18S ribosomal RNA,
           18S-25/28S ribosomal RNA intergenic spacer, partial
           sequence
          Length = 978

 Score =  127 bits (64), Expect = 3e-26
 Identities = 75/78 (96%), Gaps = 3/78 (3%)
 Strand = Plus / Minus

                                                                       
Query: 173 gccagcacatctttaaaaaatcaataatgatccttccgcaggttcacctacggaaacctt 232
           |||||||||||||||||   ||||||||||||||||||||||||||||||||||||||||
Sbjct: 384 gccagcacatctttaaa---tcaataatgatccttccgcaggttcacctacggaaacctt 328

                             
Query: 233 gttacgacttttacttcc 250
           ||||||||||||||||||
Sbjct: 327 gttacgacttttacttcc 310


 Score =  101 bits (51), Expect = 2e-18
 Identities = 51/51 (100%)
 Strand = Plus / Minus

                                                              
Query: 1   gctgcgttcttcatcgatgcgagaaccaagagatccattgttgaaagttgt 51
           |||||||||||||||||||||||||||||||||||||||||||||||||||
Sbjct: 617 gctgcgttcttcatcgatgcgagaaccaagagatccattgttgaaagttgt 567


>gi|219812667|gb|FJ552881.1| Uncultured Agaricomycetes clone LTSP_EUKA_P1J16 18S ribosomal RNA,
           18S-25/28S ribosomal RNA intergenic spacer, partial
           sequence
          Length = 978

 Score =  127 bits (64), Expect = 3e-26
 Identities = 75/78 (96%), Gaps = 3/78 (3%)
 Strand = Plus / Minus

                                                                       
Query: 173 gccagcacatctttaaaaaatcaataatgatccttccgcaggttcacctacggaaacctt 232
           |||||||||||||||||   ||||||||||||||||||||||||||||||||||||||||
Sbjct: 384 gccagcacatctttaaa---tcaataatgatccttccgcaggttcacctacggaaacctt 328

                             
Query: 233 gttacgacttttacttcc 250
           ||||||||||||||||||
Sbjct: 327 gttacgacttttacttcc 310


 Score =  101 bits (51), Expect = 2e-18
 Identities = 51/51 (100%)
 Strand = Plus / Minus

                                                              
Query: 1   gctgcgttcttcatcgatgcgagaaccaagagatccattgttgaaagttgt 51
           |||||||||||||||||||||||||||||||||||||||||||||||||||
Sbjct: 617 gctgcgttcttcatcgatgcgagaaccaagagatccattgttgaaagttgt 567


>gi|90102826|gb|DQ421142.1| Uncultured soil fungus clone 32-31 18S ribosomal RNA gene, partial
           sequence; internal transcribed spacer 1, 5.8S ribosomal
           RNA gene, and internal transcribed spacer 2, complete
           sequence; and large subunit ribosomal RNA gene, partial
           sequence
          Length = 702

 Score =  127 bits (64), Expect = 3e-26
 Identities = 75/78 (96%), Gaps = 3/78 (3%)
 Strand = Plus / Minus

                                                                       
Query: 173 gccagcacatctttaaaaaatcaataatgatccttccgcaggttcacctacggaaacctt 232
           |||||||||||||||||   ||||||||||||||||||||||||||||||||||||||||
Sbjct: 89  gccagcacatctttaaa---tcaataatgatccttccgcaggttcacctacggaaacctt 33

                             
Query: 233 gttacgacttttacttcc 250
           ||||||||||||||||||
Sbjct: 32  gttacgacttttacttcc 15


 Score =  101 bits (51), Expect = 2e-18
 Identities = 51/51 (100%)
 Strand = Plus / Minus

                                                              
Query: 1   gctgcgttcttcatcgatgcgagaaccaagagatccattgttgaaagttgt 51
           |||||||||||||||||||||||||||||||||||||||||||||||||||
Sbjct: 324 gctgcgttcttcatcgatgcgagaaccaagagatccattgttgaaagttgt 274


>gi|41529569|emb|AJ605535.1| Glomus sp. ZTL 18S rRNA gene (partial), ITS1, 5.8S rRNA gene and
           ITS2, clone 557-3
          Length = 842

 Score =  127 bits (64), Expect = 3e-26
 Identities = 67/68 (98%)
 Strand = Plus / Minus

                                                                       
Query: 183 ctttaaaaaatcaataatgatccttccgcaggttcacctacggaaaccttgttacgactt 242
           ||||||||||||| ||||||||||||||||||||||||||||||||||||||||||||||
Sbjct: 451 ctttaaaaaatcattaatgatccttccgcaggttcacctacggaaaccttgttacgactt 392

                   
Query: 243 ttacttcc 250
           ||||||||
Sbjct: 391 ttacttcc 384


 Score = 79.8 bits (40), Expect = 7e-12
 Identities = 46/48 (95%)
 Strand = Plus / Minus

                                                           
Query: 1   gctgcgttcttcatcgatgcgagaaccaagagatccattgttgaaagt 48
           |||||||||||||||||||||||| ||||||||||| |||||||||||
Sbjct: 587 gctgcgttcttcatcgatgcgagagccaagagatccgttgttgaaagt 540


>gi|300394355|gb|GU187551.1| Tapinella panuoides JLM 1752 18S small subunit ribosomal RNA gene,
           partial sequence; internal transcribed spacer 1, 5.8S
           ribosomal RNA gene, and internal transcribed spacer 2,
           complete sequence; and 28S large subunit ribosomal RNA
           gene, partial sequence
          Length = 694

 Score =  125 bits (63), Expect = 1e-25
 Identities = 63/63 (100%)
 Strand = Plus / Minus

                                                                       
Query: 188 aaaaatcaataatgatccttccgcaggttcacctacggaaaccttgttacgacttttact 247
           ||||||||||||||||||||||||||||||||||||||||||||||||||||||||||||
Sbjct: 67  aaaaatcaataatgatccttccgcaggttcacctacggaaaccttgttacgacttttact 8

              
Query: 248 tcc 250
           |||
Sbjct: 7   tcc 5


 Score = 85.7 bits (43), Expect = 1e-13
 Identities = 49/51 (96%)
 Strand = Plus / Minus

                                                              
Query: 1   gctgcgttcttcatcgatgcgagaaccaagagatccattgttgaaagttgt 51
           |||||||||||||||||||||||| ||||||||||||||| ||||||||||
Sbjct: 336 gctgcgttcttcatcgatgcgagagccaagagatccattgctgaaagttgt 286


>gi|300394354|gb|GU187550.1| Tapinella atrotomentosa 122/98 18S small subunit ribosomal RNA
           gene, partial sequence; internal transcribed spacer 1,
           5.8S ribosomal RNA gene, and internal transcribed spacer
           2, complete sequence; and 28S large subunit ribosomal
           RNA gene, partial sequence
          Length = 719

 Score =  125 bits (63), Expect = 1e-25
 Identities = 63/63 (100%)
 Strand = Plus / Minus

                                                                       
Query: 188 aaaaatcaataatgatccttccgcaggttcacctacggaaaccttgttacgacttttact 247
           ||||||||||||||||||||||||||||||||||||||||||||||||||||||||||||
Sbjct: 78  aaaaatcaataatgatccttccgcaggttcacctacggaaaccttgttacgacttttact 19

              
Query: 248 tcc 250
           |||
Sbjct: 18  tcc 16


 Score = 91.7 bits (46), Expect = 2e-15
 Identities = 52/54 (96%)
 Strand = Plus / Minus

                                                                 
Query: 1   gctgcgttcttcatcgatgcgagaaccaagagatccattgttgaaagttgtttt 54
           |||||||||||||||||||||||| ||||||||||||||| |||||||||||||
Sbjct: 352 gctgcgttcttcatcgatgcgagagccaagagatccattgctgaaagttgtttt 299


>gi|300394353|gb|GU187549.1| Tapinella atrotomentosa 78/97 18S small subunit ribosomal RNA gene,
           partial sequence; internal transcribed spacer 1, 5.8S
           ribosomal RNA gene, and internal transcribed spacer 2,
           complete sequence; and 28S large subunit ribosomal RNA
           gene, partial sequence
          Length = 709

 Score =  125 bits (63), Expect = 1e-25
 Identities = 63/63 (100%)
 Strand = Plus / Minus

                                                                       
Query: 188 aaaaatcaataatgatccttccgcaggttcacctacggaaaccttgttacgacttttact 247
           ||||||||||||||||||||||||||||||||||||||||||||||||||||||||||||
Sbjct: 67  aaaaatcaataatgatccttccgcaggttcacctacggaaaccttgttacgacttttact 8

              
Query: 248 tcc 250
           |||
Sbjct: 7   tcc 5


 Score = 91.7 bits (46), Expect = 2e-15
 Identities = 52/54 (96%)
 Strand = Plus / Minus

                                                                 
Query: 1   gctgcgttcttcatcgatgcgagaaccaagagatccattgttgaaagttgtttt 54
           |||||||||||||||||||||||| ||||||||||||||| |||||||||||||
Sbjct: 341 gctgcgttcttcatcgatgcgagagccaagagatccattgctgaaagttgtttt 288


>gi|300394352|gb|GU187548.1| Tapinella panuoides MB05-019 18S small subunit ribosomal RNA gene,
           partial sequence; internal transcribed spacer 1, 5.8S
           ribosomal RNA gene, and internal transcribed spacer 2,
           complete sequence; and 28S large subunit ribosomal RNA
           gene, partial sequence
          Length = 706

 Score =  125 bits (63), Expect = 1e-25
 Identities = 63/63 (100%)
 Strand = Plus / Minus

                                                                       
Query: 188 aaaaatcaataatgatccttccgcaggttcacctacggaaaccttgttacgacttttact 247
           ||||||||||||||||||||||||||||||||||||||||||||||||||||||||||||
Sbjct: 78  aaaaatcaataatgatccttccgcaggttcacctacggaaaccttgttacgacttttact 19

              
Query: 248 tcc 250
           |||
Sbjct: 18  tcc 16


 Score = 85.7 bits (43), Expect = 1e-13
 Identities = 49/51 (96%)
 Strand = Plus / Minus

                                                              
Query: 1   gctgcgttcttcatcgatgcgagaaccaagagatccattgttgaaagttgt 51
           |||||||||||||||||||||||| ||||||||||||||| ||||||||||
Sbjct: 347 gctgcgttcttcatcgatgcgagagccaagagatccattgctgaaagttgt 297


>gi|259045826|gb|GQ503036.1| Tapinella panuoides strain Dresden 18S ribosomal RNA gene, partial
           sequence; internal transcribed spacer 1, 5.8S ribosomal
           RNA gene, and internal transcribed spacer 2, complete
           sequence; and 28S ribosomal RNA gene, partial sequence
          Length = 841

 Score =  125 bits (63), Expect = 1e-25
 Identities = 63/63 (100%)
 Strand = Plus / Minus

                                                                       
Query: 188 aaaaatcaataatgatccttccgcaggttcacctacggaaaccttgttacgacttttact 247
           ||||||||||||||||||||||||||||||||||||||||||||||||||||||||||||
Sbjct: 77  aaaaatcaataatgatccttccgcaggttcacctacggaaaccttgttacgacttttact 18

              
Query: 248 tcc 250
           |||
Sbjct: 17  tcc 15


 Score = 85.7 bits (43), Expect = 1e-13
 Identities = 49/51 (96%)
 Strand = Plus / Minus

                                                              
Query: 1   gctgcgttcttcatcgatgcgagaaccaagagatccattgttgaaagttgt 51
           |||||||||||||||||||||||| ||||||||||||||| ||||||||||
Sbjct: 346 gctgcgttcttcatcgatgcgagagccaagagatccattgctgaaagttgt 296


>gi|225030954|gb|FJ746954.1| Rhizoctonia solani isolate RT 19-3 18S ribosomal RNA gene, partial
           sequence; internal transcribed spacer 1, 5.8S ribosomal
           RNA gene, and internal transcribed spacer 2, complete
           sequence; and 28S ribosomal RNA gene, partial sequence
          Length = 717

 Score =  125 bits (63), Expect = 1e-25
 Identities = 63/63 (100%)
 Strand = Plus / Minus

                                                                       
Query: 188 aaaaatcaataatgatccttccgcaggttcacctacggaaaccttgttacgacttttact 247
           ||||||||||||||||||||||||||||||||||||||||||||||||||||||||||||
Sbjct: 63  aaaaatcaataatgatccttccgcaggttcacctacggaaaccttgttacgacttttact 4

              
Query: 248 tcc 250
           |||
Sbjct: 3   tcc 1


 Score = 75.8 bits (38), Expect = 1e-10
 Identities = 44/46 (95%)
 Strand = Plus / Minus

                                                         
Query: 1   gctgcgttcttcatcgatgcgagaaccaagagatccattgttgaaa 46
           |||||||||||||||||||||||| ||||||||||| |||||||||
Sbjct: 312 gctgcgttcttcatcgatgcgagagccaagagatccgttgttgaaa 267


>gi|225030953|gb|FJ746953.1| Rhizoctonia solani isolate RT 19-2 18S ribosomal RNA gene, partial
           sequence; internal transcribed spacer 1, 5.8S ribosomal
           RNA gene, and internal transcribed spacer 2, complete
           sequence; and 28S ribosomal RNA gene, partial sequence
          Length = 717

 Score =  125 bits (63), Expect = 1e-25
 Identities = 63/63 (100%)
 Strand = Plus / Minus

                                                                       
Query: 188 aaaaatcaataatgatccttccgcaggttcacctacggaaaccttgttacgacttttact 247
           ||||||||||||||||||||||||||||||||||||||||||||||||||||||||||||
Sbjct: 63  aaaaatcaataatgatccttccgcaggttcacctacggaaaccttgttacgacttttact 4

              
Query: 248 tcc 250
           |||
Sbjct: 3   tcc 1


 Score = 69.9 bits (35), Expect = 7e-09
 Identities = 41/43 (95%)
 Strand = Plus / Minus

                                                      
Query: 1   gctgcgttcttcatcgatgcgagaaccaagagatccattgttg 43
           |||||||||||||||||||||||| ||||||||||| ||||||
Sbjct: 312 gctgcgttcttcatcgatgcgagagccaagagatccgttgttg 270


>gi|225030952|gb|FJ746952.1| Rhizoctonia solani isolate RT 19-1 18S ribosomal RNA gene, partial
           sequence; internal transcribed spacer 1, 5.8S ribosomal
           RNA gene, and internal transcribed spacer 2, complete
           sequence; and 28S ribosomal RNA gene, partial sequence
          Length = 715

 Score =  125 bits (63), Expect = 1e-25
 Identities = 63/63 (100%)
 Strand = Plus / Minus

                                                                       
Query: 188 aaaaatcaataatgatccttccgcaggttcacctacggaaaccttgttacgacttttact 247
           ||||||||||||||||||||||||||||||||||||||||||||||||||||||||||||
Sbjct: 63  aaaaatcaataatgatccttccgcaggttcacctacggaaaccttgttacgacttttact 4

              
Query: 248 tcc 250
           |||
Sbjct: 3   tcc 1


 Score = 75.8 bits (38), Expect = 1e-10
 Identities = 44/46 (95%)
 Strand = Plus / Minus

                                                         
Query: 1   gctgcgttcttcatcgatgcgagaaccaagagatccattgttgaaa 46
           |||||||||||||||||||||||| ||||||||||| |||||||||
Sbjct: 312 gctgcgttcttcatcgatgcgagagccaagagatccgttgttgaaa 267


>gi|225030943|gb|FJ746943.1| Rhizoctonia solani isolate RT 15-3 18S ribosomal RNA gene, partial
           sequence; internal transcribed spacer 1, 5.8S ribosomal
           RNA gene, and internal transcribed spacer 2, complete
           sequence; and 28S ribosomal RNA gene, partial sequence
          Length = 715

 Score =  125 bits (63), Expect = 1e-25
 Identities = 63/63 (100%)
 Strand = Plus / Minus

                                                                       
Query: 188 aaaaatcaataatgatccttccgcaggttcacctacggaaaccttgttacgacttttact 247
           ||||||||||||||||||||||||||||||||||||||||||||||||||||||||||||
Sbjct: 63  aaaaatcaataatgatccttccgcaggttcacctacggaaaccttgttacgacttttact 4

              
Query: 248 tcc 250
           |||
Sbjct: 3   tcc 1


 Score = 75.8 bits (38), Expect = 1e-10
 Identities = 44/46 (95%)
 Strand = Plus / Minus

                                                         
Query: 1   gctgcgttcttcatcgatgcgagaaccaagagatccattgttgaaa 46
           |||||||||||||||||||||||| ||||||||||| |||||||||
Sbjct: 312 gctgcgttcttcatcgatgcgagagccaagagatccgttgttgaaa 267


>gi|225030942|gb|FJ746942.1| Rhizoctonia solani isolate RT 15-2 18S ribosomal RNA gene, partial
           sequence; internal transcribed spacer 1, 5.8S ribosomal
           RNA gene, and internal transcribed spacer 2, complete
           sequence; and 28S ribosomal RNA gene, partial sequence
          Length = 715

 Score =  125 bits (63), Expect = 1e-25
 Identities = 63/63 (100%)
 Strand = Plus / Minus

                                                                       
Query: 188 aaaaatcaataatgatccttccgcaggttcacctacggaaaccttgttacgacttttact 247
           ||||||||||||||||||||||||||||||||||||||||||||||||||||||||||||
Sbjct: 63  aaaaatcaataatgatccttccgcaggttcacctacggaaaccttgttacgacttttact 4

              
Query: 248 tcc 250
           |||
Sbjct: 3   tcc 1


 Score = 75.8 bits (38), Expect = 1e-10
 Identities = 44/46 (95%)
 Strand = Plus / Minus

                                                         
Query: 1   gctgcgttcttcatcgatgcgagaaccaagagatccattgttgaaa 46
           |||||||||||||||||||||||| ||||||||||| |||||||||
Sbjct: 312 gctgcgttcttcatcgatgcgagagccaagagatccgttgttgaaa 267


>gi|225030941|gb|FJ746941.1| Rhizoctonia solani isolate RT 15-1 18S ribosomal RNA gene, partial
           sequence; internal transcribed spacer 1, 5.8S ribosomal
           RNA gene, and internal transcribed spacer 2, complete
           sequence; and 28S ribosomal RNA gene, partial sequence
          Length = 715

 Score =  125 bits (63), Expect = 1e-25
 Identities = 63/63 (100%)
 Strand = Plus / Minus

                                                                       
Query: 188 aaaaatcaataatgatccttccgcaggttcacctacggaaaccttgttacgacttttact 247
           ||||||||||||||||||||||||||||||||||||||||||||||||||||||||||||
Sbjct: 63  aaaaatcaataatgatccttccgcaggttcacctacggaaaccttgttacgacttttact 4

              
Query: 248 tcc 250
           |||
Sbjct: 3   tcc 1


 Score = 75.8 bits (38), Expect = 1e-10
 Identities = 44/46 (95%)
 Strand = Plus / Minus

                                                         
Query: 1   gctgcgttcttcatcgatgcgagaaccaagagatccattgttgaaa 46
           |||||||||||||||||||||||| ||||||||||| |||||||||
Sbjct: 312 gctgcgttcttcatcgatgcgagagccaagagatccgttgttgaaa 267


>gi|179399559|gb|EU591807.1| Rhizoctonia solani isolate R107 18S ribosomal RNA gene, partial
           sequence; internal transcribed spacer 1, 5.8S ribosomal
           RNA gene, and internal transcribed spacer 2, complete
           sequence; and 28S ribosomal RNA gene, partial sequence
          Length = 716

 Score =  125 bits (63), Expect = 1e-25
 Identities = 63/63 (100%)
 Strand = Plus / Minus

                                                                       
Query: 188 aaaaatcaataatgatccttccgcaggttcacctacggaaaccttgttacgacttttact 247
           ||||||||||||||||||||||||||||||||||||||||||||||||||||||||||||
Sbjct: 63  aaaaatcaataatgatccttccgcaggttcacctacggaaaccttgttacgacttttact 4

              
Query: 248 tcc 250
           |||
Sbjct: 3   tcc 1


 Score = 75.8 bits (38), Expect = 1e-10
 Identities = 44/46 (95%)
 Strand = Plus / Minus

                                                         
Query: 1   gctgcgttcttcatcgatgcgagaaccaagagatccattgttgaaa 46
           |||||||||||||||||||||||| ||||||||||| |||||||||
Sbjct: 312 gctgcgttcttcatcgatgcgagagccaagagatccgttgttgaaa 267


>gi|179399514|gb|EU591762.1| Rhizoctonia solani isolate R17 18S ribosomal RNA gene, partial
           sequence; internal transcribed spacer 1, 5.8S ribosomal
           RNA gene, and internal transcribed spacer 2, complete
           sequence; and 28S ribosomal RNA gene, partial sequence
          Length = 716

 Score =  125 bits (63), Expect = 1e-25
 Identities = 63/63 (100%)
 Strand = Plus / Minus

                                                                       
Query: 188 aaaaatcaataatgatccttccgcaggttcacctacggaaaccttgttacgacttttact 247
           ||||||||||||||||||||||||||||||||||||||||||||||||||||||||||||
Sbjct: 63  aaaaatcaataatgatccttccgcaggttcacctacggaaaccttgttacgacttttact 4

              
Query: 248 tcc 250
           |||
Sbjct: 3   tcc 1


 Score = 75.8 bits (38), Expect = 1e-10
 Identities = 44/46 (95%)
 Strand = Plus / Minus

                                                         
Query: 1   gctgcgttcttcatcgatgcgagaaccaagagatccattgttgaaa 46
           |||||||||||||||||||||||| ||||||||||| |||||||||
Sbjct: 314 gctgcgttcttcatcgatgcgagagccaagagatccgttgttgaaa 269


>gi|108744864|gb|DQ534574.1| Tapinella panuoides strain REG318 18S small subunit ribosomal RNA
           gene, partial sequence; internal transcribed spacer 1,
           5.8S ribosomal RNA gene, and internal transcribed spacer
           2, complete sequence; and 28S large subunit ribosomal
           RNA gene, partial sequence
          Length = 692

 Score =  125 bits (63), Expect = 1e-25
 Identities = 63/63 (100%)
 Strand = Plus / Minus

                                                                       
Query: 188 aaaaatcaataatgatccttccgcaggttcacctacggaaaccttgttacgacttttact 247
           ||||||||||||||||||||||||||||||||||||||||||||||||||||||||||||
Sbjct: 77  aaaaatcaataatgatccttccgcaggttcacctacggaaaccttgttacgacttttact 18

              
Query: 248 tcc 250
           |||
Sbjct: 17  tcc 15


 Score = 85.7 bits (43), Expect = 1e-13
 Identities = 49/51 (96%)
 Strand = Plus / Minus

                                                              
Query: 1   gctgcgttcttcatcgatgcgagaaccaagagatccattgttgaaagttgt 51
           |||||||||||||||||||||||| ||||||||||||||| ||||||||||
Sbjct: 346 gctgcgttcttcatcgatgcgagagccaagagatccattgctgaaagttgt 296


>gi|108744863|gb|DQ534573.1| Tapinella atrotomentosa strain Ta86 18S small subunit ribosomal RNA
           gene, partial sequence; internal transcribed spacer 1,
           5.8S ribosomal RNA gene, and internal transcribed spacer
           2, complete sequence; and 28S large subunit ribosomal
           RNA gene, partial sequence
          Length = 727

 Score =  125 bits (63), Expect = 1e-25
 Identities = 63/63 (100%)
 Strand = Plus / Minus

                                                                       
Query: 188 aaaaatcaataatgatccttccgcaggttcacctacggaaaccttgttacgacttttact 247
           ||||||||||||||||||||||||||||||||||||||||||||||||||||||||||||
Sbjct: 78  aaaaatcaataatgatccttccgcaggttcacctacggaaaccttgttacgacttttact 19

              
Query: 248 tcc 250
           |||
Sbjct: 18  tcc 16


 Score = 91.7 bits (46), Expect = 2e-15
 Identities = 52/54 (96%)
 Strand = Plus / Minus

                                                                 
Query: 1   gctgcgttcttcatcgatgcgagaaccaagagatccattgttgaaagttgtttt 54
           |||||||||||||||||||||||| ||||||||||||||| |||||||||||||
Sbjct: 351 gctgcgttcttcatcgatgcgagagccaagagatccattgctgaaagttgtttt 298


>gi|108861051|gb|DQ533978.1| Tapinella atrotomentosa internal transcribed spacer 1, 5.8S
           ribosomal RNA gene, and internal transcribed spacer 2,
           complete sequence; and 28S ribosomal RNA gene, partial
           sequence
          Length = 1151

 Score =  125 bits (63), Expect = 1e-25
 Identities = 63/63 (100%)
 Strand = Plus / Minus

                                                                       
Query: 188 aaaaatcaataatgatccttccgcaggttcacctacggaaaccttgttacgacttttact 247
           ||||||||||||||||||||||||||||||||||||||||||||||||||||||||||||
Sbjct: 63  aaaaatcaataatgatccttccgcaggttcacctacggaaaccttgttacgacttttact 4

              
Query: 248 tcc 250
           |||
Sbjct: 3   tcc 1


 Score = 91.7 bits (46), Expect = 2e-15
 Identities = 52/54 (96%)
 Strand = Plus / Minus

                                                                 
Query: 1   gctgcgttcttcatcgatgcgagaaccaagagatccattgttgaaagttgtttt 54
           |||||||||||||||||||||||| ||||||||||||||| |||||||||||||
Sbjct: 337 gctgcgttcttcatcgatgcgagagccaagagatccattgctgaaagttgtttt 284


>gi|299480203|gb|HM146865.1| Uncultured Sebacinales clone 6674-501 18S ribosomal RNA gene,
           partial sequence; internal transcribed spacer 1, 5.8S
           ribosomal RNA gene, and internal transcribed spacer 2,
           complete sequence; and 28S ribosomal RNA gene, partial
           sequence
          Length = 639

 Score =  123 bits (62), Expect = 5e-25
 Identities = 62/62 (100%)
 Strand = Plus / Minus

                                                                       
Query: 189 aaaatcaataatgatccttccgcaggttcacctacggaaaccttgttacgacttttactt 248
           ||||||||||||||||||||||||||||||||||||||||||||||||||||||||||||
Sbjct: 72  aaaatcaataatgatccttccgcaggttcacctacggaaaccttgttacgacttttactt 13

             
Query: 249 cc 250
           ||
Sbjct: 12  cc 11


 Score = 85.7 bits (43), Expect = 1e-13
 Identities = 49/51 (96%)
 Strand = Plus / Minus

                                                              
Query: 1   gctgcgttcttcatcgatgcgagaaccaagagatccattgttgaaagttgt 51
           |||||||||||||||||||||||| ||||||||||| ||||||||||||||
Sbjct: 283 gctgcgttcttcatcgatgcgagagccaagagatccgttgttgaaagttgt 233


>gi|295418625|emb|FN547499.1| Glomus caledonium 18S rRNA gene (partial), ITS1, 5.8S rRNA gene,
           ITS2 and 28S rRNA gene (partial), strain BEG20, clone
           pHS031-57
          Length = 1529

 Score =  123 bits (62), Expect = 5e-25
 Identities = 65/66 (98%)
 Strand = Plus / Minus

                                                                       
Query: 185 ttaaaaaatcaataatgatccttccgcaggttcacctacggaaaccttgttacgactttt 244
           ||||||||||| ||||||||||||||||||||||||||||||||||||||||||||||||
Sbjct: 202 ttaaaaaatcattaatgatccttccgcaggttcacctacggaaaccttgttacgactttt 143

                 
Query: 245 acttcc 250
           ||||||
Sbjct: 142 acttcc 137


 Score = 79.8 bits (40), Expect = 7e-12
 Identities = 46/48 (95%)
 Strand = Plus / Minus

                                                           
Query: 1   gctgcgttcttcatcgatgcgagaaccaagagatccattgttgaaagt 48
           |||||||||||||||||||||||| ||||||||||| |||||||||||
Sbjct: 358 gctgcgttcttcatcgatgcgagagccaagagatccgttgttgaaagt 311


>gi|295418623|emb|FN547497.1| Glomus caledonium 18S rRNA gene (partial), ITS1, 5.8S rRNA gene,
           ITS2 and 28S rRNA gene (partial), strain BEG20, clone
           pHS031-41
          Length = 1522

 Score =  123 bits (62), Expect = 5e-25
 Identities = 65/66 (98%)
 Strand = Plus / Minus

                                                                       
Query: 185 ttaaaaaatcaataatgatccttccgcaggttcacctacggaaaccttgttacgactttt 244
           ||||||||||| ||||||||||||||||||||||||||||||||||||||||||||||||
Sbjct: 195 ttaaaaaatcattaatgatccttccgcaggttcacctacggaaaccttgttacgactttt 136

                 
Query: 245 acttcc 250
           ||||||
Sbjct: 135 acttcc 130


 Score = 79.8 bits (40), Expect = 7e-12
 Identities = 46/48 (95%)
 Strand = Plus / Minus

                                                           
Query: 1   gctgcgttcttcatcgatgcgagaaccaagagatccattgttgaaagt 48
           |||||||||||||||||||||||| ||||||||||| |||||||||||
Sbjct: 351 gctgcgttcttcatcgatgcgagagccaagagatccgttgttgaaagt 304


BLASTN 2.2.17 [Aug-26-2007]


Reference: Altschul, Stephen F., Thomas L. Madden, Alejandro A. Schaffer, 
Jinghui Zhang, Zheng Zhang, Webb Miller, and David J. Lipman (1997), 
"Gapped BLAST and PSI-BLAST: a new generation of protein database search
programs",  Nucleic Acids Res. 25:3389-3402.

Query= S1|FCQD7IX01BZL6N|248|T_AACAAC|FPY(7-26)|RPY(202-
223)|rT_GTTGTT|AR|GTB|D_46_|217|C4|
         (217 letters)

Database: nr.nal 
           12,487,851 sequences; 32,255,764,854 total letters

Searching..................................................done


                                                                 Score    E
Sequences producing significant alignments:                      (bits) Value

gi|155368499|emb|AM384945.1| Uncultured Glomus 18S rRNA gene (pa...   391   e-105
gi|211970623|emb|AM992828.1| Uncultured Glomus 18S rRNA gene (pa...   383   e-103
gi|226925768|gb|FJ776175.1| Uncultured fungus clone Contig158-11...   379   e-102
gi|155368502|emb|AM384948.1| Uncultured Glomus 18S rRNA gene (pa...   377   e-101
gi|226927983|gb|FJ778390.1| Uncultured fungus clone Singleton_(1...   371   1e-99
gi|161158731|emb|AM495180.1| Uncultured Glomus 18S rRNA gene (pa...   371   1e-99
gi|209730159|emb|AM980841.1| Glomus intraradices 18S rRNA gene (...   369   4e-99
gi|161158738|emb|AM495187.1| Uncultured Glomus 18S rRNA gene (pa...   367   2e-98
gi|253683102|emb|FM865610.1| Glomus sp. Att690-9 18S rRNA gene (...   363   3e-97
gi|253683100|emb|FM865608.1| Glomus sp. Att690-9 18S rRNA gene (...   363   3e-97
gi|253683047|emb|FM865555.1| Glomus sp. Att1192-44 18S rRNA gene...   363   3e-97
gi|155368503|emb|AM384949.1| Uncultured Glomus 18S rRNA gene (pa...   363   3e-97
gi|155368498|emb|AM384944.1| Uncultured Glomus 18S rRNA gene (pa...   361   1e-96
gi|253683101|emb|FM865609.1| Glomus sp. Att690-9 18S rRNA gene (...   357   2e-95
gi|161158737|emb|AM495186.1| Uncultured Glomus 18S rRNA gene (pa...   357   2e-95
gi|253683108|emb|FM865616.1| Glomus sp. Att1192-27 18S rRNA gene...   355   7e-95
gi|253683107|emb|FM865615.1| Glomus sp. Att1192-27 18S rRNA gene...   355   7e-95
gi|253683106|emb|FM865614.1| Glomus sp. Att1192-27 18S rRNA gene...   355   7e-95
gi|253683104|emb|FM865612.1| Glomus sp. Att1192-27 18S rRNA gene...   355   7e-95
gi|253683050|emb|FM865558.1| Glomus sp. Att1192-44 18S rRNA gene...   355   7e-95
gi|253683043|emb|FM865551.1| Glomus sp. Att1192-44 18S rRNA gene...   355   7e-95
gi|110555900|emb|AJ872043.1| Uncultured Glomus 18S rRNA gene (pa...   355   7e-95
gi|155368501|emb|AM384947.1| Uncultured Glomus 18S rRNA gene (pa...   353   3e-94
gi|226925831|gb|FJ776238.1| Uncultured fungus clone Contig221-11...   351   1e-93
gi|253683109|emb|FM865617.1| Glomus sp. Att1192-27 18S rRNA gene...   349   4e-93
gi|253683103|emb|FM865611.1| Glomus sp. Att1192-27 18S rRNA gene...   349   4e-93
gi|209730163|emb|AM980845.1| Glomus intraradices 18S rRNA gene (...   349   4e-93
gi|161158709|emb|AM495158.1| Uncultured Glomus 18S rRNA gene (pa...   349   4e-93
gi|155368496|emb|AM384942.1| Uncultured Glomus 18S rRNA gene (pa...   347   2e-92
gi|253683044|emb|FM865552.1| Glomus sp. Att1192-44 18S rRNA gene...   345   6e-92
gi|253683049|emb|FM865557.1| Glomus sp. Att1192-44 18S rRNA gene...   343   3e-91
gi|253683048|emb|FM865556.1| Glomus sp. Att1192-44 18S rRNA gene...   343   3e-91
gi|253683046|emb|FM865554.1| Glomus sp. Att1192-44 18S rRNA gene...   343   3e-91
gi|253683045|emb|FM865553.1| Glomus sp. Att1192-44 18S rRNA gene...   343   3e-91
gi|253683042|emb|FM865550.1| Glomus sp. Att1192-44 18S rRNA gene...   343   3e-91
gi|48975849|emb|AJ567737.1| Glomus intraradices 18S rRNA gene (p...   343   3e-91
gi|209730165|emb|AM980847.1| Glomus intraradices 18S rRNA gene (...   341   1e-90
gi|161158760|emb|AM497783.1| Uncultured Glomus 18S rRNA gene (pa...   339   4e-90
gi|161158701|emb|AM495150.1| Uncultured Glomus partial 18S rRNA ...   339   4e-90
gi|48975869|emb|AJ567761.1| Glomus intraradices 18S rRNA gene (p...   339   4e-90
gi|48975881|emb|AJ567773.1| Glomus intraradices 18S rRNA gene (p...   337   2e-89
gi|48975871|emb|AJ567763.1| Glomus intraradices 18S rRNA gene (p...   337   2e-89
gi|300086465|gb|HM162340.1| Uncultured Glomeromycota clone 925 1...   335   6e-89
gi|253683105|emb|FM865613.1| Glomus sp. Att1192-27 18S rRNA gene...   335   6e-89
gi|220061629|gb|FJ009595.1| Glomus intraradices clone 05 18S rib...   335   6e-89
gi|210971868|emb|AM942452.1| Uncultured Glomus 18S rRNA gene (pa...   335   6e-89
gi|48975872|emb|AJ567764.1| Glomus intraradices 18S rRNA gene (p...   335   6e-89
gi|48975850|emb|AJ567738.1| Glomus intraradices 18S rRNA gene (p...   333   2e-88
gi|226932055|gb|FJ782462.1| Uncultured fungus clone Singleton_(3...   329   4e-87
gi|220061652|gb|FJ009618.1| Glomus irregulare clone 14 18S ribos...   329   4e-87

>gi|155368499|emb|AM384945.1| Uncultured Glomus 18S rRNA gene (partial), ITS1, 5.8S rRNA gene,
           ITS2 and 28S rRNA gene (partial), clone 938-65;
           ZS367_368
          Length = 902

 Score =  391 bits (197), Expect = e-105
 Identities = 210/213 (98%), Gaps = 1/213 (0%)
 Strand = Plus / Minus

                                                                       
Query: 5   cgttcttcatcgatgcgagagccaagagatccgttgttgaaagtgatctttatttattat 64
           ||||||||||||||||||||||||||||||||||||||||||||||||||||||||||||
Sbjct: 569 cgttcttcatcgatgcgagagccaagagatccgttgttgaaagtgatctttatttattat 510

                                                                       
Query: 65  tatatacataatataaaatgattcaatttataagagtggggttttaaatacaagttttcg 124
           ||||||||||||||||||||||||||||||| ||||||||||||||||||||||||||||
Sbjct: 509 tatatacataatataaaatgattcaatttatgagagtggggttttaaatacaagttttcg 450

                                                                       
Query: 125 cgagaccatgaccaaagatcaggtccgctaaaaatacggtaatgatccttccgcaggttc 184
           ||||||||||||||||||||||||||||||||||| | ||||||||||||||||||||||
Sbjct: 449 cgagaccatgaccaaagatcaggtccgctaaaaat-cagtaatgatccttccgcaggttc 391

                                            
Query: 185 acctacggaaaccttgttacgacttttacttcc 217
           |||||||||||||||||||||||||||||||||
Sbjct: 390 acctacggaaaccttgttacgacttttacttcc 358


>gi|211970623|emb|AM992828.1| Uncultured Glomus 18S rRNA gene (partial), ITS1, 5.8S rRNA gene,
           ITS2 and 28S rRNA gene (partial), clone PPO-ui_GLOM_22
          Length = 992

 Score =  383 bits (193), Expect = e-103
 Identities = 209/213 (98%), Gaps = 1/213 (0%)
 Strand = Plus / Minus

                                                                       
Query: 5   cgttcttcatcgatgcgagagccaagagatccgttgttgaaagtgatctttatttattat 64
           ||||||||||||||||||||||||||||||||||||||||||||||||||||||||||||
Sbjct: 614 cgttcttcatcgatgcgagagccaagagatccgttgttgaaagtgatctttatttattat 555

                                                                       
Query: 65  tatatacataatataaaatgattcaatttataagagtggggttttaaatacaagttttcg 124
           ||||||||||||||   |||||||||||||||||||||||||||||||||||||||||||
Sbjct: 554 tatatacataatattttatgattcaatttataagagtggggttttaaatacaagttttcg 495

                                                                       
Query: 125 cgagaccatgaccaaagatcaggtccgctaaaaatacggtaatgatccttccgcaggttc 184
           ||||||||||||||||||||||||||||||||||| ||||||||||||||||||||||||
Sbjct: 494 cgagaccatgaccaaagatcaggtccgctaaaaat-cggtaatgatccttccgcaggttc 436

                                            
Query: 185 acctacggaaaccttgttacgacttttacttcc 217
           |||||||||||||||||||||||||||||||||
Sbjct: 435 acctacggaaaccttgttacgacttttacttcc 403


>gi|226925768|gb|FJ776175.1| Uncultured fungus clone Contig158-114-1129_3472 18S ribosomal RNA
           gene, partial sequence; internal transcribed spacer 1,
           complete sequence; and 5.8S ribosomal RNA gene, partial
           sequence
          Length = 227

 Score =  379 bits (191), Expect = e-102
 Identities = 212/217 (97%), Gaps = 4/217 (1%)
 Strand = Plus / Minus

                                                                       
Query: 1   gctgcgttcttcatcgatgcgagagccaagagatccgttgttgaaagtgatctttattta 60
           ||||||||||||||||||||||||||||||||||||||||||||||||||||||||||||
Sbjct: 227 gctgcgttcttcatcgatgcgagagccaagagatccgttgttgaaagtgatctttattta 168

                                                                       
Query: 61  ttattatatacataatataaaatgattcaatttataagagtggggttttaaatacaagtt 120
           ||||   |||||||||||||||||||||||||||||||||||||||||||||||||||||
Sbjct: 167 ttat---atacataatataaaatgattcaatttataagagtggggttttaaatacaagtt 111

                                                                       
Query: 121 ttcgcgagaccatgaccaaagatcaggtccgctaaaaatacggtaatgatccttccgcag 180
           ||||||||||||||| ||||||||||||||||||||||| ||||||||||||||||||||
Sbjct: 110 ttcgcgagaccatgatcaaagatcaggtccgctaaaaat-cggtaatgatccttccgcag 52

                                                
Query: 181 gttcacctacggaaaccttgttacgacttttacttcc 217
           |||||||||||||||||||||||||||||||||||||
Sbjct: 51  gttcacctacggaaaccttgttacgacttttacttcc 15


>gi|155368502|emb|AM384948.1| Uncultured Glomus 18S rRNA gene (partial), ITS1, 5.8S rRNA gene,
           ITS2 and 28S rRNA gene (partial), clone 1303II-31; ZS868
          Length = 612

 Score =  377 bits (190), Expect = e-101
 Identities = 203/206 (98%), Gaps = 1/206 (0%)
 Strand = Plus / Minus

                                                                       
Query: 5   cgttcttcatcgatgcgagagccaagagatccgttgttgaaagtgatctttatttattat 64
           ||||||||||||||||||||||||||||||||||||||||||||||||||||||||||||
Sbjct: 272 cgttcttcatcgatgcgagagccaagagatccgttgttgaaagtgatctttatttattat 213

                                                                       
Query: 65  tatatacataatataaaatgattcaatttataagagtggggttttaaatacaagttttcg 124
           |||||||||||||||||||| |||||||||||||||||||||||||||||||||||||||
Sbjct: 212 tatatacataatataaaatgtttcaatttataagagtggggttttaaatacaagttttcg 153

                                                                       
Query: 125 cgagaccatgaccaaagatcaggtccgctaaaaatacggtaatgatccttccgcaggttc 184
           ||||||||||||||||||||||||||||||||||| | ||||||||||||||||||||||
Sbjct: 152 cgagaccatgaccaaagatcaggtccgctaaaaat-cagtaatgatccttccgcaggttc 94

                                     
Query: 185 acctacggaaaccttgttacgacttt 210
           ||||||||||||||||||||||||||
Sbjct: 93  acctacggaaaccttgttacgacttt 68


>gi|226927983|gb|FJ778390.1| Uncultured fungus clone Singleton_(114-1163_0593) 18S ribosomal RNA
           gene, partial sequence; internal transcribed spacer 1,
           complete sequence; and 5.8S ribosomal RNA gene, partial
           sequence
          Length = 227

 Score =  371 bits (187), Expect = 1e-99
 Identities = 211/217 (97%), Gaps = 4/217 (1%)
 Strand = Plus / Minus

                                                                       
Query: 1   gctgcgttcttcatcgatgcgagagccaagagatccgttgttgaaagtgatctttattta 60
           |||||||||||||||||||||||||||||||| |||||||||||||||||||||||||||
Sbjct: 227 gctgcgttcttcatcgatgcgagagccaagaggtccgttgttgaaagtgatctttattta 168

                                                                       
Query: 61  ttattatatacataatataaaatgattcaatttataagagtggggttttaaatacaagtt 120
           ||||   |||||||||||||||||||||||||||||||||||||||||||||||||||||
Sbjct: 167 ttat---atacataatataaaatgattcaatttataagagtggggttttaaatacaagtt 111

                                                                       
Query: 121 ttcgcgagaccatgaccaaagatcaggtccgctaaaaatacggtaatgatccttccgcag 180
           ||||||||||||||| ||||||||||||||||||||||| ||||||||||||||||||||
Sbjct: 110 ttcgcgagaccatgatcaaagatcaggtccgctaaaaat-cggtaatgatccttccgcag 52

                                                
Query: 181 gttcacctacggaaaccttgttacgacttttacttcc 217
           |||||||||||||||||||||||||||||||||||||
Sbjct: 51  gttcacctacggaaaccttgttacgacttttacttcc 15


>gi|161158731|emb|AM495180.1| Uncultured Glomus 18S rRNA gene (partial), ITS1, 5.8S rRNA gene and
           ITS2, clone M24-9
          Length = 889

 Score =  371 bits (187), Expect = 1e-99
 Identities = 208/213 (97%), Gaps = 4/213 (1%)
 Strand = Plus / Minus

                                                                       
Query: 5   cgttcttcatcgatgcgagagccaagagatccgttgttgaaagtgatctttatttattat 64
           ||||||||||||||||||||||||||||||||||||||||||||||||||||||||||||
Sbjct: 569 cgttcttcatcgatgcgagagccaagagatccgttgttgaaagtgatctttatttattat 510

                                                                       
Query: 65  tatatacataatataaaatgattcaatttataagagtggggttttaaatacaagttttcg 124
              |||||||||||||||||||||||||||||||||||||||||||||||||||||||||
Sbjct: 509 ---atacataatataaaatgattcaatttataagagtggggttttaaatacaagttttcg 453

                                                                       
Query: 125 cgagaccatgaccaaagatcaggtccgctaaaaatacggtaatgatccttccgcaggttc 184
           ||||||||||| ||||||||||||||||||||||| ||||||||||||||||||||||||
Sbjct: 452 cgagaccatgatcaaagatcaggtccgctaaaaat-cggtaatgatccttccgcaggttc 394

                                            
Query: 185 acctacggaaaccttgttacgacttttacttcc 217
           |||||||||||||||||||||||||||||||||
Sbjct: 393 acctacggaaaccttgttacgacttttacttcc 361


>gi|209730159|emb|AM980841.1| Glomus intraradices 18S rRNA gene (partial), ITS1, 5.8S rRNA gene
           and ITS2, clone C14.1d_3
          Length = 844

 Score =  369 bits (186), Expect = 4e-99
 Identities = 207/212 (97%), Gaps = 4/212 (1%)
 Strand = Plus / Minus

                                                                       
Query: 6   gttcttcatcgatgcgagagccaagagatccgttgttgaaagtgatctttatttattatt 65
           ||||||||||||||||||||||||||||||||||||||||||||||||||||||||||| 
Sbjct: 531 gttcttcatcgatgcgagagccaagagatccgttgttgaaagtgatctttatttattat- 473

                                                                       
Query: 66  atatacataatataaaatgattcaatttataagagtggggttttaaatacaagttttcgc 125
             ||||||||||||||||||||||||||||||||||||||||||||||||||||||||||
Sbjct: 472 --atacataatataaaatgattcaatttataagagtggggttttaaatacaagttttcgc 415

                                                                       
Query: 126 gagaccatgaccaaagatcaggtccgctaaaaatacggtaatgatccttccgcaggttca 185
           |||||||||||||||||||||||||||||||||| ||||| |||||||||||||||||||
Sbjct: 414 gagaccatgaccaaagatcaggtccgctaaaaat-cggtagtgatccttccgcaggttca 356

                                           
Query: 186 cctacggaaaccttgttacgacttttacttcc 217
           ||||||||||||||||||||||||||||||||
Sbjct: 355 cctacggaaaccttgttacgacttttacttcc 324


>gi|161158738|emb|AM495187.1| Uncultured Glomus 18S rRNA gene (partial), ITS1, 5.8S rRNA gene and
           ITS2, clone 694-79
          Length = 881

 Score =  367 bits (185), Expect = 2e-98
 Identities = 207/213 (97%), Gaps = 1/213 (0%)
 Strand = Plus / Minus

                                                                       
Query: 5   cgttcttcatcgatgcgagagccaagagatccgttgttgaaagtgatctttatttattat 64
           ||||||||||||||||||||||||||||||||||||||||||||||||||||||||||||
Sbjct: 563 cgttcttcatcgatgcgagagccaagagatccgttgttgaaagtgatctttatttattat 504

                                                                       
Query: 65  tatatacataatataaaatgattcaatttataagagtggggttttaaatacaagttttcg 124
           |||| |||||||||||||||  ||||||||||||||||||||||||||||||||||||||
Sbjct: 503 tatacacataatataaaatgtctcaatttataagagtggggttttaaatacaagttttcg 444

                                                                       
Query: 125 cgagaccatgaccaaagatcaggtccgctaaaaatacggtaatgatccttccgcaggttc 184
           ||||||||||||||||||||||||||||||||||| | |||||||||||| |||||||||
Sbjct: 443 cgagaccatgaccaaagatcaggtccgctaaaaat-cagtaatgatcctttcgcaggttc 385

                                            
Query: 185 acctacggaaaccttgttacgacttttacttcc 217
           |||||||||||||||||||||||||||||||||
Sbjct: 384 acctacggaaaccttgttacgacttttacttcc 352


>gi|253683102|emb|FM865610.1| Glomus sp. Att690-9 18S rRNA gene (partial), ITS1, 5.8S rRNA gene,
           ITS2 and 28S rRNA gene (partial), isolate Att690-9,
           clone pMK009-04
          Length = 1477

 Score =  363 bits (183), Expect = 3e-97
 Identities = 207/213 (97%), Gaps = 4/213 (1%)
 Strand = Plus / Minus

                                                                       
Query: 5   cgttcttcatcgatgcgagagccaagagatccgttgttgaaagtgatctttatttattat 64
           ||||||||||||||||||||||||||||||||||||||||||||||||||||||||||| 
Sbjct: 345 cgttcttcatcgatgcgagagccaagagatccgttgttgaaagtgatctttatttattac 286

                                                                       
Query: 65  tatatacataatataaaatgattcaatttataagagtggggttttaaatacaagttttcg 124
              |||||||||||||||||||||||||||||||||||||||||||||||||||||||||
Sbjct: 285 ---atacataatataaaatgattcaatttataagagtggggttttaaatacaagttttcg 229

                                                                       
Query: 125 cgagaccatgaccaaagatcaggtccgctaaaaatacggtaatgatccttccgcaggttc 184
           ||||||||||| ||||||||||||||||||||||| ||||||||||||||||||||||||
Sbjct: 228 cgagaccatgatcaaagatcaggtccgctaaaaat-cggtaatgatccttccgcaggttc 170

                                            
Query: 185 acctacggaaaccttgttacgacttttacttcc 217
           |||||||||||||||||||||||||||||||||
Sbjct: 169 acctacggaaaccttgttacgacttttacttcc 137


>gi|253683100|emb|FM865608.1| Glomus sp. Att690-9 18S rRNA gene (partial), ITS1, 5.8S rRNA gene,
           ITS2 and 28S rRNA gene (partial), isolate Att690-9,
           clone pMK009-01
          Length = 1479

 Score =  363 bits (183), Expect = 3e-97
 Identities = 207/213 (97%), Gaps = 4/213 (1%)
 Strand = Plus / Minus

                                                                       
Query: 5   cgttcttcatcgatgcgagagccaagagatccgttgttgaaagtgatctttatttattat 64
           ||||||||||||||||||||||||||||||||||||||||||||||||||||||||||| 
Sbjct: 345 cgttcttcatcgatgcgagagccaagagatccgttgttgaaagtgatctttatttattac 286

                                                                       
Query: 65  tatatacataatataaaatgattcaatttataagagtggggttttaaatacaagttttcg 124
              |||||||||||||||||||||||||||||||||||||||||||||||||||||||||
Sbjct: 285 ---atacataatataaaatgattcaatttataagagtggggttttaaatacaagttttcg 229

                                                                       
Query: 125 cgagaccatgaccaaagatcaggtccgctaaaaatacggtaatgatccttccgcaggttc 184
           ||||||||||| ||||||||||||||||||||||| ||||||||||||||||||||||||
Sbjct: 228 cgagaccatgatcaaagatcaggtccgctaaaaat-cggtaatgatccttccgcaggttc 170

                                            
Query: 185 acctacggaaaccttgttacgacttttacttcc 217
           |||||||||||||||||||||||||||||||||
Sbjct: 169 acctacggaaaccttgttacgacttttacttcc 137


>gi|253683047|emb|FM865555.1| Glomus sp. Att1192-44 18S rRNA gene (partial), ITS1, 5.8S rRNA
           gene, ITS2 and 28S rRNA gene (partial), isolate
           Att1192-44, clone pHS059-38
          Length = 1478

 Score =  363 bits (183), Expect = 3e-97
 Identities = 207/213 (97%), Gaps = 4/213 (1%)
 Strand = Plus / Minus

                                                                       
Query: 5   cgttcttcatcgatgcgagagccaagagatccgttgttgaaagtgatctttatttattat 64
           ||||||||||||||||||||||||||||||||||||||||||||||||||||||||||| 
Sbjct: 345 cgttcttcatcgatgcgagagccaagagatccgttgttgaaagtgatctttatttattac 286

                                                                       
Query: 65  tatatacataatataaaatgattcaatttataagagtggggttttaaatacaagttttcg 124
              |||||||||||||||||||||||||||||||||||||||||||||||||||||||||
Sbjct: 285 ---atacataatataaaatgattcaatttataagagtggggttttaaatacaagttttcg 229

                                                                       
Query: 125 cgagaccatgaccaaagatcaggtccgctaaaaatacggtaatgatccttccgcaggttc 184
           ||||||||||| ||||||||||||||||||||||| ||||||||||||||||||||||||
Sbjct: 228 cgagaccatgatcaaagatcaggtccgctaaaaat-cggtaatgatccttccgcaggttc 170

                                            
Query: 185 acctacggaaaccttgttacgacttttacttcc 217
           |||||||||||||||||||||||||||||||||
Sbjct: 169 acctacggaaaccttgttacgacttttacttcc 137


>gi|155368503|emb|AM384949.1| Uncultured Glomus 18S rRNA gene (partial), ITS1, 5.8S rRNA gene,
           ITS2 and 28S rRNA gene (partial), clone 938-78;
           ZS365_366
          Length = 912

 Score =  363 bits (183), Expect = 3e-97
 Identities = 207/213 (97%), Gaps = 4/213 (1%)
 Strand = Plus / Minus

                                                                       
Query: 5   cgttcttcatcgatgcgagagccaagagatccgttgttgaaagtgatctttatttattat 64
           ||||||||||||||||||||||||||||||||||||||||||||||||||||||||||||
Sbjct: 579 cgttcttcatcgatgcgagagccaagagatccgttgttgaaagtgatctttatttattat 520

                                                                       
Query: 65  tatatacataatataaaatgattcaatttataagagtggggttttaaatacaagttttcg 124
              |||||||||||||||||||| ||||||||||||||||||||||||||||||||||||
Sbjct: 519 ---atacataatataaaatgatttaatttataagagtggggttttaaatacaagttttcg 463

                                                                       
Query: 125 cgagaccatgaccaaagatcaggtccgctaaaaatacggtaatgatccttccgcaggttc 184
           ||||||||||| ||||||||||||||||||||||| ||||||||||||||||||||||||
Sbjct: 462 cgagaccatgatcaaagatcaggtccgctaaaaat-cggtaatgatccttccgcaggttc 404

                                            
Query: 185 acctacggaaaccttgttacgacttttacttcc 217
           |||||||||||||||||||||||||||||||||
Sbjct: 403 acctacggaaaccttgttacgacttttacttcc 371


>gi|155368498|emb|AM384944.1| Uncultured Glomus 18S rRNA gene (partial), ITS1, 5.8S rRNA gene,
           ITS2 and 28S rRNA gene (partial), clone 930-69;
           ZS359_360
          Length = 912

 Score =  361 bits (182), Expect = 1e-96
 Identities = 209/217 (96%), Gaps = 2/217 (0%)
 Strand = Plus / Minus

                                                                       
Query: 1   gctgcgttcttcatcgatgcgagagccaagagatccgttgttgaaagtgatctttattta 60
           ||||||||||||||||||||||||||||||||||||||||||||||||||||||||||||
Sbjct: 582 gctgcgttcttcatcgatgcgagagccaagagatccgttgttgaaagtgatctttattta 523

                                                                       
Query: 61  ttattatatacataatataaaatgattcaatttataagagtggggttttaaatacaagtt 120
           |||||||||||||||||||||||| || ||||||||||||||||||||||||||||||||
Sbjct: 522 ttattatatacataatataaaatgttttaatttataagagtggggttttaaatacaagtt 463

                                                                       
Query: 121 ttcgcgagaccatgaccaaagatcaggtccgctaaaaatacggtaatgatccttccgcag 180
           ||||||||||||||| |||||||||||||||||||||   | ||| ||||||||||||||
Sbjct: 462 ttcgcgagaccatgatcaaagatcaggtccgctaaaa--tcagtagtgatccttccgcag 405

                                                
Query: 181 gttcacctacggaaaccttgttacgacttttacttcc 217
           |||||||||||||||||||||||||||||||||||||
Sbjct: 404 gttcacctacggaaaccttgttacgacttttacttcc 368


>gi|253683101|emb|FM865609.1| Glomus sp. Att690-9 18S rRNA gene (partial), ITS1, 5.8S rRNA gene,
           ITS2 and 28S rRNA gene (partial), isolate Att690-9,
           clone pMK009-03
          Length = 1485

 Score =  357 bits (180), Expect = 2e-95
 Identities = 206/213 (96%), Gaps = 5/213 (2%)
 Strand = Plus / Minus

                                                                       
Query: 5   cgttcttcatcgatgcgagagccaagagatccgttgttgaaagtgatctttatttattat 64
           ||||||||||||||||||||||||||||||||||||||||||||||||||||||||||||
Sbjct: 344 cgttcttcatcgatgcgagagccaagagatccgttgttgaaagtgatctttatttattat 285

                                                                       
Query: 65  tatatacataatataaaatgattcaatttataagagtggggttttaaatacaagttttcg 124
              |||||||||||||||||||||||||||||||||||||||||||||||||||||||||
Sbjct: 284 ---atacataatataaaatgattcaatttataagagtggggttttaaatacaagttttcg 228

                                                                       
Query: 125 cgagaccatgaccaaagatcaggtccgctaaaaatacggtaatgatccttccgcaggttc 184
           ||||||||||| |||||||||||||||||||||   ||||||||||||||||||||||||
Sbjct: 227 cgagaccatgatcaaagatcaggtccgctaaaa--tcggtaatgatccttccgcaggttc 170

                                            
Query: 185 acctacggaaaccttgttacgacttttacttcc 217
           |||||||||||||||||||||||||||||||||
Sbjct: 169 acctacggaaaccttgttacgacttttacttcc 137


>gi|161158737|emb|AM495186.1| Uncultured Glomus 18S rRNA gene (partial), ITS1, 5.8S rRNA gene and
           ITS2, clone 1372-26
          Length = 893

 Score =  357 bits (180), Expect = 2e-95
 Identities = 207/214 (96%), Gaps = 4/214 (1%)
 Strand = Plus / Minus

                                                                       
Query: 5   cgttcttcatcgatgcgagagccaagagatccgttgttgaaagtgatctttatttattat 64
           ||||||||||||||||||||||||||||||||||||||||||||||||||||||||||||
Sbjct: 574 cgttcttcatcgatgcgagagccaagagatccgttgttgaaagtgatctttatttattat 515

                                                                       
Query: 65  tatatacataa-tataaaatgattcaatttataagagtggggttttaaatacaagttttc 123
              |||||||| ||||||||||||||||||||||||||||||||||||||||||||||||
Sbjct: 514 ---atacataaatataaaatgattcaatttataagagtggggttttaaatacaagttttc 458

                                                                       
Query: 124 gcgagaccatgaccaaagatcaggtccgctaaaaatacggtaatgatccttccgcaggtt 183
           |||||||||||| |||||||||||||||||||||||  ||||||||||||||||||||||
Sbjct: 457 gcgagaccatgatcaaagatcaggtccgctaaaaatcgggtaatgatccttccgcaggtt 398

                                             
Query: 184 cacctacggaaaccttgttacgacttttacttcc 217
           ||||||||||||||||||||||||||||||||||
Sbjct: 397 cacctacggaaaccttgttacgacttttacttcc 364


>gi|253683108|emb|FM865616.1| Glomus sp. Att1192-27 18S rRNA gene (partial), ITS1, 5.8S rRNA
           gene, ITS2 and 28S rRNA gene (partial), isolate
           Att1192-27, clone pMK041-9
          Length = 1772

 Score =  355 bits (179), Expect = 7e-95
 Identities = 206/213 (96%), Gaps = 4/213 (1%)
 Strand = Plus / Minus

                                                                       
Query: 5   cgttcttcatcgatgcgagagccaagagatccgttgttgaaagtgatctttatttattat 64
           ||||||||||||||||||||||||||||||||||||||||||||||||||||||||||| 
Sbjct: 444 cgttcttcatcgatgcgagagccaagagatccgttgttgaaagtgatctttatttattac 385

                                                                       
Query: 65  tatatacataatataaaatgattcaatttataagagtggggttttaaatacaagttttcg 124
              |||||||||||||||||||||||||||||||||||||||||||||||||||||||||
Sbjct: 384 ---atacataatataaaatgattcaatttataagagtggggttttaaatacaagttttcg 328

                                                                       
Query: 125 cgagaccatgaccaaagatcaggtccgctaaaaatacggtaatgatccttccgcaggttc 184
           ||| ||||||| ||||||||||||||||||||||| ||||||||||||||||||||||||
Sbjct: 327 cgaaaccatgatcaaagatcaggtccgctaaaaat-cggtaatgatccttccgcaggttc 269

                                            
Query: 185 acctacggaaaccttgttacgacttttacttcc 217
           |||||||||||||||||||||||||||||||||
Sbjct: 268 acctacggaaaccttgttacgacttttacttcc 236


>gi|253683107|emb|FM865615.1| Glomus sp. Att1192-27 18S rRNA gene (partial), ITS1, 5.8S rRNA
           gene, ITS2 and 28S rRNA gene (partial), isolate
           Att1192-27, clone pMK041-7
          Length = 1772

 Score =  355 bits (179), Expect = 7e-95
 Identities = 206/213 (96%), Gaps = 4/213 (1%)
 Strand = Plus / Minus

                                                                       
Query: 5   cgttcttcatcgatgcgagagccaagagatccgttgttgaaagtgatctttatttattat 64
           ||||||||||||||||||||||||||||||||||||||||||||||||||||||||||| 
Sbjct: 446 cgttcttcatcgatgcgagagccaagagatccgttgttgaaagtgatctttatttattac 387

                                                                       
Query: 65  tatatacataatataaaatgattcaatttataagagtggggttttaaatacaagttttcg 124
              |||||||||||||||||||||||||||||||||||||||||||||||||||||||||
Sbjct: 386 ---atacataatataaaatgattcaatttataagagtggggttttaaatacaagttttcg 330

                                                                       
Query: 125 cgagaccatgaccaaagatcaggtccgctaaaaatacggtaatgatccttccgcaggttc 184
           ||| ||||||| ||||||||||||||||||||||| ||||||||||||||||||||||||
Sbjct: 329 cgaaaccatgatcaaagatcaggtccgctaaaaat-cggtaatgatccttccgcaggttc 271

                                            
Query: 185 acctacggaaaccttgttacgacttttacttcc 217
           |||||||||||||||||||||||||||||||||
Sbjct: 270 acctacggaaaccttgttacgacttttacttcc 238


>gi|253683106|emb|FM865614.1| Glomus sp. Att1192-27 18S rRNA gene (partial), ITS1, 5.8S rRNA
           gene, ITS2 and 28S rRNA gene (partial), isolate
           Att1192-27, clone pMK041-24
          Length = 1771

 Score =  355 bits (179), Expect = 7e-95
 Identities = 206/213 (96%), Gaps = 4/213 (1%)
 Strand = Plus / Minus

                                                                       
Query: 5   cgttcttcatcgatgcgagagccaagagatccgttgttgaaagtgatctttatttattat 64
           ||||||||||||||||||||||||||||||||||||||||||||||||||||||||||| 
Sbjct: 444 cgttcttcatcgatgcgagagccaagagatccgttgttgaaagtgatctttatttattac 385

                                                                       
Query: 65  tatatacataatataaaatgattcaatttataagagtggggttttaaatacaagttttcg 124
              |||||||||||||||||||||||||||||||||||||||||||||||||||||||||
Sbjct: 384 ---atacataatataaaatgattcaatttataagagtggggttttaaatacaagttttcg 328

                                                                       
Query: 125 cgagaccatgaccaaagatcaggtccgctaaaaatacggtaatgatccttccgcaggttc 184
           ||| ||||||| ||||||||||||||||||||||| ||||||||||||||||||||||||
Sbjct: 327 cgaaaccatgatcaaagatcaggtccgctaaaaat-cggtaatgatccttccgcaggttc 269

                                            
Query: 185 acctacggaaaccttgttacgacttttacttcc 217
           |||||||||||||||||||||||||||||||||
Sbjct: 268 acctacggaaaccttgttacgacttttacttcc 236


>gi|253683104|emb|FM865612.1| Glomus sp. Att1192-27 18S rRNA gene (partial), ITS1, 5.8S rRNA
           gene, ITS2 and 28S rRNA gene (partial), isolate
           Att1192-27, clone pMK041-20
          Length = 1774

 Score =  355 bits (179), Expect = 7e-95
 Identities = 206/213 (96%), Gaps = 4/213 (1%)
 Strand = Plus / Minus

                                                                       
Query: 5   cgttcttcatcgatgcgagagccaagagatccgttgttgaaagtgatctttatttattat 64
           ||||||||||||||||||||||||||||||||||||||||||||||||||||||||||| 
Sbjct: 446 cgttcttcatcgatgcgagagccaagagatccgttgttgaaagtgatctttatttattac 387

                                                                       
Query: 65  tatatacataatataaaatgattcaatttataagagtggggttttaaatacaagttttcg 124
              |||||||||||||||||||||||||||||||||||||||||||||||||||||||||
Sbjct: 386 ---atacataatataaaatgattcaatttataagagtggggttttaaatacaagttttcg 330

                                                                       
Query: 125 cgagaccatgaccaaagatcaggtccgctaaaaatacggtaatgatccttccgcaggttc 184
           ||| ||||||| ||||||||||||||||||||||| ||||||||||||||||||||||||
Sbjct: 329 cgaaaccatgatcaaagatcaggtccgctaaaaat-cggtaatgatccttccgcaggttc 271

                                            
Query: 185 acctacggaaaccttgttacgacttttacttcc 217
           |||||||||||||||||||||||||||||||||
Sbjct: 270 acctacggaaaccttgttacgacttttacttcc 238


>gi|253683050|emb|FM865558.1| Glomus sp. Att1192-44 18S rRNA gene (partial), ITS1, 5.8S rRNA
           gene, ITS2 and 28S rRNA gene (partial), isolate
           Att1192-44, clone pHS059-9
          Length = 1477

 Score =  355 bits (179), Expect = 7e-95
 Identities = 206/213 (96%), Gaps = 4/213 (1%)
 Strand = Plus / Minus

                                                                       
Query: 5   cgttcttcatcgatgcgagagccaagagatccgttgttgaaagtgatctttatttattat 64
           ||||||||||||||||||||||||||||||||||||||||||||||||||||||||||| 
Sbjct: 345 cgttcttcatcgatgcgagagccaagagatccgttgttgaaagtgatctttatttattac 286

                                                                       
Query: 65  tatatacataatataaaatgattcaatttataagagtggggttttaaatacaagttttcg 124
              |||||||||||||||||||||||||||||||||||||||||||||||||||||||||
Sbjct: 285 ---atacataatataaaatgattcaatttataagagtggggttttaaatacaagttttcg 229

                                                                       
Query: 125 cgagaccatgaccaaagatcaggtccgctaaaaatacggtaatgatccttccgcaggttc 184
           ||| ||||||| ||||||||||||||||||||||| ||||||||||||||||||||||||
Sbjct: 228 cgaaaccatgatcaaagatcaggtccgctaaaaat-cggtaatgatccttccgcaggttc 170

                                            
Query: 185 acctacggaaaccttgttacgacttttacttcc 217
           |||||||||||||||||||||||||||||||||
Sbjct: 169 acctacggaaaccttgttacgacttttacttcc 137


>gi|253683043|emb|FM865551.1| Glomus sp. Att1192-44 18S rRNA gene (partial), ITS1, 5.8S rRNA
           gene, ITS2 and 28S rRNA gene (partial), isolate
           Att1192-44, clone pHS059-12
          Length = 1476

 Score =  355 bits (179), Expect = 7e-95
 Identities = 206/213 (96%), Gaps = 4/213 (1%)
 Strand = Plus / Minus

                                                                       
Query: 5   cgttcttcatcgatgcgagagccaagagatccgttgttgaaagtgatctttatttattat 64
           ||||||||||||||||||||||||||||||||||||||||||||||||||||||||||| 
Sbjct: 345 cgttcttcatcgatgcgagagccaagagatccgttgttgaaagtgatctttatttattac 286

                                                                       
Query: 65  tatatacataatataaaatgattcaatttataagagtggggttttaaatacaagttttcg 124
              |||||||||||||||||||||||||||||||||||||||||||||||||||||||||
Sbjct: 285 ---atacataatataaaatgattcaatttataagagtggggttttaaatacaagttttcg 229

                                                                       
Query: 125 cgagaccatgaccaaagatcaggtccgctaaaaatacggtaatgatccttccgcaggttc 184
           ||| ||||||| ||||||||||||||||||||||| ||||||||||||||||||||||||
Sbjct: 228 cgaaaccatgatcaaagatcaggtccgctaaaaat-cggtaatgatccttccgcaggttc 170

                                            
Query: 185 acctacggaaaccttgttacgacttttacttcc 217
           |||||||||||||||||||||||||||||||||
Sbjct: 169 acctacggaaaccttgttacgacttttacttcc 137


>gi|110555900|emb|AJ872043.1| Uncultured Glomus 18S rRNA gene (partial), 5.8S rRNA gene, ITS1 and
           ITS2, clone 403-5
          Length = 838

 Score =  355 bits (179), Expect = 7e-95
 Identities = 206/213 (96%), Gaps = 4/213 (1%)
 Strand = Plus / Minus

                                                                       
Query: 5   cgttcttcatcgatgcgagagccaagagatccgttgttgaaagtgatctttatttattat 64
           ||||||||||||||||||||||||||||||||||||||||||||||||||||||||||||
Sbjct: 525 cgttcttcatcgatgcgagagccaagagatccgttgttgaaagtgatctttatttattat 466

                                                                       
Query: 65  tatatacataatataaaatgattcaatttataagagtggggttttaaatacaagttttcg 124
              ||||||||||||||||||||||||||||||| |||||||||||| ||||||||||||
Sbjct: 465 ---atacataatataaaatgattcaatttataagggtggggttttaactacaagttttcg 409

                                                                       
Query: 125 cgagaccatgaccaaagatcaggtccgctaaaaatacggtaatgatccttccgcaggttc 184
           |||||||||||||| |||||||||||||||||||| ||||||||||||||||||||||||
Sbjct: 408 cgagaccatgaccacagatcaggtccgctaaaaat-cggtaatgatccttccgcaggttc 350

                                            
Query: 185 acctacggaaaccttgttacgacttttacttcc 217
           |||||||||||||||||||||||||||||||||
Sbjct: 349 acctacggaaaccttgttacgacttttacttcc 317


>gi|155368501|emb|AM384947.1| Uncultured Glomus 18S rRNA gene (partial), ITS1, 5.8S rRNA gene,
           ITS2 and 28S rRNA gene (partial), clone 606-4a;
           ZS118_119
          Length = 904

 Score =  353 bits (178), Expect = 3e-94
 Identities = 205/213 (96%), Gaps = 2/213 (0%)
 Strand = Plus / Minus

                                                                       
Query: 5   cgttcttcatcgatgcgagagccaagagatccgttgttgaaagtgatctttatttattat 64
           ||||||||||||||||||||||||||||||||| |||||| |||||||||||||||||||
Sbjct: 569 cgttcttcatcgatgcgagagccaagagatccgctgttgagagtgatctttatttattat 510

                                                                       
Query: 65  tatatacataatataaaatgattcaatttataagagtggggttttaaatacaagttttcg 124
           |||||||||||||||||||| |||||||||||||||||||||||||||||||||||||||
Sbjct: 509 tatatacataatataaaatgtttcaatttataagagtggggttttaaatacaagttttcg 450

                                                                       
Query: 125 cgagaccatgaccaaagatcaggtccgctaaaaatacggtaatgatccttccgcaggttc 184
           ||||||||||||||||||||||| |||||||||   | ||||||||||||||||||||||
Sbjct: 449 cgagaccatgaccaaagatcaggcccgctaaaa--tcagtaatgatccttccgcaggttc 392

                                            
Query: 185 acctacggaaaccttgttacgacttttacttcc 217
           |||||||||||||||||||||||||||||||||
Sbjct: 391 acctacggaaaccttgttacgacttttacttcc 359


>gi|226925831|gb|FJ776238.1| Uncultured fungus clone Contig221-114-1166_1089 18S ribosomal RNA
           gene, partial sequence; internal transcribed spacer 1,
           complete sequence; and 5.8S ribosomal RNA gene, partial
           sequence
          Length = 224

 Score =  351 bits (177), Expect = 1e-93
 Identities = 209/217 (96%), Gaps = 7/217 (3%)
 Strand = Plus / Minus

                                                                       
Query: 1   gctgcgttcttcatcgatgcgagagccaagagatccgttgttgaaagtgatctttattta 60
           ||||||||||||||||||||||||||||||||||||||||||||||||||||||||||||
Sbjct: 224 gctgcgttcttcatcgatgcgagagccaagagatccgttgttgaaagtgatctttattta 165

                                                                       
Query: 61  ttattatatacataatataaaatgattcaatttataagagtggggttttaaatacaagtt 120
           ||||   |||||||   |||||||||||||||||||||||||||||||||||||||||||
Sbjct: 164 ttat---atacata---taaaatgattcaatttataagagtggggttttaaatacaagtt 111

                                                                       
Query: 121 ttcgcgagaccatgaccaaagatcaggtccgctaaaaatacggtaatgatccttccgcag 180
           ||||||||||||||| ||||||||||||||||||||||| ||||||||||||||||||||
Sbjct: 110 ttcgcgagaccatgatcaaagatcaggtccgctaaaaat-cggtaatgatccttccgcag 52

                                                
Query: 181 gttcacctacggaaaccttgttacgacttttacttcc 217
           |||||||||||||||||||||||||||||||||||||
Sbjct: 51  gttcacctacggaaaccttgttacgacttttacttcc 15


>gi|253683109|emb|FM865617.1| Glomus sp. Att1192-27 18S rRNA gene (partial), ITS1, 5.8S rRNA
           gene, ITS2 and 28S rRNA gene (partial), isolate
           Att1192-27, clone pMK041-21
          Length = 1785

 Score =  349 bits (176), Expect = 4e-93
 Identities = 205/213 (96%), Gaps = 5/213 (2%)
 Strand = Plus / Minus

                                                                       
Query: 5   cgttcttcatcgatgcgagagccaagagatccgttgttgaaagtgatctttatttattat 64
           ||||||||||||||||||||||||||||||||||||||||||||||||||||||||||||
Sbjct: 445 cgttcttcatcgatgcgagagccaagagatccgttgttgaaagtgatctttatttattat 386

                                                                       
Query: 65  tatatacataatataaaatgattcaatttataagagtggggttttaaatacaagttttcg 124
              |||||||||||||||||||||||||||||||||||||||||||||||||||||||||
Sbjct: 385 ---atacataatataaaatgattcaatttataagagtggggttttaaatacaagttttcg 329

                                                                       
Query: 125 cgagaccatgaccaaagatcaggtccgctaaaaatacggtaatgatccttccgcaggttc 184
           |||||| |||| |||||||||||||||||||||   ||||||||||||||||||||||||
Sbjct: 328 cgagactatgatcaaagatcaggtccgctaaaa--tcggtaatgatccttccgcaggttc 271

                                            
Query: 185 acctacggaaaccttgttacgacttttacttcc 217
           |||||||||||||||||||||||||||||||||
Sbjct: 270 acctacggaaaccttgttacgacttttacttcc 238


>gi|253683103|emb|FM865611.1| Glomus sp. Att1192-27 18S rRNA gene (partial), ITS1, 5.8S rRNA
           gene, ITS2 and 28S rRNA gene (partial), isolate
           Att1192-27, clone pMK041-10
          Length = 1780

 Score =  349 bits (176), Expect = 4e-93
 Identities = 205/213 (96%), Gaps = 5/213 (2%)
 Strand = Plus / Minus

                                                                       
Query: 5   cgttcttcatcgatgcgagagccaagagatccgttgttgaaagtgatctttatttattat 64
           ||||||||||||||||||||||||||||||||||||||||||||||||||||||||||||
Sbjct: 445 cgttcttcatcgatgcgagagccaagagatccgttgttgaaagtgatctttatttattat 386

                                                                       
Query: 65  tatatacataatataaaatgattcaatttataagagtggggttttaaatacaagttttcg 124
              |||||||||||||||||||||||||||||||||||||||||||||||||||||||||
Sbjct: 385 ---atacataatataaaatgattcaatttataagagtggggttttaaatacaagttttcg 329

                                                                       
Query: 125 cgagaccatgaccaaagatcaggtccgctaaaaatacggtaatgatccttccgcaggttc 184
           |||||| |||| |||||||||||||||||||||   ||||||||||||||||||||||||
Sbjct: 328 cgagactatgatcaaagatcaggtccgctaaaa--tcggtaatgatccttccgcaggttc 271

                                            
Query: 185 acctacggaaaccttgttacgacttttacttcc 217
           |||||||||||||||||||||||||||||||||
Sbjct: 270 acctacggaaaccttgttacgacttttacttcc 238


>gi|209730163|emb|AM980845.1| Glomus intraradices 18S rRNA gene (partial), ITS1, 5.8S rRNA gene
           and ITS2, clone KEh2_2
          Length = 864

 Score =  349 bits (176), Expect = 4e-93
 Identities = 206/213 (96%), Gaps = 6/213 (2%)
 Strand = Plus / Minus

                                                                       
Query: 5   cgttcttcatcgatgcgagagccaagagatccgttgttgaaagtgatctttatttattat 64
           ||||||||||||||||||||||||||||||||||||||||||||||||||||||||||||
Sbjct: 553 cgttcttcatcgatgcgagagccaagagatccgttgttgaaagtgatctttatttattat 494

                                                                       
Query: 65  tatatacataatataaaatgattcaatttataagagtggggttttaaatacaagttttcg 124
              |||||  ||||||||||||||||||||||||||||||||||||||||||||||||||
Sbjct: 493 ---ataca--atataaaatgattcaatttataagagtggggttttaaatacaagttttcg 439

                                                                       
Query: 125 cgagaccatgaccaaagatcaggtccgctaaaaatacggtaatgatccttccgcaggttc 184
           ||||||||||| ||||||||||||||||||||||| ||||||||||||||||||||||||
Sbjct: 438 cgagaccatgatcaaagatcaggtccgctaaaaat-cggtaatgatccttccgcaggttc 380

                                            
Query: 185 acctacggaaaccttgttacgacttttacttcc 217
           |||||||||||||||||||||||||||||||||
Sbjct: 379 acctacggaaaccttgttacgacttttacttcc 347


>gi|161158709|emb|AM495158.1| Uncultured Glomus 18S rRNA gene (partial), ITS1, 5.8S rRNA gene and
           ITS2, clone 802-9
          Length = 909

 Score =  349 bits (176), Expect = 4e-93
 Identities = 208/216 (96%), Gaps = 7/216 (3%)
 Strand = Plus / Minus

                                                                       
Query: 5   cgttcttcatcgatgcgagagccaagagatccgttgttgaaagtgatctttatttattat 64
           ||||||||||||||||||||||||||||||||||||||||||||||||||||||||||||
Sbjct: 586 cgttcttcatcgatgcgagagccaagagatccgttgttgaaagtgatctttatttattat 527

                                                                       
Query: 65  tatatacataatataaaat---gattcaatttataagagtggggttttaaatacaagttt 121
              ||||||||||||||||   |||||||| |||||||||||||||||||||||||||||
Sbjct: 526 ---atacataatataaaataatgattcaatatataagagtggggttttaaatacaagttt 470

                                                                       
Query: 122 tcgcgagaccatgaccaaagatcaggtccgctaaaaatacggtaatgatccttccgcagg 181
           |||||||||||||||||||||||||||||||||||||| |||||||||||||||||||||
Sbjct: 469 tcgcgagaccatgaccaaagatcaggtccgctaaaaat-cggtaatgatccttccgcagg 411

                                               
Query: 182 ttcacctacggaaaccttgttacgacttttacttcc 217
           ||||||||||||||||||||||||||||||||||||
Sbjct: 410 ttcacctacggaaaccttgttacgacttttacttcc 375


>gi|155368496|emb|AM384942.1| Uncultured Glomus 18S rRNA gene (partial), ITS1, 5.8S rRNA gene,
           ITS2 and 28S rRNA gene (partial), clone 924-9; ZS355_356
          Length = 857

 Score =  347 bits (175), Expect = 2e-92
 Identities = 208/214 (97%), Gaps = 5/214 (2%)
 Strand = Plus / Minus

                                                                       
Query: 5   cgttcttcatcgatgcgagagccaagagatccgttgttgaaagtgatctttatttattat 64
           ||||||||||||||||||||||||||||||||||||||||||||||||||||||||||||
Sbjct: 533 cgttcttcatcgatgcgagagccaagagatccgttgttgaaagtgatctttatttattat 474

                                                                       
Query: 65  tatatacataatataaaatgattcaatttataagagtggggttttaaatac-aagttttc 123
           ||||||||||||||  ||||||||||||||||||||||||||||||||||| ||||||||
Sbjct: 473 tatatacataatat--aatgattcaatttataagagtggggttttaaatacaaagttttc 416

                                                                       
Query: 124 gcgagaccatgaccaaagatcaggtccgctaaaaatacggtaatgatccttccgcaggtt 183
           |||||||||||| ||||||||||||||||||||||| | |||||||||||||||||||||
Sbjct: 415 gcgagaccatga-caaagatcaggtccgctaaaaat-cagtaatgatccttccgcaggtt 358

                                             
Query: 184 cacctacggaaaccttgttacgacttttacttcc 217
           ||||||||||||||||||||||||||||||||||
Sbjct: 357 cacctacggaaaccttgttacgacttttacttcc 324


>gi|253683044|emb|FM865552.1| Glomus sp. Att1192-44 18S rRNA gene (partial), ITS1, 5.8S rRNA
           gene, ITS2 and 28S rRNA gene (partial), isolate
           Att1192-44, clone pHS059-20
          Length = 1477

 Score =  345 bits (174), Expect = 6e-92
 Identities = 203/213 (95%), Gaps = 4/213 (1%)
 Strand = Plus / Minus

                                                                       
Query: 5   cgttcttcatcgatgcgagagccaagagatccgttgttgaaagtgatctttatttattat 64
           ||||||||||||||||||||||| ||||||||||||||||||||||| ||||||||||| 
Sbjct: 345 cgttcttcatcgatgcgagagccmagagatccgttgttgaaagtgatytttatttattac 286

                                                                       
Query: 65  tatatacataatataaaatgattcaatttataagagtggggttttaaatacaagttttcg 124
              ||||||||||||||||||||||||||||||||||||||||||||||||||||||| |
Sbjct: 285 ---atacataatataaaatgattcaatttataagagtggggttttaaatacaagttttsg 229

                                                                       
Query: 125 cgagaccatgaccaaagatcaggtccgctaaaaatacggtaatgatccttccgcaggttc 184
           ||||||||||| ||||||||||||||||||||||| ||||||||||||||||||||||||
Sbjct: 228 cgagaccatgatcaaagatcaggtccgctaaaaat-cggtaatgatccttccgcaggttc 170

                                            
Query: 185 acctacggaaaccttgttacgacttttacttcc 217
           ||||||||||||||||||| |||||||||||||
Sbjct: 169 acctacggaaaccttgttangacttttacttcc 137


>gi|253683049|emb|FM865557.1| Glomus sp. Att1192-44 18S rRNA gene (partial), ITS1, 5.8S rRNA
           gene, ITS2 and 28S rRNA gene (partial), isolate
           Att1192-44, clone pHS059-7
          Length = 1476

 Score =  343 bits (173), Expect = 3e-91
 Identities = 205/213 (96%), Gaps = 7/213 (3%)
 Strand = Plus / Minus

                                                                       
Query: 5   cgttcttcatcgatgcgagagccaagagatccgttgttgaaagtgatctttatttattat 64
           ||||||||||||||||||||||||||||||||||||||||||||||||||||||||||||
Sbjct: 342 cgttcttcatcgatgcgagagccaagagatccgttgttgaaagtgatctttatttattat 283

                                                                       
Query: 65  tatatacataatataaaatgattcaatttataagagtggggttttaaatacaagttttcg 124
              |||||||   |||||||||||||||||||||||||||||||||||||||||||||||
Sbjct: 282 ---atacata---taaaatgattcaatttataagagtggggttttaaatacaagttttcg 229

                                                                       
Query: 125 cgagaccatgaccaaagatcaggtccgctaaaaatacggtaatgatccttccgcaggttc 184
           ||||||||||| ||||||||||||||||||||||| ||||||||||||||||||||||||
Sbjct: 228 cgagaccatgatcaaagatcaggtccgctaaaaat-cggtaatgatccttccgcaggttc 170

                                            
Query: 185 acctacggaaaccttgttacgacttttacttcc 217
           |||||||||||||||||||||||||||||||||
Sbjct: 169 acctacggaaaccttgttacgacttttacttcc 137


>gi|253683048|emb|FM865556.1| Glomus sp. Att1192-44 18S rRNA gene (partial), ITS1, 5.8S rRNA
           gene, ITS2 and 28S rRNA gene (partial), isolate
           Att1192-44, clone pHS059-47
          Length = 1476

 Score =  343 bits (173), Expect = 3e-91
 Identities = 205/213 (96%), Gaps = 7/213 (3%)
 Strand = Plus / Minus

                                                                       
Query: 5   cgttcttcatcgatgcgagagccaagagatccgttgttgaaagtgatctttatttattat 64
           ||||||||||||||||||||||||||||||||||||||||||||||||||||||||||||
Sbjct: 342 cgttcttcatcgatgcgagagccaagagatccgttgttgaaagtgatctttatttattat 283

                                                                       
Query: 65  tatatacataatataaaatgattcaatttataagagtggggttttaaatacaagttttcg 124
              |||||||   |||||||||||||||||||||||||||||||||||||||||||||||
Sbjct: 282 ---atacata---taaaatgattcaatttataagagtggggttttaaatacaagttttcg 229

                                                                       
Query: 125 cgagaccatgaccaaagatcaggtccgctaaaaatacggtaatgatccttccgcaggttc 184
           ||||||||||| ||||||||||||||||||||||| ||||||||||||||||||||||||
Sbjct: 228 cgagaccatgatcaaagatcaggtccgctaaaaat-cggtaatgatccttccgcaggttc 170

                                            
Query: 185 acctacggaaaccttgttacgacttttacttcc 217
           |||||||||||||||||||||||||||||||||
Sbjct: 169 acctacggaaaccttgttacgacttttacttcc 137


>gi|253683046|emb|FM865554.1| Glomus sp. Att1192-44 18S rRNA gene (partial), ITS1, 5.8S rRNA
           gene, ITS2 and 28S rRNA gene (partial), isolate
           Att1192-44, clone pHS059-2
          Length = 1477

 Score =  343 bits (173), Expect = 3e-91
 Identities = 205/213 (96%), Gaps = 7/213 (3%)
 Strand = Plus / Minus

                                                                       
Query: 5   cgttcttcatcgatgcgagagccaagagatccgttgttgaaagtgatctttatttattat 64
           ||||||||||||||||||||||||||||||||||||||||||||||||||||||||||||
Sbjct: 342 cgttcttcatcgatgcgagagccaagagatccgttgttgaaagtgatctttatttattat 283

                                                                       
Query: 65  tatatacataatataaaatgattcaatttataagagtggggttttaaatacaagttttcg 124
              |||||||   |||||||||||||||||||||||||||||||||||||||||||||||
Sbjct: 282 ---atacata---taaaatgattcaatttataagagtggggttttaaatacaagttttcg 229

                                                                       
Query: 125 cgagaccatgaccaaagatcaggtccgctaaaaatacggtaatgatccttccgcaggttc 184
           ||||||||||| ||||||||||||||||||||||| ||||||||||||||||||||||||
Sbjct: 228 cgagaccatgatcaaagatcaggtccgctaaaaat-cggtaatgatccttccgcaggttc 170

                                            
Query: 185 acctacggaaaccttgttacgacttttacttcc 217
           |||||||||||||||||||||||||||||||||
Sbjct: 169 acctacggaaaccttgttacgacttttacttcc 137


>gi|253683045|emb|FM865553.1| Glomus sp. Att1192-44 18S rRNA gene (partial), ITS1, 5.8S rRNA
           gene, ITS2 and 28S rRNA gene (partial), isolate
           Att1192-44, clone pHS059-23
          Length = 1478

 Score =  343 bits (173), Expect = 3e-91
 Identities = 205/213 (96%), Gaps = 7/213 (3%)
 Strand = Plus / Minus

                                                                       
Query: 5   cgttcttcatcgatgcgagagccaagagatccgttgttgaaagtgatctttatttattat 64
           ||||||||||||||||||||||||||||||||||||||||||||||||||||||||||||
Sbjct: 342 cgttcttcatcgatgcgagagccaagagatccgttgttgaaagtgatctttatttattat 283

                                                                       
Query: 65  tatatacataatataaaatgattcaatttataagagtggggttttaaatacaagttttcg 124
              |||||||   |||||||||||||||||||||||||||||||||||||||||||||||
Sbjct: 282 ---atacata---taaaatgattcaatttataagagtggggttttaaatacaagttttcg 229

                                                                       
Query: 125 cgagaccatgaccaaagatcaggtccgctaaaaatacggtaatgatccttccgcaggttc 184
           ||||||||||| ||||||||||||||||||||||| ||||||||||||||||||||||||
Sbjct: 228 cgagaccatgatcaaagatcaggtccgctaaaaat-cggtaatgatccttccgcaggttc 170

                                            
Query: 185 acctacggaaaccttgttacgacttttacttcc 217
           |||||||||||||||||||||||||||||||||
Sbjct: 169 acctacggaaaccttgttacgacttttacttcc 137


>gi|253683042|emb|FM865550.1| Glomus sp. Att1192-44 18S rRNA gene (partial), ITS1, 5.8S rRNA
           gene, ITS2 and 28S rRNA gene (partial), isolate
           Att1192-44, clone pHS059-1
          Length = 1475

 Score =  343 bits (173), Expect = 3e-91
 Identities = 205/213 (96%), Gaps = 7/213 (3%)
 Strand = Plus / Minus

                                                                       
Query: 5   cgttcttcatcgatgcgagagccaagagatccgttgttgaaagtgatctttatttattat 64
           ||||||||||||||||||||||||||||||||||||||||||||||||||||||||||||
Sbjct: 342 cgttcttcatcgatgcgagagccaagagatccgttgttgaaagtgatctttatttattat 283

                                                                       
Query: 65  tatatacataatataaaatgattcaatttataagagtggggttttaaatacaagttttcg 124
              |||||||   |||||||||||||||||||||||||||||||||||||||||||||||
Sbjct: 282 ---atacata---taaaatgattcaatttataagagtggggttttaaatacaagttttcg 229

                                                                       
Query: 125 cgagaccatgaccaaagatcaggtccgctaaaaatacggtaatgatccttccgcaggttc 184
           ||||||||||| ||||||||||||||||||||||| ||||||||||||||||||||||||
Sbjct: 228 cgagaccatgatcaaagatcaggtccgctaaaaat-cggtaatgatccttccgcaggttc 170

                                            
Query: 185 acctacggaaaccttgttacgacttttacttcc 217
           |||||||||||||||||||||||||||||||||
Sbjct: 169 acctacggaaaccttgttacgacttttacttcc 137


>gi|48975849|emb|AJ567737.1| Glomus intraradices 18S rRNA gene (partial), ITS1, 5.8S rRNA gene,
           ITS2 and 28S rRNA gene (partial), clone v41.3
          Length = 591

 Score =  343 bits (173), Expect = 3e-91
 Identities = 209/216 (96%), Gaps = 5/216 (2%)
 Strand = Plus / Minus

                                                                       
Query: 5   cgttcttcatcgatgcgagagccaa-gagatccgttgttgaaagtgatcttta--tttat 61
           ||||||||||||||||||||||||| ||||||||||||||||||||||||||   |||||
Sbjct: 214 cgttcttcatcgatgcgagagccaaagagatccgttgttgaaagtgatcttttattttat 155

                                                                       
Query: 62  tattatatacataatataaaatgattcaatttataagagtggggttttaaatacaagttt 121
           ||||||||||||||||||||||||||||||||||||||||||||||||||||||||||||
Sbjct: 154 tattatatacataatataaaatgattcaatttataagagtggggttttaaatacaagttt 95

                                                                       
Query: 122 tcgcgagaccatgaccaaagatcaggtccgctaaaaatacggtaatgatccttccgcagg 181
           |||||||||||||||||||||||||||||||||||||| | |||||||||||||||||||
Sbjct: 94  tcgcgagaccatgaccaaagatcaggtccgctaaaaat-cagtaatgatccttccgcagg 36

                                               
Query: 182 ttcacctacggaaaccttgttacgacttttacttcc 217
           |||| |||||||||||||||||||||||||||||||
Sbjct: 35  ttca-ctacggaaaccttgttacgacttttacttcc 1


>gi|209730165|emb|AM980847.1| Glomus intraradices 18S rRNA gene (partial), ITS1, 5.8S rRNA gene
           and ITS2, clone C12.1d_2
          Length = 820

 Score =  341 bits (172), Expect = 1e-90
 Identities = 206/214 (96%), Gaps = 5/214 (2%)
 Strand = Plus / Minus

                                                                       
Query: 5   cgttcttcatcgatgcgagagccaagagatccgttgttgaaagtgatctttatttattat 64
           |||||||||||||||||||||||||||||||||||||||||||||||||||||| |||||
Sbjct: 532 cgttcttcatcgatgcgagagccaagagatccgttgttgaaagtgatctttattaattat 473

                                                                       
Query: 65  tatatacataatataaaatga-ttcaatttataagagtggggttttaaatacaagttttc 123
           ||||||||||   |||||||  ||||||||||||||||||||||||||||||||||||||
Sbjct: 472 tatatacata---taaaatgggttcaatttataagagtggggttttaaatacaagttttc 416

                                                                       
Query: 124 gcgagaccatgaccaaagatcaggtccgctaaaaatacggtaatgatccttccgcaggtt 183
           |||||||||||| ||||||||||||||||||||||| |||||||||||||||||||||||
Sbjct: 415 gcgagaccatgatcaaagatcaggtccgctaaaaat-cggtaatgatccttccgcaggtt 357

                                             
Query: 184 cacctacggaaaccttgttacgacttttacttcc 217
           ||||||||||||||||||||||||||||||||||
Sbjct: 356 cacctacggaaaccttgttacgacttttacttcc 323


>gi|161158760|emb|AM497783.1| Uncultured Glomus 18S rRNA gene (partial), ITS1, 5.8S rRNA gene and
           ITS2, clone 692-58
          Length = 823

 Score =  339 bits (171), Expect = 4e-90
 Identities = 204/213 (95%), Gaps = 4/213 (1%)
 Strand = Plus / Minus

                                                                       
Query: 5   cgttcttcatcgatgcgagagccaagagatccgttgttgaaagtgatctttatttattat 64
           ||||||||||||||||||||||||||||||||||||||||||||||||||||||||||||
Sbjct: 532 cgttcttcatcgatgcgagagccaagagatccgttgttgaaagtgatctttatttattat 473

                                                                       
Query: 65  tatatacataatataaaatgattcaatttataagagtggggttttaaatacaagttttcg 124
              |||||||||||||||||||| |||||||||||| ||||| ||||||||  |||||||
Sbjct: 472 ---atacataatataaaatgatttaatttataagagcggggtcttaaatactggttttcg 416

                                                                       
Query: 125 cgagaccatgaccaaagatcaggtccgctaaaaatacggtaatgatccttccgcaggttc 184
           ||||||||||||||||||||||||||||||||||| ||||||||||||||||||||||||
Sbjct: 415 cgagaccatgaccaaagatcaggtccgctaaaaat-cggtaatgatccttccgcaggttc 357

                                            
Query: 185 acctacggaaaccttgttacgacttttacttcc 217
           |||||||||||||||||||||||||||||||||
Sbjct: 356 acctacggaaaccttgttacgacttttacttcc 324


>gi|161158701|emb|AM495150.1| Uncultured Glomus partial 18S rRNA gene, ITS1 and partial 5.8S rRNA
           gene, clone 1292-47
          Length = 605

 Score =  339 bits (171), Expect = 4e-90
 Identities = 206/213 (96%), Gaps = 6/213 (2%)
 Strand = Plus / Minus

                                                                       
Query: 5   cgttcttcatcgatgcgagagccaagagatccgttgttgaaagtgatctttatttattat 64
           ||||||||||||||||||||||||||||||||||||| ||||||||||||||||||||||
Sbjct: 557 cgttcttcatcgatgcgagagccaagagatccgttgt-gaaagtgatctttatttattat 499

                                                                       
Query: 65  tatatacataatataaaatgattcaatttataagagtggggttttaaatacaagttttcg 124
              ||||||||||||||||||||||||||||||||||||||||| |||||||||||||||
Sbjct: 498 ---atacataatataaaatgattcaatttataagagtggggttt-aaatacaagttttcg 443

                                                                       
Query: 125 cgagaccatgaccaaagatcaggtccgctaaaaatacggtaatgatccttccgcaggttc 184
           ||||||||||| ||||||||||||||||||||||| ||||||||||||||||||||||||
Sbjct: 442 cgagaccatgatcaaagatcaggtccgctaaaaat-cggtaatgatccttccgcaggttc 384

                                            
Query: 185 acctacggaaaccttgttacgacttttacttcc 217
           |||||||||||||||||||||||||||||||||
Sbjct: 383 acctacggaaaccttgttacgacttttacttcc 351


>gi|48975869|emb|AJ567761.1| Glomus intraradices 18S rRNA gene (partial), 5.8S rRNA gene, 28S
           rRNA gene (partial), ITS1 and ITS2, clone 1a31.1
          Length = 589

 Score =  339 bits (171), Expect = 4e-90
 Identities = 205/213 (96%), Gaps = 5/213 (2%)
 Strand = Plus / Minus

                                                                       
Query: 5   cgttcttcatcgatgcgagagccaagagatccgttgttgaaagtgatctttatttattat 64
           |||||||| |||||||||||||||||||||||||||||||||||||||||||||||||||
Sbjct: 208 cgttcttcctcgatgcgagagccaagagatccgttgttgaaagtgatctttatttattat 149

                                                                       
Query: 65  tatatacataatataaaatgattcaatttataagagtggggttttaaatacaagttttcg 124
              |||||||||||||| |||||||||||||||| |||||||||||||||||||||||||
Sbjct: 148 ---atacataatataaa-tgattcaatttataagggtggggttttaaatacaagttttcg 93

                                                                       
Query: 125 cgagaccatgaccaaagatcaggtccgctaaaaatacggtaatgatccttccgcaggttc 184
           |||||||||||||| |||||||||||||||||||| ||||||||||||||||||||||||
Sbjct: 92  cgagaccatgaccacagatcaggtccgctaaaaat-cggtaatgatccttccgcaggttc 34

                                            
Query: 185 acctacggaaaccttgttacgacttttacttcc 217
           |||||||||||||||||||||||||||||||||
Sbjct: 33  acctacggaaaccttgttacgacttttacttcc 1


>gi|48975881|emb|AJ567773.1| Glomus intraradices 18S rRNA gene (partial), 5.8S rRNA gene, 28S
           rRNA gene (partial), ITS1 and ITS2, clone 1v32.2
          Length = 586

 Score =  337 bits (170), Expect = 2e-89
 Identities = 202/211 (95%), Gaps = 5/211 (2%)
 Strand = Plus / Minus

                                                                       
Query: 5   cgttcttcatcgatgcgagagccaagagatccgttgttgaaagtgatctttatttattat 64
           ||||||||||||||||||||||||||||||||||||||||||||||||||||||||||||
Sbjct: 208 cgttcttcatcgatgcgagagccaagagatccgttgttgaaagtgatctttatttattat 149

                                                                       
Query: 65  tatatacataatataaaatgattcaatttataagagtggggttttaaatacaagttttcg 124
           ||    ||  ||| || |||||||||||||||||||||||||||||||||||||||||||
Sbjct: 148 ta----caatataaaacatgattcaatttataagagtggggttttaaatacaagttttcg 93

                                                                       
Query: 125 cgagaccatgaccaaagatcaggtccgctaaaaatacggtaatgatccttccgcaggttc 184
           ||||||||||||||||||||||||||||||||||| ||||||||||||||||||||||||
Sbjct: 92  cgagaccatgaccaaagatcaggtccgctaaaaat-cggtaatgatccttccgcaggttc 34

                                          
Query: 185 acctacggaaaccttgttacgacttttactt 215
           |||||||||||||||||||||||||||||||
Sbjct: 33  acctacggaaaccttgttacgacttttactt 3


>gi|48975871|emb|AJ567763.1| Glomus intraradices 18S rRNA gene (partial), 5.8S rRNA gene, 28S
           rRNA gene (partial), ITS1 and ITS2, clone 1a29.8
          Length = 584

 Score =  337 bits (170), Expect = 2e-89
 Identities = 207/217 (95%), Gaps = 8/217 (3%)
 Strand = Plus / Minus

                                                                       
Query: 5   cgttcttcatcgatgcgagagccaagagatccgttgttgaaagtgatctttatttattat 64
           ||||||||||||||||||||||||||||||||||||||||||||||||||||||||||||
Sbjct: 213 cgttcttcatcgatgcgagagccaagagatccgttgttgaaagtgatctttatttattat 154

                                                                       
Query: 65  tatatacataatataaaatgattcaatttataagagtggggttttaaatacaagttttcg 124
              |||||||||||||||||||||||||||||||||||||||||||||||||||||||||
Sbjct: 153 ---atacataatataaaatgattcaatttataagagtggggttttaaatacaagttttcg 97

                                                                       
Query: 125 cgagaccatgaccaaa----gatcaggtccgctaaaaatacggtaatgatccttccgcag 180
           ||||||||||||||||    |||||||| ||||||||||  |||||||||||||||||||
Sbjct: 96  cgagaccatgaccaaacaaggatcaggttcgctaaaaat-tggtaatgatccttccgcag 38

                                                
Query: 181 gttcacctacggaaaccttgttacgacttttacttcc 217
           |||||||||||||||||||||||||||||||||||||
Sbjct: 37  gttcacctacggaaaccttgttacgacttttacttcc 1


>gi|300086465|gb|HM162340.1| Uncultured Glomeromycota clone 925 18S ribosomal RNA gene, partial
           sequence; internal transcribed spacer 1, 5.8S ribosomal
           RNA gene, and internal transcribed spacer 2, complete
           sequence; and 28S ribosomal RNA gene, partial sequence
          Length = 595

 Score =  335 bits (169), Expect = 6e-89
 Identities = 204/213 (95%), Gaps = 7/213 (3%)
 Strand = Plus / Minus

                                                                       
Query: 5   cgttcttcatcgatgcgagagccaagagatccgttgttgaaagtgatctttatttattat 64
           ||||||||||||||||||||||||||||||||||||||||||||||||||||||    ||
Sbjct: 220 cgttcttcatcgatgcgagagccaagagatccgttgttgaaagtgatctttatt----at 165

                                                                       
Query: 65  tatatacataatataaaatgattcaatttataagagtggggttttaaatacaagttttcg 124
           |||| | ||||||  |||||||||||||||||||||||||||||||||||||||||||||
Sbjct: 164 tatacatataata--aaatgattcaatttataagagtggggttttaaatacaagttttcg 107

                                                                       
Query: 125 cgagaccatgaccaaagatcaggtccgctaaaaatacggtaatgatccttccgcaggttc 184
           ||||||||||||||||||||||||||||||||||| ||||||||||||||||||||||||
Sbjct: 106 cgagaccatgaccaaagatcaggtccgctaaaaat-cggtaatgatccttccgcaggttc 48

                                            
Query: 185 acctacggaaaccttgttacgacttttacttcc 217
           |||||||||||||||||||||||||||||||||
Sbjct: 47  acctacggaaaccttgttacgacttttacttcc 15


>gi|253683105|emb|FM865613.1| Glomus sp. Att1192-27 18S rRNA gene (partial), ITS1, 5.8S rRNA
           gene, ITS2 and 28S rRNA gene (partial), isolate
           Att1192-27, clone pMK041-23
          Length = 1778

 Score =  335 bits (169), Expect = 6e-89
 Identities = 204/213 (95%), Gaps = 7/213 (3%)
 Strand = Plus / Minus

                                                                       
Query: 5   cgttcttcatcgatgcgagagccaagagatccgttgttgaaagtgatctttatttattat 64
           ||||||||||||||||||||||||||||||||||||||||||||||||||||||||||||
Sbjct: 443 cgttcttcatcgatgcgagagccaagagatccgttgttgaaagtgatctttatttattat 384

                                                                       
Query: 65  tatatacataatataaaatgattcaatttataagagtggggttttaaatacaagttttcg 124
              |||||||   |||||||||||||||||||||||||||||||||||||||||||||| 
Sbjct: 383 ---atacata---taaaatgattcaatttataagagtggggttttaaatacaagttttca 330

                                                                       
Query: 125 cgagaccatgaccaaagatcaggtccgctaaaaatacggtaatgatccttccgcaggttc 184
           ||||||||||| ||||||||||||||||||||||| ||||||||||||||||||||||||
Sbjct: 329 cgagaccatgatcaaagatcaggtccgctaaaaat-cggtaatgatccttccgcaggttc 271

                                            
Query: 185 acctacggaaaccttgttacgacttttacttcc 217
           |||||||||||||||||||||||||||||||||
Sbjct: 270 acctacggaaaccttgttacgacttttacttcc 238


>gi|220061629|gb|FJ009595.1| Glomus intraradices clone 05 18S ribosomal RNA gene and internal
            transcribed spacer 1, partial sequence
          Length = 2044

 Score =  335 bits (169), Expect = 6e-89
 Identities = 204/213 (95%), Gaps = 7/213 (3%)
 Strand = Plus / Minus

                                                                        
Query: 5    cgttcttcatcgatgcgagagccaagagatccgttgttgaaagtgatctttatttattat 64
            ||||||||||||||||||||||||||||||||||||||||||||||||||| ||||||||
Sbjct: 1674 cgttcttcatcgatgcgagagccaagagatccgttgttgaaagtgatctttgtttattat 1615

                                                                        
Query: 65   tatatacataatataaaatgattcaatttataagagtggggttttaaatacaagttttcg 124
               |||||  ||||||||||||||||||||||||||||||||||||||||||||||||||
Sbjct: 1614 ---ataca--atataaaatgattcaatttataagagtggggttttaaatacaagttttcg 1560

                                                                        
Query: 125  cgagaccatgaccaaagatcaggtccgctaaaaatacggtaatgatccttccgcaggttc 184
            |||||||||||||||||||||||||||||||||   ||||||||||||||||||||||||
Sbjct: 1559 cgagaccatgaccaaagatcaggtccgctaaaa--tcggtaatgatccttccgcaggttc 1502

                                             
Query: 185  acctacggaaaccttgttacgacttttacttcc 217
            |||||||||||||||||||||||||||||||||
Sbjct: 1501 acctacggaaaccttgttacgacttttacttcc 1469


>gi|210971868|emb|AM942452.1| Uncultured Glomus 18S rRNA gene (partial), ITS1, 5.8S rRNA gene and
           ITS2, clone SA53
          Length = 811

 Score =  335 bits (169), Expect = 6e-89
 Identities = 201/209 (96%), Gaps = 7/209 (3%)
 Strand = Plus / Minus

                                                                       
Query: 9   cttcatcgatgcgagagccaagagatccgttgttgaaagtgatctttatttattattata 68
           ||||||||||||||||||||||||||||||||||||||||||||||||||||||||   |
Sbjct: 517 cttcatcgatgcgagagccaagagatccgttgttgaaagtgatctttatttattat---a 461

                                                                       
Query: 69  tacataatataaaatgattcaatttataagagtggggttttaaatacaagttttcgcgag 128
           ||||||   |||||||||||||||||||||||||||||||||||||||||||||||||||
Sbjct: 460 tacata---taaaatgattcaatttataagagtggggttttaaatacaagttttcgcgag 404

                                                                       
Query: 129 accatgaccaaagatcaggtccgctaaaaatacggtaatgatccttccgcaggttcacct 188
           ||||||| ||||||||||||||||||||||| ||||||||||||||||||||||||||||
Sbjct: 403 accatgatcaaagatcaggtccgctaaaaat-cggtaatgatccttccgcaggttcacct 345

                                        
Query: 189 acggaaaccttgttacgacttttacttcc 217
           |||||||||||||||||||||||||||||
Sbjct: 344 acggaaaccttgttacgacttttacttcc 316


>gi|48975872|emb|AJ567764.1| Glomus intraradices 18S rRNA gene (partial), 5.8S rRNA gene, 28S
           rRNA gene (partial), ITS1 and ITS2, clone 1a30.3
          Length = 587

 Score =  335 bits (169), Expect = 6e-89
 Identities = 204/213 (95%), Gaps = 7/213 (3%)
 Strand = Plus / Minus

                                                                       
Query: 5   cgttcttcatcgatgcgagagccaagagatccgttgttgaaagtgatctttatttattat 64
           ||||||||||||||||||||||||||||||||||||||||||||||||||||||||||||
Sbjct: 206 cgttcttcatcgatgcgagagccaagagatccgttgttgaaagtgatctttatttattat 147

                                                                       
Query: 65  tatatacataatataaaatgattcaatttataagagtggggttttaaatacaagttttcg 124
              |||||||   |||||||||||||||||||||||||||||||||||||||||||||||
Sbjct: 146 ---atacata---taaaatgattcaatttataagagtggggttttaaatacaagttttcg 93

                                                                       
Query: 125 cgagaccatgaccaaagatcaggtccgctaaaaatacggtaatgatccttccgcaggttc 184
           ||||||||||| |||| |||||||||||||||||| ||||||||||||||||||||||||
Sbjct: 92  cgagaccatgatcaaaaatcaggtccgctaaaaat-cggtaatgatccttccgcaggttc 34

                                            
Query: 185 acctacggaaaccttgttacgacttttacttcc 217
           |||||||||||||||||||||||||||||||||
Sbjct: 33  acctacggaaaccttgttacgacttttacttcc 1


>gi|48975850|emb|AJ567738.1| Glomus intraradices 18S rRNA gene (partial), ITS1, 5.8S rRNA gene,
           ITS2 and 28S rRNA gene (partial), clone v48c4
          Length = 590

 Score =  333 bits (168), Expect = 2e-88
 Identities = 206/216 (95%), Gaps = 7/216 (3%)
 Strand = Plus / Minus

                                                                       
Query: 5   cgttcttcatcgatgcgagagccaagagatccgttgttgaaagtgatctttatttattat 64
           |||||||||||||||||||||||||||||||||||||||| |||||||||||||||||||
Sbjct: 212 cgttcttcatcgatgcgagagccaagagatccgttgttgagagtgatctttatttattat 153

                                                                       
Query: 65  tatatacataatataaaat---gattcaatttataagagtggggttttaaatacaagttt 121
              ||||||||| ||||||   |||||||||||||||| |||||||||||||||||||||
Sbjct: 152 ---atacataatgtaaaataatgattcaatttataagaatggggttttaaatacaagttt 96

                                                                       
Query: 122 tcgcgagaccatgaccaaagatcaggtccgctaaaaatacggtaatgatccttccgcagg 181
           |||||||||||||||||||||||||||||||||||||| |||||||||||||||||||||
Sbjct: 95  tcgcgagaccatgaccaaagatcaggtccgctaaaaat-cggtaatgatccttccgcagg 37

                                               
Query: 182 ttcacctacggaaaccttgttacgacttttacttcc 217
           ||||||||||||||||||||||||||||||||||||
Sbjct: 36  ttcacctacggaaaccttgttacgacttttacttcc 1


>gi|226932055|gb|FJ782462.1| Uncultured fungus clone Singleton_(359-1898_3543) 18S ribosomal RNA
           gene, partial sequence; internal transcribed spacer 1,
           complete sequence; and 5.8S ribosomal RNA gene, partial
           sequence
          Length = 224

 Score =  329 bits (166), Expect = 4e-87
 Identities = 206/217 (94%), Gaps = 7/217 (3%)
 Strand = Plus / Minus

                                                                       
Query: 1   gctgcgttcttcatcgatgcgagagccaagagatccgttgttgaaagtgatctttattta 60
           ||||||||||||||||||||||||||||||||||||||||||||||||||||||||||||
Sbjct: 224 gctgcgttcttcatcgatgcgagagccaagagatccgttgttgaaagtgatctttattta 165

                                                                       
Query: 61  ttattatatacataatataaaatgattcaatttataagagtggggttttaaatacaagtt 120
           ||||   |||||  ||||||||||||||||||||||||||||||||||||||||||||||
Sbjct: 164 ttat---ataca--atataaaatgattcaatttataagagtggggttttaaatacaagtt 110

                                                                       
Query: 121 ttcgcgagaccatgaccaaagatcaggtccgctaaaaatacggtaatgatccttccgcag 180
           ||||||||||||||| || |||||||||||| |||||   ||||||||||||||||||||
Sbjct: 109 ttcgcgagaccatgatcagagatcaggtccgntaaaat--cggtaatgatccttccgcag 52

                                                
Query: 181 gttcacctacggaaaccttgttacgacttttacttcc 217
           |||||||||||||||||||||||||||||||||||||
Sbjct: 51  gttcacctacggaaaccttgttacgacttttacttcc 15


>gi|220061652|gb|FJ009618.1| Glomus irregulare clone 14 18S ribosomal RNA gene and internal
            transcribed spacer 1, partial sequence
          Length = 2044

 Score =  329 bits (166), Expect = 4e-87
 Identities = 203/213 (95%), Gaps = 8/213 (3%)
 Strand = Plus / Minus

                                                                        
Query: 5    cgttcttcatcgatgcgagagccaagagatccgttgttgaaagtgatctttatttattat 64
            ||||||||||||||||||||||||||||||||||||||||||||||||||||||||||||
Sbjct: 1673 cgttcttcatcgatgcgagagccaagagatccgttgttgaaagtgatctttatttattat 1614

                                                                        
Query: 65   tatatacataatataaaatgattcaatttataagagtggggttttaaatacaagttttcg 124
               |||||||   |||||||||||||||||||||||||||||||||||||||||||||||
Sbjct: 1613 ---atacata---taaaatgattcaatttataagagtggggttttaaatacaagttttcg 1560

                                                                        
Query: 125  cgagaccatgaccaaagatcaggtccgctaaaaatacggtaatgatccttccgcaggttc 184
            ||||||||||| |||||||||||||||||||||   ||||||||||||||||||||||||
Sbjct: 1559 cgagaccatgatcaaagatcaggtccgctaaaa--tcggtaatgatccttccgcaggttc 1502

                                             
Query: 185  acctacggaaaccttgttacgacttttacttcc 217
            |||||||||||||||||||||||||||||||||
Sbjct: 1501 acctacggaaaccttgttacgacttttacttcc 1469


BLASTN 2.2.17 [Aug-26-2007]


Reference: Altschul, Stephen F., Thomas L. Madden, Alejandro A. Schaffer, 
Jinghui Zhang, Zheng Zhang, Webb Miller, and David J. Lipman (1997), 
"Gapped BLAST and PSI-BLAST: a new generation of protein database search
programs",  Nucleic Acids Res. 25:3389-3402.

Query= S1|FCQD7IX01BOZ3H|290|T_TTCTCG|FPY(7-26)|RPY(243-
264)|rT_CGAGAA|AL|GTB|D_9_|258|C5|
         (258 letters)

Database: nr.nal 
           12,487,851 sequences; 32,255,764,854 total letters

Searching..................................................done


                                                                 Score    E
Sequences producing significant alignments:                      (bits) Value

gi|167888629|gb|EU326165.1| Inocybe ochroalba isolate 254 18S ri...   381   e-102
gi|167888628|gb|EU326164.1| Uncultured ectomycorrhiza (Xylariace...   381   e-102
gi|212379173|gb|FJ237226.1| Uncultured fungus clone MBS43-3 18S ...   309   4e-81
gi|187961892|gb|EU516970.1| Uncultured fungus clone IIN2-12 18S ...   303   3e-79
gi|157367916|gb|EF635769.1| Uncultured Phyllachoraceae clone IIP...   299   4e-78
gi|187961817|gb|EU516895.1| Uncultured fungus clone IVS4-11 18S ...   260   4e-66
gi|171705201|gb|EU563602.1| Fungal sp. 229c2h 18S ribosomal RNA ...   212   8e-52
gi|187961612|gb|EU516690.1| Uncultured fungus clone IIP4-27 18S ...   198   1e-47
gi|227344930|gb|FJ882010.1| Uncultured endophytic fungus clone R...   192   7e-46
gi|226932130|gb|FJ782537.1| Uncultured fungus clone Singleton_(3...   192   7e-46
gi|226926440|gb|FJ776847.1| Uncultured fungus clone Contig830-12...   192   7e-46
gi|226926086|gb|FJ776493.1| Uncultured fungus clone Contig476-10...   192   7e-46
gi|226932309|gb|FJ782716.1| Uncultured fungus clone Singleton_(3...   186   4e-44
gi|226931042|gb|FJ781449.1| Uncultured fungus clone Singleton_(2...   186   4e-44
gi|299810500|gb|HM141062.1| Uncultured Ascomycota isolate 790 in...   182   7e-43
gi|224971688|gb|FJ759234.1| Uncultured fungus clone Singleton_31...   176   4e-41
gi|284520066|gb|GU056014.1| Uncultured Xylariales isolate 237 18...   167   4e-38
gi|226442130|gb|FJ210536.1| Xylaria sp. JJP-2009a isolate 56894-...   163   6e-37
gi|20531700|gb|AF502893.1| Leaf litter ascomycete strain its412 ...   155   2e-34
gi|20531654|gb|AF502847.1| Leaf litter ascomycete strain its339 ...   155   2e-34
gi|157062768|gb|EU040223.1| Phlogicylindrium eucalyptorum strain...   153   6e-34
gi|224974376|gb|FJ761922.1| Uncultured fungus clone Singleton_53...   151   2e-33
gi|259102657|gb|GQ515545.1| Uncultured fungus clone Unisequence#...   149   9e-33
gi|224971366|gb|FJ758912.1| Uncultured fungus clone Singleton_16...   149   9e-33
gi|298402974|gb|GU934590.1| Xylaria sp. 851 18S ribosomal RNA ge...   147   4e-32
gi|258578862|gb|GQ303287.1| Polyscytalum algarvense culture-coll...   147   4e-32
gi|212276767|gb|FJ025347.1| Fungal endophyte sp. E2-1111 18S rib...   147   4e-32
gi|20531706|gb|AF502899.1| Leaf litter ascomycete strain its419 ...   147   4e-32
gi|259092053|gb|GQ523759.1| Uncultured fungus clone Unisequence#...   145   1e-31
gi|259091657|gb|GQ523363.1| Uncultured fungus clone Unisequence#...   143   6e-31
gi|224971645|gb|FJ759191.1| Uncultured fungus clone Singleton_16...   143   6e-31
gi|223006446|gb|FJ613078.1| Fungal sp. ARIZ B493 18S ribosomal R...   143   6e-31
gi|223006153|gb|FJ612785.1| Fungal sp. ARIZ L348 18S ribosomal R...   143   6e-31
gi|189909454|gb|EU552126.1| Eutypa consobrina culture-collection...   143   6e-31
gi|94383967|emb|AM260863.1| Uncultured fungus 18S rRNA gene (par...   143   6e-31
gi|94383922|emb|AM260818.1| Uncultured fungus 18S rRNA gene (par...   143   6e-31
gi|94383909|emb|AM260805.1| Uncultured fungus 18S rRNA gene (par...   143   6e-31
gi|262035029|gb|GU062295.1| Diatrypella pulvinata isolate I324 1...   141   2e-30
gi|259107748|gb|GQ511226.1| Uncultured fungus clone OTU#2978-40-...   141   2e-30
gi|259106950|gb|GQ510428.1| Uncultured fungus clone OTU#2178-50-...   141   2e-30
gi|259105536|gb|GQ509014.1| Uncultured fungus clone OTU#761-40-3...   141   2e-30
gi|259100877|gb|GQ513765.1| Uncultured fungus clone Unisequence#...   141   2e-30
gi|259099469|gb|GQ521767.1| Uncultured fungus clone Unisequence#...   141   2e-30
gi|224969431|gb|FJ756977.1| Uncultured fungus clone Contig28-30-...   141   2e-30
gi|223006445|gb|FJ613077.1| Fungal sp. ARIZ B492 18S ribosomal R...   141   2e-30
gi|223006330|gb|FJ612962.1| Fungal sp. ARIZ B225 18S ribosomal R...   141   2e-30
gi|217331388|gb|FJ466726.1| Fungal endophyte sp. UFMGCB_899 18S ...   141   2e-30
gi|210137246|gb|FJ349609.1| Sporidesmium knawiae 18S ribosomal R...   141   2e-30
gi|187939459|gb|EU686172.1| Fungal endophyte sp. ECD-2008 isolat...   141   2e-30
gi|187939435|gb|EU686148.1| Fungal endophyte sp. ECD-2008 isolat...   141   2e-30

>gi|167888629|gb|EU326165.1| Inocybe ochroalba isolate 254 18S ribosomal RNA gene, partial
           sequence; internal transcribed spacer 1, 5.8S ribosomal
           RNA gene, and internal transcribed spacer 2, complete
           sequence; and 28S ribosomal RNA gene, partial sequence
          Length = 646

 Score =  381 bits (192), Expect = e-102
 Identities = 213/221 (96%), Gaps = 1/221 (0%)
 Strand = Plus / Minus

                                                                       
Query: 1   gctgcgttcttcatcgatgccagaaccaagagatccgttgttgaaagtttttaacttatt 60
           ||||||||||||||||||||||||||||||||||||||||||||||||||| ||||||||
Sbjct: 229 gctgcgttcttcatcgatgccagaaccaagagatccgttgttgaaagtttt-aacttatt 171

                                                                       
Query: 61  tgnnnnnnnactcagagatacagagataaaagagtttggtagtccttcggcggtcactcc 120
           ||       |||||||||||||||||||||||||||||||||||||||||||||||||||
Sbjct: 170 tgtttttttactcagagatacagagataaaagagtttggtagtccttcggcggtcactcc 111

                                                                       
Query: 121 ccggtaactacagggtagctatagggtaggcccgccgaggcaacaggtatgttcacatgg 180
           ||||||||||||||||||||||||||||||||||||||||||||||||||||||||||||
Sbjct: 110 ccggtaactacagggtagctatagggtaggcccgccgaggcaacaggtatgttcacatgg 51

                                                    
Query: 181 gttttagggagttttacaactctataatgatccctccgctg 221
           |||||||||||||||||||||||||||||||||||||||||
Sbjct: 50  gttttagggagttttacaactctataatgatccctccgctg 10


>gi|167888628|gb|EU326164.1| Uncultured ectomycorrhiza (Xylariaceae) isolate 243 18S ribosomal
           RNA gene, partial sequence; internal transcribed spacer
           1, 5.8S ribosomal RNA gene, and internal transcribed
           spacer 2, complete sequence; and 28S ribosomal RNA gene,
           partial sequence
          Length = 646

 Score =  381 bits (192), Expect = e-102
 Identities = 213/221 (96%), Gaps = 1/221 (0%)
 Strand = Plus / Minus

                                                                       
Query: 1   gctgcgttcttcatcgatgccagaaccaagagatccgttgttgaaagtttttaacttatt 60
           ||||||||||||||||||||||||||||||||||||||||||||||||||| ||||||||
Sbjct: 229 gctgcgttcttcatcgatgccagaaccaagagatccgttgttgaaagtttt-aacttatt 171

                                                                       
Query: 61  tgnnnnnnnactcagagatacagagataaaagagtttggtagtccttcggcggtcactcc 120
           ||       |||||||||||||||||||||||||||||||||||||||||||||||||||
Sbjct: 170 tgtttttttactcagagatacagagataaaagagtttggtagtccttcggcggtcactcc 111

                                                                       
Query: 121 ccggtaactacagggtagctatagggtaggcccgccgaggcaacaggtatgttcacatgg 180
           ||||||||||||||||||||||||||||||||||||||||||||||||||||||||||||
Sbjct: 110 ccggtaactacagggtagctatagggtaggcccgccgaggcaacaggtatgttcacatgg 51

                                                    
Query: 181 gttttagggagttttacaactctataatgatccctccgctg 221
           |||||||||||||||||||||||||||||||||||||||||
Sbjct: 50  gttttagggagttttacaactctataatgatccctccgctg 10


>gi|212379173|gb|FJ237226.1| Uncultured fungus clone MBS43-3 18S ribosomal RNA, internal
           transcribed spacer 1, 5.8S ribosomal RNA, internal
           transcribed spacer 2, and 28S ribosomal RNA gene, region
          Length = 610

 Score =  309 bits (156), Expect = 4e-81
 Identities = 184/193 (95%), Gaps = 2/193 (1%)
 Strand = Plus / Minus

                                                                       
Query: 1   gctgcgttcttcatcgatgccagaaccaagagatccgttgttgaaagtttttaacttatt 60
           ||||||||||||||||||||||||||||||||||||||||||||||||||| ||||||||
Sbjct: 194 gctgcgttcttcatcgatgccagaaccaagagatccgttgttgaaagtttt-aacttatt 136

                                                                       
Query: 61  tgnnnnnnnactcagagatacagagataaaagagtttggtagtccttcggcggtcactcc 120
           ||       |||||||||||||||||||||||||||||||||||||||||||||||||||
Sbjct: 135 tgtttttttactcagagatacagagataaaagagtttggtagtccttcggcggtcactcc 76

                                                                       
Query: 121 ccggtaactacagggtagctatagggtaggcccgccgaggcaacaggtatgttcacatgg 180
           ||||||||||||||||||||||||||||||||||||||||||||||||||||||||||||
Sbjct: 75  ccggtaactacagggtagctatagggtaggcccgccgaggcaacaggtatgttcacatgg 16

                        
Query: 181 gttttagggagtt 193
           | |||||||||||
Sbjct: 15  g-tttagggagtt 4


>gi|187961892|gb|EU516970.1| Uncultured fungus clone IIN2-12 18S ribosomal RNA gene, partial
           sequence; internal transcribed spacer 1, 5.8S ribosomal
           RNA gene, and internal transcribed spacer 2, complete
           sequence; and 28S ribosomal RNA gene, partial sequence
          Length = 838

 Score =  303 bits (153), Expect = 3e-79
 Identities = 174/182 (95%), Gaps = 1/182 (0%)
 Strand = Plus / Minus

                                                                       
Query: 1   gctgcgttcttcatcgatgccagaaccaagagatccgttgttgaaagtttttaacttatt 60
           ||||||||||||||||||||||||||||||||||||||||||||||||||| ||||||||
Sbjct: 181 gctgcgttcttcatcgatgccagaaccaagagatccgttgttgaaagtttt-aacttatt 123

                                                                       
Query: 61  tgnnnnnnnactcagagatacagagataaaagagtttggtagtccttcggcggtcactcc 120
           ||       |||||||||||||||||||||||||||||||||||||||||||||||||||
Sbjct: 122 tgtttttttactcagagatacagagataaaagagtttggtagtccttcggcggtcactcc 63

                                                                       
Query: 121 ccggtaactacagggtagctatagggtaggcccgccgaggcaacaggtatgttcacatgg 180
           ||||||||||||||||||||||||||||||||||||||||||||||||||||||||||||
Sbjct: 62  ccggtaactacagggtagctatagggtaggcccgccgaggcaacaggtatgttcacatgg 3

             
Query: 181 gt 182
           ||
Sbjct: 2   gt 1


>gi|157367916|gb|EF635769.1| Uncultured Phyllachoraceae clone IIP1ab31 18S ribosomal RNA gene,
           partial sequence; internal transcribed spacer 1, 5.8S
           ribosomal RNA gene, and internal transcribed spacer 2,
           complete sequence; and 28S ribosomal RNA gene, partial
           sequence
          Length = 508

 Score =  299 bits (151), Expect = 4e-78
 Identities = 172/180 (95%), Gaps = 1/180 (0%)
 Strand = Plus / Minus

                                                                       
Query: 1   gctgcgttcttcatcgatgccagaaccaagagatccgttgttgaaagtttttaacttatt 60
           ||||||||||||||||||||||||||||||||||||||||||||||||||| ||||||||
Sbjct: 179 gctgcgttcttcatcgatgccagaaccaagagatccgttgttgaaagtttt-aacttatt 121

                                                                       
Query: 61  tgnnnnnnnactcagagatacagagataaaagagtttggtagtccttcggcggtcactcc 120
           ||       |||||||||||||||||||||||||||||||||||||||||||||||||||
Sbjct: 120 tgtttttttactcagagatacagagataaaagagtttggtagtccttcggcggtcactcc 61

                                                                       
Query: 121 ccggtaactacagggtagctatagggtaggcccgccgaggcaacaggtatgttcacatgg 180
           ||||||||||||||||||||||||||||||||||||||||||||||||||||||||||||
Sbjct: 60  ccggtaactacagggtagctatagggtaggcccgccgaggcaacaggtatgttcacatgg 1


>gi|187961817|gb|EU516895.1| Uncultured fungus clone IVS4-11 18S ribosomal RNA gene, partial
           sequence; internal transcribed spacer 1, 5.8S ribosomal
           RNA gene, and internal transcribed spacer 2, complete
           sequence; and 28S ribosomal RNA gene, partial sequence
          Length = 497

 Score =  260 bits (131), Expect = 4e-66
 Identities = 164/176 (93%), Gaps = 1/176 (0%)
 Strand = Plus / Minus

                                                                       
Query: 1   gctgcgttcttcatcgatgccagaaccaagagatccgttgttgaaagtttttaacttatt 60
           |||| |||||||||||||||||||||||||||||||||||||||||||||| ||||||||
Sbjct: 175 gctgtgttcttcatcgatgccagaaccaagagatccgttgttgaaagtttt-aacttatt 117

                                                                       
Query: 61  tgnnnnnnnactcagagatacagagataaaagagtttggtagtccttcggcggtcactcc 120
           ||       |||||||||||||||||||||||||||||||||||||||||||||||||||
Sbjct: 116 tgtttttttactcagagatacagagataaaagagtttggtagtccttcggcggtcactcc 57

                                                                   
Query: 121 ccggtaactacagggtagctatagggtaggcccgccgaggcaacaggtatgttcac 176
           | |||| |||||||||| ||||||||||||||||||||||||||||||||||||||
Sbjct: 56  cgggtagctacagggtaactatagggtaggcccgccgaggcaacaggtatgttcac 1


>gi|171705201|gb|EU563602.1| Fungal sp. 229c2h 18S ribosomal RNA gene, partial sequence;
           internal transcribed spacer 1, 5.8S ribosomal RNA gene,
           and internal transcribed spacer 2, complete sequence;
           and 28S ribosomal RNA gene, partial sequence
          Length = 593

 Score =  212 bits (107), Expect = 8e-52
 Identities = 220/253 (86%), Gaps = 9/253 (3%)
 Strand = Plus / Minus

                                                                       
Query: 1   gctgcgttcttcatcgatgccagaaccaagagatccgttgttgaaagtttttaacttatt 60
           ||||||||||||||||||||||||||||||||||||||||||||||||||| ||||||||
Sbjct: 247 gctgcgttcttcatcgatgccagaaccaagagatccgttgttgaaagtttt-aacttatt 189

                                                                       
Query: 61  tgnnnnnnnactcagagatacag-agataaaagagtttggtagtccttcggcggtcactc 119
                    |||||||||||||  | | | ||||||||||| |||| |||||||  ||| 
Sbjct: 188 aaaagtagtactcagagatacactataaacaagagtttggtggtccgtcggcgg--acta 131

                                                                       
Query: 120 cccggtaactacagggtagctatagggtaggcccgccgaggcaaca--ggtatgttcaca 177
           |  |||||||||||||||||||  |||||||||  |||||||||||  ||||||||||||
Sbjct: 130 cagggtaactacagggtagctaccgggtaggcca-ccgaggcaacaaaggtatgttcaca 72

                                                                       
Query: 178 tgggttttagggagttttacaactctataatgatccctccgctggttcaccaacggagac 237
             |||||  ||||||||||||||||| |||||||||||||||||||||||||||||||||
Sbjct: 71  aaggttt--gggagttttacaactctgtaatgatccctccgctggttcaccaacggagac 14

                        
Query: 238 cttgttacgactt 250
           |||||||||||||
Sbjct: 13  cttgttacgactt 1


>gi|187961612|gb|EU516690.1| Uncultured fungus clone IIP4-27 18S ribosomal RNA gene, partial
           sequence; internal transcribed spacer 1, 5.8S ribosomal
           RNA gene, and internal transcribed spacer 2, complete
           sequence; and 28S ribosomal RNA gene, partial sequence
          Length = 519

 Score =  198 bits (100), Expect = 1e-47
 Identities = 161/181 (88%), Gaps = 2/181 (1%)
 Strand = Plus / Minus

                                                                       
Query: 1   gctgcgttcttcatcgatgccagaaccaagagatccgttgttgaaagtttttaacttatt 60
           ||||||||||||||||||||||||||||||||||||||||||||||| ||||||||||||
Sbjct: 179 gctgcgttcttcatcgatgccagaaccaagagatccgttgttgaaag-ttttaacttatt 121

                                                                       
Query: 61  tgnnnnnnnactcagagatacagagataaaagagtttggtagtccttcggcggtcactcc 120
           ||       |||||||||||||  |||||||||||||| | | ||||||||||||||| |
Sbjct: 120 tgtttttttactcagagatacatggataaaagagtttgatggaccttcggcggtcacttc 61

                                                                       
Query: 121 ccggtaactacagggtagctatagggtaggcccgccgaggcaacaggtatgttcacatgg 180
           ||||   |||||  |||||| |||||||||||||||||||||||||||||||||||||||
Sbjct: 60  ccggaggctaca-agtagctgtagggtaggcccgccgaggcaacaggtatgttcacatgg 2

            
Query: 181 g 181
           |
Sbjct: 1   g 1


>gi|227344930|gb|FJ882010.1| Uncultured endophytic fungus clone R3-68 18S ribosomal RNA gene,
           partial sequence; internal transcribed spacer 1, 5.8S
           ribosomal RNA gene, and internal transcribed spacer 2,
           complete sequence; and 28S ribosomal RNA gene, partial
           sequence
          Length = 608

 Score =  192 bits (97), Expect = 7e-46
 Identities = 128/136 (94%), Gaps = 3/136 (2%)
 Strand = Plus / Minus

                                                                       
Query: 123 ggtaactacagggtagctatagggtaggcccgccgaggcaacaggtatgttcacatgggt 182
           |||| |||||||||||||   ||||||||| |||||||||||||||||||||||||||||
Sbjct: 147 ggtagctacagggtagctgccgggtaggcc-gccgaggcaacaggtatgttcacatgggt 89

                                                                       
Query: 183 tttagggagttttacaactctataatgatccctccgctggttcaccaacggagaccttgt 242
           ||  ||||||||||||||||| ||||||||||||||||||||||||||||||||||||||
Sbjct: 88  tt--gggagttttacaactctgtaatgatccctccgctggttcaccaacggagaccttgt 31

                           
Query: 243 tacgacttttacttcc 258
           ||||||||||||||||
Sbjct: 30  tacgacttttacttcc 15


 Score =  101 bits (51), Expect = 2e-18
 Identities = 51/51 (100%)
 Strand = Plus / Minus

                                                              
Query: 1   gctgcgttcttcatcgatgccagaaccaagagatccgttgttgaaagtttt 51
           |||||||||||||||||||||||||||||||||||||||||||||||||||
Sbjct: 268 gctgcgttcttcatcgatgccagaaccaagagatccgttgttgaaagtttt 218


>gi|226932130|gb|FJ782537.1| Uncultured fungus clone Singleton_(354-1850_3434) 18S ribosomal RNA
           gene, partial sequence; internal transcribed spacer 1,
           complete sequence; and 5.8S ribosomal RNA gene, partial
           sequence
          Length = 267

 Score =  192 bits (97), Expect = 7e-46
 Identities = 128/136 (94%), Gaps = 3/136 (2%)
 Strand = Plus / Minus

                                                                       
Query: 123 ggtaactacagggtagctatagggtaggcccgccgaggcaacaggtatgttcacatgggt 182
           |||| |||||||||||||   ||||||||| |||||||||||||||||||||||||||||
Sbjct: 147 ggtagctacagggtagctgccgggtaggcc-gccgaggcaacaggtatgttcacatgggt 89

                                                                       
Query: 183 tttagggagttttacaactctataatgatccctccgctggttcaccaacggagaccttgt 242
           ||  ||||||||||||||||| ||||||||||||||||||||||||||||||||||||||
Sbjct: 88  tt--gggagttttacaactctgtaatgatccctccgctggttcaccaacggagaccttgt 31

                           
Query: 243 tacgacttttacttcc 258
           ||||||||||||||||
Sbjct: 30  tacgacttttacttcc 15


 Score =  101 bits (51), Expect = 2e-18
 Identities = 51/51 (100%)
 Strand = Plus / Minus

                                                              
Query: 1   gctgcgttcttcatcgatgccagaaccaagagatccgttgttgaaagtttt 51
           |||||||||||||||||||||||||||||||||||||||||||||||||||
Sbjct: 267 gctgcgttcttcatcgatgccagaaccaagagatccgttgttgaaagtttt 217


>gi|226926440|gb|FJ776847.1| Uncultured fungus clone Contig830-125-1081_1457 18S ribosomal RNA
           gene, partial sequence; internal transcribed spacer 1,
           complete sequence; and 5.8S ribosomal RNA gene, partial
           sequence
          Length = 267

 Score =  192 bits (97), Expect = 7e-46
 Identities = 128/136 (94%), Gaps = 3/136 (2%)
 Strand = Plus / Minus

                                                                       
Query: 123 ggtaactacagggtagctatagggtaggcccgccgaggcaacaggtatgttcacatgggt 182
           |||| |||||||||||||   ||||||||| |||||||||||||||||||||||||||||
Sbjct: 147 ggtagctacagggtagctgccgggtaggcc-gccgaggcaacaggtatgttcacatgggt 89

                                                                       
Query: 183 tttagggagttttacaactctataatgatccctccgctggttcaccaacggagaccttgt 242
           ||  ||||||||||||||||| ||||||||||||||||||||||||||||||||||||||
Sbjct: 88  tt--gggagttttacaactctgtaatgatccctccgctggttcaccaacggagaccttgt 31

                           
Query: 243 tacgacttttacttcc 258
           ||||||||||||||||
Sbjct: 30  tacgacttttacttcc 15


 Score =  101 bits (51), Expect = 2e-18
 Identities = 51/51 (100%)
 Strand = Plus / Minus

                                                              
Query: 1   gctgcgttcttcatcgatgccagaaccaagagatccgttgttgaaagtttt 51
           |||||||||||||||||||||||||||||||||||||||||||||||||||
Sbjct: 267 gctgcgttcttcatcgatgccagaaccaagagatccgttgttgaaagtttt 217


>gi|226926086|gb|FJ776493.1| Uncultured fungus clone Contig476-107-1136_1549 18S ribosomal RNA
           gene, partial sequence; internal transcribed spacer 1,
           complete sequence; and 5.8S ribosomal RNA gene, partial
           sequence
          Length = 268

 Score =  192 bits (97), Expect = 7e-46
 Identities = 128/136 (94%), Gaps = 3/136 (2%)
 Strand = Plus / Minus

                                                                       
Query: 123 ggtaactacagggtagctatagggtaggcccgccgaggcaacaggtatgttcacatgggt 182
           |||| |||||||||||||   ||||||||| |||||||||||||||||||||||||||||
Sbjct: 147 ggtagctacagggtagctgccgggtaggcc-gccgaggcaacaggtatgttcacatgggt 89

                                                                       
Query: 183 tttagggagttttacaactctataatgatccctccgctggttcaccaacggagaccttgt 242
           ||  ||||||||||||||||| ||||||||||||||||||||||||||||||||||||||
Sbjct: 88  tt--gggagttttacaactctgtaatgatccctccgctggttcaccaacggagaccttgt 31

                           
Query: 243 tacgacttttacttcc 258
           ||||||||||||||||
Sbjct: 30  tacgacttttacttcc 15


 Score =  101 bits (51), Expect = 2e-18
 Identities = 51/51 (100%)
 Strand = Plus / Minus

                                                              
Query: 1   gctgcgttcttcatcgatgccagaaccaagagatccgttgttgaaagtttt 51
           |||||||||||||||||||||||||||||||||||||||||||||||||||
Sbjct: 268 gctgcgttcttcatcgatgccagaaccaagagatccgttgttgaaagtttt 218


>gi|226932309|gb|FJ782716.1| Uncultured fungus clone Singleton_(324-1868_0580) 18S ribosomal RNA
           gene, partial sequence; internal transcribed spacer 1,
           complete sequence; and 5.8S ribosomal RNA gene, partial
           sequence
          Length = 267

 Score =  186 bits (94), Expect = 4e-44
 Identities = 127/136 (93%), Gaps = 3/136 (2%)
 Strand = Plus / Minus

                                                                       
Query: 123 ggtaactacagggtagctatagggtaggcccgccgaggcaacaggtatgttcacatgggt 182
           |||| |||||||||||||   ||||||||| |||||||||||||||||||||||||||||
Sbjct: 147 ggtagctacagggtagctgccgggtaggcc-gccgaggcaacaggtatgttcacatgggt 89

                                                                       
Query: 183 tttagggagttttacaactctataatgatccctccgctggttcaccaacggagaccttgt 242
           ||  ||||||||||||||||| |||||||||||||| |||||||||||||||||||||||
Sbjct: 88  tt--gggagttttacaactctgtaatgatccctccgntggttcaccaacggagaccttgt 31

                           
Query: 243 tacgacttttacttcc 258
           ||||||||||||||||
Sbjct: 30  tacgacttttacttcc 15


 Score =  101 bits (51), Expect = 2e-18
 Identities = 51/51 (100%)
 Strand = Plus / Minus

                                                              
Query: 1   gctgcgttcttcatcgatgccagaaccaagagatccgttgttgaaagtttt 51
           |||||||||||||||||||||||||||||||||||||||||||||||||||
Sbjct: 267 gctgcgttcttcatcgatgccagaaccaagagatccgttgttgaaagtttt 217


>gi|226931042|gb|FJ781449.1| Uncultured fungus clone Singleton_(258-1581_1321) 18S ribosomal RNA
           gene, partial sequence; internal transcribed spacer 1,
           complete sequence; and 5.8S ribosomal RNA gene, partial
           sequence
          Length = 267

 Score =  186 bits (94), Expect = 4e-44
 Identities = 127/136 (93%), Gaps = 4/136 (2%)
 Strand = Plus / Minus

                                                                       
Query: 123 ggtaactacagggtagctatagggtaggcccgccgaggcaacaggtatgttcacatgggt 182
           |||| |||||||||||||   ||||||||| |||||||||||||||||||||||||||||
Sbjct: 146 ggtagctacagggtagctgccgggtaggcc-gccgaggcaacaggtatgttcacatgggt 88

                                                                       
Query: 183 tttagggagttttacaactctataatgatccctccgctggttcaccaacggagaccttgt 242
           ||   |||||||||||||||| ||||||||||||||||||||||||||||||||||||||
Sbjct: 87  tt---ggagttttacaactctgtaatgatccctccgctggttcaccaacggagaccttgt 31

                           
Query: 243 tacgacttttacttcc 258
           ||||||||||||||||
Sbjct: 30  tacgacttttacttcc 15


 Score =  101 bits (51), Expect = 2e-18
 Identities = 51/51 (100%)
 Strand = Plus / Minus

                                                              
Query: 1   gctgcgttcttcatcgatgccagaaccaagagatccgttgttgaaagtttt 51
           |||||||||||||||||||||||||||||||||||||||||||||||||||
Sbjct: 267 gctgcgttcttcatcgatgccagaaccaagagatccgttgttgaaagtttt 217


>gi|299810500|gb|HM141062.1| Uncultured Ascomycota isolate 790 internal transcribed spacer 1,
           partial sequence; 5.8S ribosomal RNA gene, complete
           sequence; and internal transcribed spacer 2, partial
           sequence
          Length = 521

 Score =  182 bits (92), Expect = 7e-43
 Identities = 128/136 (94%), Gaps = 3/136 (2%)
 Strand = Plus / Minus

                                                                       
Query: 123 ggtaactacagggtagctatagggtaggcccgccgaggcaacaggtatgttcacatgggt 182
           |||| ||||||||||||||  |||||||||  ||||||||||||||||||||||||||| 
Sbjct: 147 ggtagctacagggtagctaccgggtaggcca-ccgaggcaacaggtatgttcacatgggc 89

                                                                       
Query: 183 tttagggagttttacaactctataatgatccctccgctggttcaccaacggagaccttgt 242
           ||| |||||||||||| |||||||||||||||||||||||||||||||||||||||||||
Sbjct: 88  ttt-gggagttttaca-ctctataatgatccctccgctggttcaccaacggagaccttgt 31

                           
Query: 243 tacgacttttacttcc 258
           ||||||||||||||||
Sbjct: 30  tacgacttttacttcc 15


 Score = 93.7 bits (47), Expect = 5e-16
 Identities = 50/51 (98%)
 Strand = Plus / Minus

                                                              
Query: 1   gctgcgttcttcatcgatgccagaaccaagagatccgttgttgaaagtttt 51
           |||||||||||||||||||||||||||||||||||||||||| ||||||||
Sbjct: 267 gctgcgttcttcatcgatgccagaaccaagagatccgttgttaaaagtttt 217


>gi|224971688|gb|FJ759234.1| Uncultured fungus clone Singleton_31-2746_1951 internal transcribed
           spacer 1 and 5.8S ribosomal RNA gene, partial sequence
          Length = 275

 Score =  176 bits (89), Expect = 4e-41
 Identities = 140/154 (90%), Gaps = 6/154 (3%)
 Strand = Plus / Minus

                                                                       
Query: 108 cggcggtcactccccggtaactacagggtagctatagggtagg-cccgccgaggcaaca- 165
           |||||||| ||||  |||| |||| ||||||||  |||||||| ||||||||||||||| 
Sbjct: 165 cggcggtccctccagggtagctaccgggtagctccagggtaggtcccgccgaggcaacaa 106

                                                                       
Query: 166 -ggtatgttcacatgggttttagggagttttacaactctataatgatccctccgctggtt 224
            |||| |||||||||||||   ||||||||||||||||||||||||||||||||||||||
Sbjct: 105 aggtaagttcacatgggtt---gggagttttacaactctataatgatccctccgctggtt 49

                                             
Query: 225 caccaacggagaccttgttacgacttttacttcc 258
           ||||||||||||||||||||||||||||||||||
Sbjct: 48  caccaacggagaccttgttacgacttttacttcc 15


 Score =  101 bits (51), Expect = 2e-18
 Identities = 51/51 (100%)
 Strand = Plus / Minus

                                                              
Query: 1   gctgcgttcttcatcgatgccagaaccaagagatccgttgttgaaagtttt 51
           |||||||||||||||||||||||||||||||||||||||||||||||||||
Sbjct: 275 gctgcgttcttcatcgatgccagaaccaagagatccgttgttgaaagtttt 225


>gi|284520066|gb|GU056014.1| Uncultured Xylariales isolate 237 18S ribosomal RNA gene, partial
           sequence; internal transcribed spacer 1, 5.8S ribosomal
           RNA gene, and internal transcribed spacer 2, complete
           sequence; and 28S ribosomal RNA gene, partial sequence
          Length = 543

 Score =  167 bits (84), Expect = 4e-38
 Identities = 125/134 (93%), Gaps = 6/134 (4%)
 Strand = Plus / Minus

                                                                       
Query: 129 tacagggtagctatagggtaggc-ccgccgaggcaaca--ggtatgttcacatgggtttt 185
           ||||||||||||| ||||||||| ||||||||||||||  |||| |||||||||||||| 
Sbjct: 137 tacagggtagctacagggtaggctccgccgaggcaacaatggtaagttcacatgggttt- 79

                                                                       
Query: 186 agggagttttacaa-ctctataatgatccctccgctggttcaccaacggagaccttgtta 244
            |||||||||| || |||||||||||||||||||||||||||||||||||||||||||||
Sbjct: 78  -gggagttttataaactctataatgatccctccgctggttcaccaacggagaccttgtta 20

                         
Query: 245 cgacttttacttcc 258
           ||||||||||||||
Sbjct: 19  cgacttttacttcc 6


 Score =  101 bits (51), Expect = 2e-18
 Identities = 51/51 (100%)
 Strand = Plus / Minus

                                                              
Query: 1   gctgcgttcttcatcgatgccagaaccaagagatccgttgttgaaagtttt 51
           |||||||||||||||||||||||||||||||||||||||||||||||||||
Sbjct: 275 gctgcgttcttcatcgatgccagaaccaagagatccgttgttgaaagtttt 225


>gi|226442130|gb|FJ210536.1| Xylaria sp. JJP-2009a isolate 56894-9-137-UL internal transcribed
           spacer 1, partial sequence; 5.8S ribosomal RNA gene,
           complete sequence; and internal transcribed spacer 2,
           partial sequence
          Length = 500

 Score =  163 bits (82), Expect = 6e-37
 Identities = 91/94 (96%)
 Strand = Plus / Minus

                                                                       
Query: 165 aggtatgttcacatgggttttagggagttttacaactctataatgatccctccgctggtt 224
           ||||||||||||||||||||||||||||| || |||||| ||||||||||||||||||||
Sbjct: 102 aggtatgttcacatgggttttagggagttatagaactctttaatgatccctccgctggtt 43

                                             
Query: 225 caccaacggagaccttgttacgacttttacttcc 258
           ||||||||||||||||||||||||||||||||||
Sbjct: 42  caccaacggagaccttgttacgacttttacttcc 9


 Score =  105 bits (53), Expect = 1e-19
 Identities = 60/61 (98%), Gaps = 1/61 (1%)
 Strand = Plus / Minus

                                                                       
Query: 1   gctgcgttcttcatcgatgccagaaccaagagatccgttgttgaaagtttttaacttatt 60
           ||||||||||||||||||||||||||||||||||||||||||||||| ||||||||||||
Sbjct: 290 gctgcgttcttcatcgatgccagaaccaagagatccgttgttgaaag-ttttaacttatt 232

            
Query: 61  t 61
           |
Sbjct: 231 t 231


>gi|20531700|gb|AF502893.1| Leaf litter ascomycete strain its412 isolate 1000270417 internal
           transcribed spacer 1, partial sequence; 5.8S ribosomal
           RNA gene, complete sequence; and internal transcribed
           spacer 2, partial sequence
          Length = 573

 Score =  155 bits (78), Expect = 2e-34
 Identities = 124/138 (89%), Gaps = 6/138 (4%)
 Strand = Plus / Minus

                                                                       
Query: 123 ggtaactacagggtagctatagggtaggcccgccgaggcaacag--gtatgttcacatgg 180
           |||||||||||||||||||  ||||||||| |||||||||||||  ||||||||||||||
Sbjct: 139 ggtaactacagggtagctaccgggtaggcc-gccgaggcaacagaggtatgttcacatgg 81

                                                                       
Query: 181 gttttagggagttttacaactctataatgatccctccgctggttcaccaacggagacctt 240
           |||   ||||||||||||||||| |||||||||||||||   ||||||||||||||||||
Sbjct: 80  gtt---gggagttttacaactctgtaatgatccctccgcnnnttcaccaacggagacctt 24

                             
Query: 241 gttacgacttttacttcc 258
             ||||||||||||||||
Sbjct: 23  nntacgacttttacttcc 6


 Score =  101 bits (51), Expect = 2e-18
 Identities = 51/51 (100%)
 Strand = Plus / Minus

                                                              
Query: 1   gctgcgttcttcatcgatgccagaaccaagagatccgttgttgaaagtttt 51
           |||||||||||||||||||||||||||||||||||||||||||||||||||
Sbjct: 262 gctgcgttcttcatcgatgccagaaccaagagatccgttgttgaaagtttt 212


>gi|20531654|gb|AF502847.1| Leaf litter ascomycete strain its339 isolate 1000498074 internal
           transcribed spacer 1, partial sequence; 5.8S ribosomal
           RNA gene, complete sequence; and internal transcribed
           spacer 2, partial sequence
          Length = 561

 Score =  155 bits (78), Expect = 2e-34
 Identities = 112/120 (93%), Gaps = 5/120 (4%)
 Strand = Plus / Minus

                                                                       
Query: 123 ggtaactacagggtagctatagggtaggcccgccgaggcaacag--gtatgttcacatgg 180
           |||||||||||||||||||  ||||||||| |||||||||||||  ||||||||||||||
Sbjct: 126 ggtaactacagggtagctaccgggtaggcc-gccgaggcaacagaggtatgttcacatgg 68

                                                                       
Query: 181 gttttagggagttttacaactctataatgatccctccgctggttcaccaacggagacctt 240
           ||||  ||||||||||||||||| ||||||||||||||||||||||||||||||||||||
Sbjct: 67  gttt--gggagttttacaactctttaatgatccctccgctggttcaccaacggagacctt 10


 Score =  101 bits (51), Expect = 2e-18
 Identities = 51/51 (100%)
 Strand = Plus / Minus

                                                              
Query: 1   gctgcgttcttcatcgatgccagaaccaagagatccgttgttgaaagtttt 51
           |||||||||||||||||||||||||||||||||||||||||||||||||||
Sbjct: 246 gctgcgttcttcatcgatgccagaaccaagagatccgttgttgaaagtttt 196


>gi|157062768|gb|EU040223.1| Phlogicylindrium eucalyptorum strain CBS 120221 18S ribosomal RNA
           gene, partial sequence; internal transcribed spacer 1,
           5.8S ribosomal RNA gene, and internal transcribed spacer
           2, complete sequence; and 28S ribosomal RNA gene,
           partial sequence
          Length = 1536

 Score =  153 bits (77), Expect = 6e-34
 Identities = 128/144 (88%), Gaps = 2/144 (1%)
 Strand = Plus / Minus

                                                                       
Query: 117 ctccccggtaactacagggtagctatagggtaggcccgccgaggcaaca--ggtatgttc 174
           ||||| |||| ||||||||||| ||  ||||||| ||||||||||||||  |||| ||||
Sbjct: 212 ctcccgggtagctacagggtagataccgggtaggtccgccgaggcaacaaaggtaagttc 153

                                                                       
Query: 175 acatgggttttagggagttttacaactctataatgatccctccgctggttcaccaacgga 234
           ||||||||||  | |  |||||| ||||| ||||||||||||||||||||||||||||||
Sbjct: 152 acatgggtttgggagttttttacgactctgtaatgatccctccgctggttcaccaacgga 93

                                   
Query: 235 gaccttgttacgacttttacttcc 258
           ||||||||||||||||||||||||
Sbjct: 92  gaccttgttacgacttttacttcc 69


 Score =  101 bits (51), Expect = 2e-18
 Identities = 51/51 (100%)
 Strand = Plus / Minus

                                                              
Query: 1   gctgcgttcttcatcgatgccagaaccaagagatccgttgttgaaagtttt 51
           |||||||||||||||||||||||||||||||||||||||||||||||||||
Sbjct: 326 gctgcgttcttcatcgatgccagaaccaagagatccgttgttgaaagtttt 276


>gi|224974376|gb|FJ761922.1| Uncultured fungus clone Singleton_53-2935_3612 internal transcribed
           spacer 1 and 5.8S ribosomal RNA gene, partial sequence
          Length = 266

 Score =  151 bits (76), Expect = 2e-33
 Identities = 124/138 (89%), Gaps = 4/138 (2%)
 Strand = Plus / Minus

                                                                       
Query: 123 ggtaactacagggtagctatagggtaggcccgccgaggcaacag--gtatgttcacatgg 180
           |||| ||||||||||||||  ||||||  |||||||||||||||  ||||||||||| ||
Sbjct: 149 ggtagctacagggtagctaccgggtagctccgccgaggcaacagtggtatgttcacaagg 90

                                                                       
Query: 181 gttttagggagttttacaactctataatgatccctccgctggttcaccaacggagacctt 240
           ||||  |||||||||   ||||| ||||||||||||||||||||||||||||||||||||
Sbjct: 89  gttt--gggagtttttacactctgtaatgatccctccgctggttcaccaacggagacctt 32

                             
Query: 241 gttacgacttttacttcc 258
           ||||||||||||||||||
Sbjct: 31  gttacgacttttacttcc 14


 Score =  101 bits (51), Expect = 2e-18
 Identities = 51/51 (100%)
 Strand = Plus / Minus

                                                              
Query: 1   gctgcgttcttcatcgatgccagaaccaagagatccgttgttgaaagtttt 51
           |||||||||||||||||||||||||||||||||||||||||||||||||||
Sbjct: 266 gctgcgttcttcatcgatgccagaaccaagagatccgttgttgaaagtttt 216


>gi|259102657|gb|GQ515545.1| Uncultured fungus clone Unisequence#28-4003_1928 internal
           transcribed spacer 2, partial sequence
          Length = 253

 Score =  149 bits (75), Expect = 9e-33
 Identities = 102/109 (93%), Gaps = 4/109 (3%)
 Strand = Plus / Minus

                                                                       
Query: 154 gccgaggcaac--aggtatgttcacatgggttttagggagtttt--acaactctataatg 209
           |||||||||||  |||||||| |||||||||||| |||||||||  | ||||||||||||
Sbjct: 123 gccgaggcaacgtaggtatgtccacatgggttttggggagttttgtataactctataatg 64

                                                            
Query: 210 atccctccgctggttcaccaacggagaccttgttacgacttttacttcc 258
           |||||||||||||||||||||||||||||||||||||||||||||||||
Sbjct: 63  atccctccgctggttcaccaacggagaccttgttacgacttttacttcc 15


 Score =  101 bits (51), Expect = 2e-18
 Identities = 51/51 (100%)
 Strand = Plus / Minus

                                                              
Query: 1   gctgcgttcttcatcgatgccagaaccaagagatccgttgttgaaagtttt 51
           |||||||||||||||||||||||||||||||||||||||||||||||||||
Sbjct: 253 gctgcgttcttcatcgatgccagaaccaagagatccgttgttgaaagtttt 203


>gi|224971366|gb|FJ758912.1| Uncultured fungus clone Singleton_16-2787_1917 internal transcribed
           spacer 1 and 5.8S ribosomal RNA gene, partial sequence
          Length = 276

 Score =  149 bits (75), Expect = 9e-33
 Identities = 98/105 (93%), Gaps = 3/105 (2%)
 Strand = Plus / Minus

                                                                       
Query: 154 gccgaggcaacaggtatgttcacatgggttttagggagttttacaactctataatgatcc 213
           |||||||||||| ||||||||||||||||||   ||||||||   |||||||||||||||
Sbjct: 116 gccgaggcaacaagtatgttcacatgggttt---ggagtttttatactctataatgatcc 60

                                                        
Query: 214 ctccgctggttcaccaacggagaccttgttacgacttttacttcc 258
           |||||||||||||||||||||||||||||||||||||||||||||
Sbjct: 59  ctccgctggttcaccaacggagaccttgttacgacttttacttcc 15


 Score =  105 bits (53), Expect = 1e-19
 Identities = 60/61 (98%), Gaps = 1/61 (1%)
 Strand = Plus / Minus

                                                                       
Query: 1   gctgcgttcttcatcgatgccagaaccaagagatccgttgttgaaagtttttaacttatt 60
           ||||||||||||||||||||||||||||||||||||||||||||||| ||||||||||||
Sbjct: 276 gctgcgttcttcatcgatgccagaaccaagagatccgttgttgaaag-ttttaacttatt 218

            
Query: 61  t 61
           |
Sbjct: 217 t 217


>gi|298402974|gb|GU934590.1| Xylaria sp. 851 18S ribosomal RNA gene, partial sequence; internal
           transcribed spacer 1, 5.8S ribosomal RNA gene, and
           internal transcribed spacer 2, complete sequence; and
           28S ribosomal RNA gene, partial sequence
          Length = 534

 Score =  147 bits (74), Expect = 4e-32
 Identities = 90/94 (95%), Gaps = 1/94 (1%)
 Strand = Plus / Minus

                                                                       
Query: 165 aggtatgttcacatgggttttagggagttttacaactctataatgatccctccgctggtt 224
           ||||||||||||||||||||| ||||||| || |||||| ||||||||||||||||||||
Sbjct: 107 aggtatgttcacatgggtttt-gggagttatagaactctttaatgatccctccgctggtt 49

                                             
Query: 225 caccaacggagaccttgttacgacttttacttcc 258
           ||||||||||||||||||||||||||||||||||
Sbjct: 48  caccaacggagaccttgttacgacttttacttcc 15


 Score =  105 bits (53), Expect = 1e-19
 Identities = 60/61 (98%), Gaps = 1/61 (1%)
 Strand = Plus / Minus

                                                                       
Query: 1   gctgcgttcttcatcgatgccagaaccaagagatccgttgttgaaagtttttaacttatt 60
           ||||||||||||||||||||||||||||||||||||||||||||||| ||||||||||||
Sbjct: 280 gctgcgttcttcatcgatgccagaaccaagagatccgttgttgaaag-ttttaacttatt 222

            
Query: 61  t 61
           |
Sbjct: 221 t 221


>gi|258578862|gb|GQ303287.1| Polyscytalum algarvense culture-collection CBS:124770 18S ribosomal
           RNA gene, partial sequence; internal transcribed spacer
           1, 5.8S ribosomal RNA gene, and internal transcribed
           spacer 2, complete sequence; and 28S ribosomal RNA gene,
           partial sequence
          Length = 623

 Score =  147 bits (74), Expect = 4e-32
 Identities = 119/133 (89%), Gaps = 2/133 (1%)
 Strand = Plus / Minus

                                                                       
Query: 128 ctacagggtagctatagggtaggcccgccgaggcaaca--ggtatgttcacatgggtttt 185
           |||||||||||||| |||||||| ||||||||||||||  |||| |||||||| || || 
Sbjct: 218 ctacagggtagctacagggtaggtccgccgaggcaacaatggtaagttcacatagggttg 159

                                                                       
Query: 186 agggagttttacaactctataatgatccctccgctggttcaccaacggagaccttgttac 245
            | |  |||||| ||||| |||||||||||||||||||||||||||||||||||||||||
Sbjct: 158 ggagttttttacgactctgtaatgatccctccgctggttcaccaacggagaccttgttac 99

                        
Query: 246 gacttttacttcc 258
           |||||||||||||
Sbjct: 98  gacttttacttcc 86


 Score =  107 bits (54), Expect = 3e-20
 Identities = 61/62 (98%), Gaps = 1/62 (1%)
 Strand = Plus / Minus

                                                                       
Query: 1   gctgcgttcttcatcgatgccagaaccaagagatccgttgttgaaagtttttaacttatt 60
           ||||||||||||||||||||||||||||||||||||||||||||||| ||||||||||||
Sbjct: 345 gctgcgttcttcatcgatgccagaaccaagagatccgttgttgaaag-ttttaacttatt 287

             
Query: 61  tg 62
           ||
Sbjct: 286 tg 285


>gi|212276767|gb|FJ025347.1| Fungal endophyte sp. E2-1111 18S ribosomal RNA gene, partial
           sequence; internal transcribed spacer 1, 5.8S ribosomal
           RNA gene, and internal transcribed spacer 2, complete
           sequence; and 28S ribosomal RNA gene, partial sequence
          Length = 617

 Score =  147 bits (74), Expect = 4e-32
 Identities = 103/111 (92%), Gaps = 5/111 (4%)
 Strand = Plus / Minus

                                                                       
Query: 151 cccgccgaggcaac---aggtatgttcacatgggttttagggagttttacaactctataa 207
           ||||||||||||||   ||||||||||||||||||||  ||||||||||  ||||| |||
Sbjct: 114 cccgccgaggcaacgagaggtatgttcacatgggttt--gggagttttaatactctctaa 57

                                                              
Query: 208 tgatccctccgctggttcaccaacggagaccttgttacgacttttacttcc 258
           |||||||||||||||||||||||||||||||||||||||||||||||||||
Sbjct: 56  tgatccctccgctggttcaccaacggagaccttgttacgacttttacttcc 6


 Score =  107 bits (54), Expect = 3e-20
 Identities = 61/62 (98%), Gaps = 1/62 (1%)
 Strand = Plus / Minus

                                                                       
Query: 1   gctgcgttcttcatcgatgccagaaccaagagatccgttgttgaaagtttttaacttatt 60
           ||||||||||||||||||||||||||||||||||||||||||||||| ||||||||||||
Sbjct: 312 gctgcgttcttcatcgatgccagaaccaagagatccgttgttgaaag-ttttaacttatt 254

             
Query: 61  tg 62
           ||
Sbjct: 253 tg 252


>gi|20531706|gb|AF502899.1| Leaf litter ascomycete strain its419 isolate 1000270448 internal
           transcribed spacer 1, partial sequence; 5.8S ribosomal
           RNA gene, complete sequence; and internal transcribed
           spacer 2, partial sequence
          Length = 552

 Score =  147 bits (74), Expect = 4e-32
 Identities = 110/119 (92%), Gaps = 6/119 (5%)
 Strand = Plus / Minus

                                                                       
Query: 123 ggtaactacagggtagctatagggtaggcccgccgaggcaacag--gtatgttcacatgg 180
           |||||||||||||||||||  ||||||||| |||||||||||||  ||||||||||||||
Sbjct: 115 ggtaactacagggtagctaccgggtaggcc-gccgaggcaacagaggtatgttcacatgg 57

                                                                      
Query: 181 gttttagggagttttacaactctataatgatccctccgctggttcaccaacggagacct 239
           |||   ||||||||||||||||| |||||||||||||||||||||||||||||||||||
Sbjct: 56  gtt---gggagttttacaactctgtaatgatccctccgctggttcaccaacggagacct 1


 Score =  101 bits (51), Expect = 2e-18
 Identities = 51/51 (100%)
 Strand = Plus / Minus

                                                              
Query: 1   gctgcgttcttcatcgatgccagaaccaagagatccgttgttgaaagtttt 51
           |||||||||||||||||||||||||||||||||||||||||||||||||||
Sbjct: 238 gctgcgttcttcatcgatgccagaaccaagagatccgttgttgaaagtttt 188


>gi|259092053|gb|GQ523759.1| Uncultured fungus clone Unisequence#42-3258_3738 internal
           transcribed spacer 2, partial sequence
          Length = 290

 Score =  145 bits (73), Expect = 1e-31
 Identities = 103/111 (92%), Gaps = 4/111 (3%)
 Strand = Plus / Minus

                                                                       
Query: 151 cccgccgaggcaaca---ggtatgttcacatgggttttagggagttttacaactctataa 207
           |||||||||||||||   |||| |||| ||| || ||| |||||||||||||||||||||
Sbjct: 124 cccgccgaggcaacaagtggtaagttcccatagggttt-gggagttttacaactctataa 66

                                                              
Query: 208 tgatccctccgctggttcaccaacggagaccttgttacgacttttacttcc 258
           |||||||||||||||||||||||||||||||||||||||||||||||||||
Sbjct: 65  tgatccctccgctggttcaccaacggagaccttgttacgacttttacttcc 15


 Score = 93.7 bits (47), Expect = 5e-16
 Identities = 50/51 (98%)
 Strand = Plus / Minus

                                                              
Query: 1   gctgcgttcttcatcgatgccagaaccaagagatccgttgttgaaagtttt 51
           |||||||||||||||||||||||||||||||||||||||| ||||||||||
Sbjct: 290 gctgcgttcttcatcgatgccagaaccaagagatccgttgctgaaagtttt 240


>gi|259091657|gb|GQ523363.1| Uncultured fungus clone Unisequence#71-3311_3212 internal
           transcribed spacer 2, partial sequence
          Length = 284

 Score =  143 bits (72), Expect = 6e-31
 Identities = 99/107 (92%), Gaps = 2/107 (1%)
 Strand = Plus / Minus

                                                                       
Query: 154 gccgaggcaaca--ggtatgttcacatgggttttagggagttttacaactctataatgat 211
           ||||||||||||  |||| ||||||||||||||| |||||||  | |||||| |||||||
Sbjct: 113 gccgaggcaacaaaggtaagttcacatgggttttggggagttagataactctgtaatgat 54

                                                          
Query: 212 ccctccgctggttcaccaacggagaccttgttacgacttttacttcc 258
           |||||||||||||||||||||||||||||||||||||||||||||||
Sbjct: 53  ccctccgctggttcaccaacggagaccttgttacgacttttacttcc 7


 Score = 85.7 bits (43), Expect = 1e-13
 Identities = 46/47 (97%)
 Strand = Plus / Minus

                                                          
Query: 1   gctgcgttcttcatcgatgccagaaccaagagatccgttgttgaaag 47
           |||||||||||||||||||||||||||||||||| ||||||||||||
Sbjct: 284 gctgcgttcttcatcgatgccagaaccaagagattcgttgttgaaag 238


>gi|224971645|gb|FJ759191.1| Uncultured fungus clone Singleton_16-2668_2397 internal transcribed
           spacer 1 and 5.8S ribosomal RNA gene, partial sequence
          Length = 277

 Score =  143 bits (72), Expect = 6e-31
 Identities = 99/106 (93%), Gaps = 4/106 (3%)
 Strand = Plus / Minus

                                                                       
Query: 154 gccgaggcaacaggtatgttcacatgggttttagggagttttaca-actctataatgatc 212
           |||||||||||| ||||||||||||||||||   ||||||||  | ||||||||||||||
Sbjct: 117 gccgaggcaacaagtatgttcacatgggttt---ggagttttttatactctataatgatc 61

                                                         
Query: 213 cctccgctggttcaccaacggagaccttgttacgacttttacttcc 258
           ||||||||||||||||||||||||||||||||||||||||||||||
Sbjct: 60  cctccgctggttcaccaacggagaccttgttacgacttttacttcc 15


 Score = 97.6 bits (49), Expect = 3e-17
 Identities = 59/61 (96%), Gaps = 1/61 (1%)
 Strand = Plus / Minus

                                                                       
Query: 1   gctgcgttcttcatcgatgccagaaccaagagatccgttgttgaaagtttttaacttatt 60
           ||||||||||||||||||||||| ||||||||||||||||||||||| ||||||||||||
Sbjct: 277 gctgcgttcttcatcgatgccagtaccaagagatccgttgttgaaag-ttttaacttatt 219

            
Query: 61  t 61
           |
Sbjct: 218 t 218


>gi|223006446|gb|FJ613078.1| Fungal sp. ARIZ B493 18S ribosomal RNA gene, partial sequence;
           internal transcribed spacer 1, 5.8S ribosomal RNA gene,
           and internal transcribed spacer 2, complete sequence;
           and 28S ribosomal RNA gene, partial sequence
          Length = 525

 Score =  143 bits (72), Expect = 6e-31
 Identities = 75/76 (98%)
 Strand = Plus / Minus

                                                                       
Query: 183 tttagggagttttacaactctataatgatccctccgctggttcaccaacggagaccttgt 242
           ||||||||||||||||||||| ||||||||||||||||||||||||||||||||||||||
Sbjct: 77  tttagggagttttacaactctgtaatgatccctccgctggttcaccaacggagaccttgt 18

                           
Query: 243 tacgacttttacttcc 258
           ||||||||||||||||
Sbjct: 17  tacgacttttacttcc 2


 Score =  103 bits (52), Expect = 5e-19
 Identities = 59/60 (98%), Gaps = 1/60 (1%)
 Strand = Plus / Minus

                                                                       
Query: 1   gctgcgttcttcatcgatgccagaaccaagagatccgttgttgaaagtttttaacttatt 60
           ||||||||||||||||||||||||||||||||||||||||||||||| ||||||||||||
Sbjct: 258 gctgcgttcttcatcgatgccagaaccaagagatccgttgttgaaag-ttttaacttatt 200


>gi|223006153|gb|FJ612785.1| Fungal sp. ARIZ L348 18S ribosomal RNA gene, partial sequence;
           internal transcribed spacer 1, 5.8S ribosomal RNA gene,
           and internal transcribed spacer 2, complete sequence;
           and 28S ribosomal RNA gene, partial sequence
          Length = 604

 Score =  143 bits (72), Expect = 6e-31
 Identities = 105/113 (92%), Gaps = 6/113 (5%)
 Strand = Plus / Minus

                                                                       
Query: 150 gcccgccgaggcaaca---ggtatgttcacatgggttttagggagtttt-acaactctat 205
           |||||||||||||||    |||||||||||||||||||  ||||||||| | ||||||||
Sbjct: 112 gcccgccgaggcaacgaagggtatgttcacatgggttt--gggagttttgataactctat 55

                                                                
Query: 206 aatgatccctccgctggttcaccaacggagaccttgttacgacttttacttcc 258
           |||||||||||||||||||||||||||||||||||||||||||||||||||||
Sbjct: 54  aatgatccctccgctggttcaccaacggagaccttgttacgacttttacttcc 2


 Score =  101 bits (51), Expect = 2e-18
 Identities = 51/51 (100%)
 Strand = Plus / Minus

                                                              
Query: 1   gctgcgttcttcatcgatgccagaaccaagagatccgttgttgaaagtttt 51
           |||||||||||||||||||||||||||||||||||||||||||||||||||
Sbjct: 266 gctgcgttcttcatcgatgccagaaccaagagatccgttgttgaaagtttt 216


>gi|189909454|gb|EU552126.1| Eutypa consobrina culture-collection CBS:122677 18S ribosomal RNA
           gene, partial sequence; internal transcribed spacer 1,
           5.8S ribosomal RNA gene, and internal transcribed spacer
           2, complete sequence; and 28S ribosomal RNA gene,
           partial sequence
          Length = 1521

 Score =  143 bits (72), Expect = 6e-31
 Identities = 102/110 (92%), Gaps = 4/110 (3%)
 Strand = Plus / Minus

                                                                       
Query: 151 cccgccgaggcaaca--ggtatgttcacatgggttttagggagttttacaactctataat 208
           |||||||||||||||  |||| ||||||||||||||  |||||||  | |||||||||||
Sbjct: 161 cccgccgaggcaacataggtaagttcacatgggttt--gggagttagataactctataat 104

                                                             
Query: 209 gatccctccgctggttcaccaacggagaccttgttacgacttttacttcc 258
           ||||||||||||||||||||||||||||||||||||||||||||||||||
Sbjct: 103 gatccctccgctggttcaccaacggagaccttgttacgacttttacttcc 54


 Score =  103 bits (52), Expect = 5e-19
 Identities = 59/60 (98%), Gaps = 1/60 (1%)
 Strand = Plus / Minus

                                                                       
Query: 1   gctgcgttcttcatcgatgccagaaccaagagatccgttgttgaaagtttttaacttatt 60
           ||||||||||||||||||||||||||||||||||||||||||||||| ||||||||||||
Sbjct: 344 gctgcgttcttcatcgatgccagaaccaagagatccgttgttgaaag-ttttaacttatt 286


>gi|94383967|emb|AM260863.1| Uncultured fungus 18S rRNA gene (partial), ITS1, 5.8S rRNA gene,
           ITS2 and 28S rRNA gene (partial), clone C464
          Length = 568

 Score =  143 bits (72), Expect = 6e-31
 Identities = 86/90 (95%), Gaps = 3/90 (3%)
 Strand = Plus / Minus

                                                                       
Query: 169 atgttcacatgggttttagggagttttacaactctataatgatccctccgctggttcacc 228
           ||||||||| ||||||   |||||||||||||||||||||||||||||||||||||||||
Sbjct: 101 atgttcacaagggttt---ggagttttacaactctataatgatccctccgctggttcacc 45

                                         
Query: 229 aacggagaccttgttacgacttttacttcc 258
           ||||||||||||||||||||||||||||||
Sbjct: 44  aacggagaccttgttacgacttttacttcc 15


 Score = 93.7 bits (47), Expect = 5e-16
 Identities = 50/51 (98%)
 Strand = Plus / Minus

                                                              
Query: 1   gctgcgttcttcatcgatgccagaaccaagagatccgttgttgaaagtttt 51
           |||| ||||||||||||||||||||||||||||||||||||||||||||||
Sbjct: 260 gctgtgttcttcatcgatgccagaaccaagagatccgttgttgaaagtttt 210


>gi|94383922|emb|AM260818.1| Uncultured fungus 18S rRNA gene (partial), ITS1, 5.8S rRNA gene,
           ITS2 and 28S rRNA gene (partial), clone C174
          Length = 568

 Score =  143 bits (72), Expect = 6e-31
 Identities = 86/90 (95%), Gaps = 3/90 (3%)
 Strand = Plus / Minus

                                                                       
Query: 169 atgttcacatgggttttagggagttttacaactctataatgatccctccgctggttcacc 228
           ||||||||| ||||||   |||||||||||||||||||||||||||||||||||||||||
Sbjct: 101 atgttcacaagggttt---ggagttttacaactctataatgatccctccgctggttcacc 45

                                         
Query: 229 aacggagaccttgttacgacttttacttcc 258
           ||||||||||||||||||||||||||||||
Sbjct: 44  aacggagaccttgttacgacttttacttcc 15


 Score =  101 bits (51), Expect = 2e-18
 Identities = 51/51 (100%)
 Strand = Plus / Minus

                                                              
Query: 1   gctgcgttcttcatcgatgccagaaccaagagatccgttgttgaaagtttt 51
           |||||||||||||||||||||||||||||||||||||||||||||||||||
Sbjct: 260 gctgcgttcttcatcgatgccagaaccaagagatccgttgttgaaagtttt 210


>gi|94383909|emb|AM260805.1| Uncultured fungus 18S rRNA gene (partial), ITS1, 5.8S rRNA gene,
           ITS2 and 28S rRNA gene (partial), clone C45
          Length = 589

 Score =  143 bits (72), Expect = 6e-31
 Identities = 86/90 (95%), Gaps = 3/90 (3%)
 Strand = Plus / Minus

                                                                       
Query: 169 atgttcacatgggttttagggagttttacaactctataatgatccctccgctggttcacc 228
           ||||||||| ||||||   |||||||||||||||||||||||||||||||||||||||||
Sbjct: 101 atgttcacaagggttt---ggagttttacaactctataatgatccctccgctggttcacc 45

                                         
Query: 229 aacggagaccttgttacgacttttacttcc 258
           ||||||||||||||||||||||||||||||
Sbjct: 44  aacggagaccttgttacgacttttacttcc 15


 Score =  101 bits (51), Expect = 2e-18
 Identities = 51/51 (100%)
 Strand = Plus / Minus

                                                              
Query: 1   gctgcgttcttcatcgatgccagaaccaagagatccgttgttgaaagtttt 51
           |||||||||||||||||||||||||||||||||||||||||||||||||||
Sbjct: 260 gctgcgttcttcatcgatgccagaaccaagagatccgttgttgaaagtttt 210


>gi|262035029|gb|GU062295.1| Diatrypella pulvinata isolate I324 18S ribosomal RNA gene, partial
           sequence; internal transcribed spacer 1, 5.8S ribosomal
           RNA gene, and internal transcribed spacer 2, complete
           sequence; and 28S ribosomal RNA gene, partial sequence
          Length = 545

 Score =  141 bits (71), Expect = 2e-30
 Identities = 130/147 (88%), Gaps = 7/147 (4%)
 Strand = Plus / Minus

                                                                       
Query: 117 ctccccggtaactacagggtagctatagggtagg---cccgccgaggcaaca--ggtatg 171
           ||||| |||||||||||||||| ||  |||||||   |||||||||||||||  |||| |
Sbjct: 149 ctcccgggtaactacagggtaggtaccgggtaggttccccgccgaggcaacataggtaag 90

                                                                       
Query: 172 ttcacatgggttttagggagttttacaactctataatgatccctccgctggttcaccaac 231
           ||||||||| |||  |||||||  | |||||| |||||||||||||||||||||||||||
Sbjct: 89  ttcacatggtttt--gggagttagataactctgtaatgatccctccgctggttcaccaac 32

                                      
Query: 232 ggagaccttgttacgacttttacttcc 258
           |||||||||||||||||||||||||||
Sbjct: 31  ggagaccttgttacgacttttacttcc 5


 Score =  103 bits (52), Expect = 5e-19
 Identities = 59/60 (98%), Gaps = 1/60 (1%)
 Strand = Plus / Minus

                                                                       
Query: 1   gctgcgttcttcatcgatgccagaaccaagagatccgttgttgaaagtttttaacttatt 60
           ||||||||||||||||||||||||||||||||||||||||||||||| ||||||||||||
Sbjct: 295 gctgcgttcttcatcgatgccagaaccaagagatccgttgttgaaag-ttttaacttatt 237


>gi|259107748|gb|GQ511226.1| Uncultured fungus clone OTU#2978-40-3692_1054 internal transcribed
           spacer 2, partial sequence
          Length = 268

 Score =  141 bits (71), Expect = 2e-30
 Identities = 123/138 (89%), Gaps = 3/138 (2%)
 Strand = Plus / Minus

                                                                       
Query: 123 ggtaactacagggtagctatagggtaggcccgccgaggcaacag--gtatgttcacatgg 180
           |||| ||||||||||||||  ||||||  |||||||||||||||  |||||||||||  |
Sbjct: 151 ggtagctacagggtagctaccgggtagctccgccgaggcaacagtggtatgttcacaaag 92

                                                                       
Query: 181 gttttagggagttttacaactctataatgatccctccgctggttcaccaacggagacctt 240
           | ||| |||||||||   ||||| ||||||||||||||||||||||||||||||||||||
Sbjct: 91  ggttt-gggagtttttacactctgtaatgatccctccgctggttcaccaacggagacctt 33

                             
Query: 241 gttacgacttttacttcc 258
           ||||||||||||||||||
Sbjct: 32  gttacgacttttacttcc 15


 Score =  101 bits (51), Expect = 2e-18
 Identities = 51/51 (100%)
 Strand = Plus / Minus

                                                              
Query: 1   gctgcgttcttcatcgatgccagaaccaagagatccgttgttgaaagtttt 51
           |||||||||||||||||||||||||||||||||||||||||||||||||||
Sbjct: 268 gctgcgttcttcatcgatgccagaaccaagagatccgttgttgaaagtttt 218


>gi|259106950|gb|GQ510428.1| Uncultured fungus clone OTU#2178-50-3295_1474 internal transcribed
           spacer 2, partial sequence
          Length = 268

 Score =  141 bits (71), Expect = 2e-30
 Identities = 123/138 (89%), Gaps = 3/138 (2%)
 Strand = Plus / Minus

                                                                       
Query: 123 ggtaactacagggtagctatagggtaggcccgccgaggcaacag--gtatgttcacatgg 180
           |||| ||||||||||||||  ||||||  |||||||||||||||  |||||||||||  |
Sbjct: 151 ggtagctacagggtagctaccgggtagctccgccgaggcaacagtggtatgttcacaaag 92

                                                                       
Query: 181 gttttagggagttttacaactctataatgatccctccgctggttcaccaacggagacctt 240
           | ||| |||||||||   ||||| ||||||||||||||||||||||||||||||||||||
Sbjct: 91  ggttt-gggagtttttacactctgtaatgatccctccgctggttcaccaacggagacctt 33

                             
Query: 241 gttacgacttttacttcc 258
           ||||||||||||||||||
Sbjct: 32  gttacgacttttacttcc 15


 Score =  101 bits (51), Expect = 2e-18
 Identities = 51/51 (100%)
 Strand = Plus / Minus

                                                              
Query: 1   gctgcgttcttcatcgatgccagaaccaagagatccgttgttgaaagtttt 51
           |||||||||||||||||||||||||||||||||||||||||||||||||||
Sbjct: 268 gctgcgttcttcatcgatgccagaaccaagagatccgttgttgaaagtttt 218


>gi|259105536|gb|GQ509014.1| Uncultured fungus clone OTU#761-40-3539_3776 internal transcribed
           spacer 2, partial sequence
          Length = 268

 Score =  141 bits (71), Expect = 2e-30
 Identities = 123/138 (89%), Gaps = 3/138 (2%)
 Strand = Plus / Minus

                                                                       
Query: 123 ggtaactacagggtagctatagggtaggcccgccgaggcaacag--gtatgttcacatgg 180
           |||| ||||||||||||||  ||||||  |||||||||||||||  |||||||||||  |
Sbjct: 151 ggtagctacagggtagctaccgggtagctccgccgaggcaacagtggtatgttcacaaag 92

                                                                       
Query: 181 gttttagggagttttacaactctataatgatccctccgctggttcaccaacggagacctt 240
           | ||| |||||||||   ||||| ||||||||||||||||||||||||||||||||||||
Sbjct: 91  ggttt-gggagtttttacactctgtaatgatccctccgctggttcaccaacggagacctt 33

                             
Query: 241 gttacgacttttacttcc 258
           ||||||||||||||||||
Sbjct: 32  gttacgacttttacttcc 15


 Score =  101 bits (51), Expect = 2e-18
 Identities = 51/51 (100%)
 Strand = Plus / Minus

                                                              
Query: 1   gctgcgttcttcatcgatgccagaaccaagagatccgttgttgaaagtttt 51
           |||||||||||||||||||||||||||||||||||||||||||||||||||
Sbjct: 268 gctgcgttcttcatcgatgccagaaccaagagatccgttgttgaaagtttt 218


>gi|259100877|gb|GQ513765.1| Uncultured fungus clone Unisequence#50-3797_0499 internal
           transcribed spacer 2, partial sequence
          Length = 268

 Score =  141 bits (71), Expect = 2e-30
 Identities = 123/138 (89%), Gaps = 3/138 (2%)
 Strand = Plus / Minus

                                                                       
Query: 123 ggtaactacagggtagctatagggtaggcccgccgaggcaacag--gtatgttcacatgg 180
           |||| ||||||||||||||  ||||||  |||||||||||||||  |||||||||||  |
Sbjct: 151 ggtagctacagggtagctaccgggtagctccgccgaggcaacagtggtatgttcacaaag 92

                                                                       
Query: 181 gttttagggagttttacaactctataatgatccctccgctggttcaccaacggagacctt 240
           | ||||||   ||||||| |||| ||||||||||||||||||||||||||||||||||||
Sbjct: 91  ggtttaggagtttttaca-ctctgtaatgatccctccgctggttcaccaacggagacctt 33

                             
Query: 241 gttacgacttttacttcc 258
           ||||||||||||||||||
Sbjct: 32  gttacgacttttacttcc 15


 Score =  101 bits (51), Expect = 2e-18
 Identities = 51/51 (100%)
 Strand = Plus / Minus

                                                              
Query: 1   gctgcgttcttcatcgatgccagaaccaagagatccgttgttgaaagtttt 51
           |||||||||||||||||||||||||||||||||||||||||||||||||||
Sbjct: 268 gctgcgttcttcatcgatgccagaaccaagagatccgttgttgaaagtttt 218


>gi|259099469|gb|GQ521767.1| Uncultured fungus clone Unisequence#64-3294_0996 internal
           transcribed spacer 2, partial sequence
          Length = 268

 Score =  141 bits (71), Expect = 2e-30
 Identities = 123/138 (89%), Gaps = 3/138 (2%)
 Strand = Plus / Minus

                                                                       
Query: 123 ggtaactacagggtagctatagggtaggcccgccgaggcaacag--gtatgttcacatgg 180
           |||| ||||||||||||||  ||||||  |||||||||||||||  |||||||||||  |
Sbjct: 151 ggtagctacagggtagctaccgggtagctccgccgaggcaacagtggtatgttcacaaag 92

                                                                       
Query: 181 gttttagggagttttacaactctataatgatccctccgctggttcaccaacggagacctt 240
           | ||| |||||||||   ||||| ||||||||||||||||||||||||||||||||||||
Sbjct: 91  ggttt-gggagtttttacactctgtaatgatccctccgctggttcaccaacggagacctt 33

                             
Query: 241 gttacgacttttacttcc 258
           ||||||||||||||||||
Sbjct: 32  gttacgacttttacttcc 15


 Score = 95.6 bits (48), Expect = 1e-16
 Identities = 48/48 (100%)
 Strand = Plus / Minus

                                                           
Query: 1   gctgcgttcttcatcgatgccagaaccaagagatccgttgttgaaagt 48
           ||||||||||||||||||||||||||||||||||||||||||||||||
Sbjct: 268 gctgcgttcttcatcgatgccagaaccaagagatccgttgttgaaagt 221


>gi|224969431|gb|FJ756977.1| Uncultured fungus clone Contig28-30-2769_0591 internal transcribed
           spacer 1 and 5.8S ribosomal RNA gene, partial sequence
          Length = 267

 Score =  141 bits (71), Expect = 2e-30
 Identities = 123/138 (89%), Gaps = 3/138 (2%)
 Strand = Plus / Minus

                                                                       
Query: 123 ggtaactacagggtagctatagggtaggcccgccgaggcaacag--gtatgttcacatgg 180
           |||| ||||||||||||||  ||||||  |||||||||||||||  |||||||||||  |
Sbjct: 150 ggtagctacagggtagctaccgggtagctccgccgaggcaacagtggtatgttcacaaag 91

                                                                       
Query: 181 gttttagggagttttacaactctataatgatccctccgctggttcaccaacggagacctt 240
           | ||| |||||||||   ||||| ||||||||||||||||||||||||||||||||||||
Sbjct: 90  ggttt-gggagtttttacactctgtaatgatccctccgctggttcaccaacggagacctt 32

                             
Query: 241 gttacgacttttacttcc 258
           ||||||||||||||||||
Sbjct: 31  gttacgacttttacttcc 14


 Score =  101 bits (51), Expect = 2e-18
 Identities = 51/51 (100%)
 Strand = Plus / Minus

                                                              
Query: 1   gctgcgttcttcatcgatgccagaaccaagagatccgttgttgaaagtttt 51
           |||||||||||||||||||||||||||||||||||||||||||||||||||
Sbjct: 267 gctgcgttcttcatcgatgccagaaccaagagatccgttgttgaaagtttt 217


>gi|223006445|gb|FJ613077.1| Fungal sp. ARIZ B492 18S ribosomal RNA gene, partial sequence;
           internal transcribed spacer 1, 5.8S ribosomal RNA gene,
           and internal transcribed spacer 2, complete sequence;
           and 28S ribosomal RNA gene, partial sequence
          Length = 603

 Score =  141 bits (71), Expect = 2e-30
 Identities = 89/94 (94%), Gaps = 2/94 (2%)
 Strand = Plus / Minus

                                                                       
Query: 165 aggtatgttcacatgggttttagggagttttacaactctataatgatccctccgctggtt 224
           ||||||||||||||||||||  ||||||| || |||||| ||||||||||||||||||||
Sbjct: 93  aggtatgttcacatgggttt--gggagttatagaactctttaatgatccctccgctggtt 36

                                             
Query: 225 caccaacggagaccttgttacgacttttacttcc 258
           ||||||||||||||||||||||||||||||||||
Sbjct: 35  caccaacggagaccttgttacgacttttacttcc 2


 Score = 97.6 bits (49), Expect = 3e-17
 Identities = 59/61 (96%), Gaps = 1/61 (1%)
 Strand = Plus / Minus

                                                                       
Query: 1   gctgcgttcttcatcgatgccagaaccaagagatccgttgttgaaagtttttaacttatt 60
           |||||||||||||||||||||||||||||||||||| |||||||||| ||||||||||||
Sbjct: 280 gctgcgttcttcatcgatgccagaaccaagagatccattgttgaaag-ttttaacttatt 222

            
Query: 61  t 61
           |
Sbjct: 221 t 221


>gi|223006330|gb|FJ612962.1| Fungal sp. ARIZ B225 18S ribosomal RNA gene, partial sequence;
           internal transcribed spacer 1, 5.8S ribosomal RNA gene,
           and internal transcribed spacer 2, complete sequence;
           and 28S ribosomal RNA gene, partial sequence
          Length = 601

 Score =  141 bits (71), Expect = 2e-30
 Identities = 89/94 (94%), Gaps = 2/94 (2%)
 Strand = Plus / Minus

                                                                       
Query: 165 aggtatgttcacatgggttttagggagttttacaactctataatgatccctccgctggtt 224
           ||||||||||||||||||||  ||||||| || |||||| ||||||||||||||||||||
Sbjct: 93  aggtatgttcacatgggttt--gggagttatagaactctttaatgatccctccgctggtt 36

                                             
Query: 225 caccaacggagaccttgttacgacttttacttcc 258
           ||||||||||||||||||||||||||||||||||
Sbjct: 35  caccaacggagaccttgttacgacttttacttcc 2


 Score = 97.6 bits (49), Expect = 3e-17
 Identities = 59/61 (96%), Gaps = 1/61 (1%)
 Strand = Plus / Minus

                                                                       
Query: 1   gctgcgttcttcatcgatgccagaaccaagagatccgttgttgaaagtttttaacttatt 60
           |||||||||||||||||||||||||||||||||||| |||||||||| ||||||||||||
Sbjct: 280 gctgcgttcttcatcgatgccagaaccaagagatccattgttgaaag-ttttaacttatt 222

            
Query: 61  t 61
           |
Sbjct: 221 t 221


>gi|217331388|gb|FJ466726.1| Fungal endophyte sp. UFMGCB_899 18S ribosomal RNA gene, partial
           sequence; internal transcribed spacer 1, 5.8S ribosomal
           RNA gene, and internal transcribed spacer 2, complete
           sequence; and 28S ribosomal RNA gene, partial sequence
          Length = 780

 Score =  141 bits (71), Expect = 2e-30
 Identities = 89/94 (94%), Gaps = 2/94 (2%)
 Strand = Plus / Minus

                                                                       
Query: 165 aggtatgttcacatgggttttagggagttttacaactctataatgatccctccgctggtt 224
           ||||||||||||||||||||  ||||||| || |||||| ||||||||||||||||||||
Sbjct: 151 aggtatgttcacatgggttt--gggagttatagaactctttaatgatccctccgctggtt 94

                                             
Query: 225 caccaacggagaccttgttacgacttttacttcc 258
           ||||||||||||||||||||||||||||||||||
Sbjct: 93  caccaacggagaccttgttacgacttttacttcc 60


 Score =  105 bits (53), Expect = 1e-19
 Identities = 60/61 (98%), Gaps = 1/61 (1%)
 Strand = Plus / Minus

                                                                       
Query: 1   gctgcgttcttcatcgatgccagaaccaagagatccgttgttgaaagtttttaacttatt 60
           ||||||||||||||||||||||||||||||||||||||||||||||| ||||||||||||
Sbjct: 336 gctgcgttcttcatcgatgccagaaccaagagatccgttgttgaaag-ttttaacttatt 278

            
Query: 61  t 61
           |
Sbjct: 277 t 277


>gi|210137246|gb|FJ349609.1| Sporidesmium knawiae 18S ribosomal RNA gene, partial sequence;
           internal transcribed spacer 1, 5.8S ribosomal RNA gene,
           and internal transcribed spacer 2, complete sequence;
           and 28S ribosomal RNA gene, partial sequence
          Length = 686

 Score =  141 bits (71), Expect = 2e-30
 Identities = 99/107 (92%), Gaps = 1/107 (0%)
 Strand = Plus / Minus

                                                                       
Query: 153 cgccgaggcaacagg-tatgttcacatgggttttagggagttttacaactctataatgat 211
           |||||||||||| || || |||||||| || ||| ||||||||| ||||||| |||||||
Sbjct: 194 cgccgaggcaactgggtaggttcacattgggttttgggagtttttcaactctgtaatgat 135

                                                          
Query: 212 ccctccgctggttcaccaacggagaccttgttacgacttttacttcc 258
           |||||||||||||||||||||||||||||||||||||||||||||||
Sbjct: 134 ccctccgctggttcaccaacggagaccttgttacgacttttacttcc 88


 Score =  101 bits (51), Expect = 2e-18
 Identities = 51/51 (100%)
 Strand = Plus / Minus

                                                              
Query: 1   gctgcgttcttcatcgatgccagaaccaagagatccgttgttgaaagtttt 51
           |||||||||||||||||||||||||||||||||||||||||||||||||||
Sbjct: 357 gctgcgttcttcatcgatgccagaaccaagagatccgttgttgaaagtttt 307


>gi|187939459|gb|EU686172.1| Fungal endophyte sp. ECD-2008 isolate 301 18S ribosomal RNA gene,
           partial sequence; internal transcribed spacer 1, 5.8S
           ribosomal RNA gene, and internal transcribed spacer 2,
           complete sequence; and 26S ribosomal RNA gene, partial
           sequence
          Length = 557

 Score =  141 bits (71), Expect = 2e-30
 Identities = 89/94 (94%), Gaps = 2/94 (2%)
 Strand = Plus / Minus

                                                                       
Query: 165 aggtatgttcacatgggttttagggagttttacaactctataatgatccctccgctggtt 224
           ||||||||||||||||||||  ||||||| || |||||| ||||||||||||||||||||
Sbjct: 96  aggtatgttcacatgggttt--gggagttatagaactctttaatgatccctccgctggtt 39

                                             
Query: 225 caccaacggagaccttgttacgacttttacttcc 258
           ||||||||||||||||||||||||||||||||||
Sbjct: 38  caccaacggagaccttgttacgacttttacttcc 5


 Score =  105 bits (53), Expect = 1e-19
 Identities = 60/61 (98%), Gaps = 1/61 (1%)
 Strand = Plus / Minus

                                                                       
Query: 1   gctgcgttcttcatcgatgccagaaccaagagatccgttgttgaaagtttttaacttatt 60
           ||||||||||||||||||||||||||||||||||||||||||||||| ||||||||||||
Sbjct: 283 gctgcgttcttcatcgatgccagaaccaagagatccgttgttgaaag-ttttaacttatt 225

            
Query: 61  t 61
           |
Sbjct: 224 t 224


>gi|187939435|gb|EU686148.1| Fungal endophyte sp. ECD-2008 isolate 269 18S ribosomal RNA gene,
           partial sequence; internal transcribed spacer 1, 5.8S
           ribosomal RNA gene, and internal transcribed spacer 2,
           complete sequence; and 26S ribosomal RNA gene, partial
           sequence
          Length = 555

 Score =  141 bits (71), Expect = 2e-30
 Identities = 89/94 (94%), Gaps = 2/94 (2%)
 Strand = Plus / Minus

                                                                       
Query: 165 aggtatgttcacatgggttttagggagttttacaactctataatgatccctccgctggtt 224
           ||||||||||||||||||||  ||||||| || |||||| ||||||||||||||||||||
Sbjct: 97  aggtatgttcacatgggttt--gggagttatagaactctttaatgatccctccgctggtt 40

                                             
Query: 225 caccaacggagaccttgttacgacttttacttcc 258
           ||||||||||||||||||||||||||||||||||
Sbjct: 39  caccaacggagaccttgttacgacttttacttcc 6


 Score =  105 bits (53), Expect = 1e-19
 Identities = 60/61 (98%), Gaps = 1/61 (1%)
 Strand = Plus / Minus

                                                                       
Query: 1   gctgcgttcttcatcgatgccagaaccaagagatccgttgttgaaagtttttaacttatt 60
           ||||||||||||||||||||||||||||||||||||||||||||||| ||||||||||||
Sbjct: 284 gctgcgttcttcatcgatgccagaaccaagagatccgttgttgaaag-ttttaacttatt 226

            
Query: 61  t 61
           |
Sbjct: 225 t 225


BLASTN 2.2.17 [Aug-26-2007]


Reference: Altschul, Stephen F., Thomas L. Madden, Alejandro A. Schaffer, 
Jinghui Zhang, Zheng Zhang, Webb Miller, and David J. Lipman (1997), 
"Gapped BLAST and PSI-BLAST: a new generation of protein database search
programs",  Nucleic Acids Res. 25:3389-3402.

Query= S1|FCQD7IX01BY8H0|282|T_AACCGA|FPY(7-26)|RPY(255-
276)|rT_TCGGTT|AN|GTB|D_5_|270|C6|
         (270 letters)

Database: nr.nal 
           12,487,851 sequences; 32,255,764,854 total letters

Searching..................................................done


                                                                 Score    E
Sequences producing significant alignments:                      (bits) Value

gi|210972053|emb|AM942497.1| Uncultured Glomus 18S rRNA gene (pa...   375   e-101
gi|117413458|emb|AM076608.1| Uncultured Glomus 18S rRNA gene (pa...   357   2e-95
gi|117413456|emb|AM076606.1| Uncultured Glomus 18S rRNA gene (pa...   357   2e-95
gi|117413454|emb|AM076604.1| Uncultured Glomus 18S rRNA gene (pa...   357   2e-95
gi|117413453|emb|AM076603.1| Uncultured Glomus 18S rRNA gene (pa...   357   2e-95
gi|117413450|emb|AM076600.1| Uncultured Glomus 18S rRNA gene (pa...   357   2e-95
gi|117413457|emb|AM076607.1| Uncultured Glomus 18S rRNA gene (pa...   349   5e-93
gi|32329810|gb|AY236230.1| Uncultured Glomus clone Pa010 18S rib...   347   2e-92
gi|117413455|emb|AM076605.1| Uncultured Glomus 18S rRNA gene (pa...   341   1e-90
gi|32329845|gb|AY236265.1| Uncultured Glomus clone Pa079 18S rib...   339   5e-90
gi|227440457|gb|FJ362330.1| Uncultured root-associated fungus cl...   325   8e-86
gi|117413452|emb|AM076602.1| Uncultured Glomus 18S rRNA gene (pa...   313   3e-82
gi|117413451|emb|AM076601.1| Uncultured Glomus 18S rRNA gene (pa...   313   3e-82
gi|257423380|gb|GQ388490.1| Uncultured Glomus clone 90/10_ST6 18...   283   3e-73
gi|151936820|gb|AY896541.2| Uncultured glomeraceous AM fungus is...   204   2e-49
gi|151936819|gb|AY896540.2| Uncultured glomeraceous AM fungus is...   204   2e-49
gi|226928749|gb|FJ779156.1| Uncultured fungus clone Singleton_(1...   196   5e-47
gi|90102973|gb|DQ421289.1| Uncultured soil fungus clone 68a27 18...   186   5e-44
gi|257423443|gb|GQ388553.1| Uncultured Glomus clone 57_31_ST10 1...   184   2e-43
gi|257423442|gb|GQ388552.1| Uncultured Glomus clone 68_32/19_ST1...   184   2e-43
gi|257423339|gb|GQ388449.1| Uncultured Glomus clone 55_33_ST6 18...   184   2e-43
gi|226928434|gb|FJ778841.1| Uncultured fungus clone Singleton_(1...   184   2e-43
gi|226928144|gb|FJ778551.1| Uncultured fungus clone Singleton_(1...   180   3e-42
gi|213053624|gb|FJ008623.1| Uncultured Glomus clone 013 18S ribo...   180   3e-42
gi|165879980|gb|EU359267.1| Uncultured Glomus clone 1379_9 18S r...   180   3e-42
gi|165879931|gb|EU359218.1| Uncultured Glomus clone 1379_32 18S ...   180   3e-42
gi|165879930|gb|EU359217.1| Uncultured Glomus clone 1379_16 18S ...   180   3e-42
gi|165879929|gb|EU359216.1| Uncultured Glomus clone 1379_5 18S r...   180   3e-42
gi|165879928|gb|EU359215.1| Uncultured Glomus clone 1379_31 18S ...   180   3e-42
gi|165879927|gb|EU359214.1| Uncultured Glomus clone 1379_30 18S ...   180   3e-42
gi|165879926|gb|EU359213.1| Uncultured Glomus clone 1379_27 18S ...   180   3e-42
gi|165879925|gb|EU359212.1| Uncultured Glomus clone 1379_22 18S ...   180   3e-42
gi|165879924|gb|EU359211.1| Uncultured Glomus clone 1379_17 18S ...   180   3e-42
gi|165879923|gb|EU359210.1| Uncultured Glomus clone 1379_15 18S ...   180   3e-42
gi|165879922|gb|EU359209.1| Uncultured Glomus clone 1379_14 18S ...   180   3e-42
gi|165879921|gb|EU359208.1| Uncultured Glomus clone 1379_13 18S ...   180   3e-42
gi|165879920|gb|EU359207.1| Uncultured Glomus clone 1379_3 18S r...   180   3e-42
gi|165879919|gb|EU359206.1| Uncultured Glomus clone 1379_1 18S r...   180   3e-42
gi|257423444|gb|GQ388554.1| Uncultured Glomus clone 49_27/1_ST10...   176   4e-41
gi|257423478|gb|GQ388588.1| Uncultured Glomus clone 82_32/34_ST1...   174   2e-40
gi|257423581|gb|GQ388691.1| Uncultured Glomus clone 46_45/30_ST1...   172   7e-40
gi|257423569|gb|GQ388679.1| Uncultured Glomus clone 53_38_ST11 1...   172   7e-40
gi|257423441|gb|GQ388551.1| Uncultured Glomus clone 51_32_ST10 1...   172   7e-40
gi|257423285|gb|GQ388395.1| Uncultured Glomus clone 27_12_ST5 18...   172   7e-40
gi|257423284|gb|GQ388394.1| Uncultured Glomus clone 53_30_ST5 18...   172   7e-40
gi|264670159|gb|FJ769307.1| Uncultured Glomus clone M53_40_ST10 ...   170   3e-39
gi|264670157|gb|FJ769305.1| Uncultured Glomus clone M53_39_ST6 1...   170   3e-39
gi|257423582|gb|GQ388692.1| Uncultured Glomus clone 27_04_ST11 1...   170   3e-39
gi|257423571|gb|GQ388681.1| Uncultured Glomus clone 10_90/28_ST1...   170   3e-39
gi|257423570|gb|GQ388680.1| Uncultured Glomus clone 7_90/25_ST11...   170   3e-39

>gi|210972053|emb|AM942497.1| Uncultured Glomus 18S rRNA gene (partial) and ITS1, clone SA1037
          Length = 751

 Score =  375 bits (189), Expect = e-101
 Identities = 192/193 (99%)
 Strand = Plus / Minus

                                                                       
Query: 78  ttttatacattcaagagtgggttttaaatataaattcatcttgctcctatttggatatag 137
           ||||||||||||||||||||||||||||||||||||||||||||||||||||||||||||
Sbjct: 739 ttttatacattcaagagtgggttttaaatataaattcatcttgctcctatttggatatag 680

                                                                       
Query: 138 gattatttggtaaaagtttactactttacatttgagacacatgagcaacagttataagta 197
           ||||||||||||||||||||||||||||||||||||||||| ||||||||||||||||||
Sbjct: 679 gattatttggtaaaagtttactactttacatttgagacacaagagcaacagttataagta 620

                                                                       
Query: 198 gtaaacccgacccaaataataatgatccttccgcaggttcacctacggaaaccttgttac 257
           ||||||||||||||||||||||||||||||||||||||||||||||||||||||||||||
Sbjct: 619 gtaaacccgacccaaataataatgatccttccgcaggttcacctacggaaaccttgttac 560

                        
Query: 258 gacttttacttcc 270
           |||||||||||||
Sbjct: 559 gacttttacttcc 547


>gi|117413458|emb|AM076608.1| Uncultured Glomus 18S rRNA gene (partial), 5.8S rRNA gene, 28S rRNA
           gene (partial), ITS1 and ITS2, clone B167
          Length = 623

 Score =  357 bits (180), Expect = 2e-95
 Identities = 250/268 (93%), Gaps = 9/268 (3%)
 Strand = Plus / Minus

                                                                       
Query: 5   cgttcttcatcgatgcgagagccaagagatccgttgttgaaagtgatctttaattttatc 64
           |||||||||||||||||||| ||||||||||||||||||||||||||||||  |||||||
Sbjct: 261 cgttcttcatcgatgcgagaaccaagagatccgttgttgaaagtgatctttt-ttttatc 203

                                                                       
Query: 65  att--aatacataaattttatacattcaagagtgggttttaaatataaattcatcttgct 122
           |||  |||||||| |  | ||   || ||||||||||||||||||  | |||||||||||
Sbjct: 202 attcaaatacatataaat-at---tttaagagtgggttttaaata--agttcatcttgct 149

                                                                       
Query: 123 cctatttggatataggattatttggtaaaagtttactactttacatttgagacacatgag 182
           |||||||||| ||||||||||||||||||||||||||||||||||||||||||||| |||
Sbjct: 148 cctatttggaaataggattatttggtaaaagtttactactttacatttgagacacaagag 89

                                                                       
Query: 183 caacagttataagtagtaaacccgacccaaataataatgatccttccgcaggttcaccta 242
           ||||||||||||||||||||||||||||||||||||||||||||||||||||||||||||
Sbjct: 88  caacagttataagtagtaaacccgacccaaataataatgatccttccgcaggttcaccta 29

                                       
Query: 243 cggaaaccttgttacgacttttacttcc 270
           ||||||||||||||||||||||||||||
Sbjct: 28  cggaaaccttgttacgacttttacttcc 1


>gi|117413456|emb|AM076606.1| Uncultured Glomus 18S rRNA gene (partial), 5.8S rRNA gene, 28S rRNA
           gene (partial), ITS1 and ITS2, clone B165
          Length = 623

 Score =  357 bits (180), Expect = 2e-95
 Identities = 250/268 (93%), Gaps = 9/268 (3%)
 Strand = Plus / Minus

                                                                       
Query: 5   cgttcttcatcgatgcgagagccaagagatccgttgttgaaagtgatctttaattttatc 64
           |||||||||||||||||||| ||||||||||||||||||||||||||||||  |||||||
Sbjct: 261 cgttcttcatcgatgcgagaaccaagagatccgttgttgaaagtgatctttt-ttttatc 203

                                                                       
Query: 65  att--aatacataaattttatacattcaagagtgggttttaaatataaattcatcttgct 122
           |||  |||||||| |  | ||   || ||||||||||||||||||  | |||||||||||
Sbjct: 202 attcaaatacatataaat-at---tttaagagtgggttttaaata--agttcatcttgct 149

                                                                       
Query: 123 cctatttggatataggattatttggtaaaagtttactactttacatttgagacacatgag 182
           |||||||||| ||||||||||||||||||||||||||||||||||||||||||||| |||
Sbjct: 148 cctatttggaaataggattatttggtaaaagtttactactttacatttgagacacaagag 89

                                                                       
Query: 183 caacagttataagtagtaaacccgacccaaataataatgatccttccgcaggttcaccta 242
           ||||||||||||||||||||||||||||||||||||||||||||||||||||||||||||
Sbjct: 88  caacagttataagtagtaaacccgacccaaataataatgatccttccgcaggttcaccta 29

                                       
Query: 243 cggaaaccttgttacgacttttacttcc 270
           ||||||||||||||||||||||||||||
Sbjct: 28  cggaaaccttgttacgacttttacttcc 1


>gi|117413454|emb|AM076604.1| Uncultured Glomus 18S rRNA gene (partial), 5.8S rRNA gene, 28S rRNA
           gene (partial), ITS1 and ITS2, clone A163
          Length = 622

 Score =  357 bits (180), Expect = 2e-95
 Identities = 250/268 (93%), Gaps = 9/268 (3%)
 Strand = Plus / Minus

                                                                       
Query: 5   cgttcttcatcgatgcgagagccaagagatccgttgttgaaagtgatctttaattttatc 64
           |||||||||||||||||||| ||||||||||||||||||||||||||||||  |||||||
Sbjct: 261 cgttcttcatcgatgcgagaaccaagagatccgttgttgaaagtgatctttt-ttttatc 203

                                                                       
Query: 65  att--aatacataaattttatacattcaagagtgggttttaaatataaattcatcttgct 122
           |||  |||||||| |  | ||   || ||||||||||||||||||  | |||||||||||
Sbjct: 202 attcaaatacatataaat-at---tttaagagtgggttttaaata--agttcatcttgct 149

                                                                       
Query: 123 cctatttggatataggattatttggtaaaagtttactactttacatttgagacacatgag 182
           |||||||||| ||||||||||||||||||||||||||||||||||||||||||||| |||
Sbjct: 148 cctatttggaaataggattatttggtaaaagtttactactttacatttgagacacaagag 89

                                                                       
Query: 183 caacagttataagtagtaaacccgacccaaataataatgatccttccgcaggttcaccta 242
           ||||||||||||||||||||||||||||||||||||||||||||||||||||||||||||
Sbjct: 88  caacagttataagtagtaaacccgacccaaataataatgatccttccgcaggttcaccta 29

                                       
Query: 243 cggaaaccttgttacgacttttacttcc 270
           ||||||||||||||||||||||||||||
Sbjct: 28  cggaaaccttgttacgacttttacttcc 1


>gi|117413453|emb|AM076603.1| Uncultured Glomus 18S rRNA gene (partial), 5.8S rRNA gene, 28S rRNA
           gene (partial), ITS1 and ITS2, clone A162
          Length = 623

 Score =  357 bits (180), Expect = 2e-95
 Identities = 250/268 (93%), Gaps = 9/268 (3%)
 Strand = Plus / Minus

                                                                       
Query: 5   cgttcttcatcgatgcgagagccaagagatccgttgttgaaagtgatctttaattttatc 64
           |||||||||||||||||||| ||||||||||||||||||||||||||||||  |||||||
Sbjct: 261 cgttcttcatcgatgcgagaaccaagagatccgttgttgaaagtgatctttt-ttttatc 203

                                                                       
Query: 65  att--aatacataaattttatacattcaagagtgggttttaaatataaattcatcttgct 122
           |||  |||||||| |  | ||   || ||||||||||||||||||  | |||||||||||
Sbjct: 202 attcaaatacatataaat-at---tttaagagtgggttttaaata--agttcatcttgct 149

                                                                       
Query: 123 cctatttggatataggattatttggtaaaagtttactactttacatttgagacacatgag 182
           |||||||||| ||||||||||||||||||||||||||||||||||||||||||||| |||
Sbjct: 148 cctatttggaaataggattatttggtaaaagtttactactttacatttgagacacaagag 89

                                                                       
Query: 183 caacagttataagtagtaaacccgacccaaataataatgatccttccgcaggttcaccta 242
           ||||||||||||||||||||||||||||||||||||||||||||||||||||||||||||
Sbjct: 88  caacagttataagtagtaaacccgacccaaataataatgatccttccgcaggttcaccta 29

                                       
Query: 243 cggaaaccttgttacgacttttacttcc 270
           ||||||||||||||||||||||||||||
Sbjct: 28  cggaaaccttgttacgacttttacttcc 1


>gi|117413450|emb|AM076600.1| Uncultured Glomus 18S rRNA gene (partial), 5.8S rRNA gene, 28S rRNA
           gene (partial), ITS1 and ITS2, clone A159
          Length = 624

 Score =  357 bits (180), Expect = 2e-95
 Identities = 250/268 (93%), Gaps = 9/268 (3%)
 Strand = Plus / Minus

                                                                       
Query: 5   cgttcttcatcgatgcgagagccaagagatccgttgttgaaagtgatctttaattttatc 64
           |||||||||||||||||||| ||||||||||||||||||||||||||||||  |||||||
Sbjct: 261 cgttcttcatcgatgcgagaaccaagagatccgttgttgaaagtgatctttt-ttttatc 203

                                                                       
Query: 65  att--aatacataaattttatacattcaagagtgggttttaaatataaattcatcttgct 122
           |||  |||||||| |  | ||   || ||||||||||||||||||  | |||||||||||
Sbjct: 202 attcaaatacatataaat-at---tttaagagtgggttttaaata--agttcatcttgct 149

                                                                       
Query: 123 cctatttggatataggattatttggtaaaagtttactactttacatttgagacacatgag 182
           |||||||||| ||||||||||||||||||||||||||||||||||||||||||||| |||
Sbjct: 148 cctatttggaaataggattatttggtaaaagtttactactttacatttgagacacaagag 89

                                                                       
Query: 183 caacagttataagtagtaaacccgacccaaataataatgatccttccgcaggttcaccta 242
           ||||||||||||||||||||||||||||||||||||||||||||||||||||||||||||
Sbjct: 88  caacagttataagtagtaaacccgacccaaataataatgatccttccgcaggttcaccta 29

                                       
Query: 243 cggaaaccttgttacgacttttacttcc 270
           ||||||||||||||||||||||||||||
Sbjct: 28  cggaaaccttgttacgacttttacttcc 1


>gi|117413457|emb|AM076607.1| Uncultured Glomus 18S rRNA gene (partial), 5.8S rRNA gene, 28S rRNA
           gene (partial), ITS1 and ITS2, clone B166
          Length = 623

 Score =  349 bits (176), Expect = 5e-93
 Identities = 249/268 (92%), Gaps = 9/268 (3%)
 Strand = Plus / Minus

                                                                       
Query: 5   cgttcttcatcgatgcgagagccaagagatccgttgttgaaagtgatctttaattttatc 64
           |||||||||||||||||||| ||||||||||||||||||||||||||||||  |||||||
Sbjct: 261 cgttcttcatcgatgcgagaaccaagagatccgttgttgaaagtgatctttt-ttttatc 203

                                                                       
Query: 65  att--aatacataaattttatacattcaagagtgggttttaaatataaattcatcttgct 122
           |||  |||||||| |  | ||   || ||||||||||||||||||  | |||||||||||
Sbjct: 202 attcaaatacatataaat-at---tttaagagtgggttttaaata--agttcatcttgct 149

                                                                       
Query: 123 cctatttggatataggattatttggtaaaagtttactactttacatttgagacacatgag 182
           |||||||||| ||||||||||||||||||||||||||||||||||||||||||||| |||
Sbjct: 148 cctatttggaaataggattatttggtaaaagtttactactttacatttgagacacaagag 89

                                                                       
Query: 183 caacagttataagtagtaaacccgacccaaataataatgatccttccgcaggttcaccta 242
           |||||||| |||||||||||||||||||||||||||||||||||||||||||||||||||
Sbjct: 88  caacagttgtaagtagtaaacccgacccaaataataatgatccttccgcaggttcaccta 29

                                       
Query: 243 cggaaaccttgttacgacttttacttcc 270
           ||||||||||||||||||||||||||||
Sbjct: 28  cggaaaccttgttacgacttttacttcc 1


>gi|32329810|gb|AY236230.1| Uncultured Glomus clone Pa010 18S ribosomal RNA gene, partial
           sequence; internal transcribed spacer 1, 5.8S ribosomal
           RNA gene and internal transcribed spacer 2, complete
           sequence; and 28S ribosomal RNA gene, partial sequence
          Length = 742

 Score =  347 bits (175), Expect = 2e-92
 Identities = 251/274 (91%), Gaps = 18/274 (6%)
 Strand = Plus / Minus

                                                                       
Query: 5   cgttcttcatcgatgcgagagccaagagatccgttgttgaaagtgatctttaattttatc 64
           |||||||||||||||||||||||||||||||||||||||||||||||||||| |||||||
Sbjct: 383 cgttcttcatcgatgcgagagccaagagatccgttgttgaaagtgatcttta-ttttatc 325

                                                                       
Query: 65  att---aatacataaattttatacattcaagagtgggttttaaatataaattcatcttgc 121
           |||   |||||| |||| ||     || ||||||||||||||||||||    ||||||||
Sbjct: 324 attcaaaatacaaaaatatt-----tttaagagtgggttttaaatata----catcttgc 274

                                                                       
Query: 122 tcctatttggatataggattatttggtaaaagtttactactt-----tacatttgagaca 176
           ||||||||||| ||||||||||||||||||||||||||||||     |||||||||||||
Sbjct: 273 tcctatttggaaataggattatttggtaaaagtttactacttcagtttacatttgagaca 214

                                                                       
Query: 177 catgagcaacagttataagtagtaaacccgacccaaataataatgatccttccgcaggtt 236
           || |||||||||||||||||||||||||||||||||||||||||||||||||||||||||
Sbjct: 213 caagagcaacagttataagtagtaaacccgacccaaataataatgatccttccgcaggtt 154

                                             
Query: 237 cacctacggaaaccttgttacgacttttacttcc 270
           ||||||||||||||||||||||||||||||||||
Sbjct: 153 cacctacggaaaccttgttacgacttttacttcc 120


>gi|117413455|emb|AM076605.1| Uncultured Glomus 18S rRNA gene (partial), 5.8S rRNA gene, 28S rRNA
           gene (partial), ITS1 and ITS2, clone B164
          Length = 623

 Score =  341 bits (172), Expect = 1e-90
 Identities = 248/268 (92%), Gaps = 9/268 (3%)
 Strand = Plus / Minus

                                                                       
Query: 5   cgttcttcatcgatgcgagagccaagagatccgttgttgaaagtgatctttaattttatc 64
           ||||||||||| | |||||| ||||||||||||||||||||||||||||||  |||||||
Sbjct: 261 cgttcttcatcaacgcgagaaccaagagatccgttgttgaaagtgatctttt-ttttatc 203

                                                                       
Query: 65  att--aatacataaattttatacattcaagagtgggttttaaatataaattcatcttgct 122
           |||  |||||||| |  | ||   || ||||||||||||||||||  | |||||||||||
Sbjct: 202 attcaaatacatataaat-at---tttaagagtgggttttaaata--agttcatcttgct 149

                                                                       
Query: 123 cctatttggatataggattatttggtaaaagtttactactttacatttgagacacatgag 182
           |||||||||| ||||||||||||||||||||||||||||||||||||||||||||| |||
Sbjct: 148 cctatttggaaataggattatttggtaaaagtttactactttacatttgagacacaagag 89

                                                                       
Query: 183 caacagttataagtagtaaacccgacccaaataataatgatccttccgcaggttcaccta 242
           ||||||||||||||||||||||||||||||||||||||||||||||||||||||||||||
Sbjct: 88  caacagttataagtagtaaacccgacccaaataataatgatccttccgcaggttcaccta 29

                                       
Query: 243 cggaaaccttgttacgacttttacttcc 270
           ||||||||||||||||||||||||||||
Sbjct: 28  cggaaaccttgttacgacttttacttcc 1


>gi|32329845|gb|AY236265.1| Uncultured Glomus clone Pa079 18S ribosomal RNA gene, partial
           sequence; internal transcribed spacer 1, 5.8S ribosomal
           RNA gene and internal transcribed spacer 2, complete
           sequence; and 28S ribosomal RNA gene, partial sequence
          Length = 760

 Score =  339 bits (171), Expect = 5e-90
 Identities = 250/274 (91%), Gaps = 18/274 (6%)
 Strand = Plus / Minus

                                                                       
Query: 5   cgttcttcatcgatgcgagagccaagagatccgttgttgaaagtgatctttaattttatc 64
           |||||||||||||||||||||||||||||||||||||||||||||||||||| |||||||
Sbjct: 401 cgttcttcatcgatgcgagagccaagagatccgttgttgaaagtgatcttta-ttttatc 343

                                                                       
Query: 65  att---aatacataaattttatacattcaagagtgggttttaaatataaattcatcttgc 121
           |||   |||||| |||| ||     || ||||||||||||||||||||    ||||||||
Sbjct: 342 attcaaaatacaaaaatatt-----tttaagagtgggttttaaatata----catcttgc 292

                                                                       
Query: 122 tcctatttggatataggattatttggtaaaagtttactactt-----tacatttgagaca 176
           ||||||||||| ||||||||||||||||||||||||||||||     |||||||||||||
Sbjct: 291 tcctatttggaaataggattatttggtaaaagtttactacttcagtttacatttgagaca 232

                                                                       
Query: 177 catgagcaacagttataagtagtaaacccgacccaaataataatgatccttccgcaggtt 236
           || |||||||||||||||||||||||||||||||||||||||||||||||||||||||||
Sbjct: 231 caagagcaacagttataagtagtaaacccgacccaaataataatgatccttccgcaggtt 172

                                             
Query: 237 cacctacggaaaccttgttacgacttttacttcc 270
           ||||||||||||||||| ||||||||||||||||
Sbjct: 171 cacctacggaaaccttggtacgacttttacttcc 138


>gi|227440457|gb|FJ362330.1| Uncultured root-associated fungus clone BG2c13P internal
           transcribed spacer 1, partial sequence; 5.8S ribosomal
           RNA gene, complete sequence; and internal transcribed
           spacer 2, partial sequence
          Length = 595

 Score =  325 bits (164), Expect = 8e-86
 Identities = 216/231 (93%), Gaps = 3/231 (1%)
 Strand = Plus / Minus

                                                                       
Query: 5   cgttcttcatcgatgcgagagccaagagatccgttgttgaaagtgatctttaattttatc 64
           ||||||||||||||||||||||||||||||||||||||||||||||||||| ||||||||
Sbjct: 237 cgttcttcatcgatgcgagagccaagagatccgttgttgaaagtgatcttttattttatc 178

                                                                       
Query: 65  attaatacataaattttatacattcaagagtgggttttaaatataaattcatcttgctcc 124
           |||  || ||| || | |    || |||||||||||||||||||||||||||||||||||
Sbjct: 177 att--taaatacatataaatattttaagagtgggttttaaatataaattcatcttgctcc 120

                                                                       
Query: 125 tatttggatataggattatttggtaaaagtttactactttacatttgagacacatgagca 184
           |||||||| ||||||||||||||||||||||||||||||||||||||||||||| |||||
Sbjct: 119 tatttggaaataggattatttggtaaaagtttactactttacatttgagacacaagagca 60

                                                              
Query: 185 acagttataagtagtaaacccgacccaaataataatgatccttccgcaggt 235
           ||||||||||||||||||||||||||||||||||||||||| |||||||||
Sbjct: 59  acagttataagtagtaaacccgacccaaataataatgatcc-tccgcaggt 10


>gi|117413452|emb|AM076602.1| Uncultured Glomus 18S rRNA gene (partial), 5.8S rRNA gene, 28S rRNA
           gene (partial), ITS1 and ITS2, clone A161
          Length = 625

 Score =  313 bits (158), Expect = 3e-82
 Identities = 176/181 (97%), Gaps = 2/181 (1%)
 Strand = Plus / Minus

                                                                       
Query: 90  aagagtgggttttaaatataaattcatcttgctcctatttggatataggattatttggta 149
           ||||||||||||||||||  | ||||||||||||||||||||| ||||||||||||||||
Sbjct: 179 aagagtgggttttaaata--agttcatcttgctcctatttggaaataggattatttggta 122

                                                                       
Query: 150 aaagtttactactttacatttgagacacatgagcaacagttataagtagtaaacccgacc 209
           ||||||||||||||||||||||||||||| ||||||||||||||||||||||||||||||
Sbjct: 121 aaagtttactactttacatttgagacacaagagcaacagttataagtagtaaacccgacc 62

                                                                       
Query: 210 caaataataatgatccttccgcaggttcacctacggaaaccttgttacgacttttacttc 269
           ||||||||||||||||||||||||||||||||||||||||||||||||||||||||||||
Sbjct: 61  caaataataatgatccttccgcaggttcacctacggaaaccttgttacgacttttacttc 2

            
Query: 270 c 270
           |
Sbjct: 1   c 1


 Score = 85.7 bits (43), Expect = 1e-13
 Identities = 49/51 (96%)
 Strand = Plus / Minus

                                                              
Query: 5   cgttcttcatcgatgcgagagccaagagatccgttgttgaaagtgatcttt 55
           ||||||||||| |||||||| ||||||||||||||||||||||||||||||
Sbjct: 261 cgttcttcatcaatgcgagaaccaagagatccgttgttgaaagtgatcttt 211


>gi|117413451|emb|AM076601.1| Uncultured Glomus 18S rRNA gene (partial), 5.8S rRNA gene, 28S rRNA
           gene (partial), ITS1 and ITS2, clone A160
          Length = 629

 Score =  313 bits (158), Expect = 3e-82
 Identities = 176/181 (97%), Gaps = 2/181 (1%)
 Strand = Plus / Minus

                                                                       
Query: 90  aagagtgggttttaaatataaattcatcttgctcctatttggatataggattatttggta 149
           ||||||||||||||||||  | ||||||||||||||||||||| ||||||||||||||||
Sbjct: 179 aagagtgggttttaaata--agttcatcttgctcctatttggaaataggattatttggta 122

                                                                       
Query: 150 aaagtttactactttacatttgagacacatgagcaacagttataagtagtaaacccgacc 209
           ||||||||||||||||||||||||||||| ||||||||||||||||||||||||||||||
Sbjct: 121 aaagtttactactttacatttgagacacaagagcaacagttataagtagtaaacccgacc 62

                                                                       
Query: 210 caaataataatgatccttccgcaggttcacctacggaaaccttgttacgacttttacttc 269
           ||||||||||||||||||||||||||||||||||||||||||||||||||||||||||||
Sbjct: 61  caaataataatgatccttccgcaggttcacctacggaaaccttgttacgacttttacttc 2

            
Query: 270 c 270
           |
Sbjct: 1   c 1


 Score = 85.7 bits (43), Expect = 1e-13
 Identities = 49/51 (96%)
 Strand = Plus / Minus

                                                              
Query: 5   cgttcttcatcgatgcgagagccaagagatccgttgttgaaagtgatcttt 55
           ||||||||||||||||||||  |||||||||||||||||||||||||||||
Sbjct: 261 cgttcttcatcgatgcgagaatcaagagatccgttgttgaaagtgatcttt 211


>gi|257423380|gb|GQ388490.1| Uncultured Glomus clone 90/10_ST6 18S ribosomal RNA gene, partial
           sequence; internal transcribed spacer 1, 5.8S ribosomal
           RNA gene, and internal transcribed spacer 2, complete
           sequence; and 26S ribosomal RNA gene, partial sequence
          Length = 611

 Score =  283 bits (143), Expect = 3e-73
 Identities = 149/151 (98%)
 Strand = Plus / Minus

                                                                       
Query: 120 gctcctatttggatataggattatttggtaaaagtttactactttacatttgagacacat 179
           ||||||||||||| ||||||||||||||||||||||||||||||||||||||||||||| 
Sbjct: 151 gctcctatttggaaataggattatttggtaaaagtttactactttacatttgagacacaa 92

                                                                       
Query: 180 gagcaacagttataagtagtaaacccgacccaaataataatgatccttccgcaggttcac 239
           ||||||||||||||||||||||||||||||||||||||||||||||||||||||||||||
Sbjct: 91  gagcaacagttataagtagtaaacccgacccaaataataatgatccttccgcaggttcac 32

                                          
Query: 240 ctacggaaaccttgttacgacttttacttcc 270
           |||||||||||||||||||||||||||||||
Sbjct: 31  ctacggaaaccttgttacgacttttacttcc 1


 Score =  101 bits (51), Expect = 2e-18
 Identities = 67/71 (94%), Gaps = 1/71 (1%)
 Strand = Plus / Minus

                                                                       
Query: 5   cgttcttcatcgatgcgagagccaagagatccgttgttgaaagtgatctttaattttatc 64
           |||||||||||||||||||| ||||||||||||||||||||||||||||||  |||||||
Sbjct: 256 cgttcttcatcgatgcgagaaccaagagatccgttgttgaaagtgatcttt-tttttatc 198

                      
Query: 65  attaatacata 75
           ||| |||||||
Sbjct: 197 attcatacata 187


>gi|151936820|gb|AY896541.2| Uncultured glomeraceous AM fungus isolate 1 clone 3 18S ribosomal
           RNA gene, partial sequence; internal transcribed spacer
           1, 5.8S ribosomal RNA gene, and internal transcribed
           spacer 2, complete sequence; and 28S ribosomal RNA gene,
           partial sequence
          Length = 566

 Score =  204 bits (103), Expect = 2e-49
 Identities = 106/107 (99%)
 Strand = Plus / Minus

                                                                       
Query: 5   cgttcttcatcgatgcgagagccaagagatccgttgttgaaagtgatctttaattttatc 64
           |||||||||||||||||||||||||||||||||||||||||||||||||||| |||||||
Sbjct: 207 cgttcttcatcgatgcgagagccaagagatccgttgttgaaagtgatctttatttttatc 148

                                                          
Query: 65  attaatacataaattttatacattcaagagtgggttttaaatataaa 111
           |||||||||||||||||||||||||||||||||||||||||||||||
Sbjct: 147 attaatacataaattttatacattcaagagtgggttttaaatataaa 101


 Score =  111 bits (56), Expect = 2e-21
 Identities = 56/56 (100%)
 Strand = Plus / Minus

                                                                   
Query: 215 aataatgatccttccgcaggttcacctacggaaaccttgttacgacttttacttcc 270
           ||||||||||||||||||||||||||||||||||||||||||||||||||||||||
Sbjct: 62  aataatgatccttccgcaggttcacctacggaaaccttgttacgacttttacttcc 7


>gi|151936819|gb|AY896540.2| Uncultured glomeraceous AM fungus isolate 3 clone 1 18S ribosomal
           RNA gene, partial sequence; internal transcribed spacer
           1, 5.8S ribosomal RNA gene, and internal transcribed
           spacer 2, complete sequence; and 28S ribosomal RNA gene,
           partial sequence
          Length = 566

 Score =  204 bits (103), Expect = 2e-49
 Identities = 106/107 (99%)
 Strand = Plus / Minus

                                                                       
Query: 5   cgttcttcatcgatgcgagagccaagagatccgttgttgaaagtgatctttaattttatc 64
           |||||||||||||||||||||||||||||||||||||||||||||||||||| |||||||
Sbjct: 207 cgttcttcatcgatgcgagagccaagagatccgttgttgaaagtgatctttatttttatc 148

                                                          
Query: 65  attaatacataaattttatacattcaagagtgggttttaaatataaa 111
           |||||||||||||||||||||||||||||||||||||||||||||||
Sbjct: 147 attaatacataaattttatacattcaagagtgggttttaaatataaa 101


 Score =  111 bits (56), Expect = 2e-21
 Identities = 56/56 (100%)
 Strand = Plus / Minus

                                                                   
Query: 215 aataatgatccttccgcaggttcacctacggaaaccttgttacgacttttacttcc 270
           ||||||||||||||||||||||||||||||||||||||||||||||||||||||||
Sbjct: 62  aataatgatccttccgcaggttcacctacggaaaccttgttacgacttttacttcc 7


>gi|226928749|gb|FJ779156.1| Uncultured fungus clone Singleton_(156-1176_2700) 18S ribosomal RNA
           gene, partial sequence; internal transcribed spacer 1,
           complete sequence; and 5.8S ribosomal RNA gene, partial
           sequence
          Length = 221

 Score =  196 bits (99), Expect = 5e-47
 Identities = 111/114 (97%), Gaps = 2/114 (1%)
 Strand = Plus / Minus

                                                                       
Query: 1   gctgcgttcttcatcgatgcgagagccaagagatccgttgttgaaagtgatcttta--at 58
           |||||||||||||||||||||||||||||||||||||||||||||||||||||||   ||
Sbjct: 221 gctgcgttcttcatcgatgcgagagccaagagatccgttgttgaaagtgatcttttttat 162

                                                                 
Query: 59  tttatcattaatacataaattttatacattcaagagtgggttttaaatataaat 112
           ||||||||||||||||||||||||||||||||||||||||||||||||||||||
Sbjct: 161 tttatcattaatacataaattttatacattcaagagtgggttttaaatataaat 108


 Score =  107 bits (54), Expect = 3e-20
 Identities = 54/54 (100%)
 Strand = Plus / Minus

                                                                 
Query: 217 taatgatccttccgcaggttcacctacggaaaccttgttacgacttttacttcc 270
           ||||||||||||||||||||||||||||||||||||||||||||||||||||||
Sbjct: 68  taatgatccttccgcaggttcacctacggaaaccttgttacgacttttacttcc 15


>gi|90102973|gb|DQ421289.1| Uncultured soil fungus clone 68a27 18S ribosomal RNA gene, partial
           sequence; internal transcribed spacer 1, 5.8S ribosomal
           RNA gene, and internal transcribed spacer 2, complete
           sequence; and large subunit ribosomal RNA gene, partial
           sequence
          Length = 575

 Score =  186 bits (94), Expect = 5e-44
 Identities = 106/109 (97%), Gaps = 1/109 (0%)
 Strand = Plus / Minus

                                                                       
Query: 5   cgttcttcatcgatgcgagagccaa-gagatccgttgttgaaagtgatctttaattttat 63
           ||||||||||||||||||||||| | |||||||||||||||||||||||||| |||||||
Sbjct: 216 cgttcttcatcgatgcgagagccnangagatccgttgttgaaagtgatcttttattttat 157

                                                            
Query: 64  cattaatacataaattttatacattcaagagtgggttttaaatataaat 112
           |||||||||||||||||||||||||||||||||||||||||||||||||
Sbjct: 156 cattaatacataaattttatacattcaagagtgggttttaaatataaat 108


 Score =  101 bits (51), Expect = 2e-18
 Identities = 54/55 (98%)
 Strand = Plus / Minus

                                                                  
Query: 216 ataatgatccttccgcaggttcacctacggaaaccttgttacgacttttacttcc 270
           |||||||||||||||||||||||||||||||||||||||| ||||||||||||||
Sbjct: 69  ataatgatccttccgcaggttcacctacggaaaccttgttccgacttttacttcc 15


>gi|257423443|gb|GQ388553.1| Uncultured Glomus clone 57_31_ST10 18S ribosomal RNA gene, partial
           sequence; internal transcribed spacer 1, 5.8S ribosomal
           RNA gene, and internal transcribed spacer 2, complete
           sequence; and 26S ribosomal RNA gene, partial sequence
          Length = 558

 Score =  184 bits (93), Expect = 2e-43
 Identities = 105/109 (96%)
 Strand = Plus / Minus

                                                                       
Query: 5   cgttcttcatcgatgcgagagccaagagatccgttgttgaaagtgatctttaattttatc 64
           ||||||||||||||||||||||||||||||||||||||||||||||||||| | ||||||
Sbjct: 202 cgttcttcatcgatgcgagagccaagagatccgttgttgaaagtgatcttttaatttatc 143

                                                            
Query: 65  attaatacataaattttatacattcaagagtgggttttaaatataaatt 113
           ||||||||| |||||||||||||| ||||||||||||||||||||||||
Sbjct: 142 attaatacaaaaattttatacattaaagagtgggttttaaatataaatt 94


 Score =  107 bits (54), Expect = 3e-20
 Identities = 54/54 (100%)
 Strand = Plus / Minus

                                                                 
Query: 217 taatgatccttccgcaggttcacctacggaaaccttgttacgacttttacttcc 270
           ||||||||||||||||||||||||||||||||||||||||||||||||||||||
Sbjct: 54  taatgatccttccgcaggttcacctacggaaaccttgttacgacttttacttcc 1


>gi|257423442|gb|GQ388552.1| Uncultured Glomus clone 68_32/19_ST10 18S ribosomal RNA gene,
           partial sequence; internal transcribed spacer 1, 5.8S
           ribosomal RNA gene, and internal transcribed spacer 2,
           complete sequence; and 26S ribosomal RNA gene, partial
           sequence
          Length = 558

 Score =  184 bits (93), Expect = 2e-43
 Identities = 105/109 (96%)
 Strand = Plus / Minus

                                                                       
Query: 5   cgttcttcatcgatgcgagagccaagagatccgttgttgaaagtgatctttaattttatc 64
           ||||||||||||||||||||||||||||||||||||||||||||||||||| | ||||||
Sbjct: 202 cgttcttcatcgatgcgagagccaagagatccgttgttgaaagtgatcttttaatttatc 143

                                                            
Query: 65  attaatacataaattttatacattcaagagtgggttttaaatataaatt 113
           ||||||||| |||||||||||||| ||||||||||||||||||||||||
Sbjct: 142 attaatacaaaaattttatacattaaagagtgggttttaaatataaatt 94


 Score = 91.7 bits (46), Expect = 2e-15
 Identities = 52/54 (96%)
 Strand = Plus / Minus

                                                                 
Query: 217 taatgatccttccgcaggttcacctacggaaaccttgttacgacttttacttcc 270
           ||||||||||||||||||||| ||||| ||||||||||||||||||||||||||
Sbjct: 54  taatgatccttccgcaggttcgcctacagaaaccttgttacgacttttacttcc 1


>gi|257423339|gb|GQ388449.1| Uncultured Glomus clone 55_33_ST6 18S ribosomal RNA gene, partial
           sequence; internal transcribed spacer 1, 5.8S ribosomal
           RNA gene, and internal transcribed spacer 2, complete
           sequence; and 26S ribosomal RNA gene, partial sequence
          Length = 561

 Score =  184 bits (93), Expect = 2e-43
 Identities = 105/109 (96%)
 Strand = Plus / Minus

                                                                       
Query: 5   cgttcttcatcgatgcgagagccaagagatccgttgttgaaagtgatctttaattttatc 64
           ||||||||||||||||||||||||||||||||||||||||||||||||||| | ||||||
Sbjct: 202 cgttcttcatcgatgcgagagccaagagatccgttgttgaaagtgatcttttaatttatc 143

                                                            
Query: 65  attaatacataaattttatacattcaagagtgggttttaaatataaatt 113
           ||||||||| |||||||||||||| ||||||||||||||||||||||||
Sbjct: 142 attaatacaaaaattttatacattaaagagtgggttttaaatataaatt 94


 Score =  107 bits (54), Expect = 3e-20
 Identities = 54/54 (100%)
 Strand = Plus / Minus

                                                                 
Query: 217 taatgatccttccgcaggttcacctacggaaaccttgttacgacttttacttcc 270
           ||||||||||||||||||||||||||||||||||||||||||||||||||||||
Sbjct: 54  taatgatccttccgcaggttcacctacggaaaccttgttacgacttttacttcc 1


>gi|226928434|gb|FJ778841.1| Uncultured fungus clone Singleton_(156-1081_2059) 18S ribosomal RNA
           gene, partial sequence; internal transcribed spacer 1,
           complete sequence; and 5.8S ribosomal RNA gene, partial
           sequence
          Length = 223

 Score =  184 bits (93), Expect = 2e-43
 Identities = 110/115 (95%), Gaps = 3/115 (2%)
 Strand = Plus / Minus

                                                                       
Query: 1   gctgcgttcttcatcgatgcgagagccaagagatccgttgttgaaagtgatc---tttaa 57
           |||||||||||||||||||||||||||||||||||||||||||||||||||    ||| |
Sbjct: 223 gctgcgttcttcatcgatgcgagagccaagagatccgttgttgaaagtgattctttttta 164

                                                                  
Query: 58  ttttatcattaatacataaattttatacattcaagagtgggttttaaatataaat 112
           |||||||||||||||||||||||||||||||||||||||||||||||||||||||
Sbjct: 163 ttttatcattaatacataaattttatacattcaagagtgggttttaaatataaat 109


 Score =  107 bits (54), Expect = 3e-20
 Identities = 54/54 (100%)
 Strand = Plus / Minus

                                                                 
Query: 217 taatgatccttccgcaggttcacctacggaaaccttgttacgacttttacttcc 270
           ||||||||||||||||||||||||||||||||||||||||||||||||||||||
Sbjct: 69  taatgatccttccgcaggttcacctacggaaaccttgttacgacttttacttcc 16


>gi|226928144|gb|FJ778551.1| Uncultured fungus clone Singleton_(156-1121_2590) 18S ribosomal RNA
           gene, partial sequence; internal transcribed spacer 1,
           complete sequence; and 5.8S ribosomal RNA gene, partial
           sequence
          Length = 222

 Score =  180 bits (91), Expect = 3e-42
 Identities = 111/115 (96%), Gaps = 2/115 (1%)
 Strand = Plus / Minus

                                                                       
Query: 1   gctgcgttcttcatcgatgcgagagccaagagatccgttgttgaaagtgatc-tttaatt 59
           |||||||||||||||||||||||||||||||||||||||||||||||||||| ||| |||
Sbjct: 222 gctgcgttcttcatcgatgcgagagccaagagatccgttgttgaaagtgatctttttatt 163

                                                                  
Query: 60  ttatcattaatacataaa-ttttatacattcaagagtgggttttaaatataaatt 113
           |||||||||||||||||| |||||||| |||||||||||||||||||||||||||
Sbjct: 162 ttatcattaatacataaatttttatacgttcaagagtgggttttaaatataaatt 108


 Score =  109 bits (55), Expect = 9e-21
 Identities = 55/55 (100%)
 Strand = Plus / Minus

                                                                  
Query: 216 ataatgatccttccgcaggttcacctacggaaaccttgttacgacttttacttcc 270
           |||||||||||||||||||||||||||||||||||||||||||||||||||||||
Sbjct: 69  ataatgatccttccgcaggttcacctacggaaaccttgttacgacttttacttcc 15


>gi|213053624|gb|FJ008623.1| Uncultured Glomus clone 013 18S ribosomal RNA gene, partial
           sequence; internal transcribed spacer 1, 5.8S ribosomal
           RNA gene, and internal transcribed spacer 2, complete
           sequence; and 28S ribosomal RNA gene, partial sequence
          Length = 562

 Score =  180 bits (91), Expect = 3e-42
 Identities = 104/107 (97%), Gaps = 1/107 (0%)
 Strand = Plus / Minus

                                                                       
Query: 5   cgttcttcatcgatgcgagagccaagagatccgttgttgaaagtgatctttaattttatc 64
           |||||||||||||||||||||||||||||||||||||||||||||||||||| |||||||
Sbjct: 202 cgttcttcatcgatgcgagagccaagagatccgttgttgaaagtgatctttatttttatc 143

                                                          
Query: 65  attaatacat-aaattttatacattcaagagtgggttttaaatataa 110
           |||||||||| ||||||||||| ||||||||||||||||||||||||
Sbjct: 142 attaatacataaaattttatacgttcaagagtgggttttaaatataa 96


 Score =  111 bits (56), Expect = 2e-21
 Identities = 56/56 (100%)
 Strand = Plus / Minus

                                                                   
Query: 215 aataatgatccttccgcaggttcacctacggaaaccttgttacgacttttacttcc 270
           ||||||||||||||||||||||||||||||||||||||||||||||||||||||||
Sbjct: 56  aataatgatccttccgcaggttcacctacggaaaccttgttacgacttttacttcc 1


>gi|165879980|gb|EU359267.1| Uncultured Glomus clone 1379_9 18S ribosomal RNA gene, partial
           sequence; internal transcribed spacer 1, 5.8S ribosomal
           RNA gene, and internal transcribed spacer 2, complete
           sequence; and 28S ribosomal RNA gene, partial sequence
          Length = 521

 Score =  180 bits (91), Expect = 3e-42
 Identities = 104/107 (97%), Gaps = 1/107 (0%)
 Strand = Plus / Minus

                                                                       
Query: 5   cgttcttcatcgatgcgagagccaagagatccgttgttgaaagtgatctttaattttatc 64
           |||||||||||||||||||||||||||||||||||||||||||||||||||| |||||||
Sbjct: 180 cgttcttcatcgatgcgagagccaagagatccgttgttgaaagtgatctttatttttatc 121

                                                          
Query: 65  attaatacat-aaattttatacattcaagagtgggttttaaatataa 110
           |||||||||| ||||||||||| ||||||||||||||||||||||||
Sbjct: 120 attaatacataaaattttatacgttcaagagtgggttttaaatataa 74


 Score = 67.9 bits (34), Expect = 3e-08
 Identities = 34/34 (100%)
 Strand = Plus / Minus

                                             
Query: 215 aataatgatccttccgcaggttcacctacggaaa 248
           ||||||||||||||||||||||||||||||||||
Sbjct: 34  aataatgatccttccgcaggttcacctacggaaa 1


>gi|165879931|gb|EU359218.1| Uncultured Glomus clone 1379_32 18S ribosomal RNA gene, partial
           sequence; internal transcribed spacer 1, 5.8S ribosomal
           RNA gene, and internal transcribed spacer 2, complete
           sequence; and 28S ribosomal RNA gene, partial sequence
          Length = 521

 Score =  180 bits (91), Expect = 3e-42
 Identities = 104/107 (97%), Gaps = 1/107 (0%)
 Strand = Plus / Minus

                                                                       
Query: 5   cgttcttcatcgatgcgagagccaagagatccgttgttgaaagtgatctttaattttatc 64
           |||||||||||||||||||||||||||||||||||||||||||||||||||| |||||||
Sbjct: 180 cgttcttcatcgatgcgagagccaagagatccgttgttgaaagtgatctttatttttatc 121

                                                          
Query: 65  attaatacat-aaattttatacattcaagagtgggttttaaatataa 110
           |||||||||| ||||||||||| ||||||||||||||||||||||||
Sbjct: 120 attaatacataaaattttatacgttcaagagtgggttttaaatataa 74


 Score = 63.9 bits (32), Expect = 5e-07
 Identities = 32/32 (100%)
 Strand = Plus / Minus

                                           
Query: 217 taatgatccttccgcaggttcacctacggaaa 248
           ||||||||||||||||||||||||||||||||
Sbjct: 32  taatgatccttccgcaggttcacctacggaaa 1


>gi|165879930|gb|EU359217.1| Uncultured Glomus clone 1379_16 18S ribosomal RNA gene, partial
           sequence; internal transcribed spacer 1, 5.8S ribosomal
           RNA gene, and internal transcribed spacer 2, complete
           sequence; and 28S ribosomal RNA gene, partial sequence
          Length = 521

 Score =  180 bits (91), Expect = 3e-42
 Identities = 104/107 (97%), Gaps = 1/107 (0%)
 Strand = Plus / Minus

                                                                       
Query: 5   cgttcttcatcgatgcgagagccaagagatccgttgttgaaagtgatctttaattttatc 64
           |||||||||||||||||||||||||||||||||||||||||||||||||||| |||||||
Sbjct: 180 cgttcttcatcgatgcgagagccaagagatccgttgttgaaagtgatctttatttttatc 121

                                                          
Query: 65  attaatacat-aaattttatacattcaagagtgggttttaaatataa 110
           |||||||||| ||||||||||| ||||||||||||||||||||||||
Sbjct: 120 attaatacataaaattttatacgttcaagagtgggttttaaatataa 74


 Score = 63.9 bits (32), Expect = 5e-07
 Identities = 32/32 (100%)
 Strand = Plus / Minus

                                           
Query: 217 taatgatccttccgcaggttcacctacggaaa 248
           ||||||||||||||||||||||||||||||||
Sbjct: 32  taatgatccttccgcaggttcacctacggaaa 1


>gi|165879929|gb|EU359216.1| Uncultured Glomus clone 1379_5 18S ribosomal RNA gene, partial
           sequence; internal transcribed spacer 1, 5.8S ribosomal
           RNA gene, and internal transcribed spacer 2, complete
           sequence; and 28S ribosomal RNA gene, partial sequence
          Length = 521

 Score =  180 bits (91), Expect = 3e-42
 Identities = 104/107 (97%), Gaps = 1/107 (0%)
 Strand = Plus / Minus

                                                                       
Query: 5   cgttcttcatcgatgcgagagccaagagatccgttgttgaaagtgatctttaattttatc 64
           |||||||||||||||||||||||||||||||||||||||||||||||||||| |||||||
Sbjct: 180 cgttcttcatcgatgcgagagccaagagatccgttgttgaaagtgatctttatttttatc 121

                                                          
Query: 65  attaatacat-aaattttatacattcaagagtgggttttaaatataa 110
           |||||||||| ||||||||||| ||||||||||||||||||||||||
Sbjct: 120 attaatacataaaattttatacgttcaagagtgggttttaaatataa 74


 Score = 67.9 bits (34), Expect = 3e-08
 Identities = 34/34 (100%)
 Strand = Plus / Minus

                                             
Query: 215 aataatgatccttccgcaggttcacctacggaaa 248
           ||||||||||||||||||||||||||||||||||
Sbjct: 34  aataatgatccttccgcaggttcacctacggaaa 1


>gi|165879928|gb|EU359215.1| Uncultured Glomus clone 1379_31 18S ribosomal RNA gene, partial
           sequence; internal transcribed spacer 1, 5.8S ribosomal
           RNA gene, and internal transcribed spacer 2, complete
           sequence; and 28S ribosomal RNA gene, partial sequence
          Length = 521

 Score =  180 bits (91), Expect = 3e-42
 Identities = 104/107 (97%), Gaps = 1/107 (0%)
 Strand = Plus / Minus

                                                                       
Query: 5   cgttcttcatcgatgcgagagccaagagatccgttgttgaaagtgatctttaattttatc 64
           |||||||||||||||||||||||||||||||||||||||||||||||||||| |||||||
Sbjct: 180 cgttcttcatcgatgcgagagccaagagatccgttgttgaaagtgatctttatttttatc 121

                                                          
Query: 65  attaatacat-aaattttatacattcaagagtgggttttaaatataa 110
           |||||||||| ||||||||||| ||||||||||||||||||||||||
Sbjct: 120 attaatacataaaattttatacgttcaagagtgggttttaaatataa 74


 Score = 67.9 bits (34), Expect = 3e-08
 Identities = 34/34 (100%)
 Strand = Plus / Minus

                                             
Query: 215 aataatgatccttccgcaggttcacctacggaaa 248
           ||||||||||||||||||||||||||||||||||
Sbjct: 34  aataatgatccttccgcaggttcacctacggaaa 1


>gi|165879927|gb|EU359214.1| Uncultured Glomus clone 1379_30 18S ribosomal RNA gene, partial
           sequence; internal transcribed spacer 1, 5.8S ribosomal
           RNA gene, and internal transcribed spacer 2, complete
           sequence; and 28S ribosomal RNA gene, partial sequence
          Length = 521

 Score =  180 bits (91), Expect = 3e-42
 Identities = 104/107 (97%), Gaps = 1/107 (0%)
 Strand = Plus / Minus

                                                                       
Query: 5   cgttcttcatcgatgcgagagccaagagatccgttgttgaaagtgatctttaattttatc 64
           |||||||||||||||||||||||||||||||||||||||||||||||||||| |||||||
Sbjct: 180 cgttcttcatcgatgcgagagccaagagatccgttgttgaaagtgatctttatttttatc 121

                                                          
Query: 65  attaatacat-aaattttatacattcaagagtgggttttaaatataa 110
           |||||||||| ||||||||||| ||||||||||||||||||||||||
Sbjct: 120 attaatacataaaattttatacgttcaagagtgggttttaaatataa 74


 Score = 67.9 bits (34), Expect = 3e-08
 Identities = 34/34 (100%)
 Strand = Plus / Minus

                                             
Query: 215 aataatgatccttccgcaggttcacctacggaaa 248
           ||||||||||||||||||||||||||||||||||
Sbjct: 34  aataatgatccttccgcaggttcacctacggaaa 1


>gi|165879926|gb|EU359213.1| Uncultured Glomus clone 1379_27 18S ribosomal RNA gene, partial
           sequence; internal transcribed spacer 1, 5.8S ribosomal
           RNA gene, and internal transcribed spacer 2, complete
           sequence; and 28S ribosomal RNA gene, partial sequence
          Length = 521

 Score =  180 bits (91), Expect = 3e-42
 Identities = 104/107 (97%), Gaps = 1/107 (0%)
 Strand = Plus / Minus

                                                                       
Query: 5   cgttcttcatcgatgcgagagccaagagatccgttgttgaaagtgatctttaattttatc 64
           |||||||||||||||||||||||||||||||||||||||||||||||||||| |||||||
Sbjct: 180 cgttcttcatcgatgcgagagccaagagatccgttgttgaaagtgatctttatttttatc 121

                                                          
Query: 65  attaatacat-aaattttatacattcaagagtgggttttaaatataa 110
[truncated: 444,621 more chars]
