# Supplementary material for: CLOTU: An online pipeline for processing and clustering of 454 amplicon reads into OTUs followed by taxonomic annotation
Source: BMC Bioinformatics. 2011 May 20;12:182. doi: 10.1186/1471-2105-12-182 (PMC3120705; doi:10.1186/1471-2105-12-182)
Supplement: Additional file 4 — Result files for analysis I and II. [file 1471-2105-12-182-S4.ZIP › Analysis_I_II_results/Analysis_I_FR/cdhit_50_96/matrix_table_1.xls]

S1-AACAAC	S1-AACAAC	S1-AACCGA	S1-AACCGA	S1-CCGGAA	S1-CCGGAA	S1-AGTGTT	S1-AGTGTT	S1-CCGCTG	S1-CCGCTG	S1-AACGCG	S1-AACGCG	S1-GGCTAC	S1-GGCTAC	S1-TTCTCG	S1-TTCTCG	Total	Total	
U	D	U	D	U	D	U	D	U	D	U	D	U	D	U	D	U	D	
17	171	19	142	58	1059	71	1056	0	0	0	0	3	14	4	19	172	2461	Cluster 1
51	241	41	167	3	6	5	6	0	0	2	2	1	1	2	2	105	425	Cluster 2
5	30	12	40	0	0	0	0	0	0	0	0	0	0	0	0	17	70	Cluster 3
7	18	6	11	1	1	0	0	1	1	0	0	1	1	3	3	19	35	Cluster 4
2	6	2	6	0	0	1	1	0	0	0	0	0	0	0	0	5	13	Cluster 5
3	5	2	3	0	0	0	0	0	0	0	0	0	0	1	1	6	9	Cluster 6
3	4	1	1	0	0	0	0	0	0	0	0	0	0	0	0	4	5	Cluster 7
3	4	0	0	0	0	1	1	0	0	0	0	0	0	0	0	4	5	Cluster 8
2	3	0	0	0	0	0	0	0	0	0	0	0	0	0	0	2	3	Cluster 9
0	0	1	3	0	0	0	0	0	0	0	0	0	0	0	0	1	3	Cluster 10
0	0	1	1	0	0	0	0	0	0	0	0	0	0	0	0	1	1	Cluster 11
0	0	0	0	0	0	0	0	0	0	1	1	0	0	0	0	1	1	Cluster 12
0	0	0	0	0	0	0	0	0	0	0	0	0	0	1	1	1	1	Cluster 13
0	0	1	1	0	0	0	0	0	0	0	0	0	0	0	0	1	1	Cluster 14
93	482	86	375	62	1066	78	1064	1	1	3	3	5	16	11	26	339	3033
