# Supplementary material for: CLOTU: An online pipeline for processing and clustering of 454 amplicon reads into OTUs followed by taxonomic annotation
Source: BMC Bioinformatics. 2011 May 20;12:182. doi: 10.1186/1471-2105-12-182 (PMC3120705; doi:10.1186/1471-2105-12-182)
Supplement: Additional file 4 — Result files for analysis I and II. [file 1471-2105-12-182-S4.ZIP › Analysis_I_II_results/Analysis_I_FR/cdhit_50_97/blastout.txt]

BLASTN 2.2.17 [Aug-26-2007]


Reference: Altschul, Stephen F., Thomas L. Madden, Alejandro A. Schaffer, 
Jinghui Zhang, Zheng Zhang, Webb Miller, and David J. Lipman (1997), 
"Gapped BLAST and PSI-BLAST: a new generation of protein database search
programs",  Nucleic Acids Res. 25:3389-3402.

Query= S1|FCQD7IX01BRWNA|299|T_CCGGAA|FPY(7-26)|RPY(253-
274)|rT_TTCCGG|AL|GTB|D_2461_|268|C1|
         (268 letters)

Database: nr.nal 
           12,487,851 sequences; 32,255,764,854 total letters

Searching..................................................done


                                                                 Score    E
Sequences producing significant alignments:                      (bits) Value

gi|71066897|gb|DQ069010.1| Uncultured ascomycete clone NS191 18S...   400   e-108
gi|199594075|gb|FJ013060.1| Uncultured ectomycorrhizal fungus cl...   383   e-103
gi|146762148|gb|EF484931.1| Uncultured ectomycorrhizal fungus cl...   365   9e-98
gi|289547147|gb|GU452518.1| Uncultured Pyronemataceae clone UBCO...   361   1e-96
gi|294861918|gb|HM036637.1| Fungal sp. NS176A internal transcrib...   329   5e-87
gi|208970736|gb|FJ210746.1| Uncultured Pyronemataceae clone 3068...   329   5e-87
gi|171879753|gb|EU557319.1| Uncultured ascomycete clone Simb67s2...   329   5e-87
gi|186461757|gb|EU562601.1| Uncultured ascomycete clone Simb21C ...   321   1e-84
gi|71066900|gb|DQ069013.1| Uncultured ascomycete clone NS239 18S...   321   1e-84
gi|50910804|gb|AY587740.1| Uncultured ectomycorrhizal fungus iso...   307   2e-80
gi|83940763|gb|DQ320132.1| Uncultured ascomycete isolate NS234B ...   307   2e-80
gi|189098275|gb|EU726302.1| Uncultured Pyronemataceae clone FP41...   301   1e-78
gi|111608692|gb|DQ822806.1| Uncultured mycorrhizal ascomycete fr...   299   4e-78
gi|71066895|gb|DQ069008.1| Uncultured ascomycete clone NS176A 18...   295   7e-77
gi|34766370|gb|AY310830.1| Uncultured ectomycorrhizal fungus not...   293   3e-76
gi|187403855|gb|EU649088.1| Uncultured ectomycorrhiza (Pyronemat...   283   3e-73
gi|14275866|emb|AJ410863.1| Ectomycorrhizal isolate ECM 189 inte...   283   3e-73
gi|189098276|gb|EU726303.1| Uncultured Pyronemataceae clone PP57...   276   6e-71
gi|172054511|gb|EU554712.1| Uncultured fungus clone A2S_94 18S r...   258   1e-65
gi|98962366|gb|DQ508802.1| Uncultured ascomycete genotype 15_Mil...   256   6e-65
gi|298352674|gb|GU969251.1| Uncultured Ascomycota morphotype 5 i...   220   3e-54
gi|280967818|gb|GU184035.1| Uncultured Pyronemataceae isolate DN...   155   2e-34
gi|209412972|emb|FM206474.1| Geopora sp. TAA 188412 partial 18S ...   117   3e-23
gi|209412971|emb|FM206473.1| Geopora sp. TAA 192329 partial 18S ...   117   3e-23
gi|209412970|emb|FM206472.1| Geopora sp. TAA 192330 partial 18S ...   117   3e-23
gi|209412969|emb|FM206471.1| Geopora sp. TAA 192324 partial 18S ...   117   3e-23
gi|209412968|emb|FM206470.1| Geopora sp. TAA 192323 partial 18S ...   117   3e-23
gi|209412967|emb|FM206469.1| Geopora sp. TAA 179754 partial 18S ...   117   3e-23
gi|209412966|emb|FM206468.1| Geopora sp. TAA 179752 partial 18S ...   117   3e-23
gi|209412965|emb|FM206467.1| Geopora sp. TAA 179769 partial 18S ...   117   3e-23
gi|209412964|emb|FM206466.1| Geopora sp. TAA 188369 partial 18S ...   117   3e-23
gi|209412963|emb|FM206465.1| Geopora sp. TAA 179755 partial 18S ...   117   3e-23
gi|209412962|emb|FM206464.1| Geopora sp. TAA 179778 partial 18S ...   117   3e-23
gi|14794948|gb|AF387651.1|AF387651 Geopora cooperi strain 101GA ...   117   3e-23
gi|14794947|gb|AF387650.1|AF387650 Geopora cooperi strain 109GC ...   117   3e-23
gi|14794946|gb|AF387649.1|AF387649 Geopora cooperi strain 108GC ...   117   3e-23
gi|256855866|emb|FN397379.1| Uncultured fungus genomic DNA seque...   113   5e-22
gi|256855864|emb|FN397377.1| Uncultured fungus genomic DNA seque...   113   5e-22
gi|117574568|gb|DQ911454.1| Sugiyamaella sp. NRRL Y-17643 intern...   113   5e-22
gi|16517079|gb|AF413092.1| Leptosphaeria fungal contaminant 'Hun...   113   5e-22
gi|209412974|emb|FM206476.1| Geopora sp. 113526 partial 18S rRNA...   111   2e-21
gi|156627859|gb|EF494040.1| Phymatotrichopsis omnivora strain TA...   111   2e-21
gi|129560407|gb|EF441997.1| Phymatotrichopsis omnivora strain M....   111   2e-21
gi|129560406|gb|EF441996.1| Phymatotrichopsis omnivora strain M....   111   2e-21
gi|129560405|gb|EF441995.1| Phymatotrichopsis omnivora strain AT...   111   2e-21
gi|45239002|gb|AY549455.1| Phymatotrichopsis omnivora strain TXC...   111   2e-21
gi|45239001|gb|AY549454.1| Phymatotrichopsis omnivora strain TXC...   111   2e-21
gi|295850842|gb|HM123569.1| Fungal sp. ARIZ AZ0886 internal tran...   109   8e-21
gi|295850712|gb|HM123439.1| Fungal sp. ARIZ AZ0731 internal tran...   109   8e-21
gi|295850706|gb|HM123433.1| Fungal sp. ARIZ AZ0724 internal tran...   109   8e-21

>gi|71066897|gb|DQ069010.1| Uncultured ascomycete clone NS191 18S ribosomal RNA gene, partial
           sequence; internal transcribed spacer 1, 5.8S ribosomal
           RNA gene, and internal transcribed spacer 2, complete
           sequence; and 28S ribosomal RNA gene, partial sequence
          Length = 517

 Score =  400 bits (202), Expect = e-108
 Identities = 212/214 (99%), Gaps = 1/214 (0%)
 Strand = Plus / Minus

                                                                       
Query: 1   gctgcgttcttcatcgatgcgagaaccaagagatccgttgttgaaagtttttaactttta 60
           ||||||||||||||||||||||||||||||||||||||||||||||||||| ||||||||
Sbjct: 233 gctgcgttcttcatcgatgcgagaaccaagagatccgttgttgaaagtttt-aactttta 175

                                                                       
Query: 61  tttttaaattcagaagactctaaatacaatattttatgttaaccttccgaccaggctata 120
           ||||||||||||||||||||||||||||||||||||||||||||||||||||||||||||
Sbjct: 174 tttttaaattcagaagactctaaatacaatattttatgttaaccttccgaccaggctata 115

                                                                       
Query: 121 cagctaactgtacagccaaaacgatcggaagcaacaggtagtttagacaaggggtttgaa 180
           ||||||||||||||||||||||| ||||||||||||||||||||||||||||||||||||
Sbjct: 114 cagctaactgtacagccaaaacggtcggaagcaacaggtagtttagacaaggggtttgaa 55

                                             
Query: 181 acgtatattcgaatgaatatatattacttttaat 214
           ||||||||||||||||||||||||||||||||||
Sbjct: 54  acgtatattcgaatgaatatatattacttttaat 21


>gi|199594075|gb|FJ013060.1| Uncultured ectomycorrhizal fungus clone OT-57 18S ribosomal RNA
           gene, partial sequence; internal transcribed spacer 1,
           5.8S ribosomal RNA gene, and internal transcribed spacer
           2, complete sequence; and 28S ribosomal RNA gene,
           partial sequence
          Length = 592

 Score =  383 bits (193), Expect = e-103
 Identities = 253/268 (94%), Gaps = 5/268 (1%)
 Strand = Plus / Minus

                                                                       
Query: 1   gctgcgttcttcatcgatgcgagaaccaagagatccgttgttgaaagtttttaactttta 60
           ||||||||||||||||||||||||||||||||||||||||||||||||||| ||||||||
Sbjct: 278 gctgcgttcttcatcgatgcgagaaccaagagatccgttgttgaaagtttt-aactttta 220

                                                                       
Query: 61  tttttaaattcagaagactctaaatacaatattttatgttaaccttccgaccaggctata 120
           |||| |||||||||||||||||||||||||||||||||||||||||||| ||||||||||
Sbjct: 219 ttttaaaattcagaagactctaaatacaatattttatgttaaccttccggccaggctata 160

                                                                       
Query: 121 cagctaactgtacagccaaaacgatcggaagcaacaggtagtttagacaaggggtttgaa 180
           ||||||||| ||||||| ||||   |||||||||||||| |||||||||||||||| |||
Sbjct: 159 cagctaactatacagcccaaacagccggaagcaacaggtggtttagacaaggggttagaa 100

                                                                       
Query: 181 acgtatattcgaatgaatatatattacttttaattgatcctttcccgtcaggttcaccta 240
           | ||||||||||||||||||||||||||||||| ||||||||  ||| ||||||||||||
Sbjct: 99  atgtatattcgaatgaatatatattacttttaa-tgatcctt--ccg-caggttcaccta 44

                                       
Query: 241 cggaaaccttgttacgacttttacttcc 268
           ||||||||||||||||||||||||||||
Sbjct: 43  cggaaaccttgttacgacttttacttcc 16


>gi|146762148|gb|EF484931.1| Uncultured ectomycorrhizal fungus clone Riv-1 18S ribosomal RNA
           gene, partial sequence; internal transcribed spacer 1,
           5.8S ribosomal RNA gene, and internal transcribed spacer
           2, complete sequence; and 28S ribosomal RNA gene,
           partial sequence
          Length = 608

 Score =  365 bits (184), Expect = 9e-98
 Identities = 251/267 (94%), Gaps = 6/267 (2%)
 Strand = Plus / Minus

                                                                       
Query: 1   gctgcgttcttcatcgatgcgagaaccaagagatc-cgttgttgaaagtttttaactttt 59
           ||||||||||||||||||||||||||||||||||| |||||||||||||||| |||||||
Sbjct: 281 gctgcgttcttcatcgatgcgagaaccaagagatcacgttgttgaaagtttt-aactttt 223

                                                                       
Query: 60  atttttaaattcagaagactctaaatacaatattttatgttaaccttccgaccaggctat 119
           ||||| |||||||||||||||||||||||||||||||||||||||||||| |||||||||
Sbjct: 222 attttaaaattcagaagactctaaatacaatattttatgttaaccttccggccaggctat 163

                                                                       
Query: 120 acagctaactgtacagccaaaacgatcggaagcaacaggtagtttagacaaggggtttga 179
           |||||||||| ||||||| ||||   |||||||||||||| |||||||||||||||| ||
Sbjct: 162 acagctaactatacagcccaaacagccggaagcaacaggtggtttagacaaggggttaga 103

                                                                       
Query: 180 aacgtatattcgaatgaatatatattacttttaattgatcctttcccgtcaggttcacct 239
           || ||||||||||||||||||||||||||||||| ||||||||  ||| |||||||||||
Sbjct: 102 aatgtatattcgaatgaatatatattacttttaa-tgatcctt--ccg-caggttcacct 47

                                      
Query: 240 acggaaaccttgttacgacttttactt 266
           |||||||||||||||||||||||||||
Sbjct: 46  acggaaaccttgttacgacttttactt 20


>gi|289547147|gb|GU452518.1| Uncultured Pyronemataceae clone UBCOFE363A 18S ribosomal RNA gene,
           partial sequence; internal transcribed spacer 1, 5.8S
           ribosomal RNA gene, and internal transcribed spacer 2,
           complete sequence; and 28S ribosomal RNA gene, partial
           sequence
          Length = 887

 Score =  361 bits (182), Expect = 1e-96
 Identities = 252/269 (93%), Gaps = 6/269 (2%)
 Strand = Plus / Minus

                                                                       
Query: 1   gctgcgttcttcatcgatgcgagaaccaagagatccgttgttgaaagtttttaactttta 60
           ||||||||||||||||||||||||||||||||||||||||||||||||||| ||||||| 
Sbjct: 344 gctgcgttcttcatcgatgcgagaaccaagagatccgttgttgaaagtttt-aacttttg 286

                                                                       
Query: 61  ttttta-aattcagaagactctaaatacaatattttatgttaaccttccgaccaggctat 119
           |||| | ||||||||||||||||||||||||||||||||| ||||||||| |||||||||
Sbjct: 285 ttttaacaattcagaagactctaaatacaatattttatgtcaaccttccggccaggctat 226

                                                                       
Query: 120 acagctaactgtacagccaaaacgatcggaagcaacaggtagtttagacaaggggtttga 179
           ||||||| |||||||||| ||||   ||||||||||||||||||||||||||||||||||
Sbjct: 225 acagctagctgtacagcccaaacagccggaagcaacaggtagtttagacaaggggtttga 166

                                                                       
Query: 180 aacgtatattcgaatgaatatatattacttttaattgatcctttcccgtcaggttcacct 239
           || |||||||| |||||||||||||||||||||| ||||||||  ||| |||||||||||
Sbjct: 165 aatgtatattccaatgaatatatattacttttaa-tgatcctt--ccg-caggttcacct 110

                                        
Query: 240 acggaaaccttgttacgacttttacttcc 268
           |||||||||||||||||||||||||||||
Sbjct: 109 acggaaaccttgttacgacttttacttcc 81


>gi|294861918|gb|HM036637.1| Fungal sp. NS176A internal transcribed spacer 1, partial sequence;
           5.8S ribosomal RNA gene, complete sequence; and internal
           transcribed spacer 2, partial sequence
          Length = 545

 Score =  329 bits (166), Expect = 5e-87
 Identities = 203/214 (94%), Gaps = 1/214 (0%)
 Strand = Plus / Minus

                                                                       
Query: 1   gctgcgttcttcatcgatgcgagaaccaagagatccgttgttgaaagtttttaactttta 60
           ||||||||||||||||||||||||||||||||||||||||||||||||||| ||||||||
Sbjct: 234 gctgcgttcttcatcgatgcgagaaccaagagatccgttgttgaaagtttt-aactttta 176

                                                                       
Query: 61  tttttaaattcagaagactctaaatacaatattttatgttaaccttccgaccaggctata 120
           |||| |||||||||||||||||||||||||||||||||||||||||||| ||||||||||
Sbjct: 175 ttttaaaattcagaagactctaaatacaatattttatgttaaccttccggccaggctata 116

                                                                       
Query: 121 cagctaactgtacagccaaaacgatcggaagcaacaggtagtttagacaaggggtttgaa 180
           ||||||||| ||||||| ||||   |||||||||||||| |||||||||||||||| |||
Sbjct: 115 cagctaactatacagcccaaacagccggaagcaacaggtggtttagacaaggggttagaa 56

                                             
Query: 181 acgtatattcgaatgaatatatattacttttaat 214
           | ||||||||||||||||||||||||||||||||
Sbjct: 55  atgtatattcgaatgaatatatattacttttaat 22


>gi|208970736|gb|FJ210746.1| Uncultured Pyronemataceae clone 3068B internal transcribed spacer
           1, partial sequence; 5.8S ribosomal RNA gene and
           internal transcribed spacer 2, complete sequence; and
           28S ribosomal RNA gene, partial sequence
          Length = 501

 Score =  329 bits (166), Expect = 5e-87
 Identities = 191/198 (96%), Gaps = 1/198 (0%)
 Strand = Plus / Minus

                                                                       
Query: 1   gctgcgttcttcatcgatgcgagaaccaagagatccgttgttgaaagtttttaactttta 60
           ||||||||||||||||||||||||||||||||||||||||||||||||||| ||||||||
Sbjct: 197 gctgcgttcttcatcgatgcgagaaccaagagatccgttgttgaaagtttt-aactttta 139

                                                                       
Query: 61  tttttaaattcagaagactctaaatacaatattttatgttaaccttccgaccaggctata 120
           |||| |||||||||||||||||||||||||||||||||||||||||||| ||||||||||
Sbjct: 138 ttttaaaattcagaagactctaaatacaatattttatgttaaccttccggccaggctata 79

                                                                       
Query: 121 cagctaactgtacagccaaaacgatcggaagcaacaggtagtttagacaaggggtttgaa 180
           ||||||||||||||||| |||||  |||||||||||||||||||||||||||||||||||
Sbjct: 78  cagctaactgtacagcccaaacggccggaagcaacaggtagtttagacaaggggtttgaa 19

                             
Query: 181 acgtatattcgaatgaat 198
           | ||||||||||||||||
Sbjct: 18  atgtatattcgaatgaat 1


>gi|171879753|gb|EU557319.1| Uncultured ascomycete clone Simb67s21C 18S ribosomal RNA gene,
           partial sequence; internal transcribed spacer 1, 5.8S
           ribosomal RNA gene, and internal transcribed spacer 2,
           complete sequence; and 28S ribosomal RNA gene, partial
           sequence
          Length = 551

 Score =  329 bits (166), Expect = 5e-87
 Identities = 203/214 (94%), Gaps = 1/214 (0%)
 Strand = Plus / Minus

                                                                       
Query: 1   gctgcgttcttcatcgatgcgagaaccaagagatccgttgttgaaagtttttaactttta 60
           ||||||||||||||||||||||||||||||||||||||||||||||||||| ||||||||
Sbjct: 227 gctgcgttcttcatcgatgcgagaaccaagagatccgttgttgaaagtttt-aactttta 169

                                                                       
Query: 61  tttttaaattcagaagactctaaatacaatattttatgttaaccttccgaccaggctata 120
           |||| |||||||||||||||||||||||||||||||||||||||||||| ||||||||||
Sbjct: 168 ttttaaaattcagaagactctaaatacaatattttatgttaaccttccggccaggctata 109

                                                                       
Query: 121 cagctaactgtacagccaaaacgatcggaagcaacaggtagtttagacaaggggtttgaa 180
           ||||||||| ||||||| ||||   |||||||||||||| |||||||||||||||| |||
Sbjct: 108 cagctaactatacagcccaaacagccggaagcaacaggtggtttagacaaggggttagaa 49

                                             
Query: 181 acgtatattcgaatgaatatatattacttttaat 214
           | ||||||||||||||||||||||||||||||||
Sbjct: 48  atgtatattcgaatgaatatatattacttttaat 15


>gi|186461757|gb|EU562601.1| Uncultured ascomycete clone Simb21C internal transcribed spacer 1,
           partial sequence; 5.8S ribosomal RNA gene and internal
           transcribed spacer 2, complete sequence; and 28S
           ribosomal RNA gene, partial sequence
          Length = 537

 Score =  321 bits (162), Expect = 1e-84
 Identities = 202/214 (94%), Gaps = 1/214 (0%)
 Strand = Plus / Minus

                                                                       
Query: 1   gctgcgttcttcatcgatgcgagaaccaagagatccgttgttgaaagtttttaactttta 60
           ||||||||||||||||||||||||||||||||||||||||||||||||||| ||||||||
Sbjct: 214 gctgcgttcttcatcgatgcgagaaccaagagatccgttgttgaaagtttt-aactttta 156

                                                                       
Query: 61  tttttaaattcagaagactctaaatacaatattttatgttaaccttccgaccaggctata 120
           |||| |||||||||||||||||||||||||||||||||||||||||||| ||||||||||
Sbjct: 155 ttttaaaattcagaagactctaaatacaatattttatgttaaccttccggccaggctata 96

                                                                       
Query: 121 cagctaactgtacagccaaaacgatcggaagcaacaggtagtttagacaaggggtttgaa 180
           ||||||||| ||||||| ||||   |||||||||||||| |||||||||||||||| |||
Sbjct: 95  cagctaactatacagcccaaacagccggaagcaacaggtggtttagacaaggggttagaa 36

                                             
Query: 181 acgtatattcgaatgaatatatattacttttaat 214
           | ||||||||||||||||||||||||||| ||||
Sbjct: 35  atgtatattcgaatgaatatatattacttgtaat 2


>gi|71066900|gb|DQ069013.1| Uncultured ascomycete clone NS239 18S ribosomal RNA gene, partial
           sequence; internal transcribed spacer 1, 5.8S ribosomal
           RNA gene, and internal transcribed spacer 2, complete
           sequence; and 28S ribosomal RNA gene, partial sequence
          Length = 537

 Score =  321 bits (162), Expect = 1e-84
 Identities = 231/249 (92%), Gaps = 5/249 (2%)
 Strand = Plus / Minus

                                                                       
Query: 1   gctgcgttcttcatcgatgcgagaaccaagagatccgttgttgaaagtttttaactttta 60
           ||||||||||||||||||||||||||||||||||||||||||||||||||| ||||||| 
Sbjct: 244 gctgcgttcttcatcgatgcgagaaccaagagatccgttgttgaaagtttt-aacttttt 186

                                                                       
Query: 61  tttttaaattcagaagactctaaatacaatattttatgttaaccttccgaccaggctata 120
           |||  |||||||||||||||||||||||||||||| ||||||||||||| ||||||||||
Sbjct: 185 tttaaaaattcagaagactctaaatacaatattttgtgttaaccttccggccaggctata 126

                                                                       
Query: 121 cagctaactgtacagccaaaacgatcggaagcaacaggtagtttagacaaggggtttgaa 180
           ||||||||| ||||||| ||||   ||||||||||||||||||||||||||||| |||||
Sbjct: 125 cagctaactatacagcccaaacagccggaagcaacaggtagtttagacaaggggattgaa 66

                                                                       
Query: 181 acgtatattcgaatgaatatatattacttttaattgatcctttcccgtcaggttcaccta 240
           | |||||||| |||||||||||||||||||||| ||||||||  ||| ||||||||||||
Sbjct: 65  atgtatattcaaatgaatatatattacttttaa-tgatcctt--ccg-caggttcaccta 10

                    
Query: 241 cggaaacct 249
           |||||||||
Sbjct: 9   cggaaacct 1


>gi|50910804|gb|AY587740.1| Uncultured ectomycorrhizal fungus isolation-source root tip voucher
           specimen TKDN875 18S ribosomal RNA gene, partial
           sequence; internal transcribed spacer 1, 5.8S ribosomal
           RNA gene, and internal transcribed spacer 2, complete
           sequence; and 28S ribosomal RNA gene, partial sequence
          Length = 509

 Score =  307 bits (155), Expect = 2e-80
 Identities = 202/215 (93%), Gaps = 2/215 (0%)
 Strand = Plus / Minus

                                                                       
Query: 1   gctgcgttcttcatcgatgcgagaaccaagagatccgttgttgaaagtttttaactttta 60
           ||||||||||||||||||||||||||||||||||||||||||||||||||| ||||||| 
Sbjct: 222 gctgcgttcttcatcgatgcgagaaccaagagatccgttgttgaaagtttt-aacttttg 164

                                                                       
Query: 61  ttttta-aattcagaagactctaaatacaatattttatgttaaccttccgaccaggctat 119
           |||| | ||||||||||||||||||||||||||||||||| ||||||||| |||||||||
Sbjct: 163 ttttaacaattcagaagactctaaatacaatattttatgtcaaccttccggccaggctat 104

                                                                       
Query: 120 acagctaactgtacagccaaaacgatcggaagcaacaggtagtttagacaaggggtttga 179
           ||||||| |||||||||| ||||   ||||||||||||||||||||||||||||||||||
Sbjct: 103 acagctagctgtacagcccaaacagccggaagcaacaggtagtttagacaaggggtttga 44

                                              
Query: 180 aacgtatattcgaatgaatatatattacttttaat 214
           || |||||||| |||||||||||||||||||||||
Sbjct: 43  aatgtatattccaatgaatatatattacttttaat 9


>gi|83940763|gb|DQ320132.1| Uncultured ascomycete isolate NS234B 18S ribosomal RNA gene,
           partial sequence; internal transcribed spacer 1, 5.8S
           ribosomal RNA gene, and internal transcribed spacer 2,
           complete sequence; and 28S ribosomal RNA gene, partial
           sequence
          Length = 490

 Score =  307 bits (155), Expect = 2e-80
 Identities = 192/203 (94%), Gaps = 1/203 (0%)
 Strand = Plus / Minus

                                                                       
Query: 1   gctgcgttcttcatcgatgcgagaaccaagagatccgttgttgaaagtttttaactttta 60
           ||||||||||||||||||||||||||||||||||||||||||||||||||| ||||||||
Sbjct: 203 gctgcgttcttcatcgatgcgagaaccaagagatccgttgttgaaagtttt-aactttta 145

                                                                       
Query: 61  tttttaaattcagaagactctaaatacaatattttatgttaaccttccgaccaggctata 120
           |||| |||||||||||||||||||||||||||||||||||||||||||| ||||||||||
Sbjct: 144 ttttaaaattcagaagactctaaatacaatattttatgttaaccttccggccaggctata 85

                                                                       
Query: 121 cagctaactgtacagccaaaacgatcggaagcaacaggtagtttagacaaggggtttgaa 180
           ||||||||| ||||||| ||||   |||||||||||||| |||||||||||||||| |||
Sbjct: 84  cagctaactatacagcccaaacagccggaagcaacaggtggtttagacaaggggttagaa 25

                                  
Query: 181 acgtatattcgaatgaatatata 203
           | |||||||||||||||||||||
Sbjct: 24  atgtatattcgaatgaatatata 2


>gi|189098275|gb|EU726302.1| Uncultured Pyronemataceae clone FP41 A9R 18S ribosomal RNA gene,
           partial sequence; internal transcribed spacer 1, 5.8S
           ribosomal RNA gene, and internal transcribed spacer 2,
           complete sequence; and 28S ribosomal RNA gene, partial
           sequence
          Length = 721

 Score =  301 bits (152), Expect = 1e-78
 Identities = 203/216 (93%), Gaps = 3/216 (1%)
 Strand = Plus / Minus

                                                                       
Query: 1   gctgcgttcttcatcgatgcgagaaccaagagatccgttgttgaaagtttttaactttta 60
           ||||||||||||||||||||||||||||||||||||||||||||||||||| ||||||||
Sbjct: 221 gctgcgttcttcatcgatgcgagaaccaagagatccgttgttgaaagtttt-aactttta 163

                                                                       
Query: 61  tttttaaa-ttcagaagactctaaatacaatattttatgttaaccttccgaccaggctat 119
           |||| ||| ||||||||||||||||||||||||||||||||||||||||| |||||||||
Sbjct: 162 ttttaaaaattcagaagactctaaatacaatattttatgttaaccttccggccaggctat 103

                                                                       
Query: 120 acagctaactgtacagccaaaacgatcggaagcaacaggtagtttagacaa-ggggtttg 178
            ||||||||||||||||| ||||   |||||||||||||| |||||||||| ||||||||
Sbjct: 102 tcagctaactgtacagcccaaacagccggaagcaacaggtggtttagacaagggggtttg 43

                                               
Query: 179 aaacgtatattcgaatgaatatatattacttttaat 214
           ||| |||||||| |||||||||||||||||||||||
Sbjct: 42  aaatgtatattcaaatgaatatatattacttttaat 7


>gi|111608692|gb|DQ822806.1| Uncultured mycorrhizal ascomycete from RT269 18S ribosomal RNA
           gene, partial sequence; internal transcribed spacer 1,
           5.8S ribosomal RNA gene, and internal transcribed spacer
           2, complete sequence; and 28S ribosomal RNA gene,
           partial sequence
          Length = 536

 Score =  299 bits (151), Expect = 4e-78
 Identities = 201/215 (93%), Gaps = 2/215 (0%)
 Strand = Plus / Minus

                                                                       
Query: 1   gctgcgttcttcatcgatgcgagaaccaagagatccgttgttgaaagtttttaactttta 60
           ||||||||||||||||||||||||||||||||||||||||||||||||||| ||||||| 
Sbjct: 230 gctgcgttcttcatcgatgcgagaaccaagagatccgttgttgaaagtttt-aacttttg 172

                                                                       
Query: 61  ttttta-aattcagaagactctaaatacaatattttatgttaaccttccgaccaggctat 119
           |||| | ||||||||||||||||||||||||||||||||| ||||||||| |||||||||
Sbjct: 171 ttttaacaattcagaagactctaaatacaatattttatgtcaaccttccggccaggctat 112

                                                                       
Query: 120 acagctaactgtacagccaaaacgatcggaagcaacaggtagtttagacaaggggtttga 179
           |||||||||  ||||||| ||||   ||||||||||||||||||||||||||||||||||
Sbjct: 111 acagctaaccatacagcccaaacagccggaagcaacaggtagtttagacaaggggtttga 52

                                              
Query: 180 aacgtatattcgaatgaatatatattacttttaat 214
           || |||||||| |||||||||||||||||||||||
Sbjct: 51  aatgtatattccaatgaatatatattacttttaat 17


>gi|71066895|gb|DQ069008.1| Uncultured ascomycete clone NS176A 18S ribosomal RNA gene, partial
           sequence; internal transcribed spacer 1, 5.8S ribosomal
           RNA gene, and internal transcribed spacer 2, complete
           sequence; and 28S ribosomal RNA gene, partial sequence
          Length = 483

 Score =  295 bits (149), Expect = 7e-77
 Identities = 186/197 (94%), Gaps = 1/197 (0%)
 Strand = Plus / Minus

                                                                       
Query: 1   gctgcgttcttcatcgatgcgagaaccaagagatccgttgttgaaagtttttaactttta 60
           ||||||||||||||||||||||||||||||||||||||||||||||||||| ||||||||
Sbjct: 196 gctgcgttcttcatcgatgcgagaaccaagagatccgttgttgaaagtttt-aactttta 138

                                                                       
Query: 61  tttttaaattcagaagactctaaatacaatattttatgttaaccttccgaccaggctata 120
           |||| |||||||||||||||||||||||||||||||||||||||||||| ||||||||||
Sbjct: 137 ttttaaaattcagaagactctaaatacaatattttatgttaaccttccggccaggctata 78

                                                                       
Query: 121 cagctaactgtacagccaaaacgatcggaagcaacaggtagtttagacaaggggtttgaa 180
           ||||||||| ||||||| ||||   |||||||||||||| |||||||||||||||| |||
Sbjct: 77  cagctaactatacagcccaaacagccggaagcaacaggtggtttagacaaggggttagaa 18

                            
Query: 181 acgtatattcgaatgaa 197
           | |||||||||||||||
Sbjct: 17  atgtatattcgaatgaa 1


>gi|34766370|gb|AY310830.1| Uncultured ectomycorrhizal fungus note PCR # TAM2066 18S ribosomal
           RNA gene, partial sequence; internal transcribed spacer
           1, 5.8S ribosomal RNA gene, and internal transcribed
           spacer 2, complete sequence; and 28S ribosomal RNA gene,
           partial sequence
          Length = 518

 Score =  293 bits (148), Expect = 3e-76
 Identities = 201/216 (93%), Gaps = 2/216 (0%)
 Strand = Plus / Minus

                                                                       
Query: 1   gctgcgttcttcatcgatgcgagaaccaagagatccgttgttgaaagttttt-aactttt 59
           ||||||| |||||||||||||||||||||||||||||||||||||||||||| |||||||
Sbjct: 217 gctgcgtccttcatcgatgcgagaaccaagagatccgttgttgaaagttttttaactttt 158

                                                                       
Query: 60  attttta-aattcagaagactctaaatacaatattttatgttaaccttccgaccaggcta 118
            |||| | ||||||||||||||||||||||||||||||||| ||||||||| ||||||||
Sbjct: 157 gttttaacaattcagaagactctaaatacaatattttatgtcaaccttccggccaggcta 98

                                                                       
Query: 119 tacagctaactgtacagccaaaacgatcggaagcaacaggtagtttagacaaggggtttg 178
           ||||||||||  ||||||| ||||   |||||||||||||||||||||||||||||||||
Sbjct: 97  tacagctaaccatacagcccaaacagccggaagcaacaggtagtttagacaaggggtttg 38

                                               
Query: 179 aaacgtatattcgaatgaatatatattacttttaat 214
           ||| |||||||| |||||||||||||||||||||||
Sbjct: 37  aaatgtatattccaatgaatatatattacttttaat 2


>gi|187403855|gb|EU649088.1| Uncultured ectomycorrhiza (Pyronemataceae) clone Pine3_c10 18S
           ribosomal RNA gene, partial sequence; internal
           transcribed spacer 1, 5.8S ribosomal RNA gene, and
           internal transcribed spacer 2, complete sequence; and
           28S ribosomal RNA gene, partial sequence
          Length = 1089

 Score =  283 bits (143), Expect = 3e-73
 Identities = 200/216 (92%), Gaps = 3/216 (1%)
 Strand = Plus / Minus

                                                                       
Query: 1   gctgcgttcttcatcgatgcgagaaccaagagatccgttgttgaaagtttttaactttta 60
           ||||||||||||||||||||||||||||||||||||||||||||||||||| ||||||||
Sbjct: 221 gctgcgttcttcatcgatgcgagaaccaagagatccgttgttgaaagtttt-aactttta 163

                                                                       
Query: 61  tttttaaa-ttcagaagactctaaatacaatattttatgttaaccttccgaccaggctat 119
           |||| ||| ||||||||||||||||||||||||||||||||||||||||| |||||||||
Sbjct: 162 ttttaaaaattcagaagactctaaatacaatattttatgttaaccttccggccaggctat 103

                                                                       
Query: 120 acagctaactgtacagccaaaacgatcggaagcaacaggtagtttagacaa-ggggtttg 178
            |||||||||| ||| || ||||   |||||||||||||| |||||||||| ||||||| 
Sbjct: 102 tcagctaactgnacancccaaacagccggaagcaacaggtggtttagacaagggggtttn 43

                                               
Query: 179 aaacgtatattcgaatgaatatatattacttttaat 214
           ||| |||||||| |||||||||||||||||||||||
Sbjct: 42  aaatgtatattcaaatgaatatatattacttttaat 7


>gi|14275866|emb|AJ410863.1| Ectomycorrhizal isolate ECM 189 internal partial internal
           transcribed spacer 1 (ITS1), 5.8S ribosomal RNA gene,
           and partial internal transcribed spacer 2 (ITS2);
           isolate ECM 189
          Length = 516

 Score =  283 bits (143), Expect = 3e-73
 Identities = 190/203 (93%), Gaps = 2/203 (0%)
 Strand = Plus / Minus

                                                                       
Query: 1   gctgcgttcttcatcgatgcgagaaccaagagatccgttgttgaaagtttttaactttta 60
           ||||||||||||||||||||||||||||||||||||||||||||||||||| ||||||||
Sbjct: 201 gctgcgttcttcatcgatgcgagaaccaagagatccgttgttgaaagtttt-aactttta 143

                                                                       
Query: 61  tttttaaattcagaagactctaaatacaatattttatgttaaccttccgaccaggctata 120
           |||| ||||||||||||||||||||||||||||| || ||||||||||| ||||||||||
Sbjct: 142 ttttaaaattcagaagactctaaatacaatattt-atattaaccttccggccaggctata 84

                                                                       
Query: 121 cagctaactgtacagccaaaacgatcggaagcaacaggtagtttagacaaggggtttgaa 180
           ||||||||| ||||||| ||||   |||||||||||||| |||||||||||||||| |||
Sbjct: 83  cagctaactatacagcccaaacagccggaagcaacaggtggtttagacaaggggttagaa 24

                                  
Query: 181 acgtatattcgaatgaatatata 203
           | |||||||||||||||||||||
Sbjct: 23  atgtatattcgaatgaatatata 1


>gi|189098276|gb|EU726303.1| Uncultured Pyronemataceae clone PP57 H7 18S ribosomal RNA gene,
           partial sequence; internal transcribed spacer 1, 5.8S
           ribosomal RNA gene, and internal transcribed spacer 2,
           complete sequence; and 28S ribosomal RNA gene, partial
           sequence
          Length = 762

 Score =  276 bits (139), Expect = 6e-71
 Identities = 198/215 (92%), Gaps = 2/215 (0%)
 Strand = Plus / Minus

                                                                       
Query: 1   gctgcgttcttcatcgatgcgagaaccaagagatccgttgttgaaagtttttaactttta 60
           ||||||||||||||||||||||||||||||||||||||||||||||||||| ||||||| 
Sbjct: 220 gctgcgttcttcatcgatgcgagaaccaagagatccgttgttgaaagtttt-aacttttg 162

                                                                       
Query: 61  ttttta-aattcagaagactctaaatacaatattttatgttaaccttccgaccaggctat 119
           |||| | ||||||||||||||||||||||||||| ||||| ||||||||| |||||||||
Sbjct: 161 ttttaacaattcagaagactctaaatacaatattatatgtcaaccttccggccaggctat 102

                                                                       
Query: 120 acagctaactgtacagccaaaacgatcggaagcaacaggtagtttagacaaggggtttga 179
           |||||||||  || |||| ||||   ||||||||||||||||||||||||||||||||||
Sbjct: 101 acagctaaccatatagcccaaacagccggaagcaacaggtagtttagacaaggggtttga 42

                                              
Query: 180 aacgtatattcgaatgaatatatattacttttaat 214
           || ||||||||  ||||||||||||||||||||||
Sbjct: 41  aatgtatattcctatgaatatatattacttttaat 7


>gi|172054511|gb|EU554712.1| Uncultured fungus clone A2S_94 18S ribosomal RNA gene, partial
           sequence; internal transcribed spacer 1, 5.8S ribosomal
           RNA gene, and internal transcribed spacer 2, complete
           sequence; and 28S ribosomal RNA gene, partial sequence
          Length = 516

 Score =  258 bits (130), Expect = 1e-65
 Identities = 171/182 (93%), Gaps = 2/182 (1%)
 Strand = Plus / Minus

                                                                       
Query: 1   gctgcgttcttcatcgatgcgagaaccaagagatccgttgttgaaagtttttaactttta 60
           ||||||||||||||||||||||||||||||||||||||||||||||||||| ||||||| 
Sbjct: 214 gctgcgttcttcatcgatgcgagaaccaagagatccgttgttgaaagtttt-aacttttg 156

                                                                       
Query: 61  ttttta-aattcagaagactctaaatacaatattttatgttaaccttccgaccaggctat 119
           |||| | ||||||||||||||||||||||||||||||||| ||||||||| |||||||||
Sbjct: 155 ttttaacaattcagaagactctaaatacaatattttatgtcaaccttccggccaggctat 96

                                                                       
Query: 120 acagctaactgtacagccaaaacgatcggaagcaacaggtagtttagacaaggggtttga 179
           ||||||| |||||||||| ||||   ||||||||||||||||||||||||||||||||||
Sbjct: 95  acagctagctgtacagcccaaacagccggaagcaacaggtagtttagacaaggggtttga 36

             
Query: 180 aa 181
           ||
Sbjct: 35  aa 34


>gi|98962366|gb|DQ508802.1| Uncultured ascomycete genotype 15_Milomlyn internal transcribed
           spacer 1, partial sequence; 5.8S ribosomal RNA gene,
           complete sequence; and internal transcribed spacer 2,
           partial sequence
          Length = 431

 Score =  256 bits (129), Expect = 6e-65
 Identities = 167/177 (94%), Gaps = 2/177 (1%)
 Strand = Plus / Minus

                                                                       
Query: 1   gctgcgttcttcatcgatgcgagaaccaagagatccgttgttgaaagtttttaactttta 60
           ||||||||||||||||||||||||||||||||||||||||||||||||||| ||||||||
Sbjct: 176 gctgcgttcttcatcgatgcgagaaccaagagatccgttgttgaaagtttt-aactttta 118

                                                                       
Query: 61  tttttaaattcagaagactctaaatacaatattttatgttaaccttccgaccaggctata 120
           |||| |||||||||||||||||||||||||||||||||||||||||||| ||||||||||
Sbjct: 117 ttttaaaattcagaagactctaaatacaatattttatgttaaccttccggccaggctata 58

                                                                    
Query: 121 cagctaactgtacagccaaaacgatcggaagcaacaggt-agtttagacaaggggtt 176
           ||||||||| ||||||| ||||   ||||||||||||||  ||||||||||||||||
Sbjct: 57  cagctaactatacagcccaaacagccggaagcaacaggtgggtttagacaaggggtt 1


>gi|298352674|gb|GU969251.1| Uncultured Ascomycota morphotype 5 internal transcribed spacer 1,
           partial sequence; 5.8S ribosomal RNA gene and internal
           transcribed spacer 2, complete sequence; and 28S
           ribosomal RNA gene, partial sequence
          Length = 483

 Score =  220 bits (111), Expect = 3e-54
 Identities = 162/175 (92%), Gaps = 3/175 (1%)
 Strand = Plus / Minus

                                                                       
Query: 3   tgcgttcttcatcgatgcgagaaccaagagatccgttgttgaaagtttttaacttttatt 62
           ||||||||||||||||||||||||||||||||||||||||||||||| | ||||||||||
Sbjct: 174 tgcgttcttcatcgatgcgagaaccaagagatccgttgttgaaagttct-aacttttatt 116

                                                                       
Query: 63  tttaaattcagaagactctaaatacaatattttatgttaaccttccgaccaggctataca 122
           || |||||||||||||||||||||||||||||||||||||||||||| ||||| ||||||
Sbjct: 115 ttaaaattcagaagactctaaatacaatattttatgttaaccttccggccaggatataca 56

                                                                  
Query: 123 gctaactgtacagccaaaacgatcggaa-gcaa-caggtagtttagacaaggggt 175
           ||||||| ||||||| ||||   ||||| |||| ||||| |||||||||||||||
Sbjct: 55  gctaactatacagcccaaacagccggaacgcaaccaggtggtttagacaaggggt 1


>gi|280967818|gb|GU184035.1| Uncultured Pyronemataceae isolate DNU1_2 internal transcribed
           spacer 1, partial sequence; 5.8S ribosomal RNA gene,
           complete sequence; and internal transcribed spacer 2,
           partial sequence
          Length = 606

 Score =  155 bits (78), Expect = 2e-34
 Identities = 129/142 (90%), Gaps = 3/142 (2%)
 Strand = Plus / Minus

                                                                       
Query: 3   tgcgttcttcatcgatgcgagaaccaagagatccgttgttgaaagtttttaacttttatt 62
           |||||||||||||||||||||||||||||||||||||||||||||   |||||| |||||
Sbjct: 144 tgcgttcttcatcgatgcgagaaccaagagatccgttgttgaaag-aattaactattatt 86

                                                                       
Query: 63  tt-taaattcagaagactctaaatac-aatattttatgttaaccttccgaccaggctata 120
           ||  |||||| |||||||||||| || |||||||||||| ||||||||| ||||||||| 
Sbjct: 85  ttaaaaattccgaagactctaaacactaatattttatgtgaaccttccggccaggctatt 26

                                 
Query: 121 cagctaactgtacagccaaaac 142
           ||||||||||||||||| ||||
Sbjct: 25  cagctaactgtacagcccaaac 4


>gi|209412972|emb|FM206474.1| Geopora sp. TAA 188412 partial 18S rRNA gene, ITS1, 5.8S rRNA gene
           and ITS2, specimen voucher TAA 188412
          Length = 554

 Score =  117 bits (59), Expect = 3e-23
 Identities = 59/59 (100%)
 Strand = Plus / Minus

                                                                      
Query: 1   gctgcgttcttcatcgatgcgagaaccaagagatccgttgttgaaagtttttaactttt 59
           |||||||||||||||||||||||||||||||||||||||||||||||||||||||||||
Sbjct: 267 gctgcgttcttcatcgatgcgagaaccaagagatccgttgttgaaagtttttaactttt 209


>gi|209412971|emb|FM206473.1| Geopora sp. TAA 192329 partial 18S rRNA gene, ITS1, 5.8S rRNA gene,
           ITS2 and partial 28S rRNA gene, specimen voucher TAA
           192329
          Length = 659

 Score =  117 bits (59), Expect = 3e-23
 Identities = 59/59 (100%)
 Strand = Plus / Minus

                                                                      
Query: 1   gctgcgttcttcatcgatgcgagaaccaagagatccgttgttgaaagtttttaactttt 59
           |||||||||||||||||||||||||||||||||||||||||||||||||||||||||||
Sbjct: 323 gctgcgttcttcatcgatgcgagaaccaagagatccgttgttgaaagtttttaactttt 265


 Score = 79.8 bits (40), Expect = 8e-12
 Identities = 40/40 (100%)
 Strand = Plus / Minus

                                                   
Query: 229 caggttcacctacggaaaccttgttacgacttttacttcc 268
           ||||||||||||||||||||||||||||||||||||||||
Sbjct: 55  caggttcacctacggaaaccttgttacgacttttacttcc 16


>gi|209412970|emb|FM206472.1| Geopora sp. TAA 192330 partial 18S rRNA gene, ITS1, 5.8S rRNA gene,
           ITS2 and partial 28S rRNA gene, specimen voucher TAA
           192330
          Length = 646

 Score =  117 bits (59), Expect = 3e-23
 Identities = 59/59 (100%)
 Strand = Plus / Minus

                                                                      
Query: 1   gctgcgttcttcatcgatgcgagaaccaagagatccgttgttgaaagtttttaactttt 59
           |||||||||||||||||||||||||||||||||||||||||||||||||||||||||||
Sbjct: 312 gctgcgttcttcatcgatgcgagaaccaagagatccgttgttgaaagtttttaactttt 254


 Score = 79.8 bits (40), Expect = 8e-12
 Identities = 40/40 (100%)
 Strand = Plus / Minus

                                                   
Query: 229 caggttcacctacggaaaccttgttacgacttttacttcc 268
           ||||||||||||||||||||||||||||||||||||||||
Sbjct: 44  caggttcacctacggaaaccttgttacgacttttacttcc 5


>gi|209412969|emb|FM206471.1| Geopora sp. TAA 192324 partial 18S rRNA gene, ITS1, 5.8S rRNA gene,
           ITS2 and partial 28S rRNA gene, specimen voucher TAA
           192324
          Length = 647

 Score =  117 bits (59), Expect = 3e-23
 Identities = 59/59 (100%)
 Strand = Plus / Minus

                                                                      
Query: 1   gctgcgttcttcatcgatgcgagaaccaagagatccgttgttgaaagtttttaactttt 59
           |||||||||||||||||||||||||||||||||||||||||||||||||||||||||||
Sbjct: 312 gctgcgttcttcatcgatgcgagaaccaagagatccgttgttgaaagtttttaactttt 254


 Score = 79.8 bits (40), Expect = 8e-12
 Identities = 40/40 (100%)
 Strand = Plus / Minus

                                                   
Query: 229 caggttcacctacggaaaccttgttacgacttttacttcc 268
           ||||||||||||||||||||||||||||||||||||||||
Sbjct: 44  caggttcacctacggaaaccttgttacgacttttacttcc 5


>gi|209412968|emb|FM206470.1| Geopora sp. TAA 192323 partial 18S rRNA gene, ITS1, 5.8S rRNA gene,
           ITS2 and partial 28S rRNA gene, specimen voucher TAA
           192323
          Length = 647

 Score =  117 bits (59), Expect = 3e-23
 Identities = 59/59 (100%)
 Strand = Plus / Minus

                                                                      
Query: 1   gctgcgttcttcatcgatgcgagaaccaagagatccgttgttgaaagtttttaactttt 59
           |||||||||||||||||||||||||||||||||||||||||||||||||||||||||||
Sbjct: 312 gctgcgttcttcatcgatgcgagaaccaagagatccgttgttgaaagtttttaactttt 254


 Score = 79.8 bits (40), Expect = 8e-12
 Identities = 40/40 (100%)
 Strand = Plus / Minus

                                                   
Query: 229 caggttcacctacggaaaccttgttacgacttttacttcc 268
           ||||||||||||||||||||||||||||||||||||||||
Sbjct: 44  caggttcacctacggaaaccttgttacgacttttacttcc 5


>gi|209412967|emb|FM206469.1| Geopora sp. TAA 179754 partial 18S rRNA gene, ITS1, 5.8S rRNA gene
           and ITS2, specimen voucher TAA 179754
          Length = 554

 Score =  117 bits (59), Expect = 3e-23
 Identities = 59/59 (100%)
 Strand = Plus / Minus

                                                                      
Query: 1   gctgcgttcttcatcgatgcgagaaccaagagatccgttgttgaaagtttttaactttt 59
           |||||||||||||||||||||||||||||||||||||||||||||||||||||||||||
Sbjct: 267 gctgcgttcttcatcgatgcgagaaccaagagatccgttgttgaaagtttttaactttt 209


>gi|209412966|emb|FM206468.1| Geopora sp. TAA 179752 partial 18S rRNA gene, ITS1, 5.8S rRNA gene
           and ITS2, specimen voucher TAA 179752
          Length = 554

 Score =  117 bits (59), Expect = 3e-23
 Identities = 59/59 (100%)
 Strand = Plus / Minus

                                                                      
Query: 1   gctgcgttcttcatcgatgcgagaaccaagagatccgttgttgaaagtttttaactttt 59
           |||||||||||||||||||||||||||||||||||||||||||||||||||||||||||
Sbjct: 267 gctgcgttcttcatcgatgcgagaaccaagagatccgttgttgaaagtttttaactttt 209


>gi|209412965|emb|FM206467.1| Geopora sp. TAA 179769 partial 18S rRNA gene, ITS1, 5.8S rRNA gene
           and ITS2, specimen voucher TAA 179769
          Length = 554

 Score =  117 bits (59), Expect = 3e-23
 Identities = 59/59 (100%)
 Strand = Plus / Minus

                                                                      
Query: 1   gctgcgttcttcatcgatgcgagaaccaagagatccgttgttgaaagtttttaactttt 59
           |||||||||||||||||||||||||||||||||||||||||||||||||||||||||||
Sbjct: 267 gctgcgttcttcatcgatgcgagaaccaagagatccgttgttgaaagtttttaactttt 209


>gi|209412964|emb|FM206466.1| Geopora sp. TAA 188369 partial 18S rRNA gene, ITS1, 5.8S rRNA gene
           and ITS2, specimen voucher TAA 188369
          Length = 554

 Score =  117 bits (59), Expect = 3e-23
 Identities = 59/59 (100%)
 Strand = Plus / Minus

                                                                      
Query: 1   gctgcgttcttcatcgatgcgagaaccaagagatccgttgttgaaagtttttaactttt 59
           |||||||||||||||||||||||||||||||||||||||||||||||||||||||||||
Sbjct: 267 gctgcgttcttcatcgatgcgagaaccaagagatccgttgttgaaagtttttaactttt 209


>gi|209412963|emb|FM206465.1| Geopora sp. TAA 179755 partial 18S rRNA gene, ITS1, 5.8S rRNA gene
           and ITS2, specimen voucher TAA 179755
          Length = 554

 Score =  117 bits (59), Expect = 3e-23
 Identities = 59/59 (100%)
 Strand = Plus / Minus

                                                                      
Query: 1   gctgcgttcttcatcgatgcgagaaccaagagatccgttgttgaaagtttttaactttt 59
           |||||||||||||||||||||||||||||||||||||||||||||||||||||||||||
Sbjct: 267 gctgcgttcttcatcgatgcgagaaccaagagatccgttgttgaaagtttttaactttt 209


>gi|209412962|emb|FM206464.1| Geopora sp. TAA 179778 partial 18S rRNA gene, ITS1, 5.8S rRNA gene
           and ITS2, specimen voucher TAA 179778
          Length = 554

 Score =  117 bits (59), Expect = 3e-23
 Identities = 59/59 (100%)
 Strand = Plus / Minus

                                                                      
Query: 1   gctgcgttcttcatcgatgcgagaaccaagagatccgttgttgaaagtttttaactttt 59
           |||||||||||||||||||||||||||||||||||||||||||||||||||||||||||
Sbjct: 267 gctgcgttcttcatcgatgcgagaaccaagagatccgttgttgaaagtttttaactttt 209


>gi|14794948|gb|AF387651.1|AF387651 Geopora cooperi strain 101GA 18S ribosomal RNA gene, partial
           sequence; internal transcribed spacer 1, 5.8S ribosomal
           RNA gene, and internal transcribed spacer 2, complete
           sequence; and 28S ribosomal RNA gene, partial sequence
          Length = 578

 Score =  117 bits (59), Expect = 3e-23
 Identities = 59/59 (100%)
 Strand = Plus / Minus

                                                                      
Query: 1   gctgcgttcttcatcgatgcgagaaccaagagatccgttgttgaaagtttttaactttt 59
           |||||||||||||||||||||||||||||||||||||||||||||||||||||||||||
Sbjct: 257 gctgcgttcttcatcgatgcgagaaccaagagatccgttgttgaaagtttttaactttt 199


>gi|14794947|gb|AF387650.1|AF387650 Geopora cooperi strain 109GC 18S ribosomal RNA gene, partial
           sequence; internal transcribed spacer 1, 5.8S ribosomal
           RNA gene, and internal transcribed spacer 2, complete
           sequence; and 28S ribosomal RNA gene, partial sequence
          Length = 576

 Score =  117 bits (59), Expect = 3e-23
 Identities = 59/59 (100%)
 Strand = Plus / Minus

                                                                      
Query: 1   gctgcgttcttcatcgatgcgagaaccaagagatccgttgttgaaagtttttaactttt 59
           |||||||||||||||||||||||||||||||||||||||||||||||||||||||||||
Sbjct: 255 gctgcgttcttcatcgatgcgagaaccaagagatccgttgttgaaagtttttaactttt 197


>gi|14794946|gb|AF387649.1|AF387649 Geopora cooperi strain 108GC 18S ribosomal RNA gene, partial
           sequence; internal transcribed spacer 1, 5.8S ribosomal
           RNA gene, and internal transcribed spacer 2, complete
           sequence; and 28S ribosomal RNA gene, partial sequence
          Length = 578

 Score =  117 bits (59), Expect = 3e-23
 Identities = 59/59 (100%)
 Strand = Plus / Minus

                                                                      
Query: 1   gctgcgttcttcatcgatgcgagaaccaagagatccgttgttgaaagtttttaactttt 59
           |||||||||||||||||||||||||||||||||||||||||||||||||||||||||||
Sbjct: 256 gctgcgttcttcatcgatgcgagaaccaagagatccgttgttgaaagtttttaactttt 198


>gi|256855866|emb|FN397379.1| Uncultured fungus genomic DNA sequence containing 18S rRNA gene,
           ITS1, 5.8S rRNA gene, ITS2 and 28S rRNA gene, clone
           D18_P_4_F6
          Length = 626

 Score =  113 bits (57), Expect = 5e-22
 Identities = 60/61 (98%)
 Strand = Plus / Plus

                                                                       
Query: 1   gctgcgttcttcatcgatgcgagaaccaagagatccgttgttgaaagtttttaactttta 60
           ||||||||||||||||||||||||||||||||||||||||||||||||||||||| ||||
Sbjct: 337 gctgcgttcttcatcgatgcgagaaccaagagatccgttgttgaaagtttttaacgttta 396

            
Query: 61  t 61
           |
Sbjct: 397 t 397


 Score = 79.8 bits (40), Expect = 8e-12
 Identities = 40/40 (100%)
 Strand = Plus / Plus

                                                   
Query: 229 caggttcacctacggaaaccttgttacgacttttacttcc 268
           ||||||||||||||||||||||||||||||||||||||||
Sbjct: 574 caggttcacctacggaaaccttgttacgacttttacttcc 613


>gi|256855864|emb|FN397377.1| Uncultured fungus genomic DNA sequence containing 18S rRNA gene,
           ITS1, 5.8S rRNA gene, ITS2 and 28S rRNA gene, clone
           D04_P_4_A10
          Length = 637

 Score =  113 bits (57), Expect = 5e-22
 Identities = 60/61 (98%)
 Strand = Plus / Plus

                                                                       
Query: 1   gctgcgttcttcatcgatgcgagaaccaagagatccgttgttgaaagtttttaactttta 60
           ||||||||||||||||||||||||||||||||||||||||||||||||||||||| ||||
Sbjct: 348 gctgcgttcttcatcgatgcgagaaccaagagatccgttgttgaaagtttttaacgttta 407

            
Query: 61  t 61
           |
Sbjct: 408 t 408


 Score = 79.8 bits (40), Expect = 8e-12
 Identities = 40/40 (100%)
 Strand = Plus / Plus

                                                   
Query: 229 caggttcacctacggaaaccttgttacgacttttacttcc 268
           ||||||||||||||||||||||||||||||||||||||||
Sbjct: 585 caggttcacctacggaaaccttgttacgacttttacttcc 624


>gi|117574568|gb|DQ911454.1| Sugiyamaella sp. NRRL Y-17643 internal transcribed spacer 1,
           partial sequence; 5.8S ribosomal RNA gene, complete
           sequence; and internal transcribed spacer 2, partial
           sequence
          Length = 484

 Score =  113 bits (57), Expect = 5e-22
 Identities = 66/69 (95%)
 Strand = Plus / Minus

                                                                       
Query: 1   gctgcgttcttcatcgatgcgagaaccaagagatccgttgttgaaagtttttaactttta 60
           ||||||||||||||||||||||||||||||||||||||||||||||||||| || |||||
Sbjct: 198 gctgcgttcttcatcgatgcgagaaccaagagatccgttgttgaaagttttaaattttta 139

                    
Query: 61  tttttaaat 69
           |||| ||||
Sbjct: 138 ttttaaaat 130


>gi|16517079|gb|AF413092.1| Leptosphaeria fungal contaminant 'Hungary 3' 18S ribosomal RNA
           gene, partial sequence; internal transcribed spacer 1,
           5.8S ribosomal RNA gene, and internal transcribed spacer
           2, complete sequence; 28S ribosomal RNA gene, partial
           sequence
          Length = 506

 Score =  113 bits (57), Expect = 5e-22
 Identities = 60/61 (98%)
 Strand = Plus / Minus

                                                                       
Query: 1   gctgcgttcttcatcgatgcgagaaccaagagatccgttgttgaaagtttttaactttta 60
           ||||||||||||||||||||||||||||||||||||||||||||||||||||||| ||||
Sbjct: 235 gctgcgttcttcatcgatgcgagaaccaagagatccgttgttgaaagtttttaacgttta 176

            
Query: 61  t 61
           |
Sbjct: 175 t 175


>gi|209412974|emb|FM206476.1| Geopora sp. 113526 partial 18S rRNA gene, ITS1, 5.8S rRNA gene and
           ITS2, specimen voucher TAA 113526
          Length = 560

 Score =  111 bits (56), Expect = 2e-21
 Identities = 62/64 (96%)
 Strand = Plus / Minus

                                                                       
Query: 1   gctgcgttcttcatcgatgcgagaaccaagagatccgttgttgaaagtttttaactttta 60
           ||||||||||||||||||||||||||||||||||||||||||||||||||||||| ||| 
Sbjct: 271 gctgcgttcttcatcgatgcgagaaccaagagatccgttgttgaaagtttttaacatttt 212

               
Query: 61  tttt 64
           ||||
Sbjct: 211 tttt 208


>gi|156627859|gb|EF494040.1| Phymatotrichopsis omnivora strain TAMD-C04 18S ribosomal RNA gene,
           partial sequence; internal transcribed spacer 1, 5.8S
           ribosomal RNA gene, and internal transcribed spacer 2,
           complete sequence; and 28S ribosomal RNA gene, partial
           sequence
          Length = 708

 Score =  111 bits (56), Expect = 2e-21
 Identities = 62/64 (96%)
 Strand = Plus / Minus

                                                                       
Query: 1   gctgcgttcttcatcgatgcgagaaccaagagatccgttgttgaaagtttttaactttta 60
           ||||||||||||||||||||||||||||||||||||||||||||||||||| ||||||| 
Sbjct: 329 gctgcgttcttcatcgatgcgagaaccaagagatccgttgttgaaagttttaaacttttc 270

               
Query: 61  tttt 64
           ||||
Sbjct: 269 tttt 266


 Score = 60.0 bits (30), Expect = 7e-06
 Identities = 30/30 (100%)
 Strand = Plus / Minus

                                         
Query: 229 caggttcacctacggaaaccttgttacgac 258
           ||||||||||||||||||||||||||||||
Sbjct: 30  caggttcacctacggaaaccttgttacgac 1


>gi|129560407|gb|EF441997.1| Phymatotrichopsis omnivora strain M. Olsen 2 18S ribosomal RNA gene,
            partial sequence; internal transcribed spacer 1, 5.8S
            ribosomal RNA gene, and internal transcribed spacer 2,
            complete sequence; and 28S ribosomal RNA gene, partial
            sequence
          Length = 2178

 Score =  111 bits (56), Expect = 2e-21
 Identities = 62/64 (96%)
 Strand = Plus / Minus

                                                                        
Query: 1    gctgcgttcttcatcgatgcgagaaccaagagatccgttgttgaaagtttttaactttta 60
            ||||||||||||||||||||||||||||||||||||||||||||||||||| ||||||| 
Sbjct: 1188 gctgcgttcttcatcgatgcgagaaccaagagatccgttgttgaaagttttaaacttttt 1129

                
Query: 61   tttt 64
            ||||
Sbjct: 1128 tttt 1125


 Score = 79.8 bits (40), Expect = 8e-12
 Identities = 40/40 (100%)
 Strand = Plus / Minus

                                                   
Query: 229 caggttcacctacggaaaccttgttacgacttttacttcc 268
           ||||||||||||||||||||||||||||||||||||||||
Sbjct: 883 caggttcacctacggaaaccttgttacgacttttacttcc 844


>gi|129560406|gb|EF441996.1| Phymatotrichopsis omnivora strain M. Olsen 1 18S ribosomal RNA
           gene, partial sequence; internal transcribed spacer 1,
           5.8S ribosomal RNA gene, and internal transcribed spacer
           2, complete sequence; and 28S ribosomal RNA gene,
           partial sequence
          Length = 718

 Score =  111 bits (56), Expect = 2e-21
 Identities = 62/64 (96%)
 Strand = Plus / Minus

                                                                       
Query: 1   gctgcgttcttcatcgatgcgagaaccaagagatccgttgttgaaagtttttaactttta 60
           ||||||||||||||||||||||||||||||||||||||||||||||||||| ||||||| 
Sbjct: 332 gctgcgttcttcatcgatgcgagaaccaagagatccgttgttgaaagttttaaacttttt 273

               
Query: 61  tttt 64
           ||||
Sbjct: 272 tttt 269


 Score = 54.0 bits (27), Expect = 4e-04
 Identities = 27/27 (100%)
 Strand = Plus / Minus

                                      
Query: 229 caggttcacctacggaaaccttgttac 255
           |||||||||||||||||||||||||||
Sbjct: 27  caggttcacctacggaaaccttgttac 1


>gi|129560405|gb|EF441995.1| Phymatotrichopsis omnivora strain ATCC 48084 18S ribosomal RNA gene,
            partial sequence; internal transcribed spacer 1, 5.8S
            ribosomal RNA gene, and internal transcribed spacer 2,
            complete sequence; and 28S ribosomal RNA gene, partial
            sequence
          Length = 2459

 Score =  111 bits (56), Expect = 2e-21
 Identities = 62/64 (96%)
 Strand = Plus / Minus

                                                                        
Query: 1    gctgcgttcttcatcgatgcgagaaccaagagatccgttgttgaaagtttttaactttta 60
            ||||||||||||||||||||||||||||||||||||||||||||||||||| ||||||| 
Sbjct: 2090 gctgcgttcttcatcgatgcgagaaccaagagatccgttgttgaaagttttaaacttttt 2031

                
Query: 61   tttt 64
            ||||
Sbjct: 2030 tttt 2027


 Score = 79.8 bits (40), Expect = 8e-12
 Identities = 40/40 (100%)
 Strand = Plus / Minus

                                                    
Query: 229  caggttcacctacggaaaccttgttacgacttttacttcc 268
            ||||||||||||||||||||||||||||||||||||||||
Sbjct: 1791 caggttcacctacggaaaccttgttacgacttttacttcc 1752


>gi|45239002|gb|AY549455.1| Phymatotrichopsis omnivora strain TXCO3-9 18S ribosomal RNA gene,
           partial sequence; internal transcribed spacer 1, 5.8S
           ribosomal RNA gene, and internal transcribed spacer 2,
           complete sequence; and 28S ribosomal RNA gene, partial
           sequence
          Length = 703

 Score =  111 bits (56), Expect = 2e-21
 Identities = 62/64 (96%)
 Strand = Plus / Minus

                                                                       
Query: 1   gctgcgttcttcatcgatgcgagaaccaagagatccgttgttgaaagtttttaactttta 60
           ||||||||||||||||||||||||||||||||||||||||||||||||||| ||||||| 
Sbjct: 326 gctgcgttcttcatcgatgcgagaaccaagagatccgttgttgaaagttttaaacttttc 267

               
Query: 61  tttt 64
           ||||
Sbjct: 266 tttt 263


 Score = 54.0 bits (27), Expect = 4e-04
 Identities = 27/27 (100%)
 Strand = Plus / Minus

                                      
Query: 229 caggttcacctacggaaaccttgttac 255
           |||||||||||||||||||||||||||
Sbjct: 27  caggttcacctacggaaaccttgttac 1


>gi|45239001|gb|AY549454.1| Phymatotrichopsis omnivora strain TXCO3-6 18S ribosomal RNA gene,
           partial sequence; internal transcribed spacer 1, 5.8S
           ribosomal RNA gene, and internal transcribed spacer 2,
           complete sequence; and 28S ribosomal RNA gene, partial
           sequence
          Length = 708

 Score =  111 bits (56), Expect = 2e-21
 Identities = 62/64 (96%)
 Strand = Plus / Minus

                                                                       
Query: 1   gctgcgttcttcatcgatgcgagaaccaagagatccgttgttgaaagtttttaactttta 60
           ||||||||||||||||||||||||||||||||||||||||||||||||||| ||||||| 
Sbjct: 327 gctgcgttcttcatcgatgcgagaaccaagagatccgttgttgaaagttttaaacttttc 268

               
Query: 61  tttt 64
           ||||
Sbjct: 267 tttt 264


 Score = 56.0 bits (28), Expect = 1e-04
 Identities = 28/28 (100%)
 Strand = Plus / Minus

                                       
Query: 229 caggttcacctacggaaaccttgttacg 256
           ||||||||||||||||||||||||||||
Sbjct: 28  caggttcacctacggaaaccttgttacg 1


>gi|295850842|gb|HM123569.1| Fungal sp. ARIZ AZ0886 internal transcribed spacer 1, partial
           sequence; 5.8S ribosomal RNA gene and internal
           transcribed spacer 2, complete sequence; and 28S
           ribosomal RNA gene, partial sequence
          Length = 1106

 Score =  109 bits (55), Expect = 8e-21
 Identities = 58/59 (98%)
 Strand = Plus / Minus

                                                                      
Query: 1   gctgcgttcttcatcgatgcgagaaccaagagatccgttgttgaaagtttttaactttt 59
           ||||||||||||||||||||||||||||||||||||||||||||||||||| |||||||
Sbjct: 241 gctgcgttcttcatcgatgcgagaaccaagagatccgttgttgaaagttttaaactttt 183


>gi|295850712|gb|HM123439.1| Fungal sp. ARIZ AZ0731 internal transcribed spacer 1, partial
           sequence; 5.8S ribosomal RNA gene and internal
           transcribed spacer 2, complete sequence; and 28S
           ribosomal RNA gene, partial sequence
          Length = 1101

 Score =  109 bits (55), Expect = 8e-21
 Identities = 58/59 (98%)
 Strand = Plus / Minus

                                                                      
Query: 1   gctgcgttcttcatcgatgcgagaaccaagagatccgttgttgaaagtttttaactttt 59
           ||||||||||||||||||||||||||||||||||||||||||||||||||| |||||||
Sbjct: 233 gctgcgttcttcatcgatgcgagaaccaagagatccgttgttgaaagttttaaactttt 175


>gi|295850706|gb|HM123433.1| Fungal sp. ARIZ AZ0724 internal transcribed spacer 1, partial
           sequence; 5.8S ribosomal RNA gene and internal
           transcribed spacer 2, complete sequence; and 28S
           ribosomal RNA gene, partial sequence
          Length = 1109

 Score =  109 bits (55), Expect = 8e-21
 Identities = 58/59 (98%)
 Strand = Plus / Minus

                                                                      
Query: 1   gctgcgttcttcatcgatgcgagaaccaagagatccgttgttgaaagtttttaactttt 59
           ||||||||||||||||||||||||||||||||||||||||||||||||||| |||||||
Sbjct: 244 gctgcgttcttcatcgatgcgagaaccaagagatccgttgttgaaagttttaaactttt 186


BLASTN 2.2.17 [Aug-26-2007]


Reference: Altschul, Stephen F., Thomas L. Madden, Alejandro A. Schaffer, 
Jinghui Zhang, Zheng Zhang, Webb Miller, and David J. Lipman (1997), 
"Gapped BLAST and PSI-BLAST: a new generation of protein database search
programs",  Nucleic Acids Res. 25:3389-3402.

Query= S1|FCQD7IX01BRAKS|240|T_AACCGA|FPY(7-26)|RPY(194-
215)|rT_TCGGTT|AR|GTB|D_391_|209|C2|
         (209 letters)

Database: nr.nal 
           12,487,851 sequences; 32,255,764,854 total letters

Searching..................................................done


                                                                 Score    E
Sequences producing significant alignments:                      (bits) Value

gi|257423476|gb|GQ388586.1| Uncultured Glomus clone 55_47_ST10 1...   319   4e-84
gi|213053624|gb|FJ008623.1| Uncultured Glomus clone 013 18S ribo...   319   4e-84
gi|89147886|gb|DQ400166.1| Uncultured Glomus clone T1P1.04 18S r...   313   2e-82
gi|257423481|gb|GQ388591.1| Uncultured Glomus clone 8_2/11_ST10 ...   311   9e-82
gi|257423317|gb|GQ388427.1| Uncultured Glomus clone 27_31_ST5 18...   311   9e-82
gi|257423271|gb|GQ388381.1| Uncultured Glomus clone 18_10/37_ST4...   311   9e-82
gi|226928144|gb|FJ778551.1| Uncultured fungus clone Singleton_(1...   311   9e-82
gi|151936820|gb|AY896541.2| Uncultured glomeraceous AM fungus is...   311   9e-82
gi|151936819|gb|AY896540.2| Uncultured glomeraceous AM fungus is...   311   9e-82
gi|257423579|gb|GQ388689.1| Uncultured Glomus clone 33/15_ST11 1...   305   5e-80
gi|257423578|gb|GQ388688.1| Uncultured Glomus clone 33/47_ST11 1...   305   5e-80
gi|257423576|gb|GQ388686.1| Uncultured Glomus clone 56_11_ST11 1...   305   5e-80
gi|257423575|gb|GQ388685.1| Uncultured Glomus clone 33/23_ST11 1...   305   5e-80
gi|257423477|gb|GQ388587.1| Uncultured Glomus clone 57_46_ST10 1...   305   5e-80
gi|257423475|gb|GQ388585.1| Uncultured Glomus clone 52_21_ST10 1...   305   5e-80
gi|257423404|gb|GQ388514.1| Uncultured Glomus clone 54_27/16_ST8...   305   5e-80
gi|257423371|gb|GQ388481.1| Uncultured Glomus clone 56_9_ST6 18S...   305   5e-80
gi|257423370|gb|GQ388480.1| Uncultured Glomus clone 52_24_ST6 18...   305   5e-80
gi|257423369|gb|GQ388479.1| Uncultured Glomus clone 55_41_ST6 18...   305   5e-80
gi|257423367|gb|GQ388477.1| Uncultured Glomus clone 27_33_ST6 18...   305   5e-80
gi|257423365|gb|GQ388475.1| Uncultured Glomus clone 53_6_ST6 18S...   305   5e-80
gi|257423363|gb|GQ388473.1| Uncultured Glomus clone 3_10/5_ST6 1...   305   5e-80
gi|257423362|gb|GQ388472.1| Uncultured Glomus clone 27_36_ST6 18...   305   5e-80
gi|257423361|gb|GQ388471.1| Uncultured Glomus clone 90/14_ST6 18...   305   5e-80
gi|257423360|gb|GQ388470.1| Uncultured Glomus clone 54_47_ST6 18...   305   5e-80
gi|257423357|gb|GQ388467.1| Uncultured Glomus clone 77_2/45_ST6 ...   305   5e-80
gi|257423321|gb|GQ388431.1| Uncultured Glomus clone 51_31_ST5 18...   305   5e-80
gi|257423320|gb|GQ388430.1| Uncultured Glomus clone 51_24_ST5 18...   305   5e-80
gi|257423272|gb|GQ388382.1| Uncultured Glomus clone 24_10/47_ST4...   305   5e-80
gi|257423194|gb|GQ388304.1| Uncultured Glomus clone 53_4_ST1 18S...   305   5e-80
gi|89147901|gb|DQ400181.1| Uncultured Glomus clone T1P2.13 18S r...   305   5e-80
gi|89147898|gb|DQ400178.1| Uncultured Glomus clone T1P2.09 18S r...   305   5e-80
gi|89147895|gb|DQ400175.1| Uncultured Glomus clone T1P1.29 18S r...   305   5e-80
gi|89147892|gb|DQ400172.1| Uncultured Glomus clone T1P1.21 18S r...   305   5e-80
gi|89147891|gb|DQ400171.1| Uncultured Glomus clone T1P1.15 18S r...   305   5e-80
gi|117413449|emb|AM076599.1| Uncultured Glomus 18S rRNA gene (pa...   305   5e-80
gi|117413446|emb|AM076596.1| Uncultured Glomus 18S rRNA gene (pa...   305   5e-80
gi|257423580|gb|GQ388690.1| Uncultured Glomus clone 92_25_ST11 1...   303   2e-79
gi|257423561|gb|GQ388671.1| Uncultured Glomus clone 30_21/65_ST1...   303   2e-79
gi|257423443|gb|GQ388553.1| Uncultured Glomus clone 57_31_ST10 1...   303   2e-79
gi|257423339|gb|GQ388449.1| Uncultured Glomus clone 55_33_ST6 18...   303   2e-79
gi|213053626|gb|FJ008625.1| Uncultured Glomus clone 015 18S ribo...   301   8e-79
gi|257423434|gb|GQ388544.1| Uncultured Glomus clone 55_27/17_ST1...   299   3e-78
gi|257423433|gb|GQ388543.1| Uncultured Glomus clone 57_27/21_ST1...   299   3e-78
gi|257423430|gb|GQ388540.1| Uncultured Glomus clone 55_40_ST10 1...   299   3e-78
gi|257423428|gb|GQ388538.1| Uncultured Glomus clone 73_32/25_ST1...   299   3e-78
gi|257423351|gb|GQ388461.1| Uncultured Glomus clone 90_29_ST6 18...   299   3e-78
gi|257423314|gb|GQ388424.1| Uncultured Glomus clone 2_10/4_ST5 1...   299   3e-78
gi|257423237|gb|GQ388347.1| Uncultured Glomus clone 78_2/46_ST2 ...   299   3e-78
gi|257423478|gb|GQ388588.1| Uncultured Glomus clone 82_32/34_ST1...   297   1e-77

>gi|257423476|gb|GQ388586.1| Uncultured Glomus clone 55_47_ST10 18S ribosomal RNA gene, partial
           sequence; internal transcribed spacer 1, 5.8S ribosomal
           RNA gene, and internal transcribed spacer 2, complete
           sequence; and 26S ribosomal RNA gene, partial sequence
          Length = 559

 Score =  319 bits (161), Expect = 4e-84
 Identities = 196/205 (95%), Gaps = 2/205 (0%)
 Strand = Plus / Minus

                                                                       
Query: 5   cgttcttcatcgatgcgagagccaagagatccgttgttgaaagtgatcttttaatcttat 64
           ||||||||||||||||||||||||||||||||||||||||||||||||||||| | ||||
Sbjct: 203 cgttcttcatcgatgcgagagccaagagatccgttgttgaaagtgatcttttatttttat 144

                                                                       
Query: 65  cattaatacataaaattttatacattcaagagtgggttttaaatataaacgaatcgcgaa 124
           ||||||||||||||||||||||| ||||||||||||||||||||||||  | ||||| ||
Sbjct: 143 cattaatacataaaattttatacgttcaagagtgggttttaaatataagtg-atcgcaaa 85

                                                                       
Query: 125 acctctgctaacgctcggttcgctaaatcaataatgatccttccgcaggttcacctacgg 184
           ||||| |||||||||||||||||||||||| |||||||||||||||||||||||||||||
Sbjct: 84  acctc-gctaacgctcggttcgctaaatcagtaatgatccttccgcaggttcacctacgg 26

                                    
Query: 185 aaaccttgttacgacttttacttcc 209
           |||||||||||||||||||||||||
Sbjct: 25  aaaccttgttacgacttttacttcc 1


>gi|213053624|gb|FJ008623.1| Uncultured Glomus clone 013 18S ribosomal RNA gene, partial
           sequence; internal transcribed spacer 1, 5.8S ribosomal
           RNA gene, and internal transcribed spacer 2, complete
           sequence; and 28S ribosomal RNA gene, partial sequence
          Length = 562

 Score =  319 bits (161), Expect = 4e-84
 Identities = 197/205 (96%), Gaps = 3/205 (1%)
 Strand = Plus / Minus

                                                                       
Query: 5   cgttcttcatcgatgcgagagccaagagatccgttgttgaaagtgatcttttaatcttat 64
           ||||||||||||||||||||||||||||||||||||||||||||||||||| | | ||||
Sbjct: 202 cgttcttcatcgatgcgagagccaagagatccgttgttgaaagtgatcttt-atttttat 144

                                                                       
Query: 65  cattaatacataaaattttatacattcaagagtgggttttaaatataaacgaatcgcgaa 124
           ||||||||||||||||||||||| |||||||||||||||||||||||| ||| |||| ||
Sbjct: 143 cattaatacataaaattttatacgttcaagagtgggttttaaatataagcga-tcgcaaa 85

                                                                       
Query: 125 acctctgctaacgctcggttcgctaaatcaataatgatccttccgcaggttcacctacgg 184
           ||||| ||||||||||||||||||||||||||||||||||||||||||||||||||||||
Sbjct: 84  acctc-gctaacgctcggttcgctaaatcaataatgatccttccgcaggttcacctacgg 26

                                    
Query: 185 aaaccttgttacgacttttacttcc 209
           |||||||||||||||||||||||||
Sbjct: 25  aaaccttgttacgacttttacttcc 1


>gi|89147886|gb|DQ400166.1| Uncultured Glomus clone T1P1.04 18S ribosomal RNA gene, partial
           sequence; internal transcribed spacer 1, 5.8S ribosomal
           RNA gene, and internal transcribed spacer 2, complete
           sequence; and 28S ribosomal RNA gene, partial sequence
          Length = 562

 Score =  313 bits (158), Expect = 2e-82
 Identities = 197/206 (95%), Gaps = 3/206 (1%)
 Strand = Plus / Minus

                                                                       
Query: 5   cgttcttcatcgatgcgagagccaagagatccgttgttgaaagtgatcttttaatcttat 64
           ||||||||||||||||||||||||||||||||||||||||||||||||||||| ||||||
Sbjct: 204 cgttcttcatcgatgcgagagccaagagatccgttgttgaaagtgatcttttattcttat 145

                                                                       
Query: 65  cattaatacataaaattttatacattc-aagagtgggttttaaatataaacgaatcgcga 123
           ||||||||||||||||||||||| ||| |||||||||||||||||||||  | ||||| |
Sbjct: 144 cattaatacataaaattttatacgttcaaagagtgggttttaaatataagtg-atcgcaa 86

                                                                       
Query: 124 aacctctgctaacgctcggttcgctaaatcaataatgatccttccgcaggttcacctacg 183
           |||||| |||||||||||||||||||||||| ||||||||||||||||||||||||||||
Sbjct: 85  aacctc-gctaacgctcggttcgctaaatcagtaatgatccttccgcaggttcacctacg 27

                                     
Query: 184 gaaaccttgttacgacttttacttcc 209
           ||||||||||||||||||||||||||
Sbjct: 26  gaaaccttgttacgacttttacttcc 1


>gi|257423481|gb|GQ388591.1| Uncultured Glomus clone 8_2/11_ST10 18S ribosomal RNA gene, partial
           sequence; internal transcribed spacer 1, 5.8S ribosomal
           RNA gene, and internal transcribed spacer 2, complete
           sequence; and 26S ribosomal RNA gene, partial sequence
          Length = 561

 Score =  311 bits (157), Expect = 9e-82
 Identities = 196/205 (95%), Gaps = 3/205 (1%)
 Strand = Plus / Minus

                                                                       
Query: 5   cgttcttcatcgatgcgagagccaagagatccgttgttgaaagtgatcttttaatcttat 64
           ||||||||||||||||||||||||||||||||||||||||||||||||||||||| ||||
Sbjct: 202 cgttcttcatcgatgcgagagccaagagatccgttgttgaaagtgatcttttaat-ttat 144

                                                                       
Query: 65  cattaatacataaaattttatacattcaagagtgggttttaaatataaacgaatcgcgaa 124
           |||| |||||||||||||||||| ||||||||||||||||||||||||  || |||| ||
Sbjct: 143 cattcatacataaaattttatacgttcaagagtgggttttaaatataagtga-tcgcaaa 85

                                                                       
Query: 125 acctctgctaacgctcggttcgctaaatcaataatgatccttccgcaggttcacctacgg 184
           ||||| |||||||||||||||||||||||| |||||||||||||||||||||||||||||
Sbjct: 84  acctc-gctaacgctcggttcgctaaatcagtaatgatccttccgcaggttcacctacgg 26

                                    
Query: 185 aaaccttgttacgacttttacttcc 209
           |||||||||||||||||||||||||
Sbjct: 25  aaaccttgttacgacttttacttcc 1


>gi|257423317|gb|GQ388427.1| Uncultured Glomus clone 27_31_ST5 18S ribosomal RNA gene, partial
           sequence; internal transcribed spacer 1, 5.8S ribosomal
           RNA gene, and internal transcribed spacer 2, complete
           sequence; and 26S ribosomal RNA gene, partial sequence
          Length = 563

 Score =  311 bits (157), Expect = 9e-82
 Identities = 196/205 (95%), Gaps = 3/205 (1%)
 Strand = Plus / Minus

                                                                       
Query: 5   cgttcttcatcgatgcgagagccaagagatccgttgttgaaagtgatcttttaatcttat 64
           ||||||||||||||||||||||||||||||||||||||||||||||||||||||| ||||
Sbjct: 202 cgttcttcatcgatgcgagagccaagagatccgttgttgaaagtgatcttttaat-ttat 144

                                                                       
Query: 65  cattaatacataaaattttatacattcaagagtgggttttaaatataaacgaatcgcgaa 124
           |||| |||||||||||||||||| ||||||||||||||||||||||||  || |||| ||
Sbjct: 143 cattcatacataaaattttatacgttcaagagtgggttttaaatataagtga-tcgcaaa 85

                                                                       
Query: 125 acctctgctaacgctcggttcgctaaatcaataatgatccttccgcaggttcacctacgg 184
           ||||| |||||||||||||||||||||||| |||||||||||||||||||||||||||||
Sbjct: 84  acctc-gctaacgctcggttcgctaaatcagtaatgatccttccgcaggttcacctacgg 26

                                    
Query: 185 aaaccttgttacgacttttacttcc 209
           |||||||||||||||||||||||||
Sbjct: 25  aaaccttgttacgacttttacttcc 1


>gi|257423271|gb|GQ388381.1| Uncultured Glomus clone 18_10/37_ST4 18S ribosomal RNA gene,
           partial sequence; internal transcribed spacer 1, 5.8S
           ribosomal RNA gene, and internal transcribed spacer 2,
           complete sequence; and 26S ribosomal RNA gene, partial
           sequence
          Length = 563

 Score =  311 bits (157), Expect = 9e-82
 Identities = 196/205 (95%), Gaps = 3/205 (1%)
 Strand = Plus / Minus

                                                                       
Query: 5   cgttcttcatcgatgcgagagccaagagatccgttgttgaaagtgatcttttaatcttat 64
           ||||||||||||||||||||||||||||||||||||||||| ||||||||||||| ||||
Sbjct: 202 cgttcttcatcgatgcgagagccaagagatccgttgttgaaggtgatcttttaat-ttat 144

                                                                       
Query: 65  cattaatacataaaattttatacattcaagagtgggttttaaatataaacgaatcgcgaa 124
           |||| |||||||||||||||||| || ||||||||||||||||||||| ||| |||| ||
Sbjct: 143 cattcatacataaaattttatacgtttaagagtgggttttaaatataagcga-tcgcaaa 85

                                                                       
Query: 125 acctctgctaacgctcggttcgctaaatcaataatgatccttccgcaggttcacctacgg 184
           ||||| ||||||||||||||||||||||||||||||||||||||||||||||||||||||
Sbjct: 84  acctc-gctaacgctcggttcgctaaatcaataatgatccttccgcaggttcacctacgg 26

                                    
Query: 185 aaaccttgttacgacttttacttcc 209
           |||||||||||||||||||||||||
Sbjct: 25  aaaccttgttacgacttttacttcc 1


>gi|226928144|gb|FJ778551.1| Uncultured fungus clone Singleton_(156-1121_2590) 18S ribosomal RNA
           gene, partial sequence; internal transcribed spacer 1,
           complete sequence; and 5.8S ribosomal RNA gene, partial
           sequence
          Length = 222

 Score =  311 bits (157), Expect = 9e-82
 Identities = 197/209 (94%), Gaps = 1/209 (0%)
 Strand = Plus / Minus

                                                                       
Query: 1   gctgcgttcttcatcgatgcgagagccaagagatccgttgttgaaagtgatcttttaatc 60
           |||||||||||||||||||||||||||||||||||||||||||||||||||||||| || 
Sbjct: 222 gctgcgttcttcatcgatgcgagagccaagagatccgttgttgaaagtgatctttttatt 163

                                                                       
Query: 61  ttatcattaatacataaaattttatacattcaagagtgggttttaaatataaacgaatcg 120
           |||||||||||||||||| |||||||| |||||||||||||||||||||||||   ||||
Sbjct: 162 ttatcattaatacataaatttttatacgttcaagagtgggttttaaatataaattgatcg 103

                                                                       
Query: 121 cgaaacctctgctaacgctcggttcgctaaatcaataatgatccttccgcaggttcacct 180
           |  |||||| ||||||||||||| ||||||||| ||||||||||||||||||||||||||
Sbjct: 102 cagaacctc-gctaacgctcggtccgctaaatcgataatgatccttccgcaggttcacct 44

                                        
Query: 181 acggaaaccttgttacgacttttacttcc 209
           |||||||||||||||||||||||||||||
Sbjct: 43  acggaaaccttgttacgacttttacttcc 15


>gi|151936820|gb|AY896541.2| Uncultured glomeraceous AM fungus isolate 1 clone 3 18S ribosomal
           RNA gene, partial sequence; internal transcribed spacer
           1, 5.8S ribosomal RNA gene, and internal transcribed
           spacer 2, complete sequence; and 28S ribosomal RNA gene,
           partial sequence
          Length = 566

 Score =  311 bits (157), Expect = 9e-82
 Identities = 197/205 (96%), Gaps = 4/205 (1%)
 Strand = Plus / Minus

                                                                       
Query: 5   cgttcttcatcgatgcgagagccaagagatccgttgttgaaagtgatcttttaatcttat 64
           ||||||||||||||||||||||||||||||||||||||||||||||||||| | | ||||
Sbjct: 207 cgttcttcatcgatgcgagagccaagagatccgttgttgaaagtgatcttt-atttttat 149

                                                                       
Query: 65  cattaatacataaaattttatacattcaagagtgggttttaaatataaacgaatcgcgaa 124
           |||||||||||||| ||||||||||||||||||||||||||||||||||||| ||||  |
Sbjct: 148 cattaatacataaa-ttttatacattcaagagtgggttttaaatataaacga-tcgcaga 91

                                                                       
Query: 125 acctctgctaacgctcggttcgctaaatcaataatgatccttccgcaggttcacctacgg 184
           ||||| ||||||||||||||||||||||||||||||||||||||||||||||||||||||
Sbjct: 90  acctc-gctaacgctcggttcgctaaatcaataatgatccttccgcaggttcacctacgg 32

                                    
Query: 185 aaaccttgttacgacttttacttcc 209
           |||||||||||||||||||||||||
Sbjct: 31  aaaccttgttacgacttttacttcc 7


>gi|151936819|gb|AY896540.2| Uncultured glomeraceous AM fungus isolate 3 clone 1 18S ribosomal
           RNA gene, partial sequence; internal transcribed spacer
           1, 5.8S ribosomal RNA gene, and internal transcribed
           spacer 2, complete sequence; and 28S ribosomal RNA gene,
           partial sequence
          Length = 566

 Score =  311 bits (157), Expect = 9e-82
 Identities = 197/205 (96%), Gaps = 4/205 (1%)
 Strand = Plus / Minus

                                                                       
Query: 5   cgttcttcatcgatgcgagagccaagagatccgttgttgaaagtgatcttttaatcttat 64
           ||||||||||||||||||||||||||||||||||||||||||||||||||| | | ||||
Sbjct: 207 cgttcttcatcgatgcgagagccaagagatccgttgttgaaagtgatcttt-atttttat 149

                                                                       
Query: 65  cattaatacataaaattttatacattcaagagtgggttttaaatataaacgaatcgcgaa 124
           |||||||||||||| ||||||||||||||||||||||||||||||||||||| ||||  |
Sbjct: 148 cattaatacataaa-ttttatacattcaagagtgggttttaaatataaacga-tcgcaga 91

                                                                       
Query: 125 acctctgctaacgctcggttcgctaaatcaataatgatccttccgcaggttcacctacgg 184
           ||||| ||||||||||||||||||||||||||||||||||||||||||||||||||||||
Sbjct: 90  acctc-gctaacgctcggttcgctaaatcaataatgatccttccgcaggttcacctacgg 32

                                    
Query: 185 aaaccttgttacgacttttacttcc 209
           |||||||||||||||||||||||||
Sbjct: 31  aaaccttgttacgacttttacttcc 7


>gi|257423579|gb|GQ388689.1| Uncultured Glomus clone 33/15_ST11 18S ribosomal RNA gene, partial
           sequence; internal transcribed spacer 1, 5.8S ribosomal
           RNA gene, and internal transcribed spacer 2, complete
           sequence; and 26S ribosomal RNA gene, partial sequence
          Length = 555

 Score =  305 bits (154), Expect = 5e-80
 Identities = 196/206 (95%), Gaps = 3/206 (1%)
 Strand = Plus / Minus

                                                                       
Query: 5   cgttcttcatcgatgcgagagccaagagatccgttgttgaaagtgatcttttaatcttat 64
           ||||||||||||||||||||||||||||||||||||||||||||||||||||| | ||||
Sbjct: 204 cgttcttcatcgatgcgagagccaagagatccgttgttgaaagtgatcttttatttttat 145

                                                                       
Query: 65  cattaatacataaaattttatacattc-aagagtgggttttaaatataaacgaatcgcga 123
           ||||||||||||||||||||||| ||| |||||||||||||||||||||  | ||||| |
Sbjct: 144 cattaatacataaaattttatacgttcaaagagtgggttttaaatataagtg-atcgcaa 86

                                                                       
Query: 124 aacctctgctaacgctcggttcgctaaatcaataatgatccttccgcaggttcacctacg 183
           |||||| |||||||||||||||||||||||| ||||||||||||||||||||||||||||
Sbjct: 85  aacctc-gctaacgctcggttcgctaaatcagtaatgatccttccgcaggttcacctacg 27

                                     
Query: 184 gaaaccttgttacgacttttacttcc 209
           ||||||||||||||||||||||||||
Sbjct: 26  gaaaccttgttacgacttttacttcc 1


>gi|257423578|gb|GQ388688.1| Uncultured Glomus clone 33/47_ST11 18S ribosomal RNA gene, partial
           sequence; internal transcribed spacer 1, 5.8S ribosomal
           RNA gene, and internal transcribed spacer 2, complete
           sequence; and 26S ribosomal RNA gene, partial sequence
          Length = 555

 Score =  305 bits (154), Expect = 5e-80
 Identities = 196/206 (95%), Gaps = 3/206 (1%)
 Strand = Plus / Minus

                                                                       
Query: 5   cgttcttcatcgatgcgagagccaagagatccgttgttgaaagtgatcttttaatcttat 64
           ||||||||||||||||||||||||||||||||||||||||||||||||||||| | ||||
Sbjct: 204 cgttcttcatcgatgcgagagccaagagatccgttgttgaaagtgatcttttatttttat 145

                                                                       
Query: 65  cattaatacataaaattttatacattc-aagagtgggttttaaatataaacgaatcgcga 123
           ||||||||||||||||||||||| ||| |||||||||||||||||||||  | ||||| |
Sbjct: 144 cattaatacataaaattttatacgttcaaagagtgggttttaaatataagtg-atcgcaa 86

                                                                       
Query: 124 aacctctgctaacgctcggttcgctaaatcaataatgatccttccgcaggttcacctacg 183
           |||||| |||||||||||||||||||||||| ||||||||||||||||||||||||||||
Sbjct: 85  aacctc-gctaacgctcggttcgctaaatcagtaatgatccttccgcaggttcacctacg 27

                                     
Query: 184 gaaaccttgttacgacttttacttcc 209
           ||||||||||||||||||||||||||
Sbjct: 26  gaaaccttgttacgacttttacttcc 1


>gi|257423576|gb|GQ388686.1| Uncultured Glomus clone 56_11_ST11 18S ribosomal RNA gene, partial
           sequence; internal transcribed spacer 1, 5.8S ribosomal
           RNA gene, and internal transcribed spacer 2, complete
           sequence; and 26S ribosomal RNA gene, partial sequence
          Length = 560

 Score =  305 bits (154), Expect = 5e-80
 Identities = 196/206 (95%), Gaps = 3/206 (1%)
 Strand = Plus / Minus

                                                                       
Query: 5   cgttcttcatcgatgcgagagccaagagatccgttgttgaaagtgatcttttaatcttat 64
           ||||||||||||||||||||||||||||||||||||||||||||||||||||| | ||||
Sbjct: 204 cgttcttcatcgatgcgagagccaagagatccgttgttgaaagtgatcttttatttttat 145

                                                                       
Query: 65  cattaatacataaaattttatacattc-aagagtgggttttaaatataaacgaatcgcga 123
           ||||||||||||||||||||||| ||| |||||||||||||||||||||  | ||||| |
Sbjct: 144 cattaatacataaaattttatacgttcaaagagtgggttttaaatataagtg-atcgcaa 86

                                                                       
Query: 124 aacctctgctaacgctcggttcgctaaatcaataatgatccttccgcaggttcacctacg 183
           |||||| |||||||||||||||||||||||| ||||||||||||||||||||||||||||
Sbjct: 85  aacctc-gctaacgctcggttcgctaaatcagtaatgatccttccgcaggttcacctacg 27

                                     
Query: 184 gaaaccttgttacgacttttacttcc 209
           ||||||||||||||||||||||||||
Sbjct: 26  gaaaccttgttacgacttttacttcc 1


>gi|257423575|gb|GQ388685.1| Uncultured Glomus clone 33/23_ST11 18S ribosomal RNA gene, partial
           sequence; internal transcribed spacer 1, 5.8S ribosomal
           RNA gene, and internal transcribed spacer 2, complete
           sequence; and 26S ribosomal RNA gene, partial sequence
          Length = 560

 Score =  305 bits (154), Expect = 5e-80
 Identities = 196/206 (95%), Gaps = 3/206 (1%)
 Strand = Plus / Minus

                                                                       
Query: 5   cgttcttcatcgatgcgagagccaagagatccgttgttgaaagtgatcttttaatcttat 64
           ||||||||||||||||||||||||||||||||||||||||||||||||||||| | ||||
Sbjct: 204 cgttcttcatcgatgcgagagccaagagatccgttgttgaaagtgatcttttatttttat 145

                                                                       
Query: 65  cattaatacataaaattttatacattc-aagagtgggttttaaatataaacgaatcgcga 123
           ||||||||||||||||||||||| ||| |||||||||||||||||||||  | ||||| |
Sbjct: 144 cattaatacataaaattttatacgttcaaagagtgggttttaaatataagtg-atcgcaa 86

                                                                       
Query: 124 aacctctgctaacgctcggttcgctaaatcaataatgatccttccgcaggttcacctacg 183
           |||||| |||||||||||||||||||||||| ||||||||||||||||||||||||||||
Sbjct: 85  aacctc-gctaacgctcggttcgctaaatcagtaatgatccttccgcaggttcacctacg 27

                                     
Query: 184 gaaaccttgttacgacttttacttcc 209
           ||||||||||||||||||||||||||
Sbjct: 26  gaaaccttgttacgacttttacttcc 1


>gi|257423477|gb|GQ388587.1| Uncultured Glomus clone 57_46_ST10 18S ribosomal RNA gene, partial
           sequence; internal transcribed spacer 1, 5.8S ribosomal
           RNA gene, and internal transcribed spacer 2, complete
           sequence; and 26S ribosomal RNA gene, partial sequence
          Length = 559

 Score =  305 bits (154), Expect = 5e-80
 Identities = 196/206 (95%), Gaps = 3/206 (1%)
 Strand = Plus / Minus

                                                                       
Query: 5   cgttcttcatcgatgcgagagccaagagatccgttgttgaaagtgatcttttaatcttat 64
           ||||||||||||||||||||||||||||||||||||||||||||||||||||| | ||||
Sbjct: 204 cgttcttcatcgatgcgagagccaagagatccgttgttgaaagtgatcttttatttttat 145

                                                                       
Query: 65  cattaatacataaaattttatacattc-aagagtgggttttaaatataaacgaatcgcga 123
           ||||||||||||||||||||||| ||| |||||||||||||||||||||  | ||||| |
Sbjct: 144 cattaatacataaaattttatacgttcaaagagtgggttttaaatataagtg-atcgcaa 86

                                                                       
Query: 124 aacctctgctaacgctcggttcgctaaatcaataatgatccttccgcaggttcacctacg 183
           |||||| |||||||||||||||||||||||| ||||||||||||||||||||||||||||
Sbjct: 85  aacctc-gctaacgctcggttcgctaaatcagtaatgatccttccgcaggttcacctacg 27

                                     
Query: 184 gaaaccttgttacgacttttacttcc 209
           ||||||||||||||||||||||||||
Sbjct: 26  gaaaccttgttacgacttttacttcc 1


>gi|257423475|gb|GQ388585.1| Uncultured Glomus clone 52_21_ST10 18S ribosomal RNA gene, partial
           sequence; internal transcribed spacer 1, 5.8S ribosomal
           RNA gene, and internal transcribed spacer 2, complete
           sequence; and 26S ribosomal RNA gene, partial sequence
          Length = 560

 Score =  305 bits (154), Expect = 5e-80
 Identities = 196/206 (95%), Gaps = 3/206 (1%)
 Strand = Plus / Minus

                                                                       
Query: 5   cgttcttcatcgatgcgagagccaagagatccgttgttgaaagtgatcttttaatcttat 64
           ||||||||||||||||||||||||||||||||||||||||||||||||||||| | ||||
Sbjct: 204 cgttcttcatcgatgcgagagccaagagatccgttgttgaaagtgatcttttatttttat 145

                                                                       
Query: 65  cattaatacataaaattttatacattc-aagagtgggttttaaatataaacgaatcgcga 123
           ||||||||||||||||||||||| ||| |||||||||||||||||||||  | ||||| |
Sbjct: 144 cattaatacataaaattttatacgttcaaagagtgggttttaaatataagtg-atcgcaa 86

                                                                       
Query: 124 aacctctgctaacgctcggttcgctaaatcaataatgatccttccgcaggttcacctacg 183
           |||||| |||||||||||||||||||||||| ||||||||||||||||||||||||||||
Sbjct: 85  aacctc-gctaacgctcggttcgctaaatcagtaatgatccttccgcaggttcacctacg 27

                                     
Query: 184 gaaaccttgttacgacttttacttcc 209
           ||||||||||||||||||||||||||
Sbjct: 26  gaaaccttgttacgacttttacttcc 1


>gi|257423404|gb|GQ388514.1| Uncultured Glomus clone 54_27/16_ST8 18S ribosomal RNA gene,
           partial sequence; internal transcribed spacer 1, 5.8S
           ribosomal RNA gene, and internal transcribed spacer 2,
           complete sequence; and 26S ribosomal RNA gene, partial
           sequence
          Length = 561

 Score =  305 bits (154), Expect = 5e-80
 Identities = 196/206 (95%), Gaps = 3/206 (1%)
 Strand = Plus / Minus

                                                                       
Query: 5   cgttcttcatcgatgcgagagccaagagatccgttgttgaaagtgatcttttaatcttat 64
           ||||||||||||||||||||||||||||||||||||||||||||||||||||| | ||||
Sbjct: 204 cgttcttcatcgatgcgagagccaagagatccgttgttgaaagtgatcttttatttttat 145

                                                                       
Query: 65  cattaatacataaaattttatacattc-aagagtgggttttaaatataaacgaatcgcga 123
           ||||||||||||||||||||||| ||| |||||||||||||||||||||  | ||||| |
Sbjct: 144 cattaatacataaaattttatacgttcaaagagtgggttttaaatataagtg-atcgcaa 86

                                                                       
Query: 124 aacctctgctaacgctcggttcgctaaatcaataatgatccttccgcaggttcacctacg 183
           |||||| |||||||||||||||||||||||| ||||||||||||||||||||||||||||
Sbjct: 85  aacctc-gctaacgctcggttcgctaaatcagtaatgatccttccgcaggttcacctacg 27

                                     
Query: 184 gaaaccttgttacgacttttacttcc 209
           ||||||||||||||||||||||||||
Sbjct: 26  gaaaccttgttacgacttttacttcc 1


>gi|257423371|gb|GQ388481.1| Uncultured Glomus clone 56_9_ST6 18S ribosomal RNA gene, partial
           sequence; internal transcribed spacer 1, 5.8S ribosomal
           RNA gene, and internal transcribed spacer 2, complete
           sequence; and 26S ribosomal RNA gene, partial sequence
          Length = 562

 Score =  305 bits (154), Expect = 5e-80
 Identities = 196/206 (95%), Gaps = 3/206 (1%)
 Strand = Plus / Minus

                                                                       
Query: 5   cgttcttcatcgatgcgagagccaagagatccgttgttgaaagtgatcttttaatcttat 64
           ||||||||||||||||||||||||||||||||||||||||||||||||||||| | ||||
Sbjct: 204 cgttcttcatcgatgcgagagccaagagatccgttgttgaaagtgatcttttatttttat 145

                                                                       
Query: 65  cattaatacataaaattttatacattc-aagagtgggttttaaatataaacgaatcgcga 123
           ||||||||||||||||||||||| ||| |||||||||||||||||||||  | ||||| |
Sbjct: 144 cattaatacataaaattttatacgttcaaagagtgggttttaaatataagtg-atcgcaa 86

                                                                       
Query: 124 aacctctgctaacgctcggttcgctaaatcaataatgatccttccgcaggttcacctacg 183
           |||||| |||||||||||||||||||||||| ||||||||||||||||||||||||||||
Sbjct: 85  aacctc-gctaacgctcggttcgctaaatcagtaatgatccttccgcaggttcacctacg 27

                                     
Query: 184 gaaaccttgttacgacttttacttcc 209
           ||||||||||||||||||||||||||
Sbjct: 26  gaaaccttgttacgacttttacttcc 1


>gi|257423370|gb|GQ388480.1| Uncultured Glomus clone 52_24_ST6 18S ribosomal RNA gene, partial
           sequence; internal transcribed spacer 1, 5.8S ribosomal
           RNA gene, and internal transcribed spacer 2, complete
           sequence; and 26S ribosomal RNA gene, partial sequence
          Length = 561

 Score =  305 bits (154), Expect = 5e-80
 Identities = 196/206 (95%), Gaps = 3/206 (1%)
 Strand = Plus / Minus

                                                                       
Query: 5   cgttcttcatcgatgcgagagccaagagatccgttgttgaaagtgatcttttaatcttat 64
           ||||||||||||||||||||||||||||||||||||||||||||||||||||| | ||||
Sbjct: 204 cgttcttcatcgatgcgagagccaagagatccgttgttgaaagtgatcttttatttttat 145

                                                                       
Query: 65  cattaatacataaaattttatacattc-aagagtgggttttaaatataaacgaatcgcga 123
           ||||||||||||||||||||||| ||| |||||||||||||||||||||  | ||||| |
Sbjct: 144 cattaatacataaaattttatacgttcaaagagtgggttttaaatataagtg-atcgcaa 86

                                                                       
Query: 124 aacctctgctaacgctcggttcgctaaatcaataatgatccttccgcaggttcacctacg 183
           |||||| |||||||||||||||||||||||| ||||||||||||||||||||||||||||
Sbjct: 85  aacctc-gctaacgctcggttcgctaaatcagtaatgatccttccgcaggttcacctacg 27

                                     
Query: 184 gaaaccttgttacgacttttacttcc 209
           ||||||||||||||||||||||||||
Sbjct: 26  gaaaccttgttacgacttttacttcc 1


>gi|257423369|gb|GQ388479.1| Uncultured Glomus clone 55_41_ST6 18S ribosomal RNA gene, partial
           sequence; internal transcribed spacer 1, 5.8S ribosomal
           RNA gene, and internal transcribed spacer 2, complete
           sequence; and 26S ribosomal RNA gene, partial sequence
          Length = 562

 Score =  305 bits (154), Expect = 5e-80
 Identities = 196/206 (95%), Gaps = 3/206 (1%)
 Strand = Plus / Minus

                                                                       
Query: 5   cgttcttcatcgatgcgagagccaagagatccgttgttgaaagtgatcttttaatcttat 64
           ||||||||||||||||||||||||||||||||||||||||||||||||||||| | ||||
Sbjct: 204 cgttcttcatcgatgcgagagccaagagatccgttgttgaaagtgatcttttatttttat 145

                                                                       
Query: 65  cattaatacataaaattttatacattc-aagagtgggttttaaatataaacgaatcgcga 123
           ||||||||||||||||||||||| ||| |||||||||||||||||||||  | ||||| |
Sbjct: 144 cattaatacataaaattttatacgttcaaagagtgggttttaaatataagtg-atcgcaa 86

                                                                       
Query: 124 aacctctgctaacgctcggttcgctaaatcaataatgatccttccgcaggttcacctacg 183
           |||||| |||||||||||||||||||||||| ||||||||||||||||||||||||||||
Sbjct: 85  aacctc-gctaacgctcggttcgctaaatcagtaatgatccttccgcaggttcacctacg 27

                                     
Query: 184 gaaaccttgttacgacttttacttcc 209
           ||||||||||||||||||||||||||
Sbjct: 26  gaaaccttgttacgacttttacttcc 1


>gi|257423367|gb|GQ388477.1| Uncultured Glomus clone 27_33_ST6 18S ribosomal RNA gene, partial
           sequence; internal transcribed spacer 1, 5.8S ribosomal
           RNA gene, and internal transcribed spacer 2, complete
           sequence; and 26S ribosomal RNA gene, partial sequence
          Length = 563

 Score =  305 bits (154), Expect = 5e-80
 Identities = 196/206 (95%), Gaps = 3/206 (1%)
 Strand = Plus / Minus

                                                                       
Query: 5   cgttcttcatcgatgcgagagccaagagatccgttgttgaaagtgatcttttaatcttat 64
           ||||||||||||||||||||||||||||||||||||||||||||||||||||| | ||||
Sbjct: 204 cgttcttcatcgatgcgagagccaagagatccgttgttgaaagtgatcttttatttttat 145

                                                                       
Query: 65  cattaatacataaaattttatacattc-aagagtgggttttaaatataaacgaatcgcga 123
           ||||||||||||||||||||||| ||| |||||||||||||||||||||  | ||||| |
Sbjct: 144 cattaatacataaaattttatacgttcaaagagtgggttttaaatataagtg-atcgcaa 86

                                                                       
Query: 124 aacctctgctaacgctcggttcgctaaatcaataatgatccttccgcaggttcacctacg 183
           |||||| |||||||||||||||||||||||| ||||||||||||||||||||||||||||
Sbjct: 85  aacctc-gctaacgctcggttcgctaaatcagtaatgatccttccgcaggttcacctacg 27

                                     
Query: 184 gaaaccttgttacgacttttacttcc 209
           ||||||||||||||||||||||||||
Sbjct: 26  gaaaccttgttacgacttttacttcc 1


>gi|257423365|gb|GQ388475.1| Uncultured Glomus clone 53_6_ST6 18S ribosomal RNA gene, partial
           sequence; internal transcribed spacer 1, 5.8S ribosomal
           RNA gene, and internal transcribed spacer 2, complete
           sequence; and 26S ribosomal RNA gene, partial sequence
          Length = 562

 Score =  305 bits (154), Expect = 5e-80
 Identities = 196/206 (95%), Gaps = 3/206 (1%)
 Strand = Plus / Minus

                                                                       
Query: 5   cgttcttcatcgatgcgagagccaagagatccgttgttgaaagtgatcttttaatcttat 64
           ||||||||||||||||||||||||||||||||||||||||||||||||||||| | ||||
Sbjct: 204 cgttcttcatcgatgcgagagccaagagatccgttgttgaaagtgatcttttatttttat 145

                                                                       
Query: 65  cattaatacataaaattttatacattc-aagagtgggttttaaatataaacgaatcgcga 123
           ||||||||||||||||||||||| ||| |||||||||||||||||||||  | ||||| |
Sbjct: 144 cattaatacataaaattttatacgttcaaagagtgggttttaaatataagtg-atcgcaa 86

                                                                       
Query: 124 aacctctgctaacgctcggttcgctaaatcaataatgatccttccgcaggttcacctacg 183
           |||||| |||||||||||||||||||||||| ||||||||||||||||||||||||||||
Sbjct: 85  aacctc-gctaacgctcggttcgctaaatcagtaatgatccttccgcaggttcacctacg 27

                                     
Query: 184 gaaaccttgttacgacttttacttcc 209
           ||||||||||||||||||||||||||
Sbjct: 26  gaaaccttgttacgacttttacttcc 1


>gi|257423363|gb|GQ388473.1| Uncultured Glomus clone 3_10/5_ST6 18S ribosomal RNA gene, partial
           sequence; internal transcribed spacer 1, 5.8S ribosomal
           RNA gene, and internal transcribed spacer 2, complete
           sequence; and 26S ribosomal RNA gene, partial sequence
          Length = 562

 Score =  305 bits (154), Expect = 5e-80
 Identities = 196/206 (95%), Gaps = 3/206 (1%)
 Strand = Plus / Minus

                                                                       
Query: 5   cgttcttcatcgatgcgagagccaagagatccgttgttgaaagtgatcttttaatcttat 64
           ||||||||||||||||||||||||||||||||||||||||||||||||||||| | ||||
Sbjct: 204 cgttcttcatcgatgcgagagccaagagatccgttgttgaaagtgatcttttatttttat 145

                                                                       
Query: 65  cattaatacataaaattttatacattc-aagagtgggttttaaatataaacgaatcgcga 123
           ||||||||||||||||||||||| ||| |||||||||||||||||||||  | ||||| |
Sbjct: 144 cattaatacataaaattttatacgttcaaagagtgggttttaaatataagtg-atcgcaa 86

                                                                       
Query: 124 aacctctgctaacgctcggttcgctaaatcaataatgatccttccgcaggttcacctacg 183
           |||||| |||||||||||||||||||||||| ||||||||||||||||||||||||||||
Sbjct: 85  aacctc-gctaacgctcggttcgctaaatcagtaatgatccttccgcaggttcacctacg 27

                                     
Query: 184 gaaaccttgttacgacttttacttcc 209
           ||||||||||||||||||||||||||
Sbjct: 26  gaaaccttgttacgacttttacttcc 1


>gi|257423362|gb|GQ388472.1| Uncultured Glomus clone 27_36_ST6 18S ribosomal RNA gene, partial
           sequence; internal transcribed spacer 1, 5.8S ribosomal
           RNA gene, and internal transcribed spacer 2, complete
           sequence; and 26S ribosomal RNA gene, partial sequence
          Length = 562

 Score =  305 bits (154), Expect = 5e-80
 Identities = 196/206 (95%), Gaps = 3/206 (1%)
 Strand = Plus / Minus

                                                                       
Query: 5   cgttcttcatcgatgcgagagccaagagatccgttgttgaaagtgatcttttaatcttat 64
           ||||||||||||||||||||||||||||||||||||||||||||||||||||| | ||||
Sbjct: 204 cgttcttcatcgatgcgagagccaagagatccgttgttgaaagtgatcttttatttttat 145

                                                                       
Query: 65  cattaatacataaaattttatacattc-aagagtgggttttaaatataaacgaatcgcga 123
           ||||||||||||||||||||||| ||| |||||||||||||||||||||  | ||||| |
Sbjct: 144 cattaatacataaaattttatacgttcaaagagtgggttttaaatataagtg-atcgcaa 86

                                                                       
Query: 124 aacctctgctaacgctcggttcgctaaatcaataatgatccttccgcaggttcacctacg 183
           |||||| |||||||||||||||||||||||| ||||||||||||||||||||||||||||
Sbjct: 85  aacctc-gctaacgctcggttcgctaaatcagtaatgatccttccgcaggttcacctacg 27

                                     
Query: 184 gaaaccttgttacgacttttacttcc 209
           ||||||||||||||||||||||||||
Sbjct: 26  gaaaccttgttacgacttttacttcc 1


>gi|257423361|gb|GQ388471.1| Uncultured Glomus clone 90/14_ST6 18S ribosomal RNA gene, partial
           sequence; internal transcribed spacer 1, 5.8S ribosomal
           RNA gene, and internal transcribed spacer 2, complete
           sequence; and 26S ribosomal RNA gene, partial sequence
          Length = 562

 Score =  305 bits (154), Expect = 5e-80
 Identities = 196/206 (95%), Gaps = 3/206 (1%)
 Strand = Plus / Minus

                                                                       
Query: 5   cgttcttcatcgatgcgagagccaagagatccgttgttgaaagtgatcttttaatcttat 64
           ||||||||||||||||||||||||||||||||||||||||||||||||||||| | ||||
Sbjct: 204 cgttcttcatcgatgcgagagccaagagatccgttgttgaaagtgatcttttatttttat 145

                                                                       
Query: 65  cattaatacataaaattttatacattc-aagagtgggttttaaatataaacgaatcgcga 123
           ||||||||||||||||||||||| ||| |||||||||||||||||||||  | ||||| |
Sbjct: 144 cattaatacataaaattttatacgttcaaagagtgggttttaaatataagtg-atcgcaa 86

                                                                       
Query: 124 aacctctgctaacgctcggttcgctaaatcaataatgatccttccgcaggttcacctacg 183
           |||||| |||||||||||||||||||||||| ||||||||||||||||||||||||||||
Sbjct: 85  aacctc-gctaacgctcggttcgctaaatcagtaatgatccttccgcaggttcacctacg 27

                                     
Query: 184 gaaaccttgttacgacttttacttcc 209
           ||||||||||||||||||||||||||
Sbjct: 26  gaaaccttgttacgacttttacttcc 1


>gi|257423360|gb|GQ388470.1| Uncultured Glomus clone 54_47_ST6 18S ribosomal RNA gene, partial
           sequence; internal transcribed spacer 1, 5.8S ribosomal
           RNA gene, and internal transcribed spacer 2, complete
           sequence; and 26S ribosomal RNA gene, partial sequence
          Length = 562

 Score =  305 bits (154), Expect = 5e-80
 Identities = 196/206 (95%), Gaps = 3/206 (1%)
 Strand = Plus / Minus

                                                                       
Query: 5   cgttcttcatcgatgcgagagccaagagatccgttgttgaaagtgatcttttaatcttat 64
           ||||||||||||||||||||||||||||||||||||||||||||||||||||| | ||||
Sbjct: 204 cgttcttcatcgatgcgagagccaagagatccgttgttgaaagtgatcttttatttttat 145

                                                                       
Query: 65  cattaatacataaaattttatacattc-aagagtgggttttaaatataaacgaatcgcga 123
           ||||||||||||||||||||||| ||| |||||||||||||||||||||  | ||||| |
Sbjct: 144 cattaatacataaaattttatacgttcaaagagtgggttttaaatataagtg-atcgcaa 86

                                                                       
Query: 124 aacctctgctaacgctcggttcgctaaatcaataatgatccttccgcaggttcacctacg 183
           |||||| |||||||||||||||||||||||| ||||||||||||||||||||||||||||
Sbjct: 85  aacctc-gctaacgctcggttcgctaaatcagtaatgatccttccgcaggttcacctacg 27

                                     
Query: 184 gaaaccttgttacgacttttacttcc 209
           ||||||||||||||||||||||||||
Sbjct: 26  gaaaccttgttacgacttttacttcc 1


>gi|257423357|gb|GQ388467.1| Uncultured Glomus clone 77_2/45_ST6 18S ribosomal RNA gene, partial
           sequence; internal transcribed spacer 1, 5.8S ribosomal
           RNA gene, and internal transcribed spacer 2, complete
           sequence; and 26S ribosomal RNA gene, partial sequence
          Length = 564

 Score =  305 bits (154), Expect = 5e-80
 Identities = 196/206 (95%), Gaps = 3/206 (1%)
 Strand = Plus / Minus

                                                                       
Query: 5   cgttcttcatcgatgcgagagccaagagatccgttgttgaaagtgatcttttaatcttat 64
           ||||||||||||||||||||||||||||||||||||||||||||||||||||| | ||||
Sbjct: 204 cgttcttcatcgatgcgagagccaagagatccgttgttgaaagtgatcttttatttttat 145

                                                                       
Query: 65  cattaatacataaaattttatacattc-aagagtgggttttaaatataaacgaatcgcga 123
           ||||||||||||||||||||||| ||| |||||||||||||||||||||  | ||||| |
Sbjct: 144 cattaatacataaaattttatacgttcaaagagtgggttttaaatataagtg-atcgcaa 86

                                                                       
Query: 124 aacctctgctaacgctcggttcgctaaatcaataatgatccttccgcaggttcacctacg 183
           |||||| |||||||||||||||||||||||| ||||||||||||||||||||||||||||
Sbjct: 85  aacctc-gctaacgctcggttcgctaaatcagtaatgatccttccgcaggttcacctacg 27

                                     
Query: 184 gaaaccttgttacgacttttacttcc 209
           ||||||||||||||||||||||||||
Sbjct: 26  gaaaccttgttacgacttttacttcc 1


>gi|257423321|gb|GQ388431.1| Uncultured Glomus clone 51_31_ST5 18S ribosomal RNA gene, partial
           sequence; internal transcribed spacer 1, 5.8S ribosomal
           RNA gene, and internal transcribed spacer 2, complete
           sequence; and 26S ribosomal RNA gene, partial sequence
          Length = 566

 Score =  305 bits (154), Expect = 5e-80
 Identities = 196/206 (95%), Gaps = 3/206 (1%)
 Strand = Plus / Minus

                                                                       
Query: 5   cgttcttcatcgatgcgagagccaagagatccgttgttgaaagtgatcttttaatcttat 64
           ||||||||||||||||||||||||||||||||||||||||||||||||||||| | ||||
Sbjct: 204 cgttcttcatcgatgcgagagccaagagatccgttgttgaaagtgatcttttatttttat 145

                                                                       
Query: 65  cattaatacataaaattttatacattc-aagagtgggttttaaatataaacgaatcgcga 123
           ||||||||||||||||||||||| ||| |||||||||||||||||||||  | ||||| |
Sbjct: 144 cattaatacataaaattttatacgttcaaagagtgggttttaaatataagtg-atcgcaa 86

                                                                       
Query: 124 aacctctgctaacgctcggttcgctaaatcaataatgatccttccgcaggttcacctacg 183
           |||||| |||||||||||||||||||||||| ||||||||||||||||||||||||||||
Sbjct: 85  aacctc-gctaacgctcggttcgctaaatcagtaatgatccttccgcaggttcacctacg 27

                                     
Query: 184 gaaaccttgttacgacttttacttcc 209
           ||||||||||||||||||||||||||
Sbjct: 26  gaaaccttgttacgacttttacttcc 1


>gi|257423320|gb|GQ388430.1| Uncultured Glomus clone 51_24_ST5 18S ribosomal RNA gene, partial
           sequence; internal transcribed spacer 1, 5.8S ribosomal
           RNA gene, and internal transcribed spacer 2, complete
           sequence; and 26S ribosomal RNA gene, partial sequence
          Length = 566

 Score =  305 bits (154), Expect = 5e-80
 Identities = 196/206 (95%), Gaps = 3/206 (1%)
 Strand = Plus / Minus

                                                                       
Query: 5   cgttcttcatcgatgcgagagccaagagatccgttgttgaaagtgatcttttaatcttat 64
           ||||||||||||||||||||||||||||||||||||||||||||||||||||| | ||||
Sbjct: 204 cgttcttcatcgatgcgagagccaagagatccgttgttgaaagtgatcttttatttttat 145

                                                                       
Query: 65  cattaatacataaaattttatacattc-aagagtgggttttaaatataaacgaatcgcga 123
           ||||||||||||||||||||||| ||| |||||||||||||||||||||  | ||||| |
Sbjct: 144 cattaatacataaaattttatacgttcaaagagtgggttttaaatataagtg-atcgcaa 86

                                                                       
Query: 124 aacctctgctaacgctcggttcgctaaatcaataatgatccttccgcaggttcacctacg 183
           |||||| |||||||||||||||||||||||| ||||||||||||||||||||||||||||
Sbjct: 85  aacctc-gctaacgctcggttcgctaaatcagtaatgatccttccgcaggttcacctacg 27

                                     
Query: 184 gaaaccttgttacgacttttacttcc 209
           ||||||||||||||||||||||||||
Sbjct: 26  gaaaccttgttacgacttttacttcc 1


>gi|257423272|gb|GQ388382.1| Uncultured Glomus clone 24_10/47_ST4 18S ribosomal RNA gene,
           partial sequence; internal transcribed spacer 1, 5.8S
           ribosomal RNA gene, and internal transcribed spacer 2,
           complete sequence; and 26S ribosomal RNA gene, partial
           sequence
          Length = 565

 Score =  305 bits (154), Expect = 5e-80
 Identities = 196/206 (95%), Gaps = 3/206 (1%)
 Strand = Plus / Minus

                                                                       
Query: 5   cgttcttcatcgatgcgagagccaagagatccgttgttgaaagtgatcttttaatcttat 64
           ||||||||||||||||||||||||||||||||||||||||||||||||||||| | ||||
Sbjct: 204 cgttcttcatcgatgcgagagccaagagatccgttgttgaaagtgatcttttatttttat 145

                                                                       
Query: 65  cattaatacataaaattttatacattc-aagagtgggttttaaatataaacgaatcgcga 123
           ||||||||||||||||||||||| ||| |||||||||||||||||||||  | ||||| |
Sbjct: 144 cattaatacataaaattttatacgttcaaagagtgggttttaaatataagtg-atcgcaa 86

                                                                       
Query: 124 aacctctgctaacgctcggttcgctaaatcaataatgatccttccgcaggttcacctacg 183
           |||||| |||||||||||||||||||||||| ||||||||||||||||||||||||||||
Sbjct: 85  aacctc-gctaacgctcggttcgctaaatcagtaatgatccttccgcaggttcacctacg 27

                                     
Query: 184 gaaaccttgttacgacttttacttcc 209
           ||||||||||||||||||||||||||
Sbjct: 26  gaaaccttgttacgacttttacttcc 1


>gi|257423194|gb|GQ388304.1| Uncultured Glomus clone 53_4_ST1 18S ribosomal RNA gene, partial
           sequence; internal transcribed spacer 1, 5.8S ribosomal
           RNA gene, and internal transcribed spacer 2, complete
           sequence; and 26S ribosomal RNA gene, partial sequence
          Length = 560

 Score =  305 bits (154), Expect = 5e-80
 Identities = 196/206 (95%), Gaps = 3/206 (1%)
 Strand = Plus / Minus

                                                                       
Query: 5   cgttcttcatcgatgcgagagccaagagatccgttgttgaaagtgatcttttaatcttat 64
           ||||||||||||||||||||||||||||||||||||||||||||||||||||| | ||||
Sbjct: 204 cgttcttcatcgatgcgagagccaagagatccgttgttgaaagtgatcttttatttttat 145

                                                                       
Query: 65  cattaatacataaaattttatacattc-aagagtgggttttaaatataaacgaatcgcga 123
           ||||||||||||||||||||||| ||| |||||||||||||||||||||  | ||||| |
Sbjct: 144 cattaatacataaaattttatacgttcaaagagtgggttttaaatataagtg-atcgcaa 86

                                                                       
Query: 124 aacctctgctaacgctcggttcgctaaatcaataatgatccttccgcaggttcacctacg 183
           |||||| |||||||||||||||||||||||| ||||||||||||||||||||||||||||
Sbjct: 85  aacctc-gctaacgctcggttcgctaaatcagtaatgatccttccgcaggttcacctacg 27

                                     
Query: 184 gaaaccttgttacgacttttacttcc 209
           ||||||||||||||||||||||||||
Sbjct: 26  gaaaccttgttacgacttttacttcc 1


>gi|89147901|gb|DQ400181.1| Uncultured Glomus clone T1P2.13 18S ribosomal RNA gene, partial
           sequence; internal transcribed spacer 1, 5.8S ribosomal
           RNA gene, and internal transcribed spacer 2, complete
           sequence; and 28S ribosomal RNA gene, partial sequence
          Length = 562

 Score =  305 bits (154), Expect = 5e-80
 Identities = 196/206 (95%), Gaps = 3/206 (1%)
 Strand = Plus / Minus

                                                                       
Query: 5   cgttcttcatcgatgcgagagccaagagatccgttgttgaaagtgatcttttaatcttat 64
           ||||||||||||||||||||||||||||||||||||||||||||||||||||| | ||||
Sbjct: 204 cgttcttcatcgatgcgagagccaagagatccgttgttgaaagtgatcttttatttttat 145

                                                                       
Query: 65  cattaatacataaaattttatacattc-aagagtgggttttaaatataaacgaatcgcga 123
           ||||||||||||||||||||||| ||| |||||||||||||||||||||  | ||||| |
Sbjct: 144 cattaatacataaaattttatacgttcaaagagtgggttttaaatataagtg-atcgcaa 86

                                                                       
Query: 124 aacctctgctaacgctcggttcgctaaatcaataatgatccttccgcaggttcacctacg 183
           |||||| |||||||||||||||||||||||| ||||||||||||||||||||||||||||
Sbjct: 85  aacctc-gctaacgctcggttcgctaaatcagtaatgatccttccgcaggttcacctacg 27

                                     
Query: 184 gaaaccttgttacgacttttacttcc 209
           ||||||||||||||||||||||||||
Sbjct: 26  gaaaccttgttacgacttttacttcc 1


>gi|89147898|gb|DQ400178.1| Uncultured Glomus clone T1P2.09 18S ribosomal RNA gene, partial
           sequence; internal transcribed spacer 1, 5.8S ribosomal
           RNA gene, and internal transcribed spacer 2, complete
           sequence; and 28S ribosomal RNA gene, partial sequence
          Length = 562

 Score =  305 bits (154), Expect = 5e-80
 Identities = 196/206 (95%), Gaps = 3/206 (1%)
 Strand = Plus / Minus

                                                                       
Query: 5   cgttcttcatcgatgcgagagccaagagatccgttgttgaaagtgatcttttaatcttat 64
           ||||||||||||||||||||||||||||||||||||||||||||||||||||| | ||||
Sbjct: 204 cgttcttcatcgatgcgagagccaagagatccgttgttgaaagtgatcttttatttttat 145

                                                                       
Query: 65  cattaatacataaaattttatacattc-aagagtgggttttaaatataaacgaatcgcga 123
           ||||||||||||||||||||||| ||| |||||||||||||||||||||  | ||||| |
Sbjct: 144 cattaatacataaaattttatacgttcaaagagtgggttttaaatataagtg-atcgcaa 86

                                                                       
Query: 124 aacctctgctaacgctcggttcgctaaatcaataatgatccttccgcaggttcacctacg 183
           |||||| |||||||||||||||||||||||| ||||||||||||||||||||||||||||
Sbjct: 85  aacctc-gctaacgctcggttcgctaaatcagtaatgatccttccgcaggttcacctacg 27

                                     
Query: 184 gaaaccttgttacgacttttacttcc 209
           ||||||||||||||||||||||||||
Sbjct: 26  gaaaccttgttacgacttttacttcc 1


>gi|89147895|gb|DQ400175.1| Uncultured Glomus clone T1P1.29 18S ribosomal RNA gene, partial
           sequence; internal transcribed spacer 1, 5.8S ribosomal
           RNA gene, and internal transcribed spacer 2, complete
           sequence; and 28S ribosomal RNA gene, partial sequence
          Length = 562

 Score =  305 bits (154), Expect = 5e-80
 Identities = 196/206 (95%), Gaps = 3/206 (1%)
 Strand = Plus / Minus

                                                                       
Query: 5   cgttcttcatcgatgcgagagccaagagatccgttgttgaaagtgatcttttaatcttat 64
           ||||||||||||||||||||||||||||||||||||||||||||||||||||| | ||||
Sbjct: 204 cgttcttcatcgatgcgagagccaagagatccgttgttgaaagtgatcttttatttttat 145

                                                                       
Query: 65  cattaatacataaaattttatacattc-aagagtgggttttaaatataaacgaatcgcga 123
           ||||||||||||||||||||||| ||| |||||||||||||||||||||  | ||||| |
Sbjct: 144 cattaatacataaaattttatacgttcaaagagtgggttttaaatataagtg-atcgcaa 86

                                                                       
Query: 124 aacctctgctaacgctcggttcgctaaatcaataatgatccttccgcaggttcacctacg 183
           |||||| |||||||||||||||||||||||| ||||||||||||||||||||||||||||
Sbjct: 85  aacctc-gctaacgctcggttcgctaaatcagtaatgatccttccgcaggttcacctacg 27

                                     
Query: 184 gaaaccttgttacgacttttacttcc 209
           ||||||||||||||||||||||||||
Sbjct: 26  gaaaccttgttacgacttttacttcc 1


>gi|89147892|gb|DQ400172.1| Uncultured Glomus clone T1P1.21 18S ribosomal RNA gene, partial
           sequence; internal transcribed spacer 1, 5.8S ribosomal
           RNA gene, and internal transcribed spacer 2, complete
           sequence; and 28S ribosomal RNA gene, partial sequence
          Length = 562

 Score =  305 bits (154), Expect = 5e-80
 Identities = 196/206 (95%), Gaps = 3/206 (1%)
 Strand = Plus / Minus

                                                                       
Query: 5   cgttcttcatcgatgcgagagccaagagatccgttgttgaaagtgatcttttaatcttat 64
           ||||||||||||||||||||||||||||||||||||||||||||||||||||| | ||||
Sbjct: 204 cgttcttcatcgatgcgagagccaagagatccgttgttgaaagtgatcttttatttttat 145

                                                                       
Query: 65  cattaatacataaaattttatacattc-aagagtgggttttaaatataaacgaatcgcga 123
           ||||||||||||||||||||||| ||| |||||||||||||||||||||  | ||||| |
Sbjct: 144 cattaatacataaaattttatacgttcaaagagtgggttttaaatataagtg-atcgcaa 86

                                                                       
Query: 124 aacctctgctaacgctcggttcgctaaatcaataatgatccttccgcaggttcacctacg 183
           |||||| |||||||||||||||||||||||| ||||||||||||||||||||||||||||
Sbjct: 85  aacctc-gctaacgctcggttcgctaaatcagtaatgatccttccgcaggttcacctacg 27

                                     
Query: 184 gaaaccttgttacgacttttacttcc 209
           ||||||||||||||||||||||||||
Sbjct: 26  gaaaccttgttacgacttttacttcc 1


>gi|89147891|gb|DQ400171.1| Uncultured Glomus clone T1P1.15 18S ribosomal RNA gene, partial
           sequence; internal transcribed spacer 1, 5.8S ribosomal
           RNA gene, and internal transcribed spacer 2, complete
           sequence; and 28S ribosomal RNA gene, partial sequence
          Length = 560

 Score =  305 bits (154), Expect = 5e-80
 Identities = 196/206 (95%), Gaps = 3/206 (1%)
 Strand = Plus / Minus

                                                                       
Query: 5   cgttcttcatcgatgcgagagccaagagatccgttgttgaaagtgatcttttaatcttat 64
           ||||||||||||||||||||||||||||||||||||||||||||||||||||| | ||||
Sbjct: 204 cgttcttcatcgatgcgagagccaagagatccgttgttgaaagtgatcttttatttttat 145

                                                                       
Query: 65  cattaatacataaaattttatacattc-aagagtgggttttaaatataaacgaatcgcga 123
           ||||||||||||||||||||||| ||| |||||||||||||||||||||  | ||||| |
Sbjct: 144 cattaatacataaaattttatacgttcaaagagtgggttttaaatataagtg-atcgcaa 86

                                                                       
Query: 124 aacctctgctaacgctcggttcgctaaatcaataatgatccttccgcaggttcacctacg 183
           |||||| |||||||||||||||||||||||| ||||||||||||||||||||||||||||
Sbjct: 85  aacctc-gctaacgctcggttcgctaaatcagtaatgatccttccgcaggttcacctacg 27

                                     
Query: 184 gaaaccttgttacgacttttacttcc 209
           ||||||||||||||||||||||||||
Sbjct: 26  gaaaccttgttacgacttttacttcc 1


>gi|117413449|emb|AM076599.1| Uncultured Glomus 18S rRNA gene (partial), 5.8S rRNA gene, 28S rRNA
           gene (partial), ITS1 and ITS2, clone B158
          Length = 562

 Score =  305 bits (154), Expect = 5e-80
 Identities = 196/206 (95%), Gaps = 3/206 (1%)
 Strand = Plus / Minus

                                                                       
Query: 5   cgttcttcatcgatgcgagagccaagagatccgttgttgaaagtgatcttttaatcttat 64
           ||||||||||||||||||||||||||||||||||||||||||||||||||||| | ||||
Sbjct: 204 cgttcttcatcgatgcgagagccaagagatccgttgttgaaagtgatcttttatttttat 145

                                                                       
Query: 65  cattaatacataaaattttatacattc-aagagtgggttttaaatataaacgaatcgcga 123
           ||||||||||||||||||||||| ||| |||||||||||||||||||||  | ||||| |
Sbjct: 144 cattaatacataaaattttatacgttcaaagagtgggttttaaatataagtg-atcgcaa 86

                                                                       
Query: 124 aacctctgctaacgctcggttcgctaaatcaataatgatccttccgcaggttcacctacg 183
           |||||| |||||||||||||||||||||||| ||||||||||||||||||||||||||||
Sbjct: 85  aacctc-gctaacgctcggttcgctaaatcagtaatgatccttccgcaggttcacctacg 27

                                     
Query: 184 gaaaccttgttacgacttttacttcc 209
           ||||||||||||||||||||||||||
Sbjct: 26  gaaaccttgttacgacttttacttcc 1


>gi|117413446|emb|AM076596.1| Uncultured Glomus 18S rRNA gene (partial), 5.8S rRNA gene, 28S rRNA
           gene (partial), ITS1 and ITS2, clone A155
          Length = 562

 Score =  305 bits (154), Expect = 5e-80
 Identities = 196/206 (95%), Gaps = 3/206 (1%)
 Strand = Plus / Minus

                                                                       
Query: 5   cgttcttcatcgatgcgagagccaagagatccgttgttgaaagtgatcttttaatcttat 64
           ||||||||||||||||||||||||||||||||||||||||||||||||||||| | ||||
Sbjct: 204 cgttcttcatcgatgcgagagccaagagatccgttgttgaaagtgatcttttatttttat 145

                                                                       
Query: 65  cattaatacataaaattttatacattc-aagagtgggttttaaatataaacgaatcgcga 123
           ||||||||||||||||||||||| ||| |||||||||||||||||||||  | ||||| |
Sbjct: 144 cattaatacataaaattttatacgttcaaagagtgggttttaaatataagtg-atcgcaa 86

                                                                       
Query: 124 aacctctgctaacgctcggttcgctaaatcaataatgatccttccgcaggttcacctacg 183
           |||||| |||||||||||||||||||||||| ||||||||||||||||||||||||||||
Sbjct: 85  aacctc-gctaacgctcggttcgctaaatcagtaatgatccttccgcaggttcacctacg 27

                                     
Query: 184 gaaaccttgttacgacttttacttcc 209
           ||||||||||||||||||||||||||
Sbjct: 26  gaaaccttgttacgacttttacttcc 1


>gi|257423580|gb|GQ388690.1| Uncultured Glomus clone 92_25_ST11 18S ribosomal RNA gene, partial
           sequence; internal transcribed spacer 1, 5.8S ribosomal
           RNA gene, and internal transcribed spacer 2, complete
           sequence; and 26S ribosomal RNA gene, partial sequence
          Length = 553

 Score =  303 bits (153), Expect = 2e-79
 Identities = 195/205 (95%), Gaps = 3/205 (1%)
 Strand = Plus / Minus

                                                                       
Query: 5   cgttcttcatcgatgcgagagccaagagatccgttgttgaaagtgatcttttaatcttat 64
           ||||||||||||||||||||||||||||||||||||||||||||||||||||||| ||||
Sbjct: 202 cgttcttcatcgatgcgagagccaagagatccgttgttgaaagtgatcttttaat-ttat 144

                                                                       
Query: 65  cattaatacataaaattttatacattcaagagtgggttttaaatataaacgaatcgcgaa 124
           |||| |||||||||||||||||| ||||||||||||||||||||||||  || |||| ||
Sbjct: 143 cattcatacataaaattttatacgttcaagagtgggttttaaatataagtga-tcgcaaa 85

                                                                       
Query: 125 acctctgctaacgctcggttcgctaaatcaataatgatccttccgcaggttcacctacgg 184
           ||||| |||||||||||||||||||||||| | |||||||||||||||||||||||||||
Sbjct: 84  acctc-gctaacgctcggttcgctaaatcagtgatgatccttccgcaggttcacctacgg 26

                                    
Query: 185 aaaccttgttacgacttttacttcc 209
           |||||||||||||||||||||||||
Sbjct: 25  aaaccttgttacgacttttacttcc 1


>gi|257423561|gb|GQ388671.1| Uncultured Glomus clone 30_21/65_ST11 18S ribosomal RNA gene,
           partial sequence; internal transcribed spacer 1, 5.8S
           ribosomal RNA gene, and internal transcribed spacer 2,
           complete sequence; and 26S ribosomal RNA gene, partial
           sequence
          Length = 555

 Score =  303 bits (153), Expect = 2e-79
 Identities = 193/205 (94%), Gaps = 1/205 (0%)
 Strand = Plus / Minus

                                                                       
Query: 5   cgttcttcatcgatgcgagagccaagagatccgttgttgaaagtgatcttttaatcttat 64
           ||||||||||||||||||||||||||||||||||||||||||||||||||||| | ||||
Sbjct: 204 cgttcttcatcgatgcgagagccaagagatccgttgttgaaagtgatcttttatttttat 145

                                                                       
Query: 65  cattaatacataaaattttatacattcaagagtgggttttaaatataaacgaatcgcgaa 124
           |||||||||||||||||||||| ||| |||||||||||||||||| ||    ||||| ||
Sbjct: 144 cattaatacataaaattttataaattgaagagtgggttttaaatacaagttgatcgcaaa 85

                                                                       
Query: 125 acctctgctaacgctcggttcgctaaatcaataatgatccttccgcaggttcacctacgg 184
           ||||| |||||||||||||||||||||||| |||||||||||||||||||||||||||||
Sbjct: 84  acctc-gctaacgctcggttcgctaaatcagtaatgatccttccgcaggttcacctacgg 26

                                    
Query: 185 aaaccttgttacgacttttacttcc 209
           |||||||||||||||||||||||||
Sbjct: 25  aaaccttgttacgacttttacttcc 1


>gi|257423443|gb|GQ388553.1| Uncultured Glomus clone 57_31_ST10 18S ribosomal RNA gene, partial
           sequence; internal transcribed spacer 1, 5.8S ribosomal
           RNA gene, and internal transcribed spacer 2, complete
           sequence; and 26S ribosomal RNA gene, partial sequence
          Length = 558

 Score =  303 bits (153), Expect = 2e-79
 Identities = 195/205 (95%), Gaps = 3/205 (1%)
 Strand = Plus / Minus

                                                                       
Query: 5   cgttcttcatcgatgcgagagccaagagatccgttgttgaaagtgatcttttaatcttat 64
           ||||||||||||||||||||||||||||||||||||||||||||||||||||||| ||||
Sbjct: 202 cgttcttcatcgatgcgagagccaagagatccgttgttgaaagtgatcttttaat-ttat 144

                                                                       
Query: 65  cattaatacataaaattttatacattcaagagtgggttttaaatataaacgaatcgcgaa 124
           |||||||||| ||||||||||||||| ||||||||||||||||||||||   ||||| ||
Sbjct: 143 cattaataca-aaaattttatacattaaagagtgggttttaaatataaattgatcgcaaa 85

                                                                       
Query: 125 acctctgctaacgctcggttcgctaaatcaataatgatccttccgcaggttcacctacgg 184
           ||||| ||||| |||||||||||||||||| |||||||||||||||||||||||||||||
Sbjct: 84  acctc-gctaatgctcggttcgctaaatcagtaatgatccttccgcaggttcacctacgg 26

                                    
Query: 185 aaaccttgttacgacttttacttcc 209
           |||||||||||||||||||||||||
Sbjct: 25  aaaccttgttacgacttttacttcc 1


>gi|257423339|gb|GQ388449.1| Uncultured Glomus clone 55_33_ST6 18S ribosomal RNA gene, partial
           sequence; internal transcribed spacer 1, 5.8S ribosomal
           RNA gene, and internal transcribed spacer 2, complete
           sequence; and 26S ribosomal RNA gene, partial sequence
          Length = 561

 Score =  303 bits (153), Expect = 2e-79
 Identities = 195/205 (95%), Gaps = 3/205 (1%)
 Strand = Plus / Minus

                                                                       
Query: 5   cgttcttcatcgatgcgagagccaagagatccgttgttgaaagtgatcttttaatcttat 64
           ||||||||||||||||||||||||||||||||||||||||||||||||||||||| ||||
Sbjct: 202 cgttcttcatcgatgcgagagccaagagatccgttgttgaaagtgatcttttaat-ttat 144

                                                                       
Query: 65  cattaatacataaaattttatacattcaagagtgggttttaaatataaacgaatcgcgaa 124
           |||||||||| ||||||||||||||| ||||||||||||||||||||||   ||||| ||
Sbjct: 143 cattaataca-aaaattttatacattaaagagtgggttttaaatataaattgatcgcaaa 85

                                                                       
Query: 125 acctctgctaacgctcggttcgctaaatcaataatgatccttccgcaggttcacctacgg 184
           ||||| ||||| |||||||||||||||||| |||||||||||||||||||||||||||||
Sbjct: 84  acctc-gctaatgctcggttcgctaaatcagtaatgatccttccgcaggttcacctacgg 26

                                    
Query: 185 aaaccttgttacgacttttacttcc 209
           |||||||||||||||||||||||||
Sbjct: 25  aaaccttgttacgacttttacttcc 1


>gi|213053626|gb|FJ008625.1| Uncultured Glomus clone 015 18S ribosomal RNA gene, partial
           sequence; internal transcribed spacer 1, 5.8S ribosomal
           RNA gene, and internal transcribed spacer 2, complete
           sequence; and 28S ribosomal RNA gene, partial sequence
          Length = 559

 Score =  301 bits (152), Expect = 8e-79
 Identities = 188/196 (95%), Gaps = 3/196 (1%)
 Strand = Plus / Minus

                                                                       
Query: 14  tcgatgcgagagccaagagatccgttgttgaaagtgatcttttaatcttatcattaatac 73
           |||||||||||||||||||||||||||||||||||||||||| | | |||||||||||||
Sbjct: 193 tcgatgcgagagccaagagatccgttgttgaaagtgatcttt-atttttatcattaatac 135

                                                                       
Query: 74  ataaaattttatacattcaagagtgggttttaaatataaacgaatcgcgaaacctctgct 133
           |||||||||||||| |||||||||||||||||||||||| ||| |||| ||||||| |||
Sbjct: 134 ataaaattttatacgttcaagagtgggttttaaatataagcga-tcgcaaaacctc-gct 77

                                                                       
Query: 134 aacgctcggttcgctaaatcaataatgatccttccgcaggttcacctacggaaaccttgt 193
           ||||||||||||||||||||||||||||||||||||||||||||||||||||||||||||
Sbjct: 76  aacgctcggttcgctaaatcaataatgatccttccgcaggttcacctacggaaaccttgt 17

                           
Query: 194 tacgacttttacttcc 209
           ||||||||||||||||
Sbjct: 16  tacgacttttacttcc 1


>gi|257423434|gb|GQ388544.1| Uncultured Glomus clone 55_27/17_ST10 18S ribosomal RNA gene,
           partial sequence; internal transcribed spacer 1, 5.8S
           ribosomal RNA gene, and internal transcribed spacer 2,
           complete sequence; and 26S ribosomal RNA gene, partial
           sequence
          Length = 556

 Score =  299 bits (151), Expect = 3e-78
 Identities = 194/205 (94%), Gaps = 5/205 (2%)
 Strand = Plus / Minus

                                                                       
Query: 5   cgttcttcatcgatgcgagagccaagagatccgttgttgaaagtgatcttttaatcttat 64
           ||||||||||||||||||||||||||||||||||||||||||||||||||||||| ||||
Sbjct: 200 cgttcttcatcgatgcgagagccaagagatccgttgttgaaagtgatcttttaat-ttat 142

                                                                       
Query: 65  cattaatacataaaattttatacattcaagagtgggttttaaatataaacgaatcgcgaa 124
           ||||||||||   ||||||||||||| ||||||||||||||||||||||   ||||| ||
Sbjct: 141 cattaataca---aattttatacattaaagagtgggttttaaatataaattgatcgcaaa 85

                                                                       
Query: 125 acctctgctaacgctcggttcgctaaatcaataatgatccttccgcaggttcacctacgg 184
           ||||| |||||||||||||||||||||||| |||||||||||||||||||||||||||||
Sbjct: 84  acctc-gctaacgctcggttcgctaaatcagtaatgatccttccgcaggttcacctacgg 26

                                    
Query: 185 aaaccttgttacgacttttacttcc 209
           |||||||||||||||||||||||||
Sbjct: 25  aaaccttgttacgacttttacttcc 1


>gi|257423433|gb|GQ388543.1| Uncultured Glomus clone 57_27/21_ST10 18S ribosomal RNA gene,
           partial sequence; internal transcribed spacer 1, 5.8S
           ribosomal RNA gene, and internal transcribed spacer 2,
           complete sequence; and 26S ribosomal RNA gene, partial
           sequence
          Length = 556

 Score =  299 bits (151), Expect = 3e-78
 Identities = 194/205 (94%), Gaps = 5/205 (2%)
 Strand = Plus / Minus

                                                                       
Query: 5   cgttcttcatcgatgcgagagccaagagatccgttgttgaaagtgatcttttaatcttat 64
           ||||||||||||||||||||||||||||||||||||||||||||||||||||||| ||||
Sbjct: 200 cgttcttcatcgatgcgagagccaagagatccgttgttgaaagtgatcttttaat-ttat 142

                                                                       
Query: 65  cattaatacataaaattttatacattcaagagtgggttttaaatataaacgaatcgcgaa 124
           ||||||||||   ||||||||||||| ||||||||||||||||||||||   ||||| ||
Sbjct: 141 cattaataca---aattttatacattaaagagtgggttttaaatataaattgatcgcaaa 85

                                                                       
Query: 125 acctctgctaacgctcggttcgctaaatcaataatgatccttccgcaggttcacctacgg 184
           ||||| |||||||||||||||||||||||| |||||||||||||||||||||||||||||
Sbjct: 84  acctc-gctaacgctcggttcgctaaatcagtaatgatccttccgcaggttcacctacgg 26

                                    
Query: 185 aaaccttgttacgacttttacttcc 209
           |||||||||||||||||||||||||
Sbjct: 25  aaaccttgttacgacttttacttcc 1


>gi|257423430|gb|GQ388540.1| Uncultured Glomus clone 55_40_ST10 18S ribosomal RNA gene, partial
           sequence; internal transcribed spacer 1, 5.8S ribosomal
           RNA gene, and internal transcribed spacer 2, complete
           sequence; and 26S ribosomal RNA gene, partial sequence
          Length = 556

 Score =  299 bits (151), Expect = 3e-78
 Identities = 194/205 (94%), Gaps = 5/205 (2%)
 Strand = Plus / Minus

                                                                       
Query: 5   cgttcttcatcgatgcgagagccaagagatccgttgttgaaagtgatcttttaatcttat 64
           ||||||||||||||||||||||||||||||||||||||||||||||||||||||| ||||
Sbjct: 200 cgttcttcatcgatgcgagagccaagagatccgttgttgaaagtgatcttttaat-ttat 142

                                                                       
Query: 65  cattaatacataaaattttatacattcaagagtgggttttaaatataaacgaatcgcgaa 124
           ||||||||||   ||||||||||||| ||||||||||||||||||||||   ||||| ||
Sbjct: 141 cattaataca---aattttatacattaaagagtgggttttaaatataaagtgatcgcaaa 85

                                                                       
Query: 125 acctctgctaacgctcggttcgctaaatcaataatgatccttccgcaggttcacctacgg 184
           ||||| |||||||||||||||||||||||| |||||||||||||||||||||||||||||
Sbjct: 84  acctc-gctaacgctcggttcgctaaatcagtaatgatccttccgcaggttcacctacgg 26

                                    
Query: 185 aaaccttgttacgacttttacttcc 209
           |||||||||||||||||||||||||
Sbjct: 25  aaaccttgttacgacttttacttcc 1


>gi|257423428|gb|GQ388538.1| Uncultured Glomus clone 73_32/25_ST10 18S ribosomal RNA gene,
           partial sequence; internal transcribed spacer 1, 5.8S
           ribosomal RNA gene, and internal transcribed spacer 2,
           complete sequence; and 26S ribosomal RNA gene, partial
           sequence
          Length = 556

 Score =  299 bits (151), Expect = 3e-78
 Identities = 194/205 (94%), Gaps = 5/205 (2%)
 Strand = Plus / Minus

                                                                       
Query: 5   cgttcttcatcgatgcgagagccaagagatccgttgttgaaagtgatcttttaatcttat 64
           ||||||||||||||||||||||||||||||||||||||||||||||||||||||| ||||
Sbjct: 200 cgttcttcatcgatgcgagagccaagagatccgttgttgaaagtgatcttttaat-ttat 142

                                                                       
Query: 65  cattaatacataaaattttatacattcaagagtgggttttaaatataaacgaatcgcgaa 124
           ||||||||||   ||||||||||||| ||||||||||||||||||||||   ||||| ||
Sbjct: 141 cattaataca---aattttatacattaaagagtgggttttaaatataaattgatcgcaaa 85

                                                                       
Query: 125 acctctgctaacgctcggttcgctaaatcaataatgatccttccgcaggttcacctacgg 184
           ||||| |||||||||||||||||||||||| |||||||||||||||||||||||||||||
Sbjct: 84  acctc-gctaacgctcggttcgctaaatcagtaatgatccttccgcaggttcacctacgg 26

                                    
Query: 185 aaaccttgttacgacttttacttcc 209
           |||||||||||||||||||||||||
Sbjct: 25  aaaccttgttacgacttttacttcc 1


>gi|257423351|gb|GQ388461.1| Uncultured Glomus clone 90_29_ST6 18S ribosomal RNA gene, partial
           sequence; internal transcribed spacer 1, 5.8S ribosomal
           RNA gene, and internal transcribed spacer 2, complete
           sequence; and 26S ribosomal RNA gene, partial sequence
          Length = 558

 Score =  299 bits (151), Expect = 3e-78
 Identities = 194/205 (94%), Gaps = 5/205 (2%)
 Strand = Plus / Minus

                                                                       
Query: 5   cgttcttcatcgatgcgagagccaagagatccgttgttgaaagtgatcttttaatcttat 64
           ||||||||||||||||||||||||||||||||||||||||||||||||||||||| ||||
Sbjct: 200 cgttcttcatcgatgcgagagccaagagatccgttgttgaaagtgatcttttaat-ttat 142

                                                                       
Query: 65  cattaatacataaaattttatacattcaagagtgggttttaaatataaacgaatcgcgaa 124
           ||||||||||   ||||||||||||| ||||||||||||||||||||||   ||||| ||
Sbjct: 141 cattaataca---aattttatacattaaagagtgggttttaaatataaagtgatcgcaaa 85

                                                                       
Query: 125 acctctgctaacgctcggttcgctaaatcaataatgatccttccgcaggttcacctacgg 184
           ||||| |||||||||||||||||||||||| |||||||||||||||||||||||||||||
Sbjct: 84  acctc-gctaacgctcggttcgctaaatcagtaatgatccttccgcaggttcacctacgg 26

                                    
Query: 185 aaaccttgttacgacttttacttcc 209
           |||||||||||||||||||||||||
Sbjct: 25  aaaccttgttacgacttttacttcc 1


>gi|257423314|gb|GQ388424.1| Uncultured Glomus clone 2_10/4_ST5 18S ribosomal RNA gene, partial
           sequence; internal transcribed spacer 1, 5.8S ribosomal
           RNA gene, and internal transcribed spacer 2, complete
           sequence; and 26S ribosomal RNA gene, partial sequence
          Length = 561

 Score =  299 bits (151), Expect = 3e-78
 Identities = 194/205 (94%), Gaps = 5/205 (2%)
 Strand = Plus / Minus

                                                                       
Query: 5   cgttcttcatcgatgcgagagccaagagatccgttgttgaaagtgatcttttaatcttat 64
           ||||||||||||||||||||||||||||||||||||||||||||||||||||||| ||||
Sbjct: 200 cgttcttcatcgatgcgagagccaagagatccgttgttgaaagtgatcttttaat-ttat 142

                                                                       
Query: 65  cattaatacataaaattttatacattcaagagtgggttttaaatataaacgaatcgcgaa 124
           ||||||||||   ||||||||||||| ||||||||||||||||||||||   ||||| ||
Sbjct: 141 cattaataca---aattttatacattaaagagtgggttttaaatataaattgatcgcaaa 85

                                                                       
Query: 125 acctctgctaacgctcggttcgctaaatcaataatgatccttccgcaggttcacctacgg 184
           ||||| |||||||||||||||||||||||| |||||||||||||||||||||||||||||
Sbjct: 84  acctc-gctaacgctcggttcgctaaatcagtaatgatccttccgcaggttcacctacgg 26

                                    
Query: 185 aaaccttgttacgacttttacttcc 209
           |||||||||||||||||||||||||
Sbjct: 25  aaaccttgttacgacttttacttcc 1


>gi|257423237|gb|GQ388347.1| Uncultured Glomus clone 78_2/46_ST2 18S ribosomal RNA gene, partial
           sequence; internal transcribed spacer 1, 5.8S ribosomal
           RNA gene, and internal transcribed spacer 2, complete
           sequence; and 26S ribosomal RNA gene, partial sequence
          Length = 562

 Score =  299 bits (151), Expect = 3e-78
 Identities = 194/205 (94%), Gaps = 5/205 (2%)
 Strand = Plus / Minus

                                                                       
Query: 5   cgttcttcatcgatgcgagagccaagagatccgttgttgaaagtgatcttttaatcttat 64
           ||||||||||||||||||||||||||||||||||||||||||||||||||||||| ||||
Sbjct: 200 cgttcttcatcgatgcgagagccaagagatccgttgttgaaagtgatcttttaat-ttat 142

                                                                       
Query: 65  cattaatacataaaattttatacattcaagagtgggttttaaatataaacgaatcgcgaa 124
           ||||||||||   ||||||||||||| ||||||||||||||||||||||   ||||| ||
Sbjct: 141 cattaataca---aattttatacattaaagagtgggttttaaatataaattgatcgcaaa 85

                                                                       
Query: 125 acctctgctaacgctcggttcgctaaatcaataatgatccttccgcaggttcacctacgg 184
           ||||| |||||||||||||||||||||||| |||||||||||||||||||||||||||||
Sbjct: 84  acctc-gctaacgctcggttcgctaaatcagtaatgatccttccgcaggttcacctacgg 26

                                    
Query: 185 aaaccttgttacgacttttacttcc 209
           |||||||||||||||||||||||||
Sbjct: 25  aaaccttgttacgacttttacttcc 1


>gi|257423478|gb|GQ388588.1| Uncultured Glomus clone 82_32/34_ST10 18S ribosomal RNA gene,
           partial sequence; internal transcribed spacer 1, 5.8S
           ribosomal RNA gene, and internal transcribed spacer 2,
           complete sequence; and 26S ribosomal RNA gene, partial
           sequence
          Length = 559

 Score =  297 bits (150), Expect = 1e-77
 Identities = 199/210 (94%), Gaps = 4/210 (1%)
 Strand = Plus / Minus

                                                                       
Query: 1   gctgcgttcttcatcgatgcgagagccaagagatccgttgttgaaagtgatcttttaatc 60
           ||||||||||||||||||||||||||||||||||||||||||||||||||||||| | | 
Sbjct: 207 gctgcgttcttcatcgatgcgagagccaagagatccgttgttgaaagtgatcttt-attt 149

                                                                       
Query: 61  ttatcattaata-cataaaattttatacattcaagagtgggttttaaatataaacgaatc 119
           |||||||||||| ||||||||||||||| |||||||||||||||||||||||| ||| ||
Sbjct: 148 ttatcattaataacataaaattttatacgttcaagagtgggttttaaatataagcga-tc 90

                                                                       
Query: 120 gcgaaacctctgctaacgctcggttcgctaaatcaataatgatccttccgcaggttcacc 179
           || ||||||| |||||||||||||||| ||||||| ||||||||||||||||||||||||
Sbjct: 89  gcaaaacctc-gctaacgctcggttcgttaaatcagtaatgatccttccgcaggttcacc 31

                                         
Query: 180 tacggaaaccttgttacgacttttacttcc 209
           ||||||||||||||||||||||||||||||
Sbjct: 30  tacggaaaccttgttacgacttttacttcc 1


BLASTN 2.2.17 [Aug-26-2007]


Reference: Altschul, Stephen F., Thomas L. Madden, Alejandro A. Schaffer, 
Jinghui Zhang, Zheng Zhang, Webb Miller, and David J. Lipman (1997), 
"Gapped BLAST and PSI-BLAST: a new generation of protein database search
programs",  Nucleic Acids Res. 25:3389-3402.

Query= S1|FCQD7IX01BXOLU|262|T_AACAAC|FPY(7-26)|RPY(235-
256)|rT_GTTGTT|AN|GTB|D_70_|250|C3|
         (250 letters)

Database: nr.nal 
           12,487,851 sequences; 32,255,764,854 total letters

Searching..................................................done


                                                                 Score    E
Sequences producing significant alignments:                      (bits) Value

gi|219813149|gb|FJ553363.1| Uncultured Agaricomycetes clone LTSP...   297   2e-77
gi|219814203|gb|FJ554417.1| Uncultured Agaricomycetes clone LTSP...   141   2e-30
gi|219812849|gb|FJ553063.1| Uncultured Agaricomycetes clone LTSP...   141   2e-30
gi|219812569|gb|FJ552783.1| Uncultured Agaricomycetes clone LTSP...   141   2e-30
gi|256855889|emb|FN397402.1| Uncultured fungus genomic DNA seque...   139   9e-30
gi|90102854|gb|DQ421170.1| Uncultured soil fungus clone 133-17 1...   139   9e-30
gi|90102851|gb|DQ421167.1| Uncultured soil fungus clone 68b39 18...   139   9e-30
gi|90102828|gb|DQ421144.1| Uncultured soil fungus clone 9b31 18S...   139   9e-30
gi|219814026|gb|FJ554240.1| Uncultured Agaricomycetes clone LTSP...   135   1e-28
gi|219812765|gb|FJ552979.1| Uncultured Agaricomycetes clone LTSP...   135   1e-28
gi|219813279|gb|FJ553493.1| Uncultured eukaryote clone LTSP_EUKA...   131   2e-27
gi|90102853|gb|DQ421169.1| Uncultured soil fungus clone 133-13 1...   131   2e-27
gi|90102852|gb|DQ421168.1| Uncultured soil fungus clone 133-11 1...   131   2e-27
gi|90102850|gb|DQ421166.1| Uncultured soil fungus clone 53-8 18S...   131   2e-27
gi|226930721|gb|FJ781128.1| Uncultured fungus clone Singleton_(2...   129   8e-27
gi|226927617|gb|FJ778024.1| Uncultured fungus clone Singleton_(1...   129   8e-27
gi|219814181|gb|FJ554395.1| Uncultured Agaricomycetes clone LTSP...   129   8e-27
gi|219813875|gb|FJ554089.1| Uncultured Agaricomycetes clone LTSP...   129   8e-27
gi|219813717|gb|FJ553931.1| Uncultured Agaricomycetes clone LTSP...   129   8e-27
gi|219813074|gb|FJ553288.1| Uncultured Agaricomycetes clone LTSP...   129   8e-27
gi|219812542|gb|FJ552756.1| Uncultured Agaricomycetes clone LTSP...   129   8e-27
gi|229359244|emb|FM876798.1| Glomus coronatum 18S rRNA gene (par...   127   3e-26
gi|229359243|emb|FM876797.1| Glomus coronatum 18S rRNA gene (par...   127   3e-26
gi|229359241|emb|FM876795.1| Glomus coronatum 18S rRNA gene (par...   127   3e-26
gi|229359240|emb|FM876794.1| Glomus coronatum 18S rRNA gene (par...   127   3e-26
gi|226928027|gb|FJ778434.1| Uncultured fungus clone Singleton_(1...   127   3e-26
gi|219814179|gb|FJ554393.1| Uncultured Agaricomycetes clone LTSP...   127   3e-26
gi|219814035|gb|FJ554249.1| Uncultured Agaricomycetes clone LTSP...   127   3e-26
gi|219812667|gb|FJ552881.1| Uncultured Agaricomycetes clone LTSP...   127   3e-26
gi|90102826|gb|DQ421142.1| Uncultured soil fungus clone 32-31 18...   127   3e-26
gi|41529569|emb|AJ605535.1| Glomus sp. ZTL 18S rRNA gene (partia...   127   3e-26
gi|300394355|gb|GU187551.1| Tapinella panuoides JLM 1752 18S sma...   125   1e-25
gi|300394354|gb|GU187550.1| Tapinella atrotomentosa 122/98 18S s...   125   1e-25
gi|300394353|gb|GU187549.1| Tapinella atrotomentosa 78/97 18S sm...   125   1e-25
gi|300394352|gb|GU187548.1| Tapinella panuoides MB05-019 18S sma...   125   1e-25
gi|259045826|gb|GQ503036.1| Tapinella panuoides strain Dresden 1...   125   1e-25
gi|225030954|gb|FJ746954.1| Rhizoctonia solani isolate RT 19-3 1...   125   1e-25
gi|225030953|gb|FJ746953.1| Rhizoctonia solani isolate RT 19-2 1...   125   1e-25
gi|225030952|gb|FJ746952.1| Rhizoctonia solani isolate RT 19-1 1...   125   1e-25
gi|225030943|gb|FJ746943.1| Rhizoctonia solani isolate RT 15-3 1...   125   1e-25
gi|225030942|gb|FJ746942.1| Rhizoctonia solani isolate RT 15-2 1...   125   1e-25
gi|225030941|gb|FJ746941.1| Rhizoctonia solani isolate RT 15-1 1...   125   1e-25
gi|179399559|gb|EU591807.1| Rhizoctonia solani isolate R107 18S ...   125   1e-25
gi|179399514|gb|EU591762.1| Rhizoctonia solani isolate R17 18S r...   125   1e-25
gi|108744864|gb|DQ534574.1| Tapinella panuoides strain REG318 18...   125   1e-25
gi|108744863|gb|DQ534573.1| Tapinella atrotomentosa strain Ta86 ...   125   1e-25
gi|108861051|gb|DQ533978.1| Tapinella atrotomentosa internal tra...   125   1e-25
gi|299480203|gb|HM146865.1| Uncultured Sebacinales clone 6674-50...   123   5e-25
gi|295418625|emb|FN547499.1| Glomus caledonium 18S rRNA gene (pa...   123   5e-25
gi|295418623|emb|FN547497.1| Glomus caledonium 18S rRNA gene (pa...   123   5e-25

>gi|219813149|gb|FJ553363.1| Uncultured Agaricomycetes clone LTSP_EUKA_P3C05 18S ribosomal RNA,
           18S-25/28S ribosomal RNA intergenic spacer, partial
           sequence
          Length = 939

 Score =  297 bits (150), Expect = 2e-77
 Identities = 234/256 (91%), Gaps = 7/256 (2%)
 Strand = Plus / Minus

                                                                       
Query: 1   gctgcgttcttcatcgatgcgagaaccaagagatccattgttgaaagttgttttacaatt 60
           ||||||||||||||||||||||||||||||||||||||||||||||||||||||||||||
Sbjct: 564 gctgcgttcttcatcgatgcgagaaccaagagatccattgttgaaagttgttttacaatt 505

                                                                       
Query: 61  ggttaatcaaag-cattcaaatatatcaatg-gtgtgtaaaaaa-gcatagacatatatg 117
           |||||||||||| |||||||||||| ||  | |||||||||||| |||||| || | |||
Sbjct: 504 ggttaatcaaaggcattcaaatataacatggtgtgtgtaaaaaatgcataggcaaacatg 445

                                                                       
Query: 118 tctacttggagtgcacaggtggataaatgggtttttaagagtgcacatacc---aaaggc 174
            ||||    ||||||||||||||||   || ||||||||||||||||||||   ||||||
Sbjct: 444 cctacagaaagtgcacaggtggatattgggttttttaagagtgcacatacctgtaaaggc 385

                                                                       
Query: 175 cagcacatctttaaaaaatcaataatgatccttccgcaggttcacctacggaaaccttgt 234
           ||||||||||||||||| ||||||||||||||||||||||||||||||||||||||||||
Sbjct: 384 cagcacatctttaaaaa-tcaataatgatccttccgcaggttcacctacggaaaccttgt 326

                           
Query: 235 tacgacttttacttcc 250
           ||||||||||||||||
Sbjct: 325 tacgacttttacttcc 310


>gi|219814203|gb|FJ554417.1| Uncultured Agaricomycetes clone LTSP_EUKA_P6N04 18S ribosomal RNA,
           18S-25/28S ribosomal RNA intergenic spacer, partial
           sequence
          Length = 932

 Score =  141 bits (71), Expect = 2e-30
 Identities = 116/126 (92%), Gaps = 5/126 (3%)
 Strand = Plus / Minus

                                                                       
Query: 128 gtgcacaggtggataaatgggttt-ttaagagtgcacataccaa--aggccagcacatct 184
           |||||||||||||||  ||| ||| |||||||||||||| ||||  | ||||||||||||
Sbjct: 430 gtgcacaggtggatat-tggttttgttaagagtgcacatgccaagaaagccagcacatct 372

                                                                       
Query: 185 ttaaaaaatcaataatgatccttccgcaggttcacctacggaaaccttgttacgactttt 244
           || |||| ||||||||||||||||||||||||||||||||||||||||||||||||||||
Sbjct: 371 tttaaaa-tcaataatgatccttccgcaggttcacctacggaaaccttgttacgactttt 313

                 
Query: 245 acttcc 250
           ||||||
Sbjct: 312 acttcc 307


 Score =  117 bits (59), Expect = 3e-23
 Identities = 59/59 (100%)
 Strand = Plus / Minus

                                                                      
Query: 1   gctgcgttcttcatcgatgcgagaaccaagagatccattgttgaaagttgttttacaat 59
           |||||||||||||||||||||||||||||||||||||||||||||||||||||||||||
Sbjct: 562 gctgcgttcttcatcgatgcgagaaccaagagatccattgttgaaagttgttttacaat 504


>gi|219812849|gb|FJ553063.1| Uncultured Agaricomycetes clone LTSP_EUKA_P2D05 18S ribosomal RNA,
           18S-25/28S ribosomal RNA intergenic spacer, partial
           sequence
          Length = 946

 Score =  141 bits (71), Expect = 2e-30
 Identities = 116/126 (92%), Gaps = 5/126 (3%)
 Strand = Plus / Minus

                                                                       
Query: 128 gtgcacaggtggataaatgggttt-ttaagagtgcacatacc--aaaggccagcacatct 184
           |||||||||||||||  ||| ||| |||||||||||||| ||  ||||||||||||||| 
Sbjct: 433 gtgcacaggtggatat-tggttttgttaagagtgcacatgcccaaaaggccagcacatcc 375

                                                                       
Query: 185 ttaaaaaatcaataatgatccttccgcaggttcacctacggaaaccttgttacgactttt 244
           || |||| ||||||||||||||||||||||||||||||||||||||||||||||||||||
Sbjct: 374 tttaaaa-tcaataatgatccttccgcaggttcacctacggaaaccttgttacgactttt 316

                 
Query: 245 acttcc 250
           ||||||
Sbjct: 315 acttcc 310


 Score =  117 bits (59), Expect = 3e-23
 Identities = 59/59 (100%)
 Strand = Plus / Minus

                                                                      
Query: 1   gctgcgttcttcatcgatgcgagaaccaagagatccattgttgaaagttgttttacaat 59
           |||||||||||||||||||||||||||||||||||||||||||||||||||||||||||
Sbjct: 570 gctgcgttcttcatcgatgcgagaaccaagagatccattgttgaaagttgttttacaat 512


>gi|219812569|gb|FJ552783.1| Uncultured Agaricomycetes clone LTSP_EUKA_P1E07 18S ribosomal RNA,
           18S-25/28S ribosomal RNA intergenic spacer, partial
           sequence
          Length = 946

 Score =  141 bits (71), Expect = 2e-30
 Identities = 116/126 (92%), Gaps = 5/126 (3%)
 Strand = Plus / Minus

                                                                       
Query: 128 gtgcacaggtggataaatgggttt-ttaagagtgcacatacc--aaaggccagcacatct 184
           |||||||||||||||  ||| ||| |||||||||||||| ||  ||||||||||||||| 
Sbjct: 433 gtgcacaggtggatat-tggttttgttaagagtgcacatgcccaaaaggccagcacatcc 375

                                                                       
Query: 185 ttaaaaaatcaataatgatccttccgcaggttcacctacggaaaccttgttacgactttt 244
           || |||| ||||||||||||||||||||||||||||||||||||||||||||||||||||
Sbjct: 374 tttaaaa-tcaataatgatccttccgcaggttcacctacggaaaccttgttacgactttt 316

                 
Query: 245 acttcc 250
           ||||||
Sbjct: 315 acttcc 310


 Score =  117 bits (59), Expect = 3e-23
 Identities = 59/59 (100%)
 Strand = Plus / Minus

                                                                      
Query: 1   gctgcgttcttcatcgatgcgagaaccaagagatccattgttgaaagttgttttacaat 59
           |||||||||||||||||||||||||||||||||||||||||||||||||||||||||||
Sbjct: 570 gctgcgttcttcatcgatgcgagaaccaagagatccattgttgaaagttgttttacaat 512


>gi|256855889|emb|FN397402.1| Uncultured fungus genomic DNA sequence containing 18S rRNA gene,
           ITS1, 5.8S rRNA gene, ITS2 and 28S rRNA gene, clone
           O11_P_5_D4
          Length = 688

 Score =  139 bits (70), Expect = 9e-30
 Identities = 76/78 (97%)
 Strand = Plus / Plus

                                                                       
Query: 173 gccagcacatctttaaaaaatcaataatgatccttccgcaggttcacctacggaaacctt 232
           ||||||||||| || |||||||||||||||||||||||||||||||||||||||||||||
Sbjct: 598 gccagcacatcctttaaaaatcaataatgatccttccgcaggttcacctacggaaacctt 657

                             
Query: 233 gttacgacttttacttcc 250
           ||||||||||||||||||
Sbjct: 658 gttacgacttttacttcc 675


 Score =  111 bits (56), Expect = 2e-21
 Identities = 59/60 (98%)
 Strand = Plus / Plus

                                                                       
Query: 1   gctgcgttcttcatcgatgcgagaaccaagagatccattgttgaaagttgttttacaatt 60
           ||||||||||||||||||||||||||||||||||||||||||||||||||| ||||||||
Sbjct: 404 gctgcgttcttcatcgatgcgagaaccaagagatccattgttgaaagttgtattacaatt 463


 Score = 46.1 bits (23), Expect = 0.098
 Identities = 26/27 (96%)
 Strand = Plus / Plus

                                      
Query: 116 tgtctacttggagtgcacaggtggata 142
           |||||||| ||||||||||||||||||
Sbjct: 534 tgtctactgggagtgcacaggtggata 560


>gi|90102854|gb|DQ421170.1| Uncultured soil fungus clone 133-17 18S ribosomal RNA gene, partial
           sequence; internal transcribed spacer 1, 5.8S ribosomal
           RNA gene, and internal transcribed spacer 2, complete
           sequence; and large subunit ribosomal RNA gene, partial
           sequence
          Length = 668

 Score =  139 bits (70), Expect = 9e-30
 Identities = 113/124 (91%), Gaps = 5/124 (4%)
 Strand = Plus / Minus

                                                                       
Query: 128 gtgcacaggtggataaatgggtttttaagagtgcacatacc-aaaggccagcacatcttt 186
           |||||||||||||||  ||| || |||||||||||||| |  ||| ||||||||||||||
Sbjct: 134 gtgcacaggtggatat-tggtttgttaagagtgcacatgcttaaaagccagcacatcttt 76

                                                                       
Query: 187 aaaaaatcaataatgatccttccgcaggttcacctacggaaaccttgttacgacttttac 246
           |||   ||||||||||||||||||||||||||||||||||||||||||||||||||||||
Sbjct: 75  aaa---tcaataatgatccttccgcaggttcacctacggaaaccttgttacgacttttac 19

               
Query: 247 ttcc 250
           ||||
Sbjct: 18  ttcc 15


 Score =  113 bits (57), Expect = 5e-22
 Identities = 57/57 (100%)
 Strand = Plus / Minus

                                                                    
Query: 1   gctgcgttcttcatcgatgcgagaaccaagagatccattgttgaaagttgttttaca 57
           |||||||||||||||||||||||||||||||||||||||||||||||||||||||||
Sbjct: 268 gctgcgttcttcatcgatgcgagaaccaagagatccattgttgaaagttgttttaca 212


>gi|90102851|gb|DQ421167.1| Uncultured soil fungus clone 68b39 18S ribosomal RNA gene, partial
           sequence; internal transcribed spacer 1, 5.8S ribosomal
           RNA gene, and internal transcribed spacer 2, complete
           sequence; and large subunit ribosomal RNA gene, partial
           sequence
          Length = 667

 Score =  139 bits (70), Expect = 9e-30
 Identities = 113/124 (91%), Gaps = 5/124 (4%)
 Strand = Plus / Minus

                                                                       
Query: 128 gtgcacaggtggataaatgggtttttaagagtgcacatacc-aaaggccagcacatcttt 186
           |||||||||||||||  ||| || |||||||||||||| |  ||| ||||||||||||||
Sbjct: 134 gtgcacaggtggatat-tggtttgttaagagtgcacatgcttaaaagccagcacatcttt 76

                                                                       
Query: 187 aaaaaatcaataatgatccttccgcaggttcacctacggaaaccttgttacgacttttac 246
           |||   ||||||||||||||||||||||||||||||||||||||||||||||||||||||
Sbjct: 75  aaa---tcaataatgatccttccgcaggttcacctacggaaaccttgttacgacttttac 19

               
Query: 247 ttcc 250
           ||||
Sbjct: 18  ttcc 15


 Score =  113 bits (57), Expect = 5e-22
 Identities = 57/57 (100%)
 Strand = Plus / Minus

                                                                    
Query: 1   gctgcgttcttcatcgatgcgagaaccaagagatccattgttgaaagttgttttaca 57
           |||||||||||||||||||||||||||||||||||||||||||||||||||||||||
Sbjct: 268 gctgcgttcttcatcgatgcgagaaccaagagatccattgttgaaagttgttttaca 212


>gi|90102828|gb|DQ421144.1| Uncultured soil fungus clone 9b31 18S ribosomal RNA gene, partial
           sequence; internal transcribed spacer 1, 5.8S ribosomal
           RNA gene, and internal transcribed spacer 2, complete
           sequence; and large subunit ribosomal RNA gene, partial
           sequence
          Length = 715

 Score =  139 bits (70), Expect = 9e-30
 Identities = 76/78 (97%)
 Strand = Plus / Minus

                                                                       
Query: 173 gccagcacatctttaaaaaatcaataatgatccttccgcaggttcacctacggaaacctt 232
           ||||||||||||||  ||||||||||||||||||||||||||||||||||||||||||||
Sbjct: 92  gccagcacatcttttgaaaatcaataatgatccttccgcaggttcacctacggaaacctt 33

                             
Query: 233 gttacgacttttacttcc 250
           ||||||||||||||||||
Sbjct: 32  gttacgacttttacttcc 15


 Score =  101 bits (51), Expect = 2e-18
 Identities = 51/51 (100%)
 Strand = Plus / Minus

                                                              
Query: 1   gctgcgttcttcatcgatgcgagaaccaagagatccattgttgaaagttgt 51
           |||||||||||||||||||||||||||||||||||||||||||||||||||
Sbjct: 328 gctgcgttcttcatcgatgcgagaaccaagagatccattgttgaaagttgt 278


>gi|219814026|gb|FJ554240.1| Uncultured Agaricomycetes clone LTSP_EUKA_P6A04 18S ribosomal RNA,
           18S-25/28S ribosomal RNA intergenic spacer, partial
           sequence
          Length = 946

 Score =  135 bits (68), Expect = 1e-28
 Identities = 113/125 (90%), Gaps = 6/125 (4%)
 Strand = Plus / Minus

                                                                       
Query: 128 gtgcacaggtggataaatgggtttttaagagtgcacatacc--aaaggccagcacatctt 185
           |||||||||||||||  ||| || |||||||||||||| |   ||| |||||||||||||
Sbjct: 430 gtgcacaggtggatat-tggtttgttaagagtgcacatgcttaaaaagccagcacatctt 372

                                                                       
Query: 186 taaaaaatcaataatgatccttccgcaggttcacctacggaaaccttgttacgactttta 245
           ||||   |||||||||||||||||||||||||||||||||||||||||||||||||||||
Sbjct: 371 taaa---tcaataatgatccttccgcaggttcacctacggaaaccttgttacgactttta 315

                
Query: 246 cttcc 250
           |||||
Sbjct: 314 cttcc 310


 Score =  113 bits (57), Expect = 5e-22
 Identities = 57/57 (100%)
 Strand = Plus / Minus

                                                                    
Query: 1   gctgcgttcttcatcgatgcgagaaccaagagatccattgttgaaagttgttttaca 57
           |||||||||||||||||||||||||||||||||||||||||||||||||||||||||
Sbjct: 564 gctgcgttcttcatcgatgcgagaaccaagagatccattgttgaaagttgttttaca 508


>gi|219812765|gb|FJ552979.1| Uncultured Agaricomycetes clone LTSP_EUKA_P1O21 18S ribosomal RNA,
           18S-25/28S ribosomal RNA intergenic spacer, partial
           sequence
          Length = 946

 Score =  135 bits (68), Expect = 1e-28
 Identities = 113/125 (90%), Gaps = 6/125 (4%)
 Strand = Plus / Minus

                                                                       
Query: 128 gtgcacaggtggataaatgggtttttaagagtgcacatacc--aaaggccagcacatctt 185
           |||||||||||||||  ||| || |||||||||||||| |   ||| |||||||||||||
Sbjct: 430 gtgcacaggtggatat-tggtttgttaagagtgcacatgcttaaaaagccagcacatctt 372

                                                                       
Query: 186 taaaaaatcaataatgatccttccgcaggttcacctacggaaaccttgttacgactttta 245
           ||||   |||||||||||||||||||||||||||||||||||||||||||||||||||||
Sbjct: 371 taaa---tcaataatgatccttccgcaggttcacctacggaaaccttgttacgactttta 315

                
Query: 246 cttcc 250
           |||||
Sbjct: 314 cttcc 310


 Score =  113 bits (57), Expect = 5e-22
 Identities = 57/57 (100%)
 Strand = Plus / Minus

                                                                    
Query: 1   gctgcgttcttcatcgatgcgagaaccaagagatccattgttgaaagttgttttaca 57
           |||||||||||||||||||||||||||||||||||||||||||||||||||||||||
Sbjct: 564 gctgcgttcttcatcgatgcgagaaccaagagatccattgttgaaagttgttttaca 508


>gi|219813279|gb|FJ553493.1| Uncultured eukaryote clone LTSP_EUKA_P3I23 18S ribosomal RNA,
           18S-25/28S ribosomal RNA intergenic spacer, partial
           sequence
          Length = 989

 Score =  131 bits (66), Expect = 2e-27
 Identities = 72/74 (97%)
 Strand = Plus / Minus

                                                                       
Query: 173 gccagcacatctttaaaaaatcaataatgatccttccgcaggttcacctacggaaacctt 232
           ||||||||||||||  ||||||||||||||||||||||||||||||||||||||||||||
Sbjct: 385 gccagcacatcttttgaaaatcaataatgatccttccgcaggttcacctacggaaacctt 326

                         
Query: 233 gttacgacttttac 246
           ||||||||||||||
Sbjct: 325 gttacgacttttac 312


 Score =  101 bits (51), Expect = 2e-18
 Identities = 51/51 (100%)
 Strand = Plus / Minus

                                                              
Query: 1   gctgcgttcttcatcgatgcgagaaccaagagatccattgttgaaagttgt 51
           |||||||||||||||||||||||||||||||||||||||||||||||||||
Sbjct: 621 gctgcgttcttcatcgatgcgagaaccaagagatccattgttgaaagttgt 571


>gi|90102853|gb|DQ421169.1| Uncultured soil fungus clone 133-13 18S ribosomal RNA gene, partial
           sequence; internal transcribed spacer 1, 5.8S ribosomal
           RNA gene, and internal transcribed spacer 2, complete
           sequence; and large subunit ribosomal RNA gene, partial
           sequence
          Length = 667

 Score =  131 bits (66), Expect = 2e-27
 Identities = 112/124 (90%), Gaps = 5/124 (4%)
 Strand = Plus / Minus

                                                                       
Query: 128 gtgcacaggtggataaatgggtttttaagagtgcacatacc-aaaggccagcacatcttt 186
           |||||||||||||||  ||| || |||||||||||||| |  ||| ||||||||||||||
Sbjct: 134 gtgcacaggtggatat-tggtttgttaagagtgcacatgcttaaaagccagcacatcttt 76

                                                                       
Query: 187 aaaaaatcaataatgatccttccgcaggttcacctacggaaaccttgttacgacttttac 246
           |||   ||||||||||||||||||||||| ||||||||||||||||||||||||||||||
Sbjct: 75  aaa---tcaataatgatccttccgcaggtccacctacggaaaccttgttacgacttttac 19

               
Query: 247 ttcc 250
           ||||
Sbjct: 18  ttcc 15


 Score =  113 bits (57), Expect = 5e-22
 Identities = 57/57 (100%)
 Strand = Plus / Minus

                                                                    
Query: 1   gctgcgttcttcatcgatgcgagaaccaagagatccattgttgaaagttgttttaca 57
           |||||||||||||||||||||||||||||||||||||||||||||||||||||||||
Sbjct: 268 gctgcgttcttcatcgatgcgagaaccaagagatccattgttgaaagttgttttaca 212


>gi|90102852|gb|DQ421168.1| Uncultured soil fungus clone 133-11 18S ribosomal RNA gene, partial
           sequence; internal transcribed spacer 1, 5.8S ribosomal
           RNA gene, and internal transcribed spacer 2, complete
           sequence; and large subunit ribosomal RNA gene, partial
           sequence
          Length = 667

 Score =  131 bits (66), Expect = 2e-27
 Identities = 112/124 (90%), Gaps = 5/124 (4%)
 Strand = Plus / Minus

                                                                       
Query: 128 gtgcacaggtggataaatgggtttttaagagtgcacatacc-aaaggccagcacatcttt 186
           |||||||||||||||  ||| || |||||||||||||| |  ||| ||||||||||||||
Sbjct: 134 gtgcacaggtggatat-tggtttgttaagagtgcacatgcttaaaagccagcacatcttt 76

                                                                       
Query: 187 aaaaaatcaataatgatccttccgcaggttcacctacggaaaccttgttacgacttttac 246
           |||   ||||||||||||||||||||||| ||||||||||||||||||||||||||||||
Sbjct: 75  aaa---tcaataatgatccttccgcaggtccacctacggaaaccttgttacgacttttac 19

               
Query: 247 ttcc 250
           ||||
Sbjct: 18  ttcc 15


 Score =  113 bits (57), Expect = 5e-22
 Identities = 57/57 (100%)
 Strand = Plus / Minus

                                                                    
Query: 1   gctgcgttcttcatcgatgcgagaaccaagagatccattgttgaaagttgttttaca 57
           |||||||||||||||||||||||||||||||||||||||||||||||||||||||||
Sbjct: 268 gctgcgttcttcatcgatgcgagaaccaagagatccattgttgaaagttgttttaca 212


>gi|90102850|gb|DQ421166.1| Uncultured soil fungus clone 53-8 18S ribosomal RNA gene, partial
           sequence; internal transcribed spacer 1, 5.8S ribosomal
           RNA gene, and internal transcribed spacer 2, complete
           sequence; and large subunit ribosomal RNA gene, partial
           sequence
          Length = 667

 Score =  131 bits (66), Expect = 2e-27
 Identities = 93/100 (93%), Gaps = 4/100 (4%)
 Strand = Plus / Minus

                                                                       
Query: 152 ttaagagtgcacatacc-aaaggccagcacatctttaaaaaatcaataatgatccttccg 210
           |||||||||||||| |  ||| |||||||||||||||||   ||||||||||||||||||
Sbjct: 111 ttaagagtgcacatgcttaaaagccagcacatctttaaa---tcaataatgatccttccg 55

                                                   
Query: 211 caggttcacctacggaaaccttgttacgacttttacttcc 250
           ||||||||||||||||||||||||||||||||||||||||
Sbjct: 54  caggttcacctacggaaaccttgttacgacttttacttcc 15


 Score =  113 bits (57), Expect = 5e-22
 Identities = 57/57 (100%)
 Strand = Plus / Minus

                                                                    
Query: 1   gctgcgttcttcatcgatgcgagaaccaagagatccattgttgaaagttgttttaca 57
           |||||||||||||||||||||||||||||||||||||||||||||||||||||||||
Sbjct: 268 gctgcgttcttcatcgatgcgagaaccaagagatccattgttgaaagttgttttaca 212


>gi|226930721|gb|FJ781128.1| Uncultured fungus clone Singleton_(223-1679_2025) 18S ribosomal RNA
           gene, partial sequence; internal transcribed spacer 1,
           complete sequence; and 5.8S ribosomal RNA gene, partial
           sequence
          Length = 217

 Score =  129 bits (65), Expect = 8e-27
 Identities = 65/65 (100%)
 Strand = Plus / Minus

                                                                       
Query: 186 taaaaaatcaataatgatccttccgcaggttcacctacggaaaccttgttacgactttta 245
           ||||||||||||||||||||||||||||||||||||||||||||||||||||||||||||
Sbjct: 79  taaaaaatcaataatgatccttccgcaggttcacctacggaaaccttgttacgactttta 20

                
Query: 246 cttcc 250
           |||||
Sbjct: 19  cttcc 15


 Score = 87.7 bits (44), Expect = 3e-14
 Identities = 47/48 (97%)
 Strand = Plus / Minus

                                                           
Query: 1   gctgcgttcttcatcgatgcgagaaccaagagatccattgttgaaagt 48
           |||||||||||||||||||||||||||||||||||| |||||||||||
Sbjct: 217 gctgcgttcttcatcgatgcgagaaccaagagatccgttgttgaaagt 170


>gi|226927617|gb|FJ778024.1| Uncultured fungus clone Singleton_(149-1081_3517) 18S ribosomal RNA
           gene, partial sequence; internal transcribed spacer 1,
           complete sequence; and 5.8S ribosomal RNA gene, partial
           sequence
          Length = 217

 Score =  129 bits (65), Expect = 8e-27
 Identities = 65/65 (100%)
 Strand = Plus / Minus

                                                                       
Query: 186 taaaaaatcaataatgatccttccgcaggttcacctacggaaaccttgttacgactttta 245
           ||||||||||||||||||||||||||||||||||||||||||||||||||||||||||||
Sbjct: 79  taaaaaatcaataatgatccttccgcaggttcacctacggaaaccttgttacgactttta 20

                
Query: 246 cttcc 250
           |||||
Sbjct: 19  cttcc 15


 Score = 87.7 bits (44), Expect = 3e-14
 Identities = 47/48 (97%)
 Strand = Plus / Minus

                                                           
Query: 1   gctgcgttcttcatcgatgcgagaaccaagagatccattgttgaaagt 48
           |||||||||||||||||||||||||||||||||||| |||||||||||
Sbjct: 217 gctgcgttcttcatcgatgcgagaaccaagagatccgttgttgaaagt 170


>gi|219814181|gb|FJ554395.1| Uncultured Agaricomycetes clone LTSP_EUKA_P6L10 18S ribosomal RNA,
           18S-25/28S ribosomal RNA intergenic spacer, partial
           sequence
          Length = 942

 Score =  129 bits (65), Expect = 8e-27
 Identities = 94/101 (93%), Gaps = 2/101 (1%)
 Strand = Plus / Minus

                                                                       
Query: 151 tttaagagtgcacatacc-aaaggccagcacatctttaaaaaatcaataatgatccttcc 209
           ||||||||||||||| |  ||| ||||||||||| || |||| |||||||||||||||||
Sbjct: 409 tttaagagtgcacatgcataaatgccagcacatcctttaaaa-tcaataatgatccttcc 351

                                                    
Query: 210 gcaggttcacctacggaaaccttgttacgacttttacttcc 250
           |||||||||||||||||||||||||||||||||||||||||
Sbjct: 350 gcaggttcacctacggaaaccttgttacgacttttacttcc 310


 Score =  111 bits (56), Expect = 2e-21
 Identities = 59/60 (98%)
 Strand = Plus / Minus

                                                                       
Query: 1   gctgcgttcttcatcgatgcgagaaccaagagatccattgttgaaagttgttttacaatt 60
           ||||||||||||||||||||||||||||||||||||||||||||||||||| ||||||||
Sbjct: 559 gctgcgttcttcatcgatgcgagaaccaagagatccattgttgaaagttgtattacaatt 500


>gi|219813875|gb|FJ554089.1| Uncultured Agaricomycetes clone LTSP_EUKA_P5H21 18S ribosomal RNA,
           18S-25/28S ribosomal RNA intergenic spacer, partial
           sequence
          Length = 941

 Score =  129 bits (65), Expect = 8e-27
 Identities = 94/101 (93%), Gaps = 2/101 (1%)
 Strand = Plus / Minus

                                                                       
Query: 151 tttaagagtgcacatacc-aaaggccagcacatctttaaaaaatcaataatgatccttcc 209
           ||||||||||||||| |  ||| ||||||||||| || |||| |||||||||||||||||
Sbjct: 409 tttaagagtgcacatgcataaatgccagcacatcctttaaaa-tcaataatgatccttcc 351

                                                    
Query: 210 gcaggttcacctacggaaaccttgttacgacttttacttcc 250
           |||||||||||||||||||||||||||||||||||||||||
Sbjct: 350 gcaggttcacctacggaaaccttgttacgacttttacttcc 310


 Score =  111 bits (56), Expect = 2e-21
 Identities = 59/60 (98%)
 Strand = Plus / Minus

                                                                       
Query: 1   gctgcgttcttcatcgatgcgagaaccaagagatccattgttgaaagttgttttacaatt 60
           ||||||||||||||||||||||||||||||||||||||||||||||||||| ||||||||
Sbjct: 558 gctgcgttcttcatcgatgcgagaaccaagagatccattgttgaaagttgtattacaatt 499


>gi|219813717|gb|FJ553931.1| Uncultured Agaricomycetes clone LTSP_EUKA_P4P09 18S ribosomal RNA,
           18S-25/28S ribosomal RNA intergenic spacer, partial
           sequence
          Length = 941

 Score =  129 bits (65), Expect = 8e-27
 Identities = 94/101 (93%), Gaps = 2/101 (1%)
 Strand = Plus / Minus

                                                                       
Query: 151 tttaagagtgcacatacc-aaaggccagcacatctttaaaaaatcaataatgatccttcc 209
           ||||||||||||||| |  ||| ||||||||||| || |||| |||||||||||||||||
Sbjct: 409 tttaagagtgcacatgcataaatgccagcacatcctttaaaa-tcaataatgatccttcc 351

                                                    
Query: 210 gcaggttcacctacggaaaccttgttacgacttttacttcc 250
           |||||||||||||||||||||||||||||||||||||||||
Sbjct: 350 gcaggttcacctacggaaaccttgttacgacttttacttcc 310


 Score =  111 bits (56), Expect = 2e-21
 Identities = 59/60 (98%)
 Strand = Plus / Minus

                                                                       
Query: 1   gctgcgttcttcatcgatgcgagaaccaagagatccattgttgaaagttgttttacaatt 60
           ||||||||||||||||||||||||||||||||||||||||||||||||||| ||||||||
Sbjct: 558 gctgcgttcttcatcgatgcgagaaccaagagatccattgttgaaagttgtattacaatt 499


>gi|219813074|gb|FJ553288.1| Uncultured Agaricomycetes clone LTSP_EUKA_P2O09 18S ribosomal RNA,
           18S-25/28S ribosomal RNA intergenic spacer, partial
           sequence
          Length = 942

 Score =  129 bits (65), Expect = 8e-27
 Identities = 94/101 (93%), Gaps = 2/101 (1%)
 Strand = Plus / Minus

                                                                       
Query: 151 tttaagagtgcacatacc-aaaggccagcacatctttaaaaaatcaataatgatccttcc 209
           ||||||||||||||| |  ||| ||||||||||| || |||| |||||||||||||||||
Sbjct: 409 tttaagagtgcacatgcataaatgccagcacatcctttaaaa-tcaataatgatccttcc 351

                                                    
Query: 210 gcaggttcacctacggaaaccttgttacgacttttacttcc 250
           |||||||||||||||||||||||||||||||||||||||||
Sbjct: 350 gcaggttcacctacggaaaccttgttacgacttttacttcc 310


 Score =  111 bits (56), Expect = 2e-21
 Identities = 59/60 (98%)
 Strand = Plus / Minus

                                                                       
Query: 1   gctgcgttcttcatcgatgcgagaaccaagagatccattgttgaaagttgttttacaatt 60
           ||||||||||||||||||||||||||||||||||||||||||||||||||| ||||||||
Sbjct: 559 gctgcgttcttcatcgatgcgagaaccaagagatccattgttgaaagttgtattacaatt 500


>gi|219812542|gb|FJ552756.1| Uncultured Agaricomycetes clone LTSP_EUKA_P1C23 18S ribosomal RNA,
           18S-25/28S ribosomal RNA intergenic spacer, partial
           sequence
          Length = 941

 Score =  129 bits (65), Expect = 8e-27
 Identities = 94/101 (93%), Gaps = 2/101 (1%)
 Strand = Plus / Minus

                                                                       
Query: 151 tttaagagtgcacatacc-aaaggccagcacatctttaaaaaatcaataatgatccttcc 209
           ||||||||||||||| |  ||| ||||||||||| || |||| |||||||||||||||||
Sbjct: 409 tttaagagtgcacatgcataaatgccagcacatcctttaaaa-tcaataatgatccttcc 351

                                                    
Query: 210 gcaggttcacctacggaaaccttgttacgacttttacttcc 250
           |||||||||||||||||||||||||||||||||||||||||
Sbjct: 350 gcaggttcacctacggaaaccttgttacgacttttacttcc 310


 Score =  111 bits (56), Expect = 2e-21
 Identities = 59/60 (98%)
 Strand = Plus / Minus

                                                                       
Query: 1   gctgcgttcttcatcgatgcgagaaccaagagatccattgttgaaagttgttttacaatt 60
           ||||||||||||||||||||||||||||||||||||||||||||||||||| ||||||||
Sbjct: 558 gctgcgttcttcatcgatgcgagaaccaagagatccattgttgaaagttgtattacaatt 499


>gi|229359244|emb|FM876798.1| Glomus coronatum 18S rRNA gene (partial), ITS1, 5.8S rRNA gene,
           ITS2 and 28S rRNA gene (partial), specimen voucher Chris
           Walker:W3582, clone pMK028-12
          Length = 1828

 Score =  127 bits (64), Expect = 3e-26
 Identities = 67/68 (98%)
 Strand = Plus / Minus

                                                                       
Query: 183 ctttaaaaaatcaataatgatccttccgcaggttcacctacggaaaccttgttacgactt 242
           ||||||||||||| ||||||||||||||||||||||||||||||||||||||||||||||
Sbjct: 305 ctttaaaaaatcattaatgatccttccgcaggttcacctacggaaaccttgttacgactt 246

                   
Query: 243 ttacttcc 250
           ||||||||
Sbjct: 245 ttacttcc 238


 Score = 79.8 bits (40), Expect = 7e-12
 Identities = 46/48 (95%)
 Strand = Plus / Minus

                                                           
Query: 1   gctgcgttcttcatcgatgcgagaaccaagagatccattgttgaaagt 48
           |||||||||||||||||||||||| ||||||||||| |||||||||||
Sbjct: 461 gctgcgttcttcatcgatgcgagagccaagagatccgttgttgaaagt 414


>gi|229359243|emb|FM876797.1| Glomus coronatum 18S rRNA gene (partial), ITS1, 5.8S rRNA gene,
           ITS2 and 28S rRNA gene (partial), specimen voucher Chris
           Walker:W3582, clone pMK028-11
          Length = 1829

 Score =  127 bits (64), Expect = 3e-26
 Identities = 67/68 (98%)
 Strand = Plus / Minus

                                                                       
Query: 183 ctttaaaaaatcaataatgatccttccgcaggttcacctacggaaaccttgttacgactt 242
           ||||||||||||| ||||||||||||||||||||||||||||||||||||||||||||||
Sbjct: 305 ctttaaaaaatcattaatgatccttccgcaggttcacctacggaaaccttgttacgactt 246

                   
Query: 243 ttacttcc 250
           ||||||||
Sbjct: 245 ttacttcc 238


 Score = 79.8 bits (40), Expect = 7e-12
 Identities = 46/48 (95%)
 Strand = Plus / Minus

                                                           
Query: 1   gctgcgttcttcatcgatgcgagaaccaagagatccattgttgaaagt 48
           |||||||||||||||||||||||| ||||||||||| |||||||||||
Sbjct: 460 gctgcgttcttcatcgatgcgagagccaagagatccgttgttgaaagt 413


>gi|229359241|emb|FM876795.1| Glomus coronatum 18S rRNA gene (partial), ITS1, 5.8S rRNA gene,
           ITS2 and 28S rRNA gene (partial), specimen voucher Chris
           Walker:W3582, clone pMK028-9
          Length = 1829

 Score =  127 bits (64), Expect = 3e-26
 Identities = 67/68 (98%)
 Strand = Plus / Minus

                                                                       
Query: 183 ctttaaaaaatcaataatgatccttccgcaggttcacctacggaaaccttgttacgactt 242
           ||||||||||||| ||||||||||||||||||||||||||||||||||||||||||||||
Sbjct: 305 ctttaaaaaatcattaatgatccttccgcaggttcacctacggaaaccttgttacgactt 246

                   
Query: 243 ttacttcc 250
           ||||||||
Sbjct: 245 ttacttcc 238


 Score = 79.8 bits (40), Expect = 7e-12
 Identities = 46/48 (95%)
 Strand = Plus / Minus

                                                           
Query: 1   gctgcgttcttcatcgatgcgagaaccaagagatccattgttgaaagt 48
           |||||||||||||||||||||||| ||||||||||| |||||||||||
Sbjct: 460 gctgcgttcttcatcgatgcgagagccaagagatccgttgttgaaagt 413


>gi|229359240|emb|FM876794.1| Glomus coronatum 18S rRNA gene (partial), ITS1, 5.8S rRNA gene,
           ITS2 and 28S rRNA gene (partial), specimen voucher Chris
           Walker:W3582, clone pMK028-8
          Length = 1825

 Score =  127 bits (64), Expect = 3e-26
 Identities = 67/68 (98%)
 Strand = Plus / Minus

                                                                       
Query: 183 ctttaaaaaatcaataatgatccttccgcaggttcacctacggaaaccttgttacgactt 242
           ||||||||||||| ||||||||||||||||||||||||||||||||||||||||||||||
Sbjct: 305 ctttaaaaaatcattaatgatccttccgcaggttcacctacggaaaccttgttacgactt 246

                   
Query: 243 ttacttcc 250
           ||||||||
Sbjct: 245 ttacttcc 238


 Score = 79.8 bits (40), Expect = 7e-12
 Identities = 46/48 (95%)
 Strand = Plus / Minus

                                                           
Query: 1   gctgcgttcttcatcgatgcgagaaccaagagatccattgttgaaagt 48
           |||||||||||||||||||||||| ||||||||||| |||||||||||
Sbjct: 460 gctgcgttcttcatcgatgcgagagccaagagatccgttgttgaaagt 413


>gi|226928027|gb|FJ778434.1| Uncultured fungus clone Singleton_(149-1119_3014) 18S ribosomal RNA
           gene, partial sequence; internal transcribed spacer 1,
           complete sequence; and 5.8S ribosomal RNA gene, partial
           sequence
          Length = 220

 Score =  127 bits (64), Expect = 3e-26
 Identities = 64/64 (100%)
 Strand = Plus / Minus

                                                                       
Query: 187 aaaaaatcaataatgatccttccgcaggttcacctacggaaaccttgttacgacttttac 246
           ||||||||||||||||||||||||||||||||||||||||||||||||||||||||||||
Sbjct: 78  aaaaaatcaataatgatccttccgcaggttcacctacggaaaccttgttacgacttttac 19

               
Query: 247 ttcc 250
           ||||
Sbjct: 18  ttcc 15


 Score = 87.7 bits (44), Expect = 3e-14
 Identities = 47/48 (97%)
 Strand = Plus / Minus

                                                           
Query: 1   gctgcgttcttcatcgatgcgagaaccaagagatccattgttgaaagt 48
           |||||||||||||||||||||||||||||||||||| |||||||||||
Sbjct: 220 gctgcgttcttcatcgatgcgagaaccaagagatccgttgttgaaagt 173


>gi|219814179|gb|FJ554393.1| Uncultured Agaricomycetes clone LTSP_EUKA_P6L08 18S ribosomal RNA,
           18S-25/28S ribosomal RNA intergenic spacer, partial
           sequence
          Length = 980

 Score =  127 bits (64), Expect = 3e-26
 Identities = 75/78 (96%), Gaps = 3/78 (3%)
 Strand = Plus / Minus

                                                                       
Query: 173 gccagcacatctttaaaaaatcaataatgatccttccgcaggttcacctacggaaacctt 232
           |||||||||||||||||   ||||||||||||||||||||||||||||||||||||||||
Sbjct: 384 gccagcacatctttaaa---tcaataatgatccttccgcaggttcacctacggaaacctt 328

                             
Query: 233 gttacgacttttacttcc 250
           ||||||||||||||||||
Sbjct: 327 gttacgacttttacttcc 310


 Score =  101 bits (51), Expect = 2e-18
 Identities = 51/51 (100%)
 Strand = Plus / Minus

                                                              
Query: 1   gctgcgttcttcatcgatgcgagaaccaagagatccattgttgaaagttgt 51
           |||||||||||||||||||||||||||||||||||||||||||||||||||
Sbjct: 620 gctgcgttcttcatcgatgcgagaaccaagagatccattgttgaaagttgt 570


>gi|219814035|gb|FJ554249.1| Uncultured Agaricomycetes clone LTSP_EUKA_P6B01 18S ribosomal RNA,
           18S-25/28S ribosomal RNA intergenic spacer, partial
           sequence
          Length = 978

 Score =  127 bits (64), Expect = 3e-26
 Identities = 75/78 (96%), Gaps = 3/78 (3%)
 Strand = Plus / Minus

                                                                       
Query: 173 gccagcacatctttaaaaaatcaataatgatccttccgcaggttcacctacggaaacctt 232
           |||||||||||||||||   ||||||||||||||||||||||||||||||||||||||||
Sbjct: 384 gccagcacatctttaaa---tcaataatgatccttccgcaggttcacctacggaaacctt 328

                             
Query: 233 gttacgacttttacttcc 250
           ||||||||||||||||||
Sbjct: 327 gttacgacttttacttcc 310


 Score =  101 bits (51), Expect = 2e-18
 Identities = 51/51 (100%)
 Strand = Plus / Minus

                                                              
Query: 1   gctgcgttcttcatcgatgcgagaaccaagagatccattgttgaaagttgt 51
           |||||||||||||||||||||||||||||||||||||||||||||||||||
Sbjct: 617 gctgcgttcttcatcgatgcgagaaccaagagatccattgttgaaagttgt 567


>gi|219812667|gb|FJ552881.1| Uncultured Agaricomycetes clone LTSP_EUKA_P1J16 18S ribosomal RNA,
           18S-25/28S ribosomal RNA intergenic spacer, partial
           sequence
          Length = 978

 Score =  127 bits (64), Expect = 3e-26
 Identities = 75/78 (96%), Gaps = 3/78 (3%)
 Strand = Plus / Minus

                                                                       
Query: 173 gccagcacatctttaaaaaatcaataatgatccttccgcaggttcacctacggaaacctt 232
           |||||||||||||||||   ||||||||||||||||||||||||||||||||||||||||
Sbjct: 384 gccagcacatctttaaa---tcaataatgatccttccgcaggttcacctacggaaacctt 328

                             
Query: 233 gttacgacttttacttcc 250
           ||||||||||||||||||
Sbjct: 327 gttacgacttttacttcc 310


 Score =  101 bits (51), Expect = 2e-18
 Identities = 51/51 (100%)
 Strand = Plus / Minus

                                                              
Query: 1   gctgcgttcttcatcgatgcgagaaccaagagatccattgttgaaagttgt 51
           |||||||||||||||||||||||||||||||||||||||||||||||||||
Sbjct: 617 gctgcgttcttcatcgatgcgagaaccaagagatccattgttgaaagttgt 567


>gi|90102826|gb|DQ421142.1| Uncultured soil fungus clone 32-31 18S ribosomal RNA gene, partial
           sequence; internal transcribed spacer 1, 5.8S ribosomal
           RNA gene, and internal transcribed spacer 2, complete
           sequence; and large subunit ribosomal RNA gene, partial
           sequence
          Length = 702

 Score =  127 bits (64), Expect = 3e-26
 Identities = 75/78 (96%), Gaps = 3/78 (3%)
 Strand = Plus / Minus

                                                                       
Query: 173 gccagcacatctttaaaaaatcaataatgatccttccgcaggttcacctacggaaacctt 232
           |||||||||||||||||   ||||||||||||||||||||||||||||||||||||||||
Sbjct: 89  gccagcacatctttaaa---tcaataatgatccttccgcaggttcacctacggaaacctt 33

                             
Query: 233 gttacgacttttacttcc 250
           ||||||||||||||||||
Sbjct: 32  gttacgacttttacttcc 15


 Score =  101 bits (51), Expect = 2e-18
 Identities = 51/51 (100%)
 Strand = Plus / Minus

                                                              
Query: 1   gctgcgttcttcatcgatgcgagaaccaagagatccattgttgaaagttgt 51
           |||||||||||||||||||||||||||||||||||||||||||||||||||
Sbjct: 324 gctgcgttcttcatcgatgcgagaaccaagagatccattgttgaaagttgt 274


>gi|41529569|emb|AJ605535.1| Glomus sp. ZTL 18S rRNA gene (partial), ITS1, 5.8S rRNA gene and
           ITS2, clone 557-3
          Length = 842

 Score =  127 bits (64), Expect = 3e-26
 Identities = 67/68 (98%)
 Strand = Plus / Minus

                                                                       
Query: 183 ctttaaaaaatcaataatgatccttccgcaggttcacctacggaaaccttgttacgactt 242
           ||||||||||||| ||||||||||||||||||||||||||||||||||||||||||||||
Sbjct: 451 ctttaaaaaatcattaatgatccttccgcaggttcacctacggaaaccttgttacgactt 392

                   
Query: 243 ttacttcc 250
           ||||||||
Sbjct: 391 ttacttcc 384


 Score = 79.8 bits (40), Expect = 7e-12
 Identities = 46/48 (95%)
 Strand = Plus / Minus

                                                           
Query: 1   gctgcgttcttcatcgatgcgagaaccaagagatccattgttgaaagt 48
           |||||||||||||||||||||||| ||||||||||| |||||||||||
Sbjct: 587 gctgcgttcttcatcgatgcgagagccaagagatccgttgttgaaagt 540


>gi|300394355|gb|GU187551.1| Tapinella panuoides JLM 1752 18S small subunit ribosomal RNA gene,
           partial sequence; internal transcribed spacer 1, 5.8S
           ribosomal RNA gene, and internal transcribed spacer 2,
           complete sequence; and 28S large subunit ribosomal RNA
           gene, partial sequence
          Length = 694

 Score =  125 bits (63), Expect = 1e-25
 Identities = 63/63 (100%)
 Strand = Plus / Minus

                                                                       
Query: 188 aaaaatcaataatgatccttccgcaggttcacctacggaaaccttgttacgacttttact 247
           ||||||||||||||||||||||||||||||||||||||||||||||||||||||||||||
Sbjct: 67  aaaaatcaataatgatccttccgcaggttcacctacggaaaccttgttacgacttttact 8

              
Query: 248 tcc 250
           |||
Sbjct: 7   tcc 5


 Score = 85.7 bits (43), Expect = 1e-13
 Identities = 49/51 (96%)
 Strand = Plus / Minus

                                                              
Query: 1   gctgcgttcttcatcgatgcgagaaccaagagatccattgttgaaagttgt 51
           |||||||||||||||||||||||| ||||||||||||||| ||||||||||
Sbjct: 336 gctgcgttcttcatcgatgcgagagccaagagatccattgctgaaagttgt 286


>gi|300394354|gb|GU187550.1| Tapinella atrotomentosa 122/98 18S small subunit ribosomal RNA
           gene, partial sequence; internal transcribed spacer 1,
           5.8S ribosomal RNA gene, and internal transcribed spacer
           2, complete sequence; and 28S large subunit ribosomal
           RNA gene, partial sequence
          Length = 719

 Score =  125 bits (63), Expect = 1e-25
 Identities = 63/63 (100%)
 Strand = Plus / Minus

                                                                       
Query: 188 aaaaatcaataatgatccttccgcaggttcacctacggaaaccttgttacgacttttact 247
           ||||||||||||||||||||||||||||||||||||||||||||||||||||||||||||
Sbjct: 78  aaaaatcaataatgatccttccgcaggttcacctacggaaaccttgttacgacttttact 19

              
Query: 248 tcc 250
           |||
Sbjct: 18  tcc 16


 Score = 91.7 bits (46), Expect = 2e-15
 Identities = 52/54 (96%)
 Strand = Plus / Minus

                                                                 
Query: 1   gctgcgttcttcatcgatgcgagaaccaagagatccattgttgaaagttgtttt 54
           |||||||||||||||||||||||| ||||||||||||||| |||||||||||||
Sbjct: 352 gctgcgttcttcatcgatgcgagagccaagagatccattgctgaaagttgtttt 299


>gi|300394353|gb|GU187549.1| Tapinella atrotomentosa 78/97 18S small subunit ribosomal RNA gene,
           partial sequence; internal transcribed spacer 1, 5.8S
           ribosomal RNA gene, and internal transcribed spacer 2,
           complete sequence; and 28S large subunit ribosomal RNA
           gene, partial sequence
          Length = 709

 Score =  125 bits (63), Expect = 1e-25
 Identities = 63/63 (100%)
 Strand = Plus / Minus

                                                                       
Query: 188 aaaaatcaataatgatccttccgcaggttcacctacggaaaccttgttacgacttttact 247
           ||||||||||||||||||||||||||||||||||||||||||||||||||||||||||||
Sbjct: 67  aaaaatcaataatgatccttccgcaggttcacctacggaaaccttgttacgacttttact 8

              
Query: 248 tcc 250
           |||
Sbjct: 7   tcc 5


 Score = 91.7 bits (46), Expect = 2e-15
 Identities = 52/54 (96%)
 Strand = Plus / Minus

                                                                 
Query: 1   gctgcgttcttcatcgatgcgagaaccaagagatccattgttgaaagttgtttt 54
           |||||||||||||||||||||||| ||||||||||||||| |||||||||||||
Sbjct: 341 gctgcgttcttcatcgatgcgagagccaagagatccattgctgaaagttgtttt 288


>gi|300394352|gb|GU187548.1| Tapinella panuoides MB05-019 18S small subunit ribosomal RNA gene,
           partial sequence; internal transcribed spacer 1, 5.8S
           ribosomal RNA gene, and internal transcribed spacer 2,
           complete sequence; and 28S large subunit ribosomal RNA
           gene, partial sequence
          Length = 706

 Score =  125 bits (63), Expect = 1e-25
 Identities = 63/63 (100%)
 Strand = Plus / Minus

                                                                       
Query: 188 aaaaatcaataatgatccttccgcaggttcacctacggaaaccttgttacgacttttact 247
           ||||||||||||||||||||||||||||||||||||||||||||||||||||||||||||
Sbjct: 78  aaaaatcaataatgatccttccgcaggttcacctacggaaaccttgttacgacttttact 19

              
Query: 248 tcc 250
           |||
Sbjct: 18  tcc 16


 Score = 85.7 bits (43), Expect = 1e-13
 Identities = 49/51 (96%)
 Strand = Plus / Minus

                                                              
Query: 1   gctgcgttcttcatcgatgcgagaaccaagagatccattgttgaaagttgt 51
           |||||||||||||||||||||||| ||||||||||||||| ||||||||||
Sbjct: 347 gctgcgttcttcatcgatgcgagagccaagagatccattgctgaaagttgt 297


>gi|259045826|gb|GQ503036.1| Tapinella panuoides strain Dresden 18S ribosomal RNA gene, partial
           sequence; internal transcribed spacer 1, 5.8S ribosomal
           RNA gene, and internal transcribed spacer 2, complete
           sequence; and 28S ribosomal RNA gene, partial sequence
          Length = 841

 Score =  125 bits (63), Expect = 1e-25
 Identities = 63/63 (100%)
 Strand = Plus / Minus

                                                                       
Query: 188 aaaaatcaataatgatccttccgcaggttcacctacggaaaccttgttacgacttttact 247
           ||||||||||||||||||||||||||||||||||||||||||||||||||||||||||||
Sbjct: 77  aaaaatcaataatgatccttccgcaggttcacctacggaaaccttgttacgacttttact 18

              
Query: 248 tcc 250
           |||
Sbjct: 17  tcc 15


 Score = 85.7 bits (43), Expect = 1e-13
 Identities = 49/51 (96%)
 Strand = Plus / Minus

                                                              
Query: 1   gctgcgttcttcatcgatgcgagaaccaagagatccattgttgaaagttgt 51
           |||||||||||||||||||||||| ||||||||||||||| ||||||||||
Sbjct: 346 gctgcgttcttcatcgatgcgagagccaagagatccattgctgaaagttgt 296


>gi|225030954|gb|FJ746954.1| Rhizoctonia solani isolate RT 19-3 18S ribosomal RNA gene, partial
           sequence; internal transcribed spacer 1, 5.8S ribosomal
           RNA gene, and internal transcribed spacer 2, complete
           sequence; and 28S ribosomal RNA gene, partial sequence
          Length = 717

 Score =  125 bits (63), Expect = 1e-25
 Identities = 63/63 (100%)
 Strand = Plus / Minus

                                                                       
Query: 188 aaaaatcaataatgatccttccgcaggttcacctacggaaaccttgttacgacttttact 247
           ||||||||||||||||||||||||||||||||||||||||||||||||||||||||||||
Sbjct: 63  aaaaatcaataatgatccttccgcaggttcacctacggaaaccttgttacgacttttact 4

              
Query: 248 tcc 250
           |||
Sbjct: 3   tcc 1


 Score = 75.8 bits (38), Expect = 1e-10
 Identities = 44/46 (95%)
 Strand = Plus / Minus

                                                         
Query: 1   gctgcgttcttcatcgatgcgagaaccaagagatccattgttgaaa 46
           |||||||||||||||||||||||| ||||||||||| |||||||||
Sbjct: 312 gctgcgttcttcatcgatgcgagagccaagagatccgttgttgaaa 267


>gi|225030953|gb|FJ746953.1| Rhizoctonia solani isolate RT 19-2 18S ribosomal RNA gene, partial
           sequence; internal transcribed spacer 1, 5.8S ribosomal
           RNA gene, and internal transcribed spacer 2, complete
           sequence; and 28S ribosomal RNA gene, partial sequence
          Length = 717

 Score =  125 bits (63), Expect = 1e-25
 Identities = 63/63 (100%)
 Strand = Plus / Minus

                                                                       
Query: 188 aaaaatcaataatgatccttccgcaggttcacctacggaaaccttgttacgacttttact 247
           ||||||||||||||||||||||||||||||||||||||||||||||||||||||||||||
Sbjct: 63  aaaaatcaataatgatccttccgcaggttcacctacggaaaccttgttacgacttttact 4

              
Query: 248 tcc 250
           |||
Sbjct: 3   tcc 1


 Score = 69.9 bits (35), Expect = 7e-09
 Identities = 41/43 (95%)
 Strand = Plus / Minus

                                                      
Query: 1   gctgcgttcttcatcgatgcgagaaccaagagatccattgttg 43
           |||||||||||||||||||||||| ||||||||||| ||||||
Sbjct: 312 gctgcgttcttcatcgatgcgagagccaagagatccgttgttg 270


>gi|225030952|gb|FJ746952.1| Rhizoctonia solani isolate RT 19-1 18S ribosomal RNA gene, partial
           sequence; internal transcribed spacer 1, 5.8S ribosomal
           RNA gene, and internal transcribed spacer 2, complete
           sequence; and 28S ribosomal RNA gene, partial sequence
          Length = 715

 Score =  125 bits (63), Expect = 1e-25
 Identities = 63/63 (100%)
 Strand = Plus / Minus

                                                                       
Query: 188 aaaaatcaataatgatccttccgcaggttcacctacggaaaccttgttacgacttttact 247
           ||||||||||||||||||||||||||||||||||||||||||||||||||||||||||||
Sbjct: 63  aaaaatcaataatgatccttccgcaggttcacctacggaaaccttgttacgacttttact 4

              
Query: 248 tcc 250
           |||
Sbjct: 3   tcc 1


 Score = 75.8 bits (38), Expect = 1e-10
 Identities = 44/46 (95%)
 Strand = Plus / Minus

                                                         
Query: 1   gctgcgttcttcatcgatgcgagaaccaagagatccattgttgaaa 46
           |||||||||||||||||||||||| ||||||||||| |||||||||
Sbjct: 312 gctgcgttcttcatcgatgcgagagccaagagatccgttgttgaaa 267


>gi|225030943|gb|FJ746943.1| Rhizoctonia solani isolate RT 15-3 18S ribosomal RNA gene, partial
           sequence; internal transcribed spacer 1, 5.8S ribosomal
           RNA gene, and internal transcribed spacer 2, complete
           sequence; and 28S ribosomal RNA gene, partial sequence
          Length = 715

 Score =  125 bits (63), Expect = 1e-25
 Identities = 63/63 (100%)
 Strand = Plus / Minus

                                                                       
Query: 188 aaaaatcaataatgatccttccgcaggttcacctacggaaaccttgttacgacttttact 247
           ||||||||||||||||||||||||||||||||||||||||||||||||||||||||||||
Sbjct: 63  aaaaatcaataatgatccttccgcaggttcacctacggaaaccttgttacgacttttact 4

              
Query: 248 tcc 250
           |||
Sbjct: 3   tcc 1


 Score = 75.8 bits (38), Expect = 1e-10
 Identities = 44/46 (95%)
 Strand = Plus / Minus

                                                         
Query: 1   gctgcgttcttcatcgatgcgagaaccaagagatccattgttgaaa 46
           |||||||||||||||||||||||| ||||||||||| |||||||||
Sbjct: 312 gctgcgttcttcatcgatgcgagagccaagagatccgttgttgaaa 267


>gi|225030942|gb|FJ746942.1| Rhizoctonia solani isolate RT 15-2 18S ribosomal RNA gene, partial
           sequence; internal transcribed spacer 1, 5.8S ribosomal
           RNA gene, and internal transcribed spacer 2, complete
           sequence; and 28S ribosomal RNA gene, partial sequence
          Length = 715

 Score =  125 bits (63), Expect = 1e-25
 Identities = 63/63 (100%)
 Strand = Plus / Minus

                                                                       
Query: 188 aaaaatcaataatgatccttccgcaggttcacctacggaaaccttgttacgacttttact 247
           ||||||||||||||||||||||||||||||||||||||||||||||||||||||||||||
Sbjct: 63  aaaaatcaataatgatccttccgcaggttcacctacggaaaccttgttacgacttttact 4

              
Query: 248 tcc 250
           |||
Sbjct: 3   tcc 1


 Score = 75.8 bits (38), Expect = 1e-10
 Identities = 44/46 (95%)
 Strand = Plus / Minus

                                                         
Query: 1   gctgcgttcttcatcgatgcgagaaccaagagatccattgttgaaa 46
           |||||||||||||||||||||||| ||||||||||| |||||||||
Sbjct: 312 gctgcgttcttcatcgatgcgagagccaagagatccgttgttgaaa 267


>gi|225030941|gb|FJ746941.1| Rhizoctonia solani isolate RT 15-1 18S ribosomal RNA gene, partial
           sequence; internal transcribed spacer 1, 5.8S ribosomal
           RNA gene, and internal transcribed spacer 2, complete
           sequence; and 28S ribosomal RNA gene, partial sequence
          Length = 715

 Score =  125 bits (63), Expect = 1e-25
 Identities = 63/63 (100%)
 Strand = Plus / Minus

                                                                       
Query: 188 aaaaatcaataatgatccttccgcaggttcacctacggaaaccttgttacgacttttact 247
           ||||||||||||||||||||||||||||||||||||||||||||||||||||||||||||
Sbjct: 63  aaaaatcaataatgatccttccgcaggttcacctacggaaaccttgttacgacttttact 4

              
Query: 248 tcc 250
           |||
Sbjct: 3   tcc 1


 Score = 75.8 bits (38), Expect = 1e-10
 Identities = 44/46 (95%)
 Strand = Plus / Minus

                                                         
Query: 1   gctgcgttcttcatcgatgcgagaaccaagagatccattgttgaaa 46
           |||||||||||||||||||||||| ||||||||||| |||||||||
Sbjct: 312 gctgcgttcttcatcgatgcgagagccaagagatccgttgttgaaa 267


>gi|179399559|gb|EU591807.1| Rhizoctonia solani isolate R107 18S ribosomal RNA gene, partial
           sequence; internal transcribed spacer 1, 5.8S ribosomal
           RNA gene, and internal transcribed spacer 2, complete
           sequence; and 28S ribosomal RNA gene, partial sequence
          Length = 716

 Score =  125 bits (63), Expect = 1e-25
 Identities = 63/63 (100%)
 Strand = Plus / Minus

                                                                       
Query: 188 aaaaatcaataatgatccttccgcaggttcacctacggaaaccttgttacgacttttact 247
           ||||||||||||||||||||||||||||||||||||||||||||||||||||||||||||
Sbjct: 63  aaaaatcaataatgatccttccgcaggttcacctacggaaaccttgttacgacttttact 4

              
Query: 248 tcc 250
           |||
Sbjct: 3   tcc 1


 Score = 75.8 bits (38), Expect = 1e-10
 Identities = 44/46 (95%)
 Strand = Plus / Minus

                                                         
Query: 1   gctgcgttcttcatcgatgcgagaaccaagagatccattgttgaaa 46
           |||||||||||||||||||||||| ||||||||||| |||||||||
Sbjct: 312 gctgcgttcttcatcgatgcgagagccaagagatccgttgttgaaa 267


>gi|179399514|gb|EU591762.1| Rhizoctonia solani isolate R17 18S ribosomal RNA gene, partial
           sequence; internal transcribed spacer 1, 5.8S ribosomal
           RNA gene, and internal transcribed spacer 2, complete
           sequence; and 28S ribosomal RNA gene, partial sequence
          Length = 716

 Score =  125 bits (63), Expect = 1e-25
 Identities = 63/63 (100%)
 Strand = Plus / Minus

                                                                       
Query: 188 aaaaatcaataatgatccttccgcaggttcacctacggaaaccttgttacgacttttact 247
           ||||||||||||||||||||||||||||||||||||||||||||||||||||||||||||
Sbjct: 63  aaaaatcaataatgatccttccgcaggttcacctacggaaaccttgttacgacttttact 4

              
Query: 248 tcc 250
           |||
Sbjct: 3   tcc 1


 Score = 75.8 bits (38), Expect = 1e-10
 Identities = 44/46 (95%)
 Strand = Plus / Minus

                                                         
Query: 1   gctgcgttcttcatcgatgcgagaaccaagagatccattgttgaaa 46
           |||||||||||||||||||||||| ||||||||||| |||||||||
Sbjct: 314 gctgcgttcttcatcgatgcgagagccaagagatccgttgttgaaa 269


>gi|108744864|gb|DQ534574.1| Tapinella panuoides strain REG318 18S small subunit ribosomal RNA
           gene, partial sequence; internal transcribed spacer 1,
           5.8S ribosomal RNA gene, and internal transcribed spacer
           2, complete sequence; and 28S large subunit ribosomal
           RNA gene, partial sequence
          Length = 692

 Score =  125 bits (63), Expect = 1e-25
 Identities = 63/63 (100%)
 Strand = Plus / Minus

                                                                       
Query: 188 aaaaatcaataatgatccttccgcaggttcacctacggaaaccttgttacgacttttact 247
           ||||||||||||||||||||||||||||||||||||||||||||||||||||||||||||
Sbjct: 77  aaaaatcaataatgatccttccgcaggttcacctacggaaaccttgttacgacttttact 18

              
Query: 248 tcc 250
           |||
Sbjct: 17  tcc 15


 Score = 85.7 bits (43), Expect = 1e-13
 Identities = 49/51 (96%)
 Strand = Plus / Minus

                                                              
Query: 1   gctgcgttcttcatcgatgcgagaaccaagagatccattgttgaaagttgt 51
           |||||||||||||||||||||||| ||||||||||||||| ||||||||||
Sbjct: 346 gctgcgttcttcatcgatgcgagagccaagagatccattgctgaaagttgt 296


>gi|108744863|gb|DQ534573.1| Tapinella atrotomentosa strain Ta86 18S small subunit ribosomal RNA
           gene, partial sequence; internal transcribed spacer 1,
           5.8S ribosomal RNA gene, and internal transcribed spacer
           2, complete sequence; and 28S large subunit ribosomal
           RNA gene, partial sequence
          Length = 727

 Score =  125 bits (63), Expect = 1e-25
 Identities = 63/63 (100%)
 Strand = Plus / Minus

                                                                       
Query: 188 aaaaatcaataatgatccttccgcaggttcacctacggaaaccttgttacgacttttact 247
           ||||||||||||||||||||||||||||||||||||||||||||||||||||||||||||
Sbjct: 78  aaaaatcaataatgatccttccgcaggttcacctacggaaaccttgttacgacttttact 19

              
Query: 248 tcc 250
           |||
Sbjct: 18  tcc 16


 Score = 91.7 bits (46), Expect = 2e-15
 Identities = 52/54 (96%)
 Strand = Plus / Minus

                                                                 
Query: 1   gctgcgttcttcatcgatgcgagaaccaagagatccattgttgaaagttgtttt 54
           |||||||||||||||||||||||| ||||||||||||||| |||||||||||||
Sbjct: 351 gctgcgttcttcatcgatgcgagagccaagagatccattgctgaaagttgtttt 298


>gi|108861051|gb|DQ533978.1| Tapinella atrotomentosa internal transcribed spacer 1, 5.8S
           ribosomal RNA gene, and internal transcribed spacer 2,
           complete sequence; and 28S ribosomal RNA gene, partial
           sequence
          Length = 1151

 Score =  125 bits (63), Expect = 1e-25
 Identities = 63/63 (100%)
 Strand = Plus / Minus

                                                                       
Query: 188 aaaaatcaataatgatccttccgcaggttcacctacggaaaccttgttacgacttttact 247
           ||||||||||||||||||||||||||||||||||||||||||||||||||||||||||||
Sbjct: 63  aaaaatcaataatgatccttccgcaggttcacctacggaaaccttgttacgacttttact 4

              
Query: 248 tcc 250
           |||
Sbjct: 3   tcc 1


 Score = 91.7 bits (46), Expect = 2e-15
 Identities = 52/54 (96%)
 Strand = Plus / Minus

                                                                 
Query: 1   gctgcgttcttcatcgatgcgagaaccaagagatccattgttgaaagttgtttt 54
           |||||||||||||||||||||||| ||||||||||||||| |||||||||||||
Sbjct: 337 gctgcgttcttcatcgatgcgagagccaagagatccattgctgaaagttgtttt 284


>gi|299480203|gb|HM146865.1| Uncultured Sebacinales clone 6674-501 18S ribosomal RNA gene,
           partial sequence; internal transcribed spacer 1, 5.8S
           ribosomal RNA gene, and internal transcribed spacer 2,
           complete sequence; and 28S ribosomal RNA gene, partial
           sequence
          Length = 639

 Score =  123 bits (62), Expect = 5e-25
 Identities = 62/62 (100%)
 Strand = Plus / Minus

                                                                       
Query: 189 aaaatcaataatgatccttccgcaggttcacctacggaaaccttgttacgacttttactt 248
           ||||||||||||||||||||||||||||||||||||||||||||||||||||||||||||
Sbjct: 72  aaaatcaataatgatccttccgcaggttcacctacggaaaccttgttacgacttttactt 13

             
Query: 249 cc 250
           ||
Sbjct: 12  cc 11


 Score = 85.7 bits (43), Expect = 1e-13
 Identities = 49/51 (96%)
 Strand = Plus / Minus

                                                              
Query: 1   gctgcgttcttcatcgatgcgagaaccaagagatccattgttgaaagttgt 51
           |||||||||||||||||||||||| ||||||||||| ||||||||||||||
Sbjct: 283 gctgcgttcttcatcgatgcgagagccaagagatccgttgttgaaagttgt 233


>gi|295418625|emb|FN547499.1| Glomus caledonium 18S rRNA gene (partial), ITS1, 5.8S rRNA gene,
           ITS2 and 28S rRNA gene (partial), strain BEG20, clone
           pHS031-57
          Length = 1529

 Score =  123 bits (62), Expect = 5e-25
 Identities = 65/66 (98%)
 Strand = Plus / Minus

                                                                       
Query: 185 ttaaaaaatcaataatgatccttccgcaggttcacctacggaaaccttgttacgactttt 244
           ||||||||||| ||||||||||||||||||||||||||||||||||||||||||||||||
Sbjct: 202 ttaaaaaatcattaatgatccttccgcaggttcacctacggaaaccttgttacgactttt 143

                 
Query: 245 acttcc 250
           ||||||
Sbjct: 142 acttcc 137


 Score = 79.8 bits (40), Expect = 7e-12
 Identities = 46/48 (95%)
 Strand = Plus / Minus

                                                           
Query: 1   gctgcgttcttcatcgatgcgagaaccaagagatccattgttgaaagt 48
           |||||||||||||||||||||||| ||||||||||| |||||||||||
Sbjct: 358 gctgcgttcttcatcgatgcgagagccaagagatccgttgttgaaagt 311


>gi|295418623|emb|FN547497.1| Glomus caledonium 18S rRNA gene (partial), ITS1, 5.8S rRNA gene,
           ITS2 and 28S rRNA gene (partial), strain BEG20, clone
           pHS031-41
          Length = 1522

 Score =  123 bits (62), Expect = 5e-25
 Identities = 65/66 (98%)
 Strand = Plus / Minus

                                                                       
Query: 185 ttaaaaaatcaataatgatccttccgcaggttcacctacggaaaccttgttacgactttt 244
           ||||||||||| ||||||||||||||||||||||||||||||||||||||||||||||||
Sbjct: 195 ttaaaaaatcattaatgatccttccgcaggttcacctacggaaaccttgttacgactttt 136

                 
Query: 245 acttcc 250
           ||||||
Sbjct: 135 acttcc 130


 Score = 79.8 bits (40), Expect = 7e-12
 Identities = 46/48 (95%)
 Strand = Plus / Minus

                                                           
Query: 1   gctgcgttcttcatcgatgcgagaaccaagagatccattgttgaaagt 48
           |||||||||||||||||||||||| ||||||||||| |||||||||||
Sbjct: 351 gctgcgttcttcatcgatgcgagagccaagagatccgttgttgaaagt 304


BLASTN 2.2.17 [Aug-26-2007]


Reference: Altschul, Stephen F., Thomas L. Madden, Alejandro A. Schaffer, 
Jinghui Zhang, Zheng Zhang, Webb Miller, and David J. Lipman (1997), 
"Gapped BLAST and PSI-BLAST: a new generation of protein database search
programs",  Nucleic Acids Res. 25:3389-3402.

Query= S1|FCQD7IX01BXEVU|239|T_AACAAC|FPY(7-26)|RPY(193-
214)|rT_GTTGTT|AR|GTB|D_39_|208|C4|
         (208 letters)

Database: nr.nal 
           12,487,851 sequences; 32,255,764,854 total letters

Searching..................................................done


                                                                 Score    E
Sequences producing significant alignments:                      (bits) Value

gi|151936820|gb|AY896541.2| Uncultured glomeraceous AM fungus is...   377   e-101
gi|151936819|gb|AY896540.2| Uncultured glomeraceous AM fungus is...   377   e-101
gi|213053624|gb|FJ008623.1| Uncultured Glomus clone 013 18S ribo...   339   4e-90
gi|257423478|gb|GQ388588.1| Uncultured Glomus clone 82_32/34_ST1...   337   2e-89
gi|226928749|gb|FJ779156.1| Uncultured fungus clone Singleton_(1...   327   1e-86
gi|213053626|gb|FJ008625.1| Uncultured Glomus clone 015 18S ribo...   321   9e-85
gi|257423581|gb|GQ388691.1| Uncultured Glomus clone 46_45/30_ST1...   315   6e-83
gi|226928434|gb|FJ778841.1| Uncultured fungus clone Singleton_(1...   313   2e-82
gi|257423476|gb|GQ388586.1| Uncultured Glomus clone 55_47_ST10 1...   309   3e-81
gi|213053645|gb|FJ008644.1| Uncultured Glomus clone 095 18S ribo...   309   3e-81
gi|38348640|emb|AJ518852.1| Glomus sp. R21.2 18S rRNA gene (part...   305   5e-80
gi|38348639|emb|AJ518851.1| Glomus sp. R21.1 18S rRNA gene (part...   305   5e-80
gi|38348638|emb|AJ518850.1| Glomus sp. R15.3 18S rRNA gene (part...   305   5e-80
gi|226928144|gb|FJ778551.1| Uncultured fungus clone Singleton_(1...   303   2e-79
gi|90102973|gb|DQ421289.1| Uncultured soil fungus clone 68a27 18...   301   8e-79
gi|38348650|emb|AJ518862.1| Glomus sp. 4.2.3 18S rRNA gene (part...   297   1e-77
gi|38348648|emb|AJ518860.1| Glomus sp. R22.3 18S rRNA gene (part...   297   1e-77
gi|33386503|emb|AJ504621.1| Glomus sp. R5.5 partial 18S rRNA gen...   297   1e-77
gi|257423579|gb|GQ388689.1| Uncultured Glomus clone 33/15_ST11 1...   295   5e-77
gi|257423578|gb|GQ388688.1| Uncultured Glomus clone 33/47_ST11 1...   295   5e-77
gi|257423576|gb|GQ388686.1| Uncultured Glomus clone 56_11_ST11 1...   295   5e-77
gi|257423575|gb|GQ388685.1| Uncultured Glomus clone 33/23_ST11 1...   295   5e-77
gi|257423477|gb|GQ388587.1| Uncultured Glomus clone 57_46_ST10 1...   295   5e-77
gi|257423475|gb|GQ388585.1| Uncultured Glomus clone 52_21_ST10 1...   295   5e-77
gi|257423404|gb|GQ388514.1| Uncultured Glomus clone 54_27/16_ST8...   295   5e-77
gi|257423371|gb|GQ388481.1| Uncultured Glomus clone 56_9_ST6 18S...   295   5e-77
gi|257423370|gb|GQ388480.1| Uncultured Glomus clone 52_24_ST6 18...   295   5e-77
gi|257423369|gb|GQ388479.1| Uncultured Glomus clone 55_41_ST6 18...   295   5e-77
gi|257423367|gb|GQ388477.1| Uncultured Glomus clone 27_33_ST6 18...   295   5e-77
gi|257423365|gb|GQ388475.1| Uncultured Glomus clone 53_6_ST6 18S...   295   5e-77
gi|257423363|gb|GQ388473.1| Uncultured Glomus clone 3_10/5_ST6 1...   295   5e-77
gi|257423362|gb|GQ388472.1| Uncultured Glomus clone 27_36_ST6 18...   295   5e-77
gi|257423361|gb|GQ388471.1| Uncultured Glomus clone 90/14_ST6 18...   295   5e-77
gi|257423360|gb|GQ388470.1| Uncultured Glomus clone 54_47_ST6 18...   295   5e-77
gi|257423357|gb|GQ388467.1| Uncultured Glomus clone 77_2/45_ST6 ...   295   5e-77
gi|257423321|gb|GQ388431.1| Uncultured Glomus clone 51_31_ST5 18...   295   5e-77
gi|257423320|gb|GQ388430.1| Uncultured Glomus clone 51_24_ST5 18...   295   5e-77
gi|257423272|gb|GQ388382.1| Uncultured Glomus clone 24_10/47_ST4...   295   5e-77
gi|257423194|gb|GQ388304.1| Uncultured Glomus clone 53_4_ST1 18S...   295   5e-77
gi|165879980|gb|EU359267.1| Uncultured Glomus clone 1379_9 18S r...   295   5e-77
gi|165879929|gb|EU359216.1| Uncultured Glomus clone 1379_5 18S r...   295   5e-77
gi|165879928|gb|EU359215.1| Uncultured Glomus clone 1379_31 18S ...   295   5e-77
gi|165879927|gb|EU359214.1| Uncultured Glomus clone 1379_30 18S ...   295   5e-77
gi|165879926|gb|EU359213.1| Uncultured Glomus clone 1379_27 18S ...   295   5e-77
gi|165879925|gb|EU359212.1| Uncultured Glomus clone 1379_22 18S ...   295   5e-77
gi|165879924|gb|EU359211.1| Uncultured Glomus clone 1379_17 18S ...   295   5e-77
gi|165879923|gb|EU359210.1| Uncultured Glomus clone 1379_15 18S ...   295   5e-77
gi|165879922|gb|EU359209.1| Uncultured Glomus clone 1379_14 18S ...   295   5e-77
gi|165879921|gb|EU359208.1| Uncultured Glomus clone 1379_13 18S ...   295   5e-77
gi|165879920|gb|EU359207.1| Uncultured Glomus clone 1379_3 18S r...   295   5e-77

>gi|151936820|gb|AY896541.2| Uncultured glomeraceous AM fungus isolate 1 clone 3 18S ribosomal
           RNA gene, partial sequence; internal transcribed spacer
           1, 5.8S ribosomal RNA gene, and internal transcribed
           spacer 2, complete sequence; and 28S ribosomal RNA gene,
           partial sequence
          Length = 566

 Score =  377 bits (190), Expect = e-101
 Identities = 201/204 (98%), Gaps = 3/204 (1%)
 Strand = Plus / Minus

                                                                       
Query: 5   cgttcttcatcgatgcgagagccaagagatccgttgttgaaagtgatctttatttttatc 64
           ||||||||||||||||||||||||||||||||||||||||||||||||||||||||||||
Sbjct: 207 cgttcttcatcgatgcgagagccaagagatccgttgttgaaagtgatctttatttttatc 148

                                                                       
Query: 65  attaatataacataaattttatacattcaagagtgggttttaaatataaacgatcgcaga 124
           |||||||   ||||||||||||||||||||||||||||||||||||||||||||||||||
Sbjct: 147 attaata---cataaattttatacattcaagagtgggttttaaatataaacgatcgcaga 91

                                                                       
Query: 125 acctcgctaacgctcggttcgctaaatcaataatgatccttccgcaggttcacctacgga 184
           ||||||||||||||||||||||||||||||||||||||||||||||||||||||||||||
Sbjct: 90  acctcgctaacgctcggttcgctaaatcaataatgatccttccgcaggttcacctacgga 31

                                   
Query: 185 aaccttgttacgacttttacttcc 208
           ||||||||||||||||||||||||
Sbjct: 30  aaccttgttacgacttttacttcc 7


>gi|151936819|gb|AY896540.2| Uncultured glomeraceous AM fungus isolate 3 clone 1 18S ribosomal
           RNA gene, partial sequence; internal transcribed spacer
           1, 5.8S ribosomal RNA gene, and internal transcribed
           spacer 2, complete sequence; and 28S ribosomal RNA gene,
           partial sequence
          Length = 566

 Score =  377 bits (190), Expect = e-101
 Identities = 201/204 (98%), Gaps = 3/204 (1%)
 Strand = Plus / Minus

                                                                       
Query: 5   cgttcttcatcgatgcgagagccaagagatccgttgttgaaagtgatctttatttttatc 64
           ||||||||||||||||||||||||||||||||||||||||||||||||||||||||||||
Sbjct: 207 cgttcttcatcgatgcgagagccaagagatccgttgttgaaagtgatctttatttttatc 148

                                                                       
Query: 65  attaatataacataaattttatacattcaagagtgggttttaaatataaacgatcgcaga 124
           |||||||   ||||||||||||||||||||||||||||||||||||||||||||||||||
Sbjct: 147 attaata---cataaattttatacattcaagagtgggttttaaatataaacgatcgcaga 91

                                                                       
Query: 125 acctcgctaacgctcggttcgctaaatcaataatgatccttccgcaggttcacctacgga 184
           ||||||||||||||||||||||||||||||||||||||||||||||||||||||||||||
Sbjct: 90  acctcgctaacgctcggttcgctaaatcaataatgatccttccgcaggttcacctacgga 31

                                   
Query: 185 aaccttgttacgacttttacttcc 208
           ||||||||||||||||||||||||
Sbjct: 30  aaccttgttacgacttttacttcc 7


>gi|213053624|gb|FJ008623.1| Uncultured Glomus clone 013 18S ribosomal RNA gene, partial
           sequence; internal transcribed spacer 1, 5.8S ribosomal
           RNA gene, and internal transcribed spacer 2, complete
           sequence; and 28S ribosomal RNA gene, partial sequence
          Length = 562

 Score =  339 bits (171), Expect = 4e-90
 Identities = 198/205 (96%), Gaps = 4/205 (1%)
 Strand = Plus / Minus

                                                                       
Query: 5   cgttcttcatcgatgcgagagccaagagatccgttgttgaaagtgatctttatttttatc 64
           ||||||||||||||||||||||||||||||||||||||||||||||||||||||||||||
Sbjct: 202 cgttcttcatcgatgcgagagccaagagatccgttgttgaaagtgatctttatttttatc 143

                                                                       
Query: 65  attaatataacataaa-ttttatacattcaagagtgggttttaaatataaacgatcgcag 123
           |||||||   |||||| |||||||| |||||||||||||||||||||||| |||||||| 
Sbjct: 142 attaata---cataaaattttatacgttcaagagtgggttttaaatataagcgatcgcaa 86

                                                                       
Query: 124 aacctcgctaacgctcggttcgctaaatcaataatgatccttccgcaggttcacctacgg 183
           ||||||||||||||||||||||||||||||||||||||||||||||||||||||||||||
Sbjct: 85  aacctcgctaacgctcggttcgctaaatcaataatgatccttccgcaggttcacctacgg 26

                                    
Query: 184 aaaccttgttacgacttttacttcc 208
           |||||||||||||||||||||||||
Sbjct: 25  aaaccttgttacgacttttacttcc 1


>gi|257423478|gb|GQ388588.1| Uncultured Glomus clone 82_32/34_ST10 18S ribosomal RNA gene,
           partial sequence; internal transcribed spacer 1, 5.8S
           ribosomal RNA gene, and internal transcribed spacer 2,
           complete sequence; and 26S ribosomal RNA gene, partial
           sequence
          Length = 559

 Score =  337 bits (170), Expect = 2e-89
 Identities = 201/209 (96%), Gaps = 3/209 (1%)
 Strand = Plus / Minus

                                                                       
Query: 1   gctgcgttcttcatcgatgcgagagccaagagatccgttgttgaaagtgatctttatttt 60
           ||||||||||||||||||||||||||||||||||||||||||||||||||||||||||||
Sbjct: 207 gctgcgttcttcatcgatgcgagagccaagagatccgttgttgaaagtgatctttatttt 148

                                                                       
Query: 61  tatcattaatataacataaa-ttttatacattcaagagtgggttttaaatataaacgatc 119
           |||||||||||  ||||||| |||||||| |||||||||||||||||||||||| |||||
Sbjct: 147 tatcattaata--acataaaattttatacgttcaagagtgggttttaaatataagcgatc 90

                                                                       
Query: 120 gcagaacctcgctaacgctcggttcgctaaatcaataatgatccttccgcaggttcacct 179
           ||| |||||||||||||||||||||| ||||||| |||||||||||||||||||||||||
Sbjct: 89  gcaaaacctcgctaacgctcggttcgttaaatcagtaatgatccttccgcaggttcacct 30

                                        
Query: 180 acggaaaccttgttacgacttttacttcc 208
           |||||||||||||||||||||||||||||
Sbjct: 29  acggaaaccttgttacgacttttacttcc 1


>gi|226928749|gb|FJ779156.1| Uncultured fungus clone Singleton_(156-1176_2700) 18S ribosomal RNA
           gene, partial sequence; internal transcribed spacer 1,
           complete sequence; and 5.8S ribosomal RNA gene, partial
           sequence
          Length = 221

 Score =  327 bits (165), Expect = 1e-86
 Identities = 200/210 (95%), Gaps = 5/210 (2%)
 Strand = Plus / Minus

                                                                       
Query: 1   gctgcgttcttcatcgatgcgagagccaagagatccgttgttgaaagtgatctttatt-- 58
           ||||||||||||||||||||||||||||||||||||||||||||||||||||||| ||  
Sbjct: 221 gctgcgttcttcatcgatgcgagagccaagagatccgttgttgaaagtgatcttttttat 162

                                                                       
Query: 59  tttatcattaatataacataaattttatacattcaagagtgggttttaaatataaacgat 118
           |||||||||||||   |||||||||||||||||||||||||||||||||||||||| |||
Sbjct: 161 tttatcattaata---cataaattttatacattcaagagtgggttttaaatataaatgat 105

                                                                       
Query: 119 cgcagaacctcgctaacgctcggttcgctaaatcaataatgatccttccgcaggttcacc 178
           |||||||||||||| ||||||||| |||||||||| ||||||||||||||||||||||||
Sbjct: 104 cgcagaacctcgctgacgctcggtccgctaaatcagtaatgatccttccgcaggttcacc 45

                                         
Query: 179 tacggaaaccttgttacgacttttacttcc 208
           ||||||||||||||||||||||||||||||
Sbjct: 44  tacggaaaccttgttacgacttttacttcc 15


>gi|213053626|gb|FJ008625.1| Uncultured Glomus clone 015 18S ribosomal RNA gene, partial
           sequence; internal transcribed spacer 1, 5.8S ribosomal
           RNA gene, and internal transcribed spacer 2, complete
           sequence; and 28S ribosomal RNA gene, partial sequence
          Length = 559

 Score =  321 bits (162), Expect = 9e-85
 Identities = 189/196 (96%), Gaps = 4/196 (2%)
 Strand = Plus / Minus

                                                                       
Query: 14  tcgatgcgagagccaagagatccgttgttgaaagtgatctttatttttatcattaatata 73
           ||||||||||||||||||||||||||||||||||||||||||||||||||||||||||  
Sbjct: 193 tcgatgcgagagccaagagatccgttgttgaaagtgatctttatttttatcattaata-- 136

                                                                       
Query: 74  acataaa-ttttatacattcaagagtgggttttaaatataaacgatcgcagaacctcgct 132
            |||||| |||||||| |||||||||||||||||||||||| |||||||| |||||||||
Sbjct: 135 -cataaaattttatacgttcaagagtgggttttaaatataagcgatcgcaaaacctcgct 77

                                                                       
Query: 133 aacgctcggttcgctaaatcaataatgatccttccgcaggttcacctacggaaaccttgt 192
           ||||||||||||||||||||||||||||||||||||||||||||||||||||||||||||
Sbjct: 76  aacgctcggttcgctaaatcaataatgatccttccgcaggttcacctacggaaaccttgt 17

                           
Query: 193 tacgacttttacttcc 208
           ||||||||||||||||
Sbjct: 16  tacgacttttacttcc 1


>gi|257423581|gb|GQ388691.1| Uncultured Glomus clone 46_45/30_ST11 18S ribosomal RNA gene,
           partial sequence; internal transcribed spacer 1, 5.8S
           ribosomal RNA gene, and internal transcribed spacer 2,
           complete sequence; and 26S ribosomal RNA gene, partial
           sequence
          Length = 553

 Score =  315 bits (159), Expect = 6e-83
 Identities = 195/205 (95%), Gaps = 4/205 (1%)
 Strand = Plus / Minus

                                                                       
Query: 5   cgttcttcatcgatgcgagagccaagagatccgttgttgaaagtgatctttatttttatc 64
           |||||||||||||||||||||||||||||||||||||||||||||||||||||||||| |
Sbjct: 202 cgttcttcatcgatgcgagagccaagagatccgttgttgaaagtgatctttatttttacc 143

                                                                       
Query: 65  attaatataacataaa-ttttatacattcaagagtgggttttaaatataaacgatcgcag 123
           |||||||   |||||| |||||||| |||||||||||||||||||||||| |||||||| 
Sbjct: 142 attaata---cataaaattttatacgttcaagagtgggttttaaatataagcgatcgcaa 86

                                                                       
Query: 124 aacctcgctaacgctcggttcgctaaatcaataatgatccttccgcaggttcacctacgg 183
           |||||||||||||||||||||||||||||| ||||||||||||||||||||||||| |||
Sbjct: 85  aacctcgctaacgctcggttcgctaaatcagtaatgatccttccgcaggttcacctgcgg 26

                                    
Query: 184 aaaccttgttacgacttttacttcc 208
           |||||||||||||||||||||||||
Sbjct: 25  aaaccttgttacgacttttacttcc 1


>gi|226928434|gb|FJ778841.1| Uncultured fungus clone Singleton_(156-1081_2059) 18S ribosomal RNA
           gene, partial sequence; internal transcribed spacer 1,
           complete sequence; and 5.8S ribosomal RNA gene, partial
           sequence
          Length = 223

 Score =  313 bits (158), Expect = 2e-82
 Identities = 200/211 (94%), Gaps = 6/211 (2%)
 Strand = Plus / Minus

                                                                       
Query: 1   gctgcgttcttcatcgatgcgagagccaagagatccgttgttgaaagtgat-ctttatt- 58
           ||||||||||||||||||||||||||||||||||||||||||||||||||| |||| || 
Sbjct: 223 gctgcgttcttcatcgatgcgagagccaagagatccgttgttgaaagtgattctttttta 164

                                                                       
Query: 59  -tttatcattaatataacataaattttatacattcaagagtgggttttaaatataaacga 117
            |||||||||||||   |||||||||||||||||||||||||||||||||||||||| ||
Sbjct: 163 ttttatcattaata---cataaattttatacattcaagagtgggttttaaatataaatga 107

                                                                       
Query: 118 tcgcagaacctcgctaacgctcggttcgctaaatcaataatgatccttccgcaggttcac 177
           ||||||||||||||| ||||||||| |||||||||| |||||||||||||||||||||||
Sbjct: 106 tcgcagaacctcgctgacgctcggtccgctaaatcagtaatgatccttccgcaggttcac 47

                                          
Query: 178 ctacggaaaccttgttacgacttttacttcc 208
           |||||||||||||||||||||||||||||||
Sbjct: 46  ctacggaaaccttgttacgacttttacttcc 16


>gi|257423476|gb|GQ388586.1| Uncultured Glomus clone 55_47_ST10 18S ribosomal RNA gene, partial
           sequence; internal transcribed spacer 1, 5.8S ribosomal
           RNA gene, and internal transcribed spacer 2, complete
           sequence; and 26S ribosomal RNA gene, partial sequence
          Length = 559

 Score =  309 bits (156), Expect = 3e-81
 Identities = 196/206 (95%), Gaps = 5/206 (2%)
 Strand = Plus / Minus

                                                                       
Query: 5   cgttcttcatcgatgcgagagccaagagatccgttgttgaaagtgatcttt-atttttat 63
           ||||||||||||||||||||||||||||||||||||||||||||||||||| ||||||||
Sbjct: 203 cgttcttcatcgatgcgagagccaagagatccgttgttgaaagtgatcttttatttttat 144

                                                                       
Query: 64  cattaatataacataaa-ttttatacattcaagagtgggttttaaatataaacgatcgca 122
           ||||||||   |||||| |||||||| ||||||||||||||||||||||||  |||||||
Sbjct: 143 cattaata---cataaaattttatacgttcaagagtgggttttaaatataagtgatcgca 87

                                                                       
Query: 123 gaacctcgctaacgctcggttcgctaaatcaataatgatccttccgcaggttcacctacg 182
            |||||||||||||||||||||||||||||| ||||||||||||||||||||||||||||
Sbjct: 86  aaacctcgctaacgctcggttcgctaaatcagtaatgatccttccgcaggttcacctacg 27

                                     
Query: 183 gaaaccttgttacgacttttacttcc 208
           ||||||||||||||||||||||||||
Sbjct: 26  gaaaccttgttacgacttttacttcc 1


>gi|213053645|gb|FJ008644.1| Uncultured Glomus clone 095 18S ribosomal RNA gene, partial
           sequence; internal transcribed spacer 1, 5.8S ribosomal
           RNA gene, and internal transcribed spacer 2, complete
           sequence; and 28S ribosomal RNA gene, partial sequence
          Length = 561

 Score =  309 bits (156), Expect = 3e-81
 Identities = 196/206 (95%), Gaps = 5/206 (2%)
 Strand = Plus / Minus

                                                                       
Query: 5   cgttcttcatcgatgcgagagccaagagatccgttgttgaaagtgatctttatttttatc 64
           ||||||||||||||||||||||||||||||||||||||||||||||||||||||||||||
Sbjct: 203 cgttcttcatcgatgcgagagccaagagatccgttgttgaaagtgatctttatttttatc 144

                                                                       
Query: 65  attaatataacataaa-ttttatacattcaa-gagtgggttttaaatataaacgatcgca 122
           |||||||   |||||| |||||||| ||||| |||||||||||||||||||  |||||||
Sbjct: 143 attaata---cataaaattttatacgttcaaagagtgggttttaaatataagtgatcgca 87

                                                                       
Query: 123 gaacctcgctaacgctcggttcgctaaatcaataatgatccttccgcaggttcacctacg 182
            |||||||||||||||||||||||||||||| ||||||||||||||||||||||||||||
Sbjct: 86  aaacctcgctaacgctcggttcgctaaatcagtaatgatccttccgcaggttcacctacg 27

                                     
Query: 183 gaaaccttgttacgacttttacttcc 208
           ||||||||||||||||||||||||||
Sbjct: 26  gaaaccttgttacgacttttacttcc 1


>gi|38348640|emb|AJ518852.1| Glomus sp. R21.2 18S rRNA gene (partial), 5.8S rRNA gene, 28S rRNA
           gene (partial), internal transcribed spacer 1 (ITS1) and
           internal transcribed spacer 2 (ITS2), clone R21.2
          Length = 538

 Score =  305 bits (154), Expect = 5e-80
 Identities = 176/181 (97%), Gaps = 3/181 (1%)
 Strand = Plus / Minus

                                                                       
Query: 5   cgttcttcatcgatgcgagagccaagagatccgttgttgaaagtgatctttatttttatc 64
           ||||||||||||||||||||||||||||||||||||||||||||||||||||||||||||
Sbjct: 179 cgttcttcatcgatgcgagagccaagagatccgttgttgaaagtgatctttatttttatc 120

                                                                       
Query: 65  attaatataacataaa-ttttatacattcaagagtgggttttaaatataaacgatcgcag 123
           |||||||  ||||||| |||||||| |||||||||||||||||||||||| |||||||||
Sbjct: 119 attaata--acataaaattttatacgttcaagagtgggttttaaatataagcgatcgcag 62

                                                                       
Query: 124 aacctcgctaacgctcggttcgctaaatcaataatgatccttccgcaggttcacctacgg 183
           ||||||||||||||||||||||||||||||||||||||||||||||||||||||||||||
Sbjct: 61  aacctcgctaacgctcggttcgctaaatcaataatgatccttccgcaggttcacctacgg 2

            
Query: 184 a 184
           |
Sbjct: 1   a 1


>gi|38348639|emb|AJ518851.1| Glomus sp. R21.1 18S rRNA gene (partial), 5.8S rRNA gene, 28S rRNA
           gene (partial), internal transcribed spacer 1 (ITS1) and
           internal transcribed spacer 2 (ITS2), clone R21.1
          Length = 539

 Score =  305 bits (154), Expect = 5e-80
 Identities = 176/181 (97%), Gaps = 3/181 (1%)
 Strand = Plus / Minus

                                                                       
Query: 5   cgttcttcatcgatgcgagagccaagagatccgttgttgaaagtgatctttatttttatc 64
           ||||||||||||||||||||||||||||||||||||||||||||||||||||||||||||
Sbjct: 179 cgttcttcatcgatgcgagagccaagagatccgttgttgaaagtgatctttatttttatc 120

                                                                       
Query: 65  attaatataacataaa-ttttatacattcaagagtgggttttaaatataaacgatcgcag 123
           |||||||  ||||||| |||||||| |||||||||||||||||||||||| |||||||||
Sbjct: 119 attaata--acataaaattttatacgttcaagagtgggttttaaatataagcgatcgcag 62

                                                                       
Query: 124 aacctcgctaacgctcggttcgctaaatcaataatgatccttccgcaggttcacctacgg 183
           ||||||||||||||||||||||||||||||||||||||||||||||||||||||||||||
Sbjct: 61  aacctcgctaacgctcggttcgctaaatcaataatgatccttccgcaggttcacctacgg 2

            
Query: 184 a 184
           |
Sbjct: 1   a 1


>gi|38348638|emb|AJ518850.1| Glomus sp. R15.3 18S rRNA gene (partial), 5.8S rRNA gene, 28S rRNA
           gene (partial), internal transcribed spacer 1 (ITS1) and
           internal transcribed spacer 2 (ITS2), clone R15.3
          Length = 543

 Score =  305 bits (154), Expect = 5e-80
 Identities = 176/181 (97%), Gaps = 3/181 (1%)
 Strand = Plus / Minus

                                                                       
Query: 5   cgttcttcatcgatgcgagagccaagagatccgttgttgaaagtgatctttatttttatc 64
           ||||||||||||||||||||||||||||||||||||||||||||||||||||||||||||
Sbjct: 179 cgttcttcatcgatgcgagagccaagagatccgttgttgaaagtgatctttatttttatc 120

                                                                       
Query: 65  attaatataacataaa-ttttatacattcaagagtgggttttaaatataaacgatcgcag 123
           |||||||  ||||||| |||||||| |||||||||||||||||||||||| |||||||||
Sbjct: 119 attaata--acataaaattttatacgttcaagagtgggttttaaatataagcgatcgcag 62

                                                                       
Query: 124 aacctcgctaacgctcggttcgctaaatcaataatgatccttccgcaggttcacctacgg 183
           ||||||||||||||||||||||||||||||||||||||||||||||||||||||||||||
Sbjct: 61  aacctcgctaacgctcggttcgctaaatcaataatgatccttccgcaggttcacctacgg 2

            
Query: 184 a 184
           |
Sbjct: 1   a 1


>gi|226928144|gb|FJ778551.1| Uncultured fungus clone Singleton_(156-1121_2590) 18S ribosomal RNA
           gene, partial sequence; internal transcribed spacer 1,
           complete sequence; and 5.8S ribosomal RNA gene, partial
           sequence
          Length = 222

 Score =  303 bits (153), Expect = 2e-79
 Identities = 200/211 (94%), Gaps = 6/211 (2%)
 Strand = Plus / Minus

                                                                       
Query: 1   gctgcgttcttcatcgatgcgagagccaagagatccgttgttgaaagtgatctttat-tt 59
           ||||||||||||||||||||||||||||||||||||||||||||||||||||||| | ||
Sbjct: 222 gctgcgttcttcatcgatgcgagagccaagagatccgttgttgaaagtgatctttttatt 163

                                                                       
Query: 60  ttatcattaatataacataaatttt-atacattcaagagtgggttttaaatataaac-ga 117
           ||||||||||||   |||||||||| |||| |||||||||||||||||||||||||  ||
Sbjct: 162 ttatcattaata---cataaatttttatacgttcaagagtgggttttaaatataaattga 106

                                                                       
Query: 118 tcgcagaacctcgctaacgctcggttcgctaaatcaataatgatccttccgcaggttcac 177
           ||||||||||||||||||||||||| ||||||||| ||||||||||||||||||||||||
Sbjct: 105 tcgcagaacctcgctaacgctcggtccgctaaatcgataatgatccttccgcaggttcac 46

                                          
Query: 178 ctacggaaaccttgttacgacttttacttcc 208
           |||||||||||||||||||||||||||||||
Sbjct: 45  ctacggaaaccttgttacgacttttacttcc 15


>gi|90102973|gb|DQ421289.1| Uncultured soil fungus clone 68a27 18S ribosomal RNA gene, partial
           sequence; internal transcribed spacer 1, 5.8S ribosomal
           RNA gene, and internal transcribed spacer 2, complete
           sequence; and large subunit ribosomal RNA gene, partial
           sequence
          Length = 575

 Score =  301 bits (152), Expect = 8e-79
 Identities = 193/205 (94%), Gaps = 4/205 (1%)
 Strand = Plus / Minus

                                                                       
Query: 5   cgttcttcatcgatgcgagagccaa-gagatccgttgttgaaagtgatctttatttttat 63
           ||||||||||||||||||||||| | ||||||||||||||||||||||||||  ||||||
Sbjct: 216 cgttcttcatcgatgcgagagccnangagatccgttgttgaaagtgatcttttattttat 157

                                                                       
Query: 64  cattaatataacataaattttatacattcaagagtgggttttaaatataaacgatcgcag 123
           ||||||||   |||||||||||||||||||||||||||||||||||||||| ||||||||
Sbjct: 156 cattaata---cataaattttatacattcaagagtgggttttaaatataaatgatcgcag 100

                                                                       
Query: 124 aacctcgctaacgctcggttcgctaaatcaataatgatccttccgcaggttcacctacgg 183
           ||||||||| ||||||||| ||||||||| ||||||||||||||||||||||||||||||
Sbjct: 99  aacctcgctgacgctcggtccgctaaatcgataatgatccttccgcaggttcacctacgg 40

                                    
Query: 184 aaaccttgttacgacttttacttcc 208
           |||||||||| ||||||||||||||
Sbjct: 39  aaaccttgttccgacttttacttcc 15


>gi|38348650|emb|AJ518862.1| Glomus sp. 4.2.3 18S rRNA gene (partial), 5.8S rRNA gene, 28S rRNA
           gene (partial), internal transcribed spacer 1 (ITS1) and
           internal transcribed spacer 2 (ITS2), clone 4.2.3
          Length = 538

 Score =  297 bits (150), Expect = 1e-77
 Identities = 175/181 (96%), Gaps = 3/181 (1%)
 Strand = Plus / Minus

                                                                       
Query: 5   cgttcttcatcgatgcgagagccaagagatccgttgttgaaagtgatctttatttttatc 64
           ||||||||||||||||||||||||||||||||||||||||||||||||||||||||||||
Sbjct: 179 cgttcttcatcgatgcgagagccaagagatccgttgttgaaagtgatctttatttttatc 120

                                                                       
Query: 65  attaatataacataaa-ttttatacattcaagagtgggttttaaatataaacgatcgcag 123
           |||||||  ||||||| |||||||| |||||||||||||||||||||||| |||||||| 
Sbjct: 119 attaata--acataaaattttatacgttcaagagtgggttttaaatataagcgatcgcaa 62

                                                                       
Query: 124 aacctcgctaacgctcggttcgctaaatcaataatgatccttccgcaggttcacctacgg 183
           ||||||||||||||||||||||||||||||||||||||||||||||||||||||||||||
Sbjct: 61  aacctcgctaacgctcggttcgctaaatcaataatgatccttccgcaggttcacctacgg 2

            
Query: 184 a 184
           |
Sbjct: 1   a 1


>gi|38348648|emb|AJ518860.1| Glomus sp. R22.3 18S rRNA gene (partial), 5.8S rRNA gene, 28S rRNA
           gene (partial), internal transcribed spacer 1 (ITS1) and
           internal transcribed spacer 2 (ITS2), clone R22.3
          Length = 539

 Score =  297 bits (150), Expect = 1e-77
 Identities = 175/181 (96%), Gaps = 3/181 (1%)
 Strand = Plus / Minus

                                                                       
Query: 5   cgttcttcatcgatgcgagagccaagagatccgttgttgaaagtgatctttatttttatc 64
           ||||||||||||||||||||||||||||||||||||||||||||||||||||||||||||
Sbjct: 179 cgttcttcatcgatgcgagagccaagagatccgttgttgaaagtgatctttatttttatc 120

                                                                       
Query: 65  attaatataacataaa-ttttatacattcaagagtgggttttaaatataaacgatcgcag 123
           |||||||  ||||||| |||||||| |||||||||||||||||||||||| |||||||||
Sbjct: 119 attaata--acataaaattttatacgttcaagagtgggttttaaatataagcgatcgcag 62

                                                                       
Query: 124 aacctcgctaacgctcggttcgctaaatcaataatgatccttccgcaggttcacctacgg 183
           |||||||||||||||||||||||||||||||||||||||||||||||| |||||||||||
Sbjct: 61  aacctcgctaacgctcggttcgctaaatcaataatgatccttccgcagtttcacctacgg 2

            
Query: 184 a 184
           |
Sbjct: 1   a 1


>gi|33386503|emb|AJ504621.1| Glomus sp. R5.5 partial 18S rRNA gene, ITS1, 5.8S rRNA gene, ITS2
           and partial 28S rRNA gene, clone R5.5
          Length = 538

 Score =  297 bits (150), Expect = 1e-77
 Identities = 175/181 (96%), Gaps = 3/181 (1%)
 Strand = Plus / Minus

                                                                       
Query: 5   cgttcttcatcgatgcgagagccaagagatccgttgttgaaagtgatctttatttttatc 64
           ||||||||||||||||||||||||||||||||||||||||||||||||||||||||||||
Sbjct: 179 cgttcttcatcgatgcgagagccaagagatccgttgttgaaagtgatctttatttttatc 120

                                                                       
Query: 65  attaatataacataaa-ttttatacattcaagagtgggttttaaatataaacgatcgcag 123
           |||||||  ||||||| |||||||| |||||||||||||||||||||||| |||||||||
Sbjct: 119 attaata--acataaaattttatacgttcaagagtgggttttaaatataagcgatcgcag 62

                                                                       
Query: 124 aacctcgctaacgctcggttcgctaaatcaataatgatccttccgcaggttcacctacgg 183
           ||||||||||||||||||||||||||| ||||||||||||||||||||||||||||||||
Sbjct: 61  aacctcgctaacgctcggttcgctaaaccaataatgatccttccgcaggttcacctacgg 2

            
Query: 184 a 184
           |
Sbjct: 1   a 1


>gi|257423579|gb|GQ388689.1| Uncultured Glomus clone 33/15_ST11 18S ribosomal RNA gene, partial
           sequence; internal transcribed spacer 1, 5.8S ribosomal
           RNA gene, and internal transcribed spacer 2, complete
           sequence; and 26S ribosomal RNA gene, partial sequence
          Length = 555

 Score =  295 bits (149), Expect = 5e-77
 Identities = 196/207 (94%), Gaps = 6/207 (2%)
 Strand = Plus / Minus

                                                                       
Query: 5   cgttcttcatcgatgcgagagccaagagatccgttgttgaaagtgatcttt-atttttat 63
           ||||||||||||||||||||||||||||||||||||||||||||||||||| ||||||||
Sbjct: 204 cgttcttcatcgatgcgagagccaagagatccgttgttgaaagtgatcttttatttttat 145

                                                                       
Query: 64  cattaatataacataaa-ttttatacattcaa-gagtgggttttaaatataaacgatcgc 121
           ||||||||   |||||| |||||||| ||||| |||||||||||||||||||  ||||||
Sbjct: 144 cattaata---cataaaattttatacgttcaaagagtgggttttaaatataagtgatcgc 88

                                                                       
Query: 122 agaacctcgctaacgctcggttcgctaaatcaataatgatccttccgcaggttcacctac 181
           | |||||||||||||||||||||||||||||| |||||||||||||||||||||||||||
Sbjct: 87  aaaacctcgctaacgctcggttcgctaaatcagtaatgatccttccgcaggttcacctac 28

                                      
Query: 182 ggaaaccttgttacgacttttacttcc 208
           |||||||||||||||||||||||||||
Sbjct: 27  ggaaaccttgttacgacttttacttcc 1


>gi|257423578|gb|GQ388688.1| Uncultured Glomus clone 33/47_ST11 18S ribosomal RNA gene, partial
           sequence; internal transcribed spacer 1, 5.8S ribosomal
           RNA gene, and internal transcribed spacer 2, complete
           sequence; and 26S ribosomal RNA gene, partial sequence
          Length = 555

 Score =  295 bits (149), Expect = 5e-77
 Identities = 196/207 (94%), Gaps = 6/207 (2%)
 Strand = Plus / Minus

                                                                       
Query: 5   cgttcttcatcgatgcgagagccaagagatccgttgttgaaagtgatcttt-atttttat 63
           ||||||||||||||||||||||||||||||||||||||||||||||||||| ||||||||
Sbjct: 204 cgttcttcatcgatgcgagagccaagagatccgttgttgaaagtgatcttttatttttat 145

                                                                       
Query: 64  cattaatataacataaa-ttttatacattcaa-gagtgggttttaaatataaacgatcgc 121
           ||||||||   |||||| |||||||| ||||| |||||||||||||||||||  ||||||
Sbjct: 144 cattaata---cataaaattttatacgttcaaagagtgggttttaaatataagtgatcgc 88

                                                                       
Query: 122 agaacctcgctaacgctcggttcgctaaatcaataatgatccttccgcaggttcacctac 181
           | |||||||||||||||||||||||||||||| |||||||||||||||||||||||||||
Sbjct: 87  aaaacctcgctaacgctcggttcgctaaatcagtaatgatccttccgcaggttcacctac 28

                                      
Query: 182 ggaaaccttgttacgacttttacttcc 208
           |||||||||||||||||||||||||||
Sbjct: 27  ggaaaccttgttacgacttttacttcc 1


>gi|257423576|gb|GQ388686.1| Uncultured Glomus clone 56_11_ST11 18S ribosomal RNA gene, partial
           sequence; internal transcribed spacer 1, 5.8S ribosomal
           RNA gene, and internal transcribed spacer 2, complete
           sequence; and 26S ribosomal RNA gene, partial sequence
          Length = 560

 Score =  295 bits (149), Expect = 5e-77
 Identities = 196/207 (94%), Gaps = 6/207 (2%)
 Strand = Plus / Minus

                                                                       
Query: 5   cgttcttcatcgatgcgagagccaagagatccgttgttgaaagtgatcttt-atttttat 63
           ||||||||||||||||||||||||||||||||||||||||||||||||||| ||||||||
Sbjct: 204 cgttcttcatcgatgcgagagccaagagatccgttgttgaaagtgatcttttatttttat 145

                                                                       
Query: 64  cattaatataacataaa-ttttatacattcaa-gagtgggttttaaatataaacgatcgc 121
           ||||||||   |||||| |||||||| ||||| |||||||||||||||||||  ||||||
Sbjct: 144 cattaata---cataaaattttatacgttcaaagagtgggttttaaatataagtgatcgc 88

                                                                       
Query: 122 agaacctcgctaacgctcggttcgctaaatcaataatgatccttccgcaggttcacctac 181
           | |||||||||||||||||||||||||||||| |||||||||||||||||||||||||||
Sbjct: 87  aaaacctcgctaacgctcggttcgctaaatcagtaatgatccttccgcaggttcacctac 28

                                      
Query: 182 ggaaaccttgttacgacttttacttcc 208
           |||||||||||||||||||||||||||
Sbjct: 27  ggaaaccttgttacgacttttacttcc 1


>gi|257423575|gb|GQ388685.1| Uncultured Glomus clone 33/23_ST11 18S ribosomal RNA gene, partial
           sequence; internal transcribed spacer 1, 5.8S ribosomal
           RNA gene, and internal transcribed spacer 2, complete
           sequence; and 26S ribosomal RNA gene, partial sequence
          Length = 560

 Score =  295 bits (149), Expect = 5e-77
 Identities = 196/207 (94%), Gaps = 6/207 (2%)
 Strand = Plus / Minus

                                                                       
Query: 5   cgttcttcatcgatgcgagagccaagagatccgttgttgaaagtgatcttt-atttttat 63
           ||||||||||||||||||||||||||||||||||||||||||||||||||| ||||||||
Sbjct: 204 cgttcttcatcgatgcgagagccaagagatccgttgttgaaagtgatcttttatttttat 145

                                                                       
Query: 64  cattaatataacataaa-ttttatacattcaa-gagtgggttttaaatataaacgatcgc 121
           ||||||||   |||||| |||||||| ||||| |||||||||||||||||||  ||||||
Sbjct: 144 cattaata---cataaaattttatacgttcaaagagtgggttttaaatataagtgatcgc 88

                                                                       
Query: 122 agaacctcgctaacgctcggttcgctaaatcaataatgatccttccgcaggttcacctac 181
           | |||||||||||||||||||||||||||||| |||||||||||||||||||||||||||
Sbjct: 87  aaaacctcgctaacgctcggttcgctaaatcagtaatgatccttccgcaggttcacctac 28

                                      
Query: 182 ggaaaccttgttacgacttttacttcc 208
           |||||||||||||||||||||||||||
Sbjct: 27  ggaaaccttgttacgacttttacttcc 1


>gi|257423477|gb|GQ388587.1| Uncultured Glomus clone 57_46_ST10 18S ribosomal RNA gene, partial
           sequence; internal transcribed spacer 1, 5.8S ribosomal
           RNA gene, and internal transcribed spacer 2, complete
           sequence; and 26S ribosomal RNA gene, partial sequence
          Length = 559

 Score =  295 bits (149), Expect = 5e-77
 Identities = 196/207 (94%), Gaps = 6/207 (2%)
 Strand = Plus / Minus

                                                                       
Query: 5   cgttcttcatcgatgcgagagccaagagatccgttgttgaaagtgatcttt-atttttat 63
           ||||||||||||||||||||||||||||||||||||||||||||||||||| ||||||||
Sbjct: 204 cgttcttcatcgatgcgagagccaagagatccgttgttgaaagtgatcttttatttttat 145

                                                                       
Query: 64  cattaatataacataaa-ttttatacattcaa-gagtgggttttaaatataaacgatcgc 121
           ||||||||   |||||| |||||||| ||||| |||||||||||||||||||  ||||||
Sbjct: 144 cattaata---cataaaattttatacgttcaaagagtgggttttaaatataagtgatcgc 88

                                                                       
Query: 122 agaacctcgctaacgctcggttcgctaaatcaataatgatccttccgcaggttcacctac 181
           | |||||||||||||||||||||||||||||| |||||||||||||||||||||||||||
Sbjct: 87  aaaacctcgctaacgctcggttcgctaaatcagtaatgatccttccgcaggttcacctac 28

                                      
Query: 182 ggaaaccttgttacgacttttacttcc 208
           |||||||||||||||||||||||||||
Sbjct: 27  ggaaaccttgttacgacttttacttcc 1


>gi|257423475|gb|GQ388585.1| Uncultured Glomus clone 52_21_ST10 18S ribosomal RNA gene, partial
           sequence; internal transcribed spacer 1, 5.8S ribosomal
           RNA gene, and internal transcribed spacer 2, complete
           sequence; and 26S ribosomal RNA gene, partial sequence
          Length = 560

 Score =  295 bits (149), Expect = 5e-77
 Identities = 196/207 (94%), Gaps = 6/207 (2%)
 Strand = Plus / Minus

                                                                       
Query: 5   cgttcttcatcgatgcgagagccaagagatccgttgttgaaagtgatcttt-atttttat 63
           ||||||||||||||||||||||||||||||||||||||||||||||||||| ||||||||
Sbjct: 204 cgttcttcatcgatgcgagagccaagagatccgttgttgaaagtgatcttttatttttat 145

                                                                       
Query: 64  cattaatataacataaa-ttttatacattcaa-gagtgggttttaaatataaacgatcgc 121
           ||||||||   |||||| |||||||| ||||| |||||||||||||||||||  ||||||
Sbjct: 144 cattaata---cataaaattttatacgttcaaagagtgggttttaaatataagtgatcgc 88

                                                                       
Query: 122 agaacctcgctaacgctcggttcgctaaatcaataatgatccttccgcaggttcacctac 181
           | |||||||||||||||||||||||||||||| |||||||||||||||||||||||||||
Sbjct: 87  aaaacctcgctaacgctcggttcgctaaatcagtaatgatccttccgcaggttcacctac 28

                                      
Query: 182 ggaaaccttgttacgacttttacttcc 208
           |||||||||||||||||||||||||||
Sbjct: 27  ggaaaccttgttacgacttttacttcc 1


>gi|257423404|gb|GQ388514.1| Uncultured Glomus clone 54_27/16_ST8 18S ribosomal RNA gene,
           partial sequence; internal transcribed spacer 1, 5.8S
           ribosomal RNA gene, and internal transcribed spacer 2,
           complete sequence; and 26S ribosomal RNA gene, partial
           sequence
          Length = 561

 Score =  295 bits (149), Expect = 5e-77
 Identities = 196/207 (94%), Gaps = 6/207 (2%)
 Strand = Plus / Minus

                                                                       
Query: 5   cgttcttcatcgatgcgagagccaagagatccgttgttgaaagtgatcttt-atttttat 63
           ||||||||||||||||||||||||||||||||||||||||||||||||||| ||||||||
Sbjct: 204 cgttcttcatcgatgcgagagccaagagatccgttgttgaaagtgatcttttatttttat 145

                                                                       
Query: 64  cattaatataacataaa-ttttatacattcaa-gagtgggttttaaatataaacgatcgc 121
           ||||||||   |||||| |||||||| ||||| |||||||||||||||||||  ||||||
Sbjct: 144 cattaata---cataaaattttatacgttcaaagagtgggttttaaatataagtgatcgc 88

                                                                       
Query: 122 agaacctcgctaacgctcggttcgctaaatcaataatgatccttccgcaggttcacctac 181
           | |||||||||||||||||||||||||||||| |||||||||||||||||||||||||||
Sbjct: 87  aaaacctcgctaacgctcggttcgctaaatcagtaatgatccttccgcaggttcacctac 28

                                      
Query: 182 ggaaaccttgttacgacttttacttcc 208
           |||||||||||||||||||||||||||
Sbjct: 27  ggaaaccttgttacgacttttacttcc 1


>gi|257423371|gb|GQ388481.1| Uncultured Glomus clone 56_9_ST6 18S ribosomal RNA gene, partial
           sequence; internal transcribed spacer 1, 5.8S ribosomal
           RNA gene, and internal transcribed spacer 2, complete
           sequence; and 26S ribosomal RNA gene, partial sequence
          Length = 562

 Score =  295 bits (149), Expect = 5e-77
 Identities = 196/207 (94%), Gaps = 6/207 (2%)
 Strand = Plus / Minus

                                                                       
Query: 5   cgttcttcatcgatgcgagagccaagagatccgttgttgaaagtgatcttt-atttttat 63
           ||||||||||||||||||||||||||||||||||||||||||||||||||| ||||||||
Sbjct: 204 cgttcttcatcgatgcgagagccaagagatccgttgttgaaagtgatcttttatttttat 145

                                                                       
Query: 64  cattaatataacataaa-ttttatacattcaa-gagtgggttttaaatataaacgatcgc 121
           ||||||||   |||||| |||||||| ||||| |||||||||||||||||||  ||||||
Sbjct: 144 cattaata---cataaaattttatacgttcaaagagtgggttttaaatataagtgatcgc 88

                                                                       
Query: 122 agaacctcgctaacgctcggttcgctaaatcaataatgatccttccgcaggttcacctac 181
           | |||||||||||||||||||||||||||||| |||||||||||||||||||||||||||
Sbjct: 87  aaaacctcgctaacgctcggttcgctaaatcagtaatgatccttccgcaggttcacctac 28

                                      
Query: 182 ggaaaccttgttacgacttttacttcc 208
           |||||||||||||||||||||||||||
Sbjct: 27  ggaaaccttgttacgacttttacttcc 1


>gi|257423370|gb|GQ388480.1| Uncultured Glomus clone 52_24_ST6 18S ribosomal RNA gene, partial
           sequence; internal transcribed spacer 1, 5.8S ribosomal
           RNA gene, and internal transcribed spacer 2, complete
           sequence; and 26S ribosomal RNA gene, partial sequence
          Length = 561

 Score =  295 bits (149), Expect = 5e-77
 Identities = 196/207 (94%), Gaps = 6/207 (2%)
 Strand = Plus / Minus

                                                                       
Query: 5   cgttcttcatcgatgcgagagccaagagatccgttgttgaaagtgatcttt-atttttat 63
           ||||||||||||||||||||||||||||||||||||||||||||||||||| ||||||||
Sbjct: 204 cgttcttcatcgatgcgagagccaagagatccgttgttgaaagtgatcttttatttttat 145

                                                                       
Query: 64  cattaatataacataaa-ttttatacattcaa-gagtgggttttaaatataaacgatcgc 121
           ||||||||   |||||| |||||||| ||||| |||||||||||||||||||  ||||||
Sbjct: 144 cattaata---cataaaattttatacgttcaaagagtgggttttaaatataagtgatcgc 88

                                                                       
Query: 122 agaacctcgctaacgctcggttcgctaaatcaataatgatccttccgcaggttcacctac 181
           | |||||||||||||||||||||||||||||| |||||||||||||||||||||||||||
Sbjct: 87  aaaacctcgctaacgctcggttcgctaaatcagtaatgatccttccgcaggttcacctac 28

                                      
Query: 182 ggaaaccttgttacgacttttacttcc 208
           |||||||||||||||||||||||||||
Sbjct: 27  ggaaaccttgttacgacttttacttcc 1


>gi|257423369|gb|GQ388479.1| Uncultured Glomus clone 55_41_ST6 18S ribosomal RNA gene, partial
           sequence; internal transcribed spacer 1, 5.8S ribosomal
           RNA gene, and internal transcribed spacer 2, complete
           sequence; and 26S ribosomal RNA gene, partial sequence
          Length = 562

 Score =  295 bits (149), Expect = 5e-77
 Identities = 196/207 (94%), Gaps = 6/207 (2%)
 Strand = Plus / Minus

                                                                       
Query: 5   cgttcttcatcgatgcgagagccaagagatccgttgttgaaagtgatcttt-atttttat 63
           ||||||||||||||||||||||||||||||||||||||||||||||||||| ||||||||
Sbjct: 204 cgttcttcatcgatgcgagagccaagagatccgttgttgaaagtgatcttttatttttat 145

                                                                       
Query: 64  cattaatataacataaa-ttttatacattcaa-gagtgggttttaaatataaacgatcgc 121
           ||||||||   |||||| |||||||| ||||| |||||||||||||||||||  ||||||
Sbjct: 144 cattaata---cataaaattttatacgttcaaagagtgggttttaaatataagtgatcgc 88

                                                                       
Query: 122 agaacctcgctaacgctcggttcgctaaatcaataatgatccttccgcaggttcacctac 181
           | |||||||||||||||||||||||||||||| |||||||||||||||||||||||||||
Sbjct: 87  aaaacctcgctaacgctcggttcgctaaatcagtaatgatccttccgcaggttcacctac 28

                                      
Query: 182 ggaaaccttgttacgacttttacttcc 208
           |||||||||||||||||||||||||||
Sbjct: 27  ggaaaccttgttacgacttttacttcc 1


>gi|257423367|gb|GQ388477.1| Uncultured Glomus clone 27_33_ST6 18S ribosomal RNA gene, partial
           sequence; internal transcribed spacer 1, 5.8S ribosomal
           RNA gene, and internal transcribed spacer 2, complete
           sequence; and 26S ribosomal RNA gene, partial sequence
          Length = 563

 Score =  295 bits (149), Expect = 5e-77
 Identities = 196/207 (94%), Gaps = 6/207 (2%)
 Strand = Plus / Minus

                                                                       
Query: 5   cgttcttcatcgatgcgagagccaagagatccgttgttgaaagtgatcttt-atttttat 63
           ||||||||||||||||||||||||||||||||||||||||||||||||||| ||||||||
Sbjct: 204 cgttcttcatcgatgcgagagccaagagatccgttgttgaaagtgatcttttatttttat 145

                                                                       
Query: 64  cattaatataacataaa-ttttatacattcaa-gagtgggttttaaatataaacgatcgc 121
           ||||||||   |||||| |||||||| ||||| |||||||||||||||||||  ||||||
Sbjct: 144 cattaata---cataaaattttatacgttcaaagagtgggttttaaatataagtgatcgc 88

                                                                       
Query: 122 agaacctcgctaacgctcggttcgctaaatcaataatgatccttccgcaggttcacctac 181
           | |||||||||||||||||||||||||||||| |||||||||||||||||||||||||||
Sbjct: 87  aaaacctcgctaacgctcggttcgctaaatcagtaatgatccttccgcaggttcacctac 28

                                      
Query: 182 ggaaaccttgttacgacttttacttcc 208
           |||||||||||||||||||||||||||
Sbjct: 27  ggaaaccttgttacgacttttacttcc 1


>gi|257423365|gb|GQ388475.1| Uncultured Glomus clone 53_6_ST6 18S ribosomal RNA gene, partial
           sequence; internal transcribed spacer 1, 5.8S ribosomal
           RNA gene, and internal transcribed spacer 2, complete
           sequence; and 26S ribosomal RNA gene, partial sequence
          Length = 562

 Score =  295 bits (149), Expect = 5e-77
 Identities = 196/207 (94%), Gaps = 6/207 (2%)
 Strand = Plus / Minus

                                                                       
Query: 5   cgttcttcatcgatgcgagagccaagagatccgttgttgaaagtgatcttt-atttttat 63
           ||||||||||||||||||||||||||||||||||||||||||||||||||| ||||||||
Sbjct: 204 cgttcttcatcgatgcgagagccaagagatccgttgttgaaagtgatcttttatttttat 145

                                                                       
Query: 64  cattaatataacataaa-ttttatacattcaa-gagtgggttttaaatataaacgatcgc 121
           ||||||||   |||||| |||||||| ||||| |||||||||||||||||||  ||||||
Sbjct: 144 cattaata---cataaaattttatacgttcaaagagtgggttttaaatataagtgatcgc 88

                                                                       
Query: 122 agaacctcgctaacgctcggttcgctaaatcaataatgatccttccgcaggttcacctac 181
           | |||||||||||||||||||||||||||||| |||||||||||||||||||||||||||
Sbjct: 87  aaaacctcgctaacgctcggttcgctaaatcagtaatgatccttccgcaggttcacctac 28

                                      
Query: 182 ggaaaccttgttacgacttttacttcc 208
           |||||||||||||||||||||||||||
Sbjct: 27  ggaaaccttgttacgacttttacttcc 1


>gi|257423363|gb|GQ388473.1| Uncultured Glomus clone 3_10/5_ST6 18S ribosomal RNA gene, partial
           sequence; internal transcribed spacer 1, 5.8S ribosomal
           RNA gene, and internal transcribed spacer 2, complete
           sequence; and 26S ribosomal RNA gene, partial sequence
          Length = 562

 Score =  295 bits (149), Expect = 5e-77
 Identities = 196/207 (94%), Gaps = 6/207 (2%)
 Strand = Plus / Minus

                                                                       
Query: 5   cgttcttcatcgatgcgagagccaagagatccgttgttgaaagtgatcttt-atttttat 63
           ||||||||||||||||||||||||||||||||||||||||||||||||||| ||||||||
Sbjct: 204 cgttcttcatcgatgcgagagccaagagatccgttgttgaaagtgatcttttatttttat 145

                                                                       
Query: 64  cattaatataacataaa-ttttatacattcaa-gagtgggttttaaatataaacgatcgc 121
           ||||||||   |||||| |||||||| ||||| |||||||||||||||||||  ||||||
Sbjct: 144 cattaata---cataaaattttatacgttcaaagagtgggttttaaatataagtgatcgc 88

                                                                       
Query: 122 agaacctcgctaacgctcggttcgctaaatcaataatgatccttccgcaggttcacctac 181
           | |||||||||||||||||||||||||||||| |||||||||||||||||||||||||||
Sbjct: 87  aaaacctcgctaacgctcggttcgctaaatcagtaatgatccttccgcaggttcacctac 28

                                      
Query: 182 ggaaaccttgttacgacttttacttcc 208
           |||||||||||||||||||||||||||
Sbjct: 27  ggaaaccttgttacgacttttacttcc 1


>gi|257423362|gb|GQ388472.1| Uncultured Glomus clone 27_36_ST6 18S ribosomal RNA gene, partial
           sequence; internal transcribed spacer 1, 5.8S ribosomal
           RNA gene, and internal transcribed spacer 2, complete
           sequence; and 26S ribosomal RNA gene, partial sequence
          Length = 562

 Score =  295 bits (149), Expect = 5e-77
 Identities = 196/207 (94%), Gaps = 6/207 (2%)
 Strand = Plus / Minus

                                                                       
Query: 5   cgttcttcatcgatgcgagagccaagagatccgttgttgaaagtgatcttt-atttttat 63
           ||||||||||||||||||||||||||||||||||||||||||||||||||| ||||||||
Sbjct: 204 cgttcttcatcgatgcgagagccaagagatccgttgttgaaagtgatcttttatttttat 145

                                                                       
Query: 64  cattaatataacataaa-ttttatacattcaa-gagtgggttttaaatataaacgatcgc 121
           ||||||||   |||||| |||||||| ||||| |||||||||||||||||||  ||||||
Sbjct: 144 cattaata---cataaaattttatacgttcaaagagtgggttttaaatataagtgatcgc 88

                                                                       
Query: 122 agaacctcgctaacgctcggttcgctaaatcaataatgatccttccgcaggttcacctac 181
           | |||||||||||||||||||||||||||||| |||||||||||||||||||||||||||
Sbjct: 87  aaaacctcgctaacgctcggttcgctaaatcagtaatgatccttccgcaggttcacctac 28

                                      
Query: 182 ggaaaccttgttacgacttttacttcc 208
           |||||||||||||||||||||||||||
Sbjct: 27  ggaaaccttgttacgacttttacttcc 1


>gi|257423361|gb|GQ388471.1| Uncultured Glomus clone 90/14_ST6 18S ribosomal RNA gene, partial
           sequence; internal transcribed spacer 1, 5.8S ribosomal
           RNA gene, and internal transcribed spacer 2, complete
           sequence; and 26S ribosomal RNA gene, partial sequence
          Length = 562

 Score =  295 bits (149), Expect = 5e-77
 Identities = 196/207 (94%), Gaps = 6/207 (2%)
 Strand = Plus / Minus

                                                                       
Query: 5   cgttcttcatcgatgcgagagccaagagatccgttgttgaaagtgatcttt-atttttat 63
           ||||||||||||||||||||||||||||||||||||||||||||||||||| ||||||||
Sbjct: 204 cgttcttcatcgatgcgagagccaagagatccgttgttgaaagtgatcttttatttttat 145

                                                                       
Query: 64  cattaatataacataaa-ttttatacattcaa-gagtgggttttaaatataaacgatcgc 121
           ||||||||   |||||| |||||||| ||||| |||||||||||||||||||  ||||||
Sbjct: 144 cattaata---cataaaattttatacgttcaaagagtgggttttaaatataagtgatcgc 88

                                                                       
Query: 122 agaacctcgctaacgctcggttcgctaaatcaataatgatccttccgcaggttcacctac 181
           | |||||||||||||||||||||||||||||| |||||||||||||||||||||||||||
Sbjct: 87  aaaacctcgctaacgctcggttcgctaaatcagtaatgatccttccgcaggttcacctac 28

                                      
Query: 182 ggaaaccttgttacgacttttacttcc 208
           |||||||||||||||||||||||||||
Sbjct: 27  ggaaaccttgttacgacttttacttcc 1


>gi|257423360|gb|GQ388470.1| Uncultured Glomus clone 54_47_ST6 18S ribosomal RNA gene, partial
           sequence; internal transcribed spacer 1, 5.8S ribosomal
           RNA gene, and internal transcribed spacer 2, complete
           sequence; and 26S ribosomal RNA gene, partial sequence
          Length = 562

 Score =  295 bits (149), Expect = 5e-77
 Identities = 196/207 (94%), Gaps = 6/207 (2%)
 Strand = Plus / Minus

                                                                       
Query: 5   cgttcttcatcgatgcgagagccaagagatccgttgttgaaagtgatcttt-atttttat 63
           ||||||||||||||||||||||||||||||||||||||||||||||||||| ||||||||
Sbjct: 204 cgttcttcatcgatgcgagagccaagagatccgttgttgaaagtgatcttttatttttat 145

                                                                       
Query: 64  cattaatataacataaa-ttttatacattcaa-gagtgggttttaaatataaacgatcgc 121
           ||||||||   |||||| |||||||| ||||| |||||||||||||||||||  ||||||
Sbjct: 144 cattaata---cataaaattttatacgttcaaagagtgggttttaaatataagtgatcgc 88

                                                                       
Query: 122 agaacctcgctaacgctcggttcgctaaatcaataatgatccttccgcaggttcacctac 181
           | |||||||||||||||||||||||||||||| |||||||||||||||||||||||||||
Sbjct: 87  aaaacctcgctaacgctcggttcgctaaatcagtaatgatccttccgcaggttcacctac 28

                                      
Query: 182 ggaaaccttgttacgacttttacttcc 208
           |||||||||||||||||||||||||||
Sbjct: 27  ggaaaccttgttacgacttttacttcc 1


>gi|257423357|gb|GQ388467.1| Uncultured Glomus clone 77_2/45_ST6 18S ribosomal RNA gene, partial
           sequence; internal transcribed spacer 1, 5.8S ribosomal
           RNA gene, and internal transcribed spacer 2, complete
           sequence; and 26S ribosomal RNA gene, partial sequence
          Length = 564

 Score =  295 bits (149), Expect = 5e-77
 Identities = 196/207 (94%), Gaps = 6/207 (2%)
 Strand = Plus / Minus

                                                                       
Query: 5   cgttcttcatcgatgcgagagccaagagatccgttgttgaaagtgatcttt-atttttat 63
           ||||||||||||||||||||||||||||||||||||||||||||||||||| ||||||||
Sbjct: 204 cgttcttcatcgatgcgagagccaagagatccgttgttgaaagtgatcttttatttttat 145

                                                                       
Query: 64  cattaatataacataaa-ttttatacattcaa-gagtgggttttaaatataaacgatcgc 121
           ||||||||   |||||| |||||||| ||||| |||||||||||||||||||  ||||||
Sbjct: 144 cattaata---cataaaattttatacgttcaaagagtgggttttaaatataagtgatcgc 88

                                                                       
Query: 122 agaacctcgctaacgctcggttcgctaaatcaataatgatccttccgcaggttcacctac 181
           | |||||||||||||||||||||||||||||| |||||||||||||||||||||||||||
Sbjct: 87  aaaacctcgctaacgctcggttcgctaaatcagtaatgatccttccgcaggttcacctac 28

                                      
Query: 182 ggaaaccttgttacgacttttacttcc 208
           |||||||||||||||||||||||||||
Sbjct: 27  ggaaaccttgttacgacttttacttcc 1


>gi|257423321|gb|GQ388431.1| Uncultured Glomus clone 51_31_ST5 18S ribosomal RNA gene, partial
           sequence; internal transcribed spacer 1, 5.8S ribosomal
           RNA gene, and internal transcribed spacer 2, complete
           sequence; and 26S ribosomal RNA gene, partial sequence
          Length = 566

 Score =  295 bits (149), Expect = 5e-77
 Identities = 196/207 (94%), Gaps = 6/207 (2%)
 Strand = Plus / Minus

                                                                       
Query: 5   cgttcttcatcgatgcgagagccaagagatccgttgttgaaagtgatcttt-atttttat 63
           ||||||||||||||||||||||||||||||||||||||||||||||||||| ||||||||
Sbjct: 204 cgttcttcatcgatgcgagagccaagagatccgttgttgaaagtgatcttttatttttat 145

                                                                       
Query: 64  cattaatataacataaa-ttttatacattcaa-gagtgggttttaaatataaacgatcgc 121
           ||||||||   |||||| |||||||| ||||| |||||||||||||||||||  ||||||
Sbjct: 144 cattaata---cataaaattttatacgttcaaagagtgggttttaaatataagtgatcgc 88

                                                                       
Query: 122 agaacctcgctaacgctcggttcgctaaatcaataatgatccttccgcaggttcacctac 181
           | |||||||||||||||||||||||||||||| |||||||||||||||||||||||||||
Sbjct: 87  aaaacctcgctaacgctcggttcgctaaatcagtaatgatccttccgcaggttcacctac 28

                                      
Query: 182 ggaaaccttgttacgacttttacttcc 208
           |||||||||||||||||||||||||||
Sbjct: 27  ggaaaccttgttacgacttttacttcc 1


>gi|257423320|gb|GQ388430.1| Uncultured Glomus clone 51_24_ST5 18S ribosomal RNA gene, partial
           sequence; internal transcribed spacer 1, 5.8S ribosomal
           RNA gene, and internal transcribed spacer 2, complete
           sequence; and 26S ribosomal RNA gene, partial sequence
          Length = 566

 Score =  295 bits (149), Expect = 5e-77
 Identities = 196/207 (94%), Gaps = 6/207 (2%)
 Strand = Plus / Minus

                                                                       
Query: 5   cgttcttcatcgatgcgagagccaagagatccgttgttgaaagtgatcttt-atttttat 63
           ||||||||||||||||||||||||||||||||||||||||||||||||||| ||||||||
Sbjct: 204 cgttcttcatcgatgcgagagccaagagatccgttgttgaaagtgatcttttatttttat 145

                                                                       
Query: 64  cattaatataacataaa-ttttatacattcaa-gagtgggttttaaatataaacgatcgc 121
           ||||||||   |||||| |||||||| ||||| |||||||||||||||||||  ||||||
Sbjct: 144 cattaata---cataaaattttatacgttcaaagagtgggttttaaatataagtgatcgc 88

                                                                       
Query: 122 agaacctcgctaacgctcggttcgctaaatcaataatgatccttccgcaggttcacctac 181
           | |||||||||||||||||||||||||||||| |||||||||||||||||||||||||||
Sbjct: 87  aaaacctcgctaacgctcggttcgctaaatcagtaatgatccttccgcaggttcacctac 28

                                      
Query: 182 ggaaaccttgttacgacttttacttcc 208
           |||||||||||||||||||||||||||
Sbjct: 27  ggaaaccttgttacgacttttacttcc 1


>gi|257423272|gb|GQ388382.1| Uncultured Glomus clone 24_10/47_ST4 18S ribosomal RNA gene,
           partial sequence; internal transcribed spacer 1, 5.8S
           ribosomal RNA gene, and internal transcribed spacer 2,
           complete sequence; and 26S ribosomal RNA gene, partial
           sequence
          Length = 565

 Score =  295 bits (149), Expect = 5e-77
 Identities = 196/207 (94%), Gaps = 6/207 (2%)
 Strand = Plus / Minus

                                                                       
Query: 5   cgttcttcatcgatgcgagagccaagagatccgttgttgaaagtgatcttt-atttttat 63
           ||||||||||||||||||||||||||||||||||||||||||||||||||| ||||||||
Sbjct: 204 cgttcttcatcgatgcgagagccaagagatccgttgttgaaagtgatcttttatttttat 145

                                                                       
Query: 64  cattaatataacataaa-ttttatacattcaa-gagtgggttttaaatataaacgatcgc 121
           ||||||||   |||||| |||||||| ||||| |||||||||||||||||||  ||||||
Sbjct: 144 cattaata---cataaaattttatacgttcaaagagtgggttttaaatataagtgatcgc 88

                                                                       
Query: 122 agaacctcgctaacgctcggttcgctaaatcaataatgatccttccgcaggttcacctac 181
           | |||||||||||||||||||||||||||||| |||||||||||||||||||||||||||
Sbjct: 87  aaaacctcgctaacgctcggttcgctaaatcagtaatgatccttccgcaggttcacctac 28

                                      
Query: 182 ggaaaccttgttacgacttttacttcc 208
           |||||||||||||||||||||||||||
Sbjct: 27  ggaaaccttgttacgacttttacttcc 1


>gi|257423194|gb|GQ388304.1| Uncultured Glomus clone 53_4_ST1 18S ribosomal RNA gene, partial
           sequence; internal transcribed spacer 1, 5.8S ribosomal
           RNA gene, and internal transcribed spacer 2, complete
           sequence; and 26S ribosomal RNA gene, partial sequence
          Length = 560

 Score =  295 bits (149), Expect = 5e-77
 Identities = 196/207 (94%), Gaps = 6/207 (2%)
 Strand = Plus / Minus

                                                                       
Query: 5   cgttcttcatcgatgcgagagccaagagatccgttgttgaaagtgatcttt-atttttat 63
           ||||||||||||||||||||||||||||||||||||||||||||||||||| ||||||||
Sbjct: 204 cgttcttcatcgatgcgagagccaagagatccgttgttgaaagtgatcttttatttttat 145

                                                                       
Query: 64  cattaatataacataaa-ttttatacattcaa-gagtgggttttaaatataaacgatcgc 121
           ||||||||   |||||| |||||||| ||||| |||||||||||||||||||  ||||||
Sbjct: 144 cattaata---cataaaattttatacgttcaaagagtgggttttaaatataagtgatcgc 88

                                                                       
Query: 122 agaacctcgctaacgctcggttcgctaaatcaataatgatccttccgcaggttcacctac 181
           | |||||||||||||||||||||||||||||| |||||||||||||||||||||||||||
Sbjct: 87  aaaacctcgctaacgctcggttcgctaaatcagtaatgatccttccgcaggttcacctac 28

                                      
Query: 182 ggaaaccttgttacgacttttacttcc 208
           |||||||||||||||||||||||||||
Sbjct: 27  ggaaaccttgttacgacttttacttcc 1


>gi|165879980|gb|EU359267.1| Uncultured Glomus clone 1379_9 18S ribosomal RNA gene, partial
           sequence; internal transcribed spacer 1, 5.8S ribosomal
           RNA gene, and internal transcribed spacer 2, complete
           sequence; and 28S ribosomal RNA gene, partial sequence
          Length = 521

 Score =  295 bits (149), Expect = 5e-77
 Identities = 176/183 (96%), Gaps = 4/183 (2%)
 Strand = Plus / Minus

                                                                       
Query: 5   cgttcttcatcgatgcgagagccaagagatccgttgttgaaagtgatctttatttttatc 64
           ||||||||||||||||||||||||||||||||||||||||||||||||||||||||||||
Sbjct: 180 cgttcttcatcgatgcgagagccaagagatccgttgttgaaagtgatctttatttttatc 121

                                                                       
Query: 65  attaatataacataaa-ttttatacattcaagagtgggttttaaatataaacgatcgcag 123
           |||||||   |||||| |||||||| |||||||||||||||||||||||| |||||||| 
Sbjct: 120 attaata---cataaaattttatacgttcaagagtgggttttaaatataagcgatcgcaa 64

                                                                       
Query: 124 aacctcgctaacgctcggttcgctaaatcaataatgatccttccgcaggttcacctacgg 183
           ||||||||||||||||||||||||||||||||||||||||||||||||||||||||||||
Sbjct: 63  aacctcgctaacgctcggttcgctaaatcaataatgatccttccgcaggttcacctacgg 4

              
Query: 184 aaa 186
           |||
Sbjct: 3   aaa 1


>gi|165879929|gb|EU359216.1| Uncultured Glomus clone 1379_5 18S ribosomal RNA gene, partial
           sequence; internal transcribed spacer 1, 5.8S ribosomal
           RNA gene, and internal transcribed spacer 2, complete
           sequence; and 28S ribosomal RNA gene, partial sequence
          Length = 521

 Score =  295 bits (149), Expect = 5e-77
 Identities = 176/183 (96%), Gaps = 4/183 (2%)
 Strand = Plus / Minus

                                                                       
Query: 5   cgttcttcatcgatgcgagagccaagagatccgttgttgaaagtgatctttatttttatc 64
           ||||||||||||||||||||||||||||||||||||||||||||||||||||||||||||
Sbjct: 180 cgttcttcatcgatgcgagagccaagagatccgttgttgaaagtgatctttatttttatc 121

                                                                       
Query: 65  attaatataacataaa-ttttatacattcaagagtgggttttaaatataaacgatcgcag 123
           |||||||   |||||| |||||||| |||||||||||||||||||||||| |||||||| 
Sbjct: 120 attaata---cataaaattttatacgttcaagagtgggttttaaatataagcgatcgcaa 64

                                                                       
Query: 124 aacctcgctaacgctcggttcgctaaatcaataatgatccttccgcaggttcacctacgg 183
           ||||||||||||||||||||||||||||||||||||||||||||||||||||||||||||
Sbjct: 63  aacctcgctaacgctcggttcgctaaatcaataatgatccttccgcaggttcacctacgg 4

              
Query: 184 aaa 186
           |||
Sbjct: 3   aaa 1


>gi|165879928|gb|EU359215.1| Uncultured Glomus clone 1379_31 18S ribosomal RNA gene, partial
           sequence; internal transcribed spacer 1, 5.8S ribosomal
           RNA gene, and internal transcribed spacer 2, complete
           sequence; and 28S ribosomal RNA gene, partial sequence
          Length = 521

 Score =  295 bits (149), Expect = 5e-77
 Identities = 176/183 (96%), Gaps = 4/183 (2%)
 Strand = Plus / Minus

                                                                       
Query: 5   cgttcttcatcgatgcgagagccaagagatccgttgttgaaagtgatctttatttttatc 64
           ||||||||||||||||||||||||||||||||||||||||||||||||||||||||||||
Sbjct: 180 cgttcttcatcgatgcgagagccaagagatccgttgttgaaagtgatctttatttttatc 121

                                                                       
Query: 65  attaatataacataaa-ttttatacattcaagagtgggttttaaatataaacgatcgcag 123
           |||||||   |||||| |||||||| |||||||||||||||||||||||| |||||||| 
Sbjct: 120 attaata---cataaaattttatacgttcaagagtgggttttaaatataagcgatcgcaa 64

                                                                       
Query: 124 aacctcgctaacgctcggttcgctaaatcaataatgatccttccgcaggttcacctacgg 183
           ||||||||||||||||||||||||||||||||||||||||||||||||||||||||||||
Sbjct: 63  aacctcgctaacgctcggttcgctaaatcaataatgatccttccgcaggttcacctacgg 4

              
Query: 184 aaa 186
           |||
Sbjct: 3   aaa 1


>gi|165879927|gb|EU359214.1| Uncultured Glomus clone 1379_30 18S ribosomal RNA gene, partial
           sequence; internal transcribed spacer 1, 5.8S ribosomal
           RNA gene, and internal transcribed spacer 2, complete
           sequence; and 28S ribosomal RNA gene, partial sequence
          Length = 521

 Score =  295 bits (149), Expect = 5e-77
 Identities = 176/183 (96%), Gaps = 4/183 (2%)
 Strand = Plus / Minus

                                                                       
Query: 5   cgttcttcatcgatgcgagagccaagagatccgttgttgaaagtgatctttatttttatc 64
           ||||||||||||||||||||||||||||||||||||||||||||||||||||||||||||
Sbjct: 180 cgttcttcatcgatgcgagagccaagagatccgttgttgaaagtgatctttatttttatc 121

                                                                       
Query: 65  attaatataacataaa-ttttatacattcaagagtgggttttaaatataaacgatcgcag 123
           |||||||   |||||| |||||||| |||||||||||||||||||||||| |||||||| 
Sbjct: 120 attaata---cataaaattttatacgttcaagagtgggttttaaatataagcgatcgcaa 64

                                                                       
Query: 124 aacctcgctaacgctcggttcgctaaatcaataatgatccttccgcaggttcacctacgg 183
           ||||||||||||||||||||||||||||||||||||||||||||||||||||||||||||
Sbjct: 63  aacctcgctaacgctcggttcgctaaatcaataatgatccttccgcaggttcacctacgg 4

              
Query: 184 aaa 186
           |||
Sbjct: 3   aaa 1


>gi|165879926|gb|EU359213.1| Uncultured Glomus clone 1379_27 18S ribosomal RNA gene, partial
           sequence; internal transcribed spacer 1, 5.8S ribosomal
           RNA gene, and internal transcribed spacer 2, complete
           sequence; and 28S ribosomal RNA gene, partial sequence
          Length = 521

 Score =  295 bits (149), Expect = 5e-77
 Identities = 176/183 (96%), Gaps = 4/183 (2%)
 Strand = Plus / Minus

                                                                       
Query: 5   cgttcttcatcgatgcgagagccaagagatccgttgttgaaagtgatctttatttttatc 64
           ||||||||||||||||||||||||||||||||||||||||||||||||||||||||||||
Sbjct: 180 cgttcttcatcgatgcgagagccaagagatccgttgttgaaagtgatctttatttttatc 121

                                                                       
Query: 65  attaatataacataaa-ttttatacattcaagagtgggttttaaatataaacgatcgcag 123
           |||||||   |||||| |||||||| |||||||||||||||||||||||| |||||||| 
Sbjct: 120 attaata---cataaaattttatacgttcaagagtgggttttaaatataagcgatcgcaa 64

                                                                       
Query: 124 aacctcgctaacgctcggttcgctaaatcaataatgatccttccgcaggttcacctacgg 183
           ||||||||||||||||||||||||||||||||||||||||||||||||||||||||||||
Sbjct: 63  aacctcgctaacgctcggttcgctaaatcaataatgatccttccgcaggttcacctacgg 4

              
Query: 184 aaa 186
           |||
Sbjct: 3   aaa 1


>gi|165879925|gb|EU359212.1| Uncultured Glomus clone 1379_22 18S ribosomal RNA gene, partial
           sequence; internal transcribed spacer 1, 5.8S ribosomal
           RNA gene, and internal transcribed spacer 2, complete
           sequence; and 28S ribosomal RNA gene, partial sequence
          Length = 521

 Score =  295 bits (149), Expect = 5e-77
 Identities = 176/183 (96%), Gaps = 4/183 (2%)
 Strand = Plus / Minus

                                                                       
Query: 5   cgttcttcatcgatgcgagagccaagagatccgttgttgaaagtgatctttatttttatc 64
           ||||||||||||||||||||||||||||||||||||||||||||||||||||||||||||
Sbjct: 180 cgttcttcatcgatgcgagagccaagagatccgttgttgaaagtgatctttatttttatc 121

                                                                       
Query: 65  attaatataacataaa-ttttatacattcaagagtgggttttaaatataaacgatcgcag 123
           |||||||   |||||| |||||||| |||||||||||||||||||||||| |||||||| 
Sbjct: 120 attaata---cataaaattttatacgttcaagagtgggttttaaatataagcgatcgcaa 64

                                                                       
Query: 124 aacctcgctaacgctcggttcgctaaatcaataatgatccttccgcaggttcacctacgg 183
           ||||||||||||||||||||||||||||||||||||||||||||||||||||||||||||
Sbjct: 63  aacctcgctaacgctcggttcgctaaatcaataatgatccttccgcaggttcacctacgg 4

              
Query: 184 aaa 186
           |||
Sbjct: 3   aaa 1


>gi|165879924|gb|EU359211.1| Uncultured Glomus clone 1379_17 18S ribosomal RNA gene, partial
           sequence; internal transcribed spacer 1, 5.8S ribosomal
           RNA gene, and internal transcribed spacer 2, complete
           sequence; and 28S ribosomal RNA gene, partial sequence
          Length = 521

 Score =  295 bits (149), Expect = 5e-77
 Identities = 176/183 (96%), Gaps = 4/183 (2%)
 Strand = Plus / Minus

                                                                       
Query: 5   cgttcttcatcgatgcgagagccaagagatccgttgttgaaagtgatctttatttttatc 64
           ||||||||||||||||||||||||||||||||||||||||||||||||||||||||||||
Sbjct: 180 cgttcttcatcgatgcgagagccaagagatccgttgttgaaagtgatctttatttttatc 121

                                                                       
Query: 65  attaatataacataaa-ttttatacattcaagagtgggttttaaatataaacgatcgcag 123
           |||||||   |||||| |||||||| |||||||||||||||||||||||| |||||||| 
Sbjct: 120 attaata---cataaaattttatacgttcaagagtgggttttaaatataagcgatcgcaa 64

                                                                       
Query: 124 aacctcgctaacgctcggttcgctaaatcaataatgatccttccgcaggttcacctacgg 183
           ||||||||||||||||||||||||||||||||||||||||||||||||||||||||||||
Sbjct: 63  aacctcgctaacgctcggttcgctaaatcaataatgatccttccgcaggttcacctacgg 4

              
Query: 184 aaa 186
           |||
Sbjct: 3   aaa 1


>gi|165879923|gb|EU359210.1| Uncultured Glomus clone 1379_15 18S ribosomal RNA gene, partial
           sequence; internal transcribed spacer 1, 5.8S ribosomal
           RNA gene, and internal transcribed spacer 2, complete
           sequence; and 28S ribosomal RNA gene, partial sequence
          Length = 521

 Score =  295 bits (149), Expect = 5e-77
 Identities = 176/183 (96%), Gaps = 4/183 (2%)
 Strand = Plus / Minus

                                                                       
Query: 5   cgttcttcatcgatgcgagagccaagagatccgttgttgaaagtgatctttatttttatc 64
           ||||||||||||||||||||||||||||||||||||||||||||||||||||||||||||
Sbjct: 180 cgttcttcatcgatgcgagagccaagagatccgttgttgaaagtgatctttatttttatc 121

                                                                       
Query: 65  attaatataacataaa-ttttatacattcaagagtgggttttaaatataaacgatcgcag 123
           |||||||   |||||| |||||||| |||||||||||||||||||||||| |||||||| 
Sbjct: 120 attaata---cataaaattttatacgttcaagagtgggttttaaatataagcgatcgcaa 64

                                                                       
Query: 124 aacctcgctaacgctcggttcgctaaatcaataatgatccttccgcaggttcacctacgg 183
           ||||||||||||||||||||||||||||||||||||||||||||||||||||||||||||
Sbjct: 63  aacctcgctaacgctcggttcgctaaatcaataatgatccttccgcaggttcacctacgg 4

              
Query: 184 aaa 186
           |||
Sbjct: 3   aaa 1


>gi|165879922|gb|EU359209.1| Uncultured Glomus clone 1379_14 18S ribosomal RNA gene, partial
           sequence; internal transcribed spacer 1, 5.8S ribosomal
           RNA gene, and internal transcribed spacer 2, complete
           sequence; and 28S ribosomal RNA gene, partial sequence
          Length = 521

 Score =  295 bits (149), Expect = 5e-77
 Identities = 176/183 (96%), Gaps = 4/183 (2%)
 Strand = Plus / Minus

                                                                       
Query: 5   cgttcttcatcgatgcgagagccaagagatccgttgttgaaagtgatctttatttttatc 64
           ||||||||||||||||||||||||||||||||||||||||||||||||||||||||||||
Sbjct: 180 cgttcttcatcgatgcgagagccaagagatccgttgttgaaagtgatctttatttttatc 121

                                                                       
Query: 65  attaatataacataaa-ttttatacattcaagagtgggttttaaatataaacgatcgcag 123
           |||||||   |||||| |||||||| |||||||||||||||||||||||| |||||||| 
Sbjct: 120 attaata---cataaaattttatacgttcaagagtgggttttaaatataagcgatcgcaa 64

                                                                       
Query: 124 aacctcgctaacgctcggttcgctaaatcaataatgatccttccgcaggttcacctacgg 183
           ||||||||||||||||||||||||||||||||||||||||||||||||||||||||||||
Sbjct: 63  aacctcgctaacgctcggttcgctaaatcaataatgatccttccgcaggttcacctacgg 4

              
Query: 184 aaa 186
           |||
Sbjct: 3   aaa 1


>gi|165879921|gb|EU359208.1| Uncultured Glomus clone 1379_13 18S ribosomal RNA gene, partial
           sequence; internal transcribed spacer 1, 5.8S ribosomal
           RNA gene, and internal transcribed spacer 2, complete
           sequence; and 28S ribosomal RNA gene, partial sequence
          Length = 521

 Score =  295 bits (149), Expect = 5e-77
 Identities = 176/183 (96%), Gaps = 4/183 (2%)
 Strand = Plus / Minus

                                                                       
Query: 5   cgttcttcatcgatgcgagagccaagagatccgttgttgaaagtgatctttatttttatc 64
           ||||||||||||||||||||||||||||||||||||||||||||||||||||||||||||
Sbjct: 180 cgttcttcatcgatgcgagagccaagagatccgttgttgaaagtgatctttatttttatc 121

                                                                       
Query: 65  attaatataacataaa-ttttatacattcaagagtgggttttaaatataaacgatcgcag 123
           |||||||   |||||| |||||||| |||||||||||||||||||||||| |||||||| 
Sbjct: 120 attaata---cataaaattttatacgttcaagagtgggttttaaatataagcgatcgcaa 64

                                                                       
Query: 124 aacctcgctaacgctcggttcgctaaatcaataatgatccttccgcaggttcacctacgg 183
           ||||||||||||||||||||||||||||||||||||||||||||||||||||||||||||
Sbjct: 63  aacctcgctaacgctcggttcgctaaatcaataatgatccttccgcaggttcacctacgg 4

              
Query: 184 aaa 186
           |||
Sbjct: 3   aaa 1


>gi|165879920|gb|EU359207.1| Uncultured Glomus clone 1379_3 18S ribosomal RNA gene, partial
           sequence; internal transcribed spacer 1, 5.8S ribosomal
           RNA gene, and internal transcribed spacer 2, complete
           sequence; and 28S ribosomal RNA gene, partial sequence
          Length = 521

 Score =  295 bits (149), Expect = 5e-77
 Identities = 176/183 (96%), Gaps = 4/183 (2%)
 Strand = Plus / Minus

                                                                       
Query: 5   cgttcttcatcgatgcgagagccaagagatccgttgttgaaagtgatctttatttttatc 64
           ||||||||||||||||||||||||||||||||||||||||||||||||||||||||||||
Sbjct: 180 cgttcttcatcgatgcgagagccaagagatccgttgttgaaagtgatctttatttttatc 121

                                                                       
Query: 65  attaatataacataaa-ttttatacattcaagagtgggttttaaatataaacgatcgcag 123
           |||||||   |||||| |||||||| |||||||||||||||||||||||| |||||||| 
Sbjct: 120 attaata---cataaaattttatacgttcaagagtgggttttaaatataagcgatcgcaa 64

                                                                       
Query: 124 aacctcgctaacgctcggttcgctaaatcaataatgatccttccgcaggttcacctacgg 183
           ||||||||||||||||||||||||||||||||||||||||||||||||||||||||||||
Sbjct: 63  aacctcgctaacgctcggttcgctaaatcaataatgatccttccgcaggttcacctacgg 4

              
Query: 184 aaa 186
           |||
Sbjct: 3   aaa 1


BLASTN 2.2.17 [Aug-26-2007]


Reference: Altschul, Stephen F., Thomas L. Madden, Alejandro A. Schaffer, 
Jinghui Zhang, Zheng Zhang, Webb Miller, and David J. Lipman (1997), 
"Gapped BLAST and PSI-BLAST: a new generation of protein database search
programs",  Nucleic Acids Res. 25:3389-3402.

Query= S1|FCQD7IX01BZL6N|248|T_AACAAC|FPY(7-26)|RPY(202-
223)|rT_GTTGTT|AR|GTB|D_33_|217|C5|
         (217 letters)

Database: nr.nal 
           12,487,851 sequences; 32,255,764,854 total letters

Searching..................................................done


                                                                 Score    E
Sequences producing significant alignments:                      (bits) Value

gi|155368499|emb|AM384945.1| Uncultured Glomus 18S rRNA gene (pa...   391   e-105
gi|211970623|emb|AM992828.1| Uncultured Glomus 18S rRNA gene (pa...   383   e-103
gi|226925768|gb|FJ776175.1| Uncultured fungus clone Contig158-11...   379   e-102
gi|155368502|emb|AM384948.1| Uncultured Glomus 18S rRNA gene (pa...   377   e-101
gi|226927983|gb|FJ778390.1| Uncultured fungus clone Singleton_(1...   371   1e-99
gi|161158731|emb|AM495180.1| Uncultured Glomus 18S rRNA gene (pa...   371   1e-99
gi|209730159|emb|AM980841.1| Glomus intraradices 18S rRNA gene (...   369   4e-99
gi|161158738|emb|AM495187.1| Uncultured Glomus 18S rRNA gene (pa...   367   2e-98
gi|253683102|emb|FM865610.1| Glomus sp. Att690-9 18S rRNA gene (...   363   3e-97
gi|253683100|emb|FM865608.1| Glomus sp. Att690-9 18S rRNA gene (...   363   3e-97
gi|253683047|emb|FM865555.1| Glomus sp. Att1192-44 18S rRNA gene...   363   3e-97
gi|155368503|emb|AM384949.1| Uncultured Glomus 18S rRNA gene (pa...   363   3e-97
gi|155368498|emb|AM384944.1| Uncultured Glomus 18S rRNA gene (pa...   361   1e-96
gi|253683101|emb|FM865609.1| Glomus sp. Att690-9 18S rRNA gene (...   357   2e-95
gi|161158737|emb|AM495186.1| Uncultured Glomus 18S rRNA gene (pa...   357   2e-95
gi|253683108|emb|FM865616.1| Glomus sp. Att1192-27 18S rRNA gene...   355   7e-95
gi|253683107|emb|FM865615.1| Glomus sp. Att1192-27 18S rRNA gene...   355   7e-95
gi|253683106|emb|FM865614.1| Glomus sp. Att1192-27 18S rRNA gene...   355   7e-95
gi|253683104|emb|FM865612.1| Glomus sp. Att1192-27 18S rRNA gene...   355   7e-95
gi|253683050|emb|FM865558.1| Glomus sp. Att1192-44 18S rRNA gene...   355   7e-95
gi|253683043|emb|FM865551.1| Glomus sp. Att1192-44 18S rRNA gene...   355   7e-95
gi|110555900|emb|AJ872043.1| Uncultured Glomus 18S rRNA gene (pa...   355   7e-95
gi|155368501|emb|AM384947.1| Uncultured Glomus 18S rRNA gene (pa...   353   3e-94
gi|226925831|gb|FJ776238.1| Uncultured fungus clone Contig221-11...   351   1e-93
gi|253683109|emb|FM865617.1| Glomus sp. Att1192-27 18S rRNA gene...   349   4e-93
gi|253683103|emb|FM865611.1| Glomus sp. Att1192-27 18S rRNA gene...   349   4e-93
gi|209730163|emb|AM980845.1| Glomus intraradices 18S rRNA gene (...   349   4e-93
gi|161158709|emb|AM495158.1| Uncultured Glomus 18S rRNA gene (pa...   349   4e-93
gi|155368496|emb|AM384942.1| Uncultured Glomus 18S rRNA gene (pa...   347   2e-92
gi|253683044|emb|FM865552.1| Glomus sp. Att1192-44 18S rRNA gene...   345   6e-92
gi|253683049|emb|FM865557.1| Glomus sp. Att1192-44 18S rRNA gene...   343   3e-91
gi|253683048|emb|FM865556.1| Glomus sp. Att1192-44 18S rRNA gene...   343   3e-91
gi|253683046|emb|FM865554.1| Glomus sp. Att1192-44 18S rRNA gene...   343   3e-91
gi|253683045|emb|FM865553.1| Glomus sp. Att1192-44 18S rRNA gene...   343   3e-91
gi|253683042|emb|FM865550.1| Glomus sp. Att1192-44 18S rRNA gene...   343   3e-91
gi|48975849|emb|AJ567737.1| Glomus intraradices 18S rRNA gene (p...   343   3e-91
gi|209730165|emb|AM980847.1| Glomus intraradices 18S rRNA gene (...   341   1e-90
gi|161158760|emb|AM497783.1| Uncultured Glomus 18S rRNA gene (pa...   339   4e-90
gi|161158701|emb|AM495150.1| Uncultured Glomus partial 18S rRNA ...   339   4e-90
gi|48975869|emb|AJ567761.1| Glomus intraradices 18S rRNA gene (p...   339   4e-90
gi|48975881|emb|AJ567773.1| Glomus intraradices 18S rRNA gene (p...   337   2e-89
gi|48975871|emb|AJ567763.1| Glomus intraradices 18S rRNA gene (p...   337   2e-89
gi|300086465|gb|HM162340.1| Uncultured Glomeromycota clone 925 1...   335   6e-89
gi|253683105|emb|FM865613.1| Glomus sp. Att1192-27 18S rRNA gene...   335   6e-89
gi|220061629|gb|FJ009595.1| Glomus intraradices clone 05 18S rib...   335   6e-89
gi|210971868|emb|AM942452.1| Uncultured Glomus 18S rRNA gene (pa...   335   6e-89
gi|48975872|emb|AJ567764.1| Glomus intraradices 18S rRNA gene (p...   335   6e-89
gi|48975850|emb|AJ567738.1| Glomus intraradices 18S rRNA gene (p...   333   2e-88
gi|226932055|gb|FJ782462.1| Uncultured fungus clone Singleton_(3...   329   4e-87
gi|220061652|gb|FJ009618.1| Glomus irregulare clone 14 18S ribos...   329   4e-87

>gi|155368499|emb|AM384945.1| Uncultured Glomus 18S rRNA gene (partial), ITS1, 5.8S rRNA gene,
           ITS2 and 28S rRNA gene (partial), clone 938-65;
           ZS367_368
          Length = 902

 Score =  391 bits (197), Expect = e-105
 Identities = 210/213 (98%), Gaps = 1/213 (0%)
 Strand = Plus / Minus

                                                                       
Query: 5   cgttcttcatcgatgcgagagccaagagatccgttgttgaaagtgatctttatttattat 64
           ||||||||||||||||||||||||||||||||||||||||||||||||||||||||||||
Sbjct: 569 cgttcttcatcgatgcgagagccaagagatccgttgttgaaagtgatctttatttattat 510

                                                                       
Query: 65  tatatacataatataaaatgattcaatttataagagtggggttttaaatacaagttttcg 124
           ||||||||||||||||||||||||||||||| ||||||||||||||||||||||||||||
Sbjct: 509 tatatacataatataaaatgattcaatttatgagagtggggttttaaatacaagttttcg 450

                                                                       
Query: 125 cgagaccatgaccaaagatcaggtccgctaaaaatacggtaatgatccttccgcaggttc 184
           ||||||||||||||||||||||||||||||||||| | ||||||||||||||||||||||
Sbjct: 449 cgagaccatgaccaaagatcaggtccgctaaaaat-cagtaatgatccttccgcaggttc 391

                                            
Query: 185 acctacggaaaccttgttacgacttttacttcc 217
           |||||||||||||||||||||||||||||||||
Sbjct: 390 acctacggaaaccttgttacgacttttacttcc 358


>gi|211970623|emb|AM992828.1| Uncultured Glomus 18S rRNA gene (partial), ITS1, 5.8S rRNA gene,
           ITS2 and 28S rRNA gene (partial), clone PPO-ui_GLOM_22
          Length = 992

 Score =  383 bits (193), Expect = e-103
 Identities = 209/213 (98%), Gaps = 1/213 (0%)
 Strand = Plus / Minus

                                                                       
Query: 5   cgttcttcatcgatgcgagagccaagagatccgttgttgaaagtgatctttatttattat 64
           ||||||||||||||||||||||||||||||||||||||||||||||||||||||||||||
Sbjct: 614 cgttcttcatcgatgcgagagccaagagatccgttgttgaaagtgatctttatttattat 555

                                                                       
Query: 65  tatatacataatataaaatgattcaatttataagagtggggttttaaatacaagttttcg 124
           ||||||||||||||   |||||||||||||||||||||||||||||||||||||||||||
Sbjct: 554 tatatacataatattttatgattcaatttataagagtggggttttaaatacaagttttcg 495

                                                                       
Query: 125 cgagaccatgaccaaagatcaggtccgctaaaaatacggtaatgatccttccgcaggttc 184
           ||||||||||||||||||||||||||||||||||| ||||||||||||||||||||||||
Sbjct: 494 cgagaccatgaccaaagatcaggtccgctaaaaat-cggtaatgatccttccgcaggttc 436

                                            
Query: 185 acctacggaaaccttgttacgacttttacttcc 217
           |||||||||||||||||||||||||||||||||
Sbjct: 435 acctacggaaaccttgttacgacttttacttcc 403


>gi|226925768|gb|FJ776175.1| Uncultured fungus clone Contig158-114-1129_3472 18S ribosomal RNA
           gene, partial sequence; internal transcribed spacer 1,
           complete sequence; and 5.8S ribosomal RNA gene, partial
           sequence
          Length = 227

 Score =  379 bits (191), Expect = e-102
 Identities = 212/217 (97%), Gaps = 4/217 (1%)
 Strand = Plus / Minus

                                                                       
Query: 1   gctgcgttcttcatcgatgcgagagccaagagatccgttgttgaaagtgatctttattta 60
           ||||||||||||||||||||||||||||||||||||||||||||||||||||||||||||
Sbjct: 227 gctgcgttcttcatcgatgcgagagccaagagatccgttgttgaaagtgatctttattta 168

                                                                       
Query: 61  ttattatatacataatataaaatgattcaatttataagagtggggttttaaatacaagtt 120
           ||||   |||||||||||||||||||||||||||||||||||||||||||||||||||||
Sbjct: 167 ttat---atacataatataaaatgattcaatttataagagtggggttttaaatacaagtt 111

                                                                       
Query: 121 ttcgcgagaccatgaccaaagatcaggtccgctaaaaatacggtaatgatccttccgcag 180
           ||||||||||||||| ||||||||||||||||||||||| ||||||||||||||||||||
Sbjct: 110 ttcgcgagaccatgatcaaagatcaggtccgctaaaaat-cggtaatgatccttccgcag 52

                                                
Query: 181 gttcacctacggaaaccttgttacgacttttacttcc 217
           |||||||||||||||||||||||||||||||||||||
Sbjct: 51  gttcacctacggaaaccttgttacgacttttacttcc 15


>gi|155368502|emb|AM384948.1| Uncultured Glomus 18S rRNA gene (partial), ITS1, 5.8S rRNA gene,
           ITS2 and 28S rRNA gene (partial), clone 1303II-31; ZS868
          Length = 612

 Score =  377 bits (190), Expect = e-101
 Identities = 203/206 (98%), Gaps = 1/206 (0%)
 Strand = Plus / Minus

                                                                       
Query: 5   cgttcttcatcgatgcgagagccaagagatccgttgttgaaagtgatctttatttattat 64
           ||||||||||||||||||||||||||||||||||||||||||||||||||||||||||||
Sbjct: 272 cgttcttcatcgatgcgagagccaagagatccgttgttgaaagtgatctttatttattat 213

                                                                       
Query: 65  tatatacataatataaaatgattcaatttataagagtggggttttaaatacaagttttcg 124
           |||||||||||||||||||| |||||||||||||||||||||||||||||||||||||||
Sbjct: 212 tatatacataatataaaatgtttcaatttataagagtggggttttaaatacaagttttcg 153

                                                                       
Query: 125 cgagaccatgaccaaagatcaggtccgctaaaaatacggtaatgatccttccgcaggttc 184
           ||||||||||||||||||||||||||||||||||| | ||||||||||||||||||||||
Sbjct: 152 cgagaccatgaccaaagatcaggtccgctaaaaat-cagtaatgatccttccgcaggttc 94

                                     
Query: 185 acctacggaaaccttgttacgacttt 210
           ||||||||||||||||||||||||||
Sbjct: 93  acctacggaaaccttgttacgacttt 68


>gi|226927983|gb|FJ778390.1| Uncultured fungus clone Singleton_(114-1163_0593) 18S ribosomal RNA
           gene, partial sequence; internal transcribed spacer 1,
           complete sequence; and 5.8S ribosomal RNA gene, partial
           sequence
          Length = 227

 Score =  371 bits (187), Expect = 1e-99
 Identities = 211/217 (97%), Gaps = 4/217 (1%)
 Strand = Plus / Minus

                                                                       
Query: 1   gctgcgttcttcatcgatgcgagagccaagagatccgttgttgaaagtgatctttattta 60
           |||||||||||||||||||||||||||||||| |||||||||||||||||||||||||||
Sbjct: 227 gctgcgttcttcatcgatgcgagagccaagaggtccgttgttgaaagtgatctttattta 168

                                                                       
Query: 61  ttattatatacataatataaaatgattcaatttataagagtggggttttaaatacaagtt 120
           ||||   |||||||||||||||||||||||||||||||||||||||||||||||||||||
Sbjct: 167 ttat---atacataatataaaatgattcaatttataagagtggggttttaaatacaagtt 111

                                                                       
Query: 121 ttcgcgagaccatgaccaaagatcaggtccgctaaaaatacggtaatgatccttccgcag 180
           ||||||||||||||| ||||||||||||||||||||||| ||||||||||||||||||||
Sbjct: 110 ttcgcgagaccatgatcaaagatcaggtccgctaaaaat-cggtaatgatccttccgcag 52

                                                
Query: 181 gttcacctacggaaaccttgttacgacttttacttcc 217
           |||||||||||||||||||||||||||||||||||||
Sbjct: 51  gttcacctacggaaaccttgttacgacttttacttcc 15


>gi|161158731|emb|AM495180.1| Uncultured Glomus 18S rRNA gene (partial), ITS1, 5.8S rRNA gene and
           ITS2, clone M24-9
          Length = 889

 Score =  371 bits (187), Expect = 1e-99
 Identities = 208/213 (97%), Gaps = 4/213 (1%)
 Strand = Plus / Minus

                                                                       
Query: 5   cgttcttcatcgatgcgagagccaagagatccgttgttgaaagtgatctttatttattat 64
           ||||||||||||||||||||||||||||||||||||||||||||||||||||||||||||
Sbjct: 569 cgttcttcatcgatgcgagagccaagagatccgttgttgaaagtgatctttatttattat 510

                                                                       
Query: 65  tatatacataatataaaatgattcaatttataagagtggggttttaaatacaagttttcg 124
              |||||||||||||||||||||||||||||||||||||||||||||||||||||||||
Sbjct: 509 ---atacataatataaaatgattcaatttataagagtggggttttaaatacaagttttcg 453

                                                                       
Query: 125 cgagaccatgaccaaagatcaggtccgctaaaaatacggtaatgatccttccgcaggttc 184
           ||||||||||| ||||||||||||||||||||||| ||||||||||||||||||||||||
Sbjct: 452 cgagaccatgatcaaagatcaggtccgctaaaaat-cggtaatgatccttccgcaggttc 394

                                            
Query: 185 acctacggaaaccttgttacgacttttacttcc 217
           |||||||||||||||||||||||||||||||||
Sbjct: 393 acctacggaaaccttgttacgacttttacttcc 361


>gi|209730159|emb|AM980841.1| Glomus intraradices 18S rRNA gene (partial), ITS1, 5.8S rRNA gene
           and ITS2, clone C14.1d_3
          Length = 844

 Score =  369 bits (186), Expect = 4e-99
 Identities = 207/212 (97%), Gaps = 4/212 (1%)
 Strand = Plus / Minus

                                                                       
Query: 6   gttcttcatcgatgcgagagccaagagatccgttgttgaaagtgatctttatttattatt 65
           ||||||||||||||||||||||||||||||||||||||||||||||||||||||||||| 
Sbjct: 531 gttcttcatcgatgcgagagccaagagatccgttgttgaaagtgatctttatttattat- 473

                                                                       
Query: 66  atatacataatataaaatgattcaatttataagagtggggttttaaatacaagttttcgc 125
             ||||||||||||||||||||||||||||||||||||||||||||||||||||||||||
Sbjct: 472 --atacataatataaaatgattcaatttataagagtggggttttaaatacaagttttcgc 415

                                                                       
Query: 126 gagaccatgaccaaagatcaggtccgctaaaaatacggtaatgatccttccgcaggttca 185
           |||||||||||||||||||||||||||||||||| ||||| |||||||||||||||||||
Sbjct: 414 gagaccatgaccaaagatcaggtccgctaaaaat-cggtagtgatccttccgcaggttca 356

                                           
Query: 186 cctacggaaaccttgttacgacttttacttcc 217
           ||||||||||||||||||||||||||||||||
Sbjct: 355 cctacggaaaccttgttacgacttttacttcc 324


>gi|161158738|emb|AM495187.1| Uncultured Glomus 18S rRNA gene (partial), ITS1, 5.8S rRNA gene and
           ITS2, clone 694-79
          Length = 881

 Score =  367 bits (185), Expect = 2e-98
 Identities = 207/213 (97%), Gaps = 1/213 (0%)
 Strand = Plus / Minus

                                                                       
Query: 5   cgttcttcatcgatgcgagagccaagagatccgttgttgaaagtgatctttatttattat 64
           ||||||||||||||||||||||||||||||||||||||||||||||||||||||||||||
Sbjct: 563 cgttcttcatcgatgcgagagccaagagatccgttgttgaaagtgatctttatttattat 504

                                                                       
Query: 65  tatatacataatataaaatgattcaatttataagagtggggttttaaatacaagttttcg 124
           |||| |||||||||||||||  ||||||||||||||||||||||||||||||||||||||
Sbjct: 503 tatacacataatataaaatgtctcaatttataagagtggggttttaaatacaagttttcg 444

                                                                       
Query: 125 cgagaccatgaccaaagatcaggtccgctaaaaatacggtaatgatccttccgcaggttc 184
           ||||||||||||||||||||||||||||||||||| | |||||||||||| |||||||||
Sbjct: 443 cgagaccatgaccaaagatcaggtccgctaaaaat-cagtaatgatcctttcgcaggttc 385

                                            
Query: 185 acctacggaaaccttgttacgacttttacttcc 217
           |||||||||||||||||||||||||||||||||
Sbjct: 384 acctacggaaaccttgttacgacttttacttcc 352


>gi|253683102|emb|FM865610.1| Glomus sp. Att690-9 18S rRNA gene (partial), ITS1, 5.8S rRNA gene,
           ITS2 and 28S rRNA gene (partial), isolate Att690-9,
           clone pMK009-04
          Length = 1477

 Score =  363 bits (183), Expect = 3e-97
 Identities = 207/213 (97%), Gaps = 4/213 (1%)
 Strand = Plus / Minus

                                                                       
Query: 5   cgttcttcatcgatgcgagagccaagagatccgttgttgaaagtgatctttatttattat 64
           ||||||||||||||||||||||||||||||||||||||||||||||||||||||||||| 
Sbjct: 345 cgttcttcatcgatgcgagagccaagagatccgttgttgaaagtgatctttatttattac 286

                                                                       
Query: 65  tatatacataatataaaatgattcaatttataagagtggggttttaaatacaagttttcg 124
              |||||||||||||||||||||||||||||||||||||||||||||||||||||||||
Sbjct: 285 ---atacataatataaaatgattcaatttataagagtggggttttaaatacaagttttcg 229

                                                                       
Query: 125 cgagaccatgaccaaagatcaggtccgctaaaaatacggtaatgatccttccgcaggttc 184
           ||||||||||| ||||||||||||||||||||||| ||||||||||||||||||||||||
Sbjct: 228 cgagaccatgatcaaagatcaggtccgctaaaaat-cggtaatgatccttccgcaggttc 170

                                            
Query: 185 acctacggaaaccttgttacgacttttacttcc 217
           |||||||||||||||||||||||||||||||||
Sbjct: 169 acctacggaaaccttgttacgacttttacttcc 137


>gi|253683100|emb|FM865608.1| Glomus sp. Att690-9 18S rRNA gene (partial), ITS1, 5.8S rRNA gene,
           ITS2 and 28S rRNA gene (partial), isolate Att690-9,
           clone pMK009-01
          Length = 1479

 Score =  363 bits (183), Expect = 3e-97
 Identities = 207/213 (97%), Gaps = 4/213 (1%)
 Strand = Plus / Minus

                                                                       
Query: 5   cgttcttcatcgatgcgagagccaagagatccgttgttgaaagtgatctttatttattat 64
           ||||||||||||||||||||||||||||||||||||||||||||||||||||||||||| 
Sbjct: 345 cgttcttcatcgatgcgagagccaagagatccgttgttgaaagtgatctttatttattac 286

                                                                       
Query: 65  tatatacataatataaaatgattcaatttataagagtggggttttaaatacaagttttcg 124
              |||||||||||||||||||||||||||||||||||||||||||||||||||||||||
Sbjct: 285 ---atacataatataaaatgattcaatttataagagtggggttttaaatacaagttttcg 229

                                                                       
Query: 125 cgagaccatgaccaaagatcaggtccgctaaaaatacggtaatgatccttccgcaggttc 184
           ||||||||||| ||||||||||||||||||||||| ||||||||||||||||||||||||
Sbjct: 228 cgagaccatgatcaaagatcaggtccgctaaaaat-cggtaatgatccttccgcaggttc 170

                                            
Query: 185 acctacggaaaccttgttacgacttttacttcc 217
           |||||||||||||||||||||||||||||||||
Sbjct: 169 acctacggaaaccttgttacgacttttacttcc 137


>gi|253683047|emb|FM865555.1| Glomus sp. Att1192-44 18S rRNA gene (partial), ITS1, 5.8S rRNA
           gene, ITS2 and 28S rRNA gene (partial), isolate
           Att1192-44, clone pHS059-38
          Length = 1478

 Score =  363 bits (183), Expect = 3e-97
 Identities = 207/213 (97%), Gaps = 4/213 (1%)
 Strand = Plus / Minus

                                                                       
Query: 5   cgttcttcatcgatgcgagagccaagagatccgttgttgaaagtgatctttatttattat 64
           ||||||||||||||||||||||||||||||||||||||||||||||||||||||||||| 
Sbjct: 345 cgttcttcatcgatgcgagagccaagagatccgttgttgaaagtgatctttatttattac 286

                                                                       
Query: 65  tatatacataatataaaatgattcaatttataagagtggggttttaaatacaagttttcg 124
              |||||||||||||||||||||||||||||||||||||||||||||||||||||||||
Sbjct: 285 ---atacataatataaaatgattcaatttataagagtggggttttaaatacaagttttcg 229

                                                                       
Query: 125 cgagaccatgaccaaagatcaggtccgctaaaaatacggtaatgatccttccgcaggttc 184
           ||||||||||| ||||||||||||||||||||||| ||||||||||||||||||||||||
Sbjct: 228 cgagaccatgatcaaagatcaggtccgctaaaaat-cggtaatgatccttccgcaggttc 170

                                            
Query: 185 acctacggaaaccttgttacgacttttacttcc 217
           |||||||||||||||||||||||||||||||||
Sbjct: 169 acctacggaaaccttgttacgacttttacttcc 137


>gi|155368503|emb|AM384949.1| Uncultured Glomus 18S rRNA gene (partial), ITS1, 5.8S rRNA gene,
           ITS2 and 28S rRNA gene (partial), clone 938-78;
           ZS365_366
          Length = 912

 Score =  363 bits (183), Expect = 3e-97
 Identities = 207/213 (97%), Gaps = 4/213 (1%)
 Strand = Plus / Minus

                                                                       
Query: 5   cgttcttcatcgatgcgagagccaagagatccgttgttgaaagtgatctttatttattat 64
           ||||||||||||||||||||||||||||||||||||||||||||||||||||||||||||
Sbjct: 579 cgttcttcatcgatgcgagagccaagagatccgttgttgaaagtgatctttatttattat 520

                                                                       
Query: 65  tatatacataatataaaatgattcaatttataagagtggggttttaaatacaagttttcg 124
              |||||||||||||||||||| ||||||||||||||||||||||||||||||||||||
Sbjct: 519 ---atacataatataaaatgatttaatttataagagtggggttttaaatacaagttttcg 463

                                                                       
Query: 125 cgagaccatgaccaaagatcaggtccgctaaaaatacggtaatgatccttccgcaggttc 184
           ||||||||||| ||||||||||||||||||||||| ||||||||||||||||||||||||
Sbjct: 462 cgagaccatgatcaaagatcaggtccgctaaaaat-cggtaatgatccttccgcaggttc 404

                                            
Query: 185 acctacggaaaccttgttacgacttttacttcc 217
           |||||||||||||||||||||||||||||||||
Sbjct: 403 acctacggaaaccttgttacgacttttacttcc 371


>gi|155368498|emb|AM384944.1| Uncultured Glomus 18S rRNA gene (partial), ITS1, 5.8S rRNA gene,
           ITS2 and 28S rRNA gene (partial), clone 930-69;
           ZS359_360
          Length = 912

 Score =  361 bits (182), Expect = 1e-96
 Identities = 209/217 (96%), Gaps = 2/217 (0%)
 Strand = Plus / Minus

                                                                       
Query: 1   gctgcgttcttcatcgatgcgagagccaagagatccgttgttgaaagtgatctttattta 60
           ||||||||||||||||||||||||||||||||||||||||||||||||||||||||||||
Sbjct: 582 gctgcgttcttcatcgatgcgagagccaagagatccgttgttgaaagtgatctttattta 523

                                                                       
Query: 61  ttattatatacataatataaaatgattcaatttataagagtggggttttaaatacaagtt 120
           |||||||||||||||||||||||| || ||||||||||||||||||||||||||||||||
Sbjct: 522 ttattatatacataatataaaatgttttaatttataagagtggggttttaaatacaagtt 463

                                                                       
Query: 121 ttcgcgagaccatgaccaaagatcaggtccgctaaaaatacggtaatgatccttccgcag 180
           ||||||||||||||| |||||||||||||||||||||   | ||| ||||||||||||||
Sbjct: 462 ttcgcgagaccatgatcaaagatcaggtccgctaaaa--tcagtagtgatccttccgcag 405

                                                
Query: 181 gttcacctacggaaaccttgttacgacttttacttcc 217
           |||||||||||||||||||||||||||||||||||||
Sbjct: 404 gttcacctacggaaaccttgttacgacttttacttcc 368


>gi|253683101|emb|FM865609.1| Glomus sp. Att690-9 18S rRNA gene (partial), ITS1, 5.8S rRNA gene,
           ITS2 and 28S rRNA gene (partial), isolate Att690-9,
           clone pMK009-03
          Length = 1485

 Score =  357 bits (180), Expect = 2e-95
 Identities = 206/213 (96%), Gaps = 5/213 (2%)
 Strand = Plus / Minus

                                                                       
Query: 5   cgttcttcatcgatgcgagagccaagagatccgttgttgaaagtgatctttatttattat 64
           ||||||||||||||||||||||||||||||||||||||||||||||||||||||||||||
Sbjct: 344 cgttcttcatcgatgcgagagccaagagatccgttgttgaaagtgatctttatttattat 285

                                                                       
Query: 65  tatatacataatataaaatgattcaatttataagagtggggttttaaatacaagttttcg 124
              |||||||||||||||||||||||||||||||||||||||||||||||||||||||||
Sbjct: 284 ---atacataatataaaatgattcaatttataagagtggggttttaaatacaagttttcg 228

                                                                       
Query: 125 cgagaccatgaccaaagatcaggtccgctaaaaatacggtaatgatccttccgcaggttc 184
           ||||||||||| |||||||||||||||||||||   ||||||||||||||||||||||||
Sbjct: 227 cgagaccatgatcaaagatcaggtccgctaaaa--tcggtaatgatccttccgcaggttc 170

                                            
Query: 185 acctacggaaaccttgttacgacttttacttcc 217
           |||||||||||||||||||||||||||||||||
Sbjct: 169 acctacggaaaccttgttacgacttttacttcc 137


>gi|161158737|emb|AM495186.1| Uncultured Glomus 18S rRNA gene (partial), ITS1, 5.8S rRNA gene and
           ITS2, clone 1372-26
          Length = 893

 Score =  357 bits (180), Expect = 2e-95
 Identities = 207/214 (96%), Gaps = 4/214 (1%)
 Strand = Plus / Minus

                                                                       
Query: 5   cgttcttcatcgatgcgagagccaagagatccgttgttgaaagtgatctttatttattat 64
           ||||||||||||||||||||||||||||||||||||||||||||||||||||||||||||
Sbjct: 574 cgttcttcatcgatgcgagagccaagagatccgttgttgaaagtgatctttatttattat 515

                                                                       
Query: 65  tatatacataa-tataaaatgattcaatttataagagtggggttttaaatacaagttttc 123
              |||||||| ||||||||||||||||||||||||||||||||||||||||||||||||
Sbjct: 514 ---atacataaatataaaatgattcaatttataagagtggggttttaaatacaagttttc 458

                                                                       
Query: 124 gcgagaccatgaccaaagatcaggtccgctaaaaatacggtaatgatccttccgcaggtt 183
           |||||||||||| |||||||||||||||||||||||  ||||||||||||||||||||||
Sbjct: 457 gcgagaccatgatcaaagatcaggtccgctaaaaatcgggtaatgatccttccgcaggtt 398

                                             
Query: 184 cacctacggaaaccttgttacgacttttacttcc 217
           ||||||||||||||||||||||||||||||||||
Sbjct: 397 cacctacggaaaccttgttacgacttttacttcc 364


>gi|253683108|emb|FM865616.1| Glomus sp. Att1192-27 18S rRNA gene (partial), ITS1, 5.8S rRNA
           gene, ITS2 and 28S rRNA gene (partial), isolate
           Att1192-27, clone pMK041-9
          Length = 1772

 Score =  355 bits (179), Expect = 7e-95
 Identities = 206/213 (96%), Gaps = 4/213 (1%)
 Strand = Plus / Minus

                                                                       
Query: 5   cgttcttcatcgatgcgagagccaagagatccgttgttgaaagtgatctttatttattat 64
           ||||||||||||||||||||||||||||||||||||||||||||||||||||||||||| 
Sbjct: 444 cgttcttcatcgatgcgagagccaagagatccgttgttgaaagtgatctttatttattac 385

                                                                       
Query: 65  tatatacataatataaaatgattcaatttataagagtggggttttaaatacaagttttcg 124
              |||||||||||||||||||||||||||||||||||||||||||||||||||||||||
Sbjct: 384 ---atacataatataaaatgattcaatttataagagtggggttttaaatacaagttttcg 328

                                                                       
Query: 125 cgagaccatgaccaaagatcaggtccgctaaaaatacggtaatgatccttccgcaggttc 184
           ||| ||||||| ||||||||||||||||||||||| ||||||||||||||||||||||||
Sbjct: 327 cgaaaccatgatcaaagatcaggtccgctaaaaat-cggtaatgatccttccgcaggttc 269

                                            
Query: 185 acctacggaaaccttgttacgacttttacttcc 217
           |||||||||||||||||||||||||||||||||
Sbjct: 268 acctacggaaaccttgttacgacttttacttcc 236


>gi|253683107|emb|FM865615.1| Glomus sp. Att1192-27 18S rRNA gene (partial), ITS1, 5.8S rRNA
           gene, ITS2 and 28S rRNA gene (partial), isolate
           Att1192-27, clone pMK041-7
          Length = 1772

 Score =  355 bits (179), Expect = 7e-95
 Identities = 206/213 (96%), Gaps = 4/213 (1%)
 Strand = Plus / Minus

                                                                       
Query: 5   cgttcttcatcgatgcgagagccaagagatccgttgttgaaagtgatctttatttattat 64
           ||||||||||||||||||||||||||||||||||||||||||||||||||||||||||| 
Sbjct: 446 cgttcttcatcgatgcgagagccaagagatccgttgttgaaagtgatctttatttattac 387

                                                                       
Query: 65  tatatacataatataaaatgattcaatttataagagtggggttttaaatacaagttttcg 124
              |||||||||||||||||||||||||||||||||||||||||||||||||||||||||
Sbjct: 386 ---atacataatataaaatgattcaatttataagagtggggttttaaatacaagttttcg 330

                                                                       
Query: 125 cgagaccatgaccaaagatcaggtccgctaaaaatacggtaatgatccttccgcaggttc 184
           ||| ||||||| ||||||||||||||||||||||| ||||||||||||||||||||||||
Sbjct: 329 cgaaaccatgatcaaagatcaggtccgctaaaaat-cggtaatgatccttccgcaggttc 271

                                            
Query: 185 acctacggaaaccttgttacgacttttacttcc 217
           |||||||||||||||||||||||||||||||||
Sbjct: 270 acctacggaaaccttgttacgacttttacttcc 238


>gi|253683106|emb|FM865614.1| Glomus sp. Att1192-27 18S rRNA gene (partial), ITS1, 5.8S rRNA
           gene, ITS2 and 28S rRNA gene (partial), isolate
           Att1192-27, clone pMK041-24
          Length = 1771

 Score =  355 bits (179), Expect = 7e-95
 Identities = 206/213 (96%), Gaps = 4/213 (1%)
 Strand = Plus / Minus

                                                                       
Query: 5   cgttcttcatcgatgcgagagccaagagatccgttgttgaaagtgatctttatttattat 64
           ||||||||||||||||||||||||||||||||||||||||||||||||||||||||||| 
Sbjct: 444 cgttcttcatcgatgcgagagccaagagatccgttgttgaaagtgatctttatttattac 385

                                                                       
Query: 65  tatatacataatataaaatgattcaatttataagagtggggttttaaatacaagttttcg 124
              |||||||||||||||||||||||||||||||||||||||||||||||||||||||||
Sbjct: 384 ---atacataatataaaatgattcaatttataagagtggggttttaaatacaagttttcg 328

                                                                       
Query: 125 cgagaccatgaccaaagatcaggtccgctaaaaatacggtaatgatccttccgcaggttc 184
           ||| ||||||| ||||||||||||||||||||||| ||||||||||||||||||||||||
Sbjct: 327 cgaaaccatgatcaaagatcaggtccgctaaaaat-cggtaatgatccttccgcaggttc 269

                                            
Query: 185 acctacggaaaccttgttacgacttttacttcc 217
           |||||||||||||||||||||||||||||||||
Sbjct: 268 acctacggaaaccttgttacgacttttacttcc 236


>gi|253683104|emb|FM865612.1| Glomus sp. Att1192-27 18S rRNA gene (partial), ITS1, 5.8S rRNA
           gene, ITS2 and 28S rRNA gene (partial), isolate
           Att1192-27, clone pMK041-20
          Length = 1774

 Score =  355 bits (179), Expect = 7e-95
 Identities = 206/213 (96%), Gaps = 4/213 (1%)
 Strand = Plus / Minus

                                                                       
Query: 5   cgttcttcatcgatgcgagagccaagagatccgttgttgaaagtgatctttatttattat 64
           ||||||||||||||||||||||||||||||||||||||||||||||||||||||||||| 
Sbjct: 446 cgttcttcatcgatgcgagagccaagagatccgttgttgaaagtgatctttatttattac 387

                                                                       
Query: 65  tatatacataatataaaatgattcaatttataagagtggggttttaaatacaagttttcg 124
              |||||||||||||||||||||||||||||||||||||||||||||||||||||||||
Sbjct: 386 ---atacataatataaaatgattcaatttataagagtggggttttaaatacaagttttcg 330

                                                                       
Query: 125 cgagaccatgaccaaagatcaggtccgctaaaaatacggtaatgatccttccgcaggttc 184
           ||| ||||||| ||||||||||||||||||||||| ||||||||||||||||||||||||
Sbjct: 329 cgaaaccatgatcaaagatcaggtccgctaaaaat-cggtaatgatccttccgcaggttc 271

                                            
Query: 185 acctacggaaaccttgttacgacttttacttcc 217
           |||||||||||||||||||||||||||||||||
Sbjct: 270 acctacggaaaccttgttacgacttttacttcc 238


>gi|253683050|emb|FM865558.1| Glomus sp. Att1192-44 18S rRNA gene (partial), ITS1, 5.8S rRNA
           gene, ITS2 and 28S rRNA gene (partial), isolate
           Att1192-44, clone pHS059-9
          Length = 1477

 Score =  355 bits (179), Expect = 7e-95
 Identities = 206/213 (96%), Gaps = 4/213 (1%)
 Strand = Plus / Minus

                                                                       
Query: 5   cgttcttcatcgatgcgagagccaagagatccgttgttgaaagtgatctttatttattat 64
           ||||||||||||||||||||||||||||||||||||||||||||||||||||||||||| 
Sbjct: 345 cgttcttcatcgatgcgagagccaagagatccgttgttgaaagtgatctttatttattac 286

                                                                       
Query: 65  tatatacataatataaaatgattcaatttataagagtggggttttaaatacaagttttcg 124
              |||||||||||||||||||||||||||||||||||||||||||||||||||||||||
Sbjct: 285 ---atacataatataaaatgattcaatttataagagtggggttttaaatacaagttttcg 229

                                                                       
Query: 125 cgagaccatgaccaaagatcaggtccgctaaaaatacggtaatgatccttccgcaggttc 184
           ||| ||||||| ||||||||||||||||||||||| ||||||||||||||||||||||||
Sbjct: 228 cgaaaccatgatcaaagatcaggtccgctaaaaat-cggtaatgatccttccgcaggttc 170

                                            
Query: 185 acctacggaaaccttgttacgacttttacttcc 217
           |||||||||||||||||||||||||||||||||
Sbjct: 169 acctacggaaaccttgttacgacttttacttcc 137


>gi|253683043|emb|FM865551.1| Glomus sp. Att1192-44 18S rRNA gene (partial), ITS1, 5.8S rRNA
           gene, ITS2 and 28S rRNA gene (partial), isolate
           Att1192-44, clone pHS059-12
          Length = 1476

 Score =  355 bits (179), Expect = 7e-95
 Identities = 206/213 (96%), Gaps = 4/213 (1%)
 Strand = Plus / Minus

                                                                       
Query: 5   cgttcttcatcgatgcgagagccaagagatccgttgttgaaagtgatctttatttattat 64
           ||||||||||||||||||||||||||||||||||||||||||||||||||||||||||| 
Sbjct: 345 cgttcttcatcgatgcgagagccaagagatccgttgttgaaagtgatctttatttattac 286

                                                                       
Query: 65  tatatacataatataaaatgattcaatttataagagtggggttttaaatacaagttttcg 124
              |||||||||||||||||||||||||||||||||||||||||||||||||||||||||
Sbjct: 285 ---atacataatataaaatgattcaatttataagagtggggttttaaatacaagttttcg 229

                                                                       
Query: 125 cgagaccatgaccaaagatcaggtccgctaaaaatacggtaatgatccttccgcaggttc 184
           ||| ||||||| ||||||||||||||||||||||| ||||||||||||||||||||||||
Sbjct: 228 cgaaaccatgatcaaagatcaggtccgctaaaaat-cggtaatgatccttccgcaggttc 170

                                            
Query: 185 acctacggaaaccttgttacgacttttacttcc 217
           |||||||||||||||||||||||||||||||||
Sbjct: 169 acctacggaaaccttgttacgacttttacttcc 137


>gi|110555900|emb|AJ872043.1| Uncultured Glomus 18S rRNA gene (partial), 5.8S rRNA gene, ITS1 and
           ITS2, clone 403-5
          Length = 838

 Score =  355 bits (179), Expect = 7e-95
 Identities = 206/213 (96%), Gaps = 4/213 (1%)
 Strand = Plus / Minus

                                                                       
Query: 5   cgttcttcatcgatgcgagagccaagagatccgttgttgaaagtgatctttatttattat 64
           ||||||||||||||||||||||||||||||||||||||||||||||||||||||||||||
Sbjct: 525 cgttcttcatcgatgcgagagccaagagatccgttgttgaaagtgatctttatttattat 466

                                                                       
Query: 65  tatatacataatataaaatgattcaatttataagagtggggttttaaatacaagttttcg 124
              ||||||||||||||||||||||||||||||| |||||||||||| ||||||||||||
Sbjct: 465 ---atacataatataaaatgattcaatttataagggtggggttttaactacaagttttcg 409

                                                                       
Query: 125 cgagaccatgaccaaagatcaggtccgctaaaaatacggtaatgatccttccgcaggttc 184
           |||||||||||||| |||||||||||||||||||| ||||||||||||||||||||||||
Sbjct: 408 cgagaccatgaccacagatcaggtccgctaaaaat-cggtaatgatccttccgcaggttc 350

                                            
Query: 185 acctacggaaaccttgttacgacttttacttcc 217
           |||||||||||||||||||||||||||||||||
Sbjct: 349 acctacggaaaccttgttacgacttttacttcc 317


>gi|155368501|emb|AM384947.1| Uncultured Glomus 18S rRNA gene (partial), ITS1, 5.8S rRNA gene,
           ITS2 and 28S rRNA gene (partial), clone 606-4a;
           ZS118_119
          Length = 904

 Score =  353 bits (178), Expect = 3e-94
 Identities = 205/213 (96%), Gaps = 2/213 (0%)
 Strand = Plus / Minus

                                                                       
Query: 5   cgttcttcatcgatgcgagagccaagagatccgttgttgaaagtgatctttatttattat 64
           ||||||||||||||||||||||||||||||||| |||||| |||||||||||||||||||
Sbjct: 569 cgttcttcatcgatgcgagagccaagagatccgctgttgagagtgatctttatttattat 510

                                                                       
Query: 65  tatatacataatataaaatgattcaatttataagagtggggttttaaatacaagttttcg 124
           |||||||||||||||||||| |||||||||||||||||||||||||||||||||||||||
Sbjct: 509 tatatacataatataaaatgtttcaatttataagagtggggttttaaatacaagttttcg 450

                                                                       
Query: 125 cgagaccatgaccaaagatcaggtccgctaaaaatacggtaatgatccttccgcaggttc 184
           ||||||||||||||||||||||| |||||||||   | ||||||||||||||||||||||
Sbjct: 449 cgagaccatgaccaaagatcaggcccgctaaaa--tcagtaatgatccttccgcaggttc 392

                                            
Query: 185 acctacggaaaccttgttacgacttttacttcc 217
           |||||||||||||||||||||||||||||||||
Sbjct: 391 acctacggaaaccttgttacgacttttacttcc 359


>gi|226925831|gb|FJ776238.1| Uncultured fungus clone Contig221-114-1166_1089 18S ribosomal RNA
           gene, partial sequence; internal transcribed spacer 1,
           complete sequence; and 5.8S ribosomal RNA gene, partial
           sequence
          Length = 224

 Score =  351 bits (177), Expect = 1e-93
 Identities = 209/217 (96%), Gaps = 7/217 (3%)
 Strand = Plus / Minus

                                                                       
Query: 1   gctgcgttcttcatcgatgcgagagccaagagatccgttgttgaaagtgatctttattta 60
           ||||||||||||||||||||||||||||||||||||||||||||||||||||||||||||
Sbjct: 224 gctgcgttcttcatcgatgcgagagccaagagatccgttgttgaaagtgatctttattta 165

                                                                       
Query: 61  ttattatatacataatataaaatgattcaatttataagagtggggttttaaatacaagtt 120
           ||||   |||||||   |||||||||||||||||||||||||||||||||||||||||||
Sbjct: 164 ttat---atacata---taaaatgattcaatttataagagtggggttttaaatacaagtt 111

                                                                       
Query: 121 ttcgcgagaccatgaccaaagatcaggtccgctaaaaatacggtaatgatccttccgcag 180
           ||||||||||||||| ||||||||||||||||||||||| ||||||||||||||||||||
Sbjct: 110 ttcgcgagaccatgatcaaagatcaggtccgctaaaaat-cggtaatgatccttccgcag 52

                                                
Query: 181 gttcacctacggaaaccttgttacgacttttacttcc 217
           |||||||||||||||||||||||||||||||||||||
Sbjct: 51  gttcacctacggaaaccttgttacgacttttacttcc 15


>gi|253683109|emb|FM865617.1| Glomus sp. Att1192-27 18S rRNA gene (partial), ITS1, 5.8S rRNA
           gene, ITS2 and 28S rRNA gene (partial), isolate
           Att1192-27, clone pMK041-21
          Length = 1785

 Score =  349 bits (176), Expect = 4e-93
 Identities = 205/213 (96%), Gaps = 5/213 (2%)
 Strand = Plus / Minus

                                                                       
Query: 5   cgttcttcatcgatgcgagagccaagagatccgttgttgaaagtgatctttatttattat 64
           ||||||||||||||||||||||||||||||||||||||||||||||||||||||||||||
Sbjct: 445 cgttcttcatcgatgcgagagccaagagatccgttgttgaaagtgatctttatttattat 386

                                                                       
Query: 65  tatatacataatataaaatgattcaatttataagagtggggttttaaatacaagttttcg 124
              |||||||||||||||||||||||||||||||||||||||||||||||||||||||||
Sbjct: 385 ---atacataatataaaatgattcaatttataagagtggggttttaaatacaagttttcg 329

                                                                       
Query: 125 cgagaccatgaccaaagatcaggtccgctaaaaatacggtaatgatccttccgcaggttc 184
           |||||| |||| |||||||||||||||||||||   ||||||||||||||||||||||||
Sbjct: 328 cgagactatgatcaaagatcaggtccgctaaaa--tcggtaatgatccttccgcaggttc 271

                                            
Query: 185 acctacggaaaccttgttacgacttttacttcc 217
           |||||||||||||||||||||||||||||||||
Sbjct: 270 acctacggaaaccttgttacgacttttacttcc 238


>gi|253683103|emb|FM865611.1| Glomus sp. Att1192-27 18S rRNA gene (partial), ITS1, 5.8S rRNA
           gene, ITS2 and 28S rRNA gene (partial), isolate
           Att1192-27, clone pMK041-10
          Length = 1780

 Score =  349 bits (176), Expect = 4e-93
 Identities = 205/213 (96%), Gaps = 5/213 (2%)
 Strand = Plus / Minus

                                                                       
Query: 5   cgttcttcatcgatgcgagagccaagagatccgttgttgaaagtgatctttatttattat 64
           ||||||||||||||||||||||||||||||||||||||||||||||||||||||||||||
Sbjct: 445 cgttcttcatcgatgcgagagccaagagatccgttgttgaaagtgatctttatttattat 386

                                                                       
Query: 65  tatatacataatataaaatgattcaatttataagagtggggttttaaatacaagttttcg 124
              |||||||||||||||||||||||||||||||||||||||||||||||||||||||||
Sbjct: 385 ---atacataatataaaatgattcaatttataagagtggggttttaaatacaagttttcg 329

                                                                       
Query: 125 cgagaccatgaccaaagatcaggtccgctaaaaatacggtaatgatccttccgcaggttc 184
           |||||| |||| |||||||||||||||||||||   ||||||||||||||||||||||||
Sbjct: 328 cgagactatgatcaaagatcaggtccgctaaaa--tcggtaatgatccttccgcaggttc 271

                                            
Query: 185 acctacggaaaccttgttacgacttttacttcc 217
           |||||||||||||||||||||||||||||||||
Sbjct: 270 acctacggaaaccttgttacgacttttacttcc 238


>gi|209730163|emb|AM980845.1| Glomus intraradices 18S rRNA gene (partial), ITS1, 5.8S rRNA gene
           and ITS2, clone KEh2_2
          Length = 864

 Score =  349 bits (176), Expect = 4e-93
 Identities = 206/213 (96%), Gaps = 6/213 (2%)
 Strand = Plus / Minus

                                                                       
Query: 5   cgttcttcatcgatgcgagagccaagagatccgttgttgaaagtgatctttatttattat 64
           ||||||||||||||||||||||||||||||||||||||||||||||||||||||||||||
Sbjct: 553 cgttcttcatcgatgcgagagccaagagatccgttgttgaaagtgatctttatttattat 494

                                                                       
Query: 65  tatatacataatataaaatgattcaatttataagagtggggttttaaatacaagttttcg 124
              |||||  ||||||||||||||||||||||||||||||||||||||||||||||||||
Sbjct: 493 ---ataca--atataaaatgattcaatttataagagtggggttttaaatacaagttttcg 439

                                                                       
Query: 125 cgagaccatgaccaaagatcaggtccgctaaaaatacggtaatgatccttccgcaggttc 184
           ||||||||||| ||||||||||||||||||||||| ||||||||||||||||||||||||
Sbjct: 438 cgagaccatgatcaaagatcaggtccgctaaaaat-cggtaatgatccttccgcaggttc 380

                                            
Query: 185 acctacggaaaccttgttacgacttttacttcc 217
           |||||||||||||||||||||||||||||||||
Sbjct: 379 acctacggaaaccttgttacgacttttacttcc 347


>gi|161158709|emb|AM495158.1| Uncultured Glomus 18S rRNA gene (partial), ITS1, 5.8S rRNA gene and
           ITS2, clone 802-9
          Length = 909

 Score =  349 bits (176), Expect = 4e-93
 Identities = 208/216 (96%), Gaps = 7/216 (3%)
 Strand = Plus / Minus

                                                                       
Query: 5   cgttcttcatcgatgcgagagccaagagatccgttgttgaaagtgatctttatttattat 64
           ||||||||||||||||||||||||||||||||||||||||||||||||||||||||||||
Sbjct: 586 cgttcttcatcgatgcgagagccaagagatccgttgttgaaagtgatctttatttattat 527

                                                                       
Query: 65  tatatacataatataaaat---gattcaatttataagagtggggttttaaatacaagttt 121
              ||||||||||||||||   |||||||| |||||||||||||||||||||||||||||
Sbjct: 526 ---atacataatataaaataatgattcaatatataagagtggggttttaaatacaagttt 470

                                                                       
Query: 122 tcgcgagaccatgaccaaagatcaggtccgctaaaaatacggtaatgatccttccgcagg 181
           |||||||||||||||||||||||||||||||||||||| |||||||||||||||||||||
Sbjct: 469 tcgcgagaccatgaccaaagatcaggtccgctaaaaat-cggtaatgatccttccgcagg 411

                                               
Query: 182 ttcacctacggaaaccttgttacgacttttacttcc 217
           ||||||||||||||||||||||||||||||||||||
Sbjct: 410 ttcacctacggaaaccttgttacgacttttacttcc 375


>gi|155368496|emb|AM384942.1| Uncultured Glomus 18S rRNA gene (partial), ITS1, 5.8S rRNA gene,
           ITS2 and 28S rRNA gene (partial), clone 924-9; ZS355_356
          Length = 857

 Score =  347 bits (175), Expect = 2e-92
 Identities = 208/214 (97%), Gaps = 5/214 (2%)
 Strand = Plus / Minus

                                                                       
Query: 5   cgttcttcatcgatgcgagagccaagagatccgttgttgaaagtgatctttatttattat 64
           ||||||||||||||||||||||||||||||||||||||||||||||||||||||||||||
Sbjct: 533 cgttcttcatcgatgcgagagccaagagatccgttgttgaaagtgatctttatttattat 474

                                                                       
Query: 65  tatatacataatataaaatgattcaatttataagagtggggttttaaatac-aagttttc 123
           ||||||||||||||  ||||||||||||||||||||||||||||||||||| ||||||||
Sbjct: 473 tatatacataatat--aatgattcaatttataagagtggggttttaaatacaaagttttc 416

                                                                       
Query: 124 gcgagaccatgaccaaagatcaggtccgctaaaaatacggtaatgatccttccgcaggtt 183
           |||||||||||| ||||||||||||||||||||||| | |||||||||||||||||||||
Sbjct: 415 gcgagaccatga-caaagatcaggtccgctaaaaat-cagtaatgatccttccgcaggtt 358

                                             
Query: 184 cacctacggaaaccttgttacgacttttacttcc 217
           ||||||||||||||||||||||||||||||||||
Sbjct: 357 cacctacggaaaccttgttacgacttttacttcc 324


>gi|253683044|emb|FM865552.1| Glomus sp. Att1192-44 18S rRNA gene (partial), ITS1, 5.8S rRNA
           gene, ITS2 and 28S rRNA gene (partial), isolate
           Att1192-44, clone pHS059-20
          Length = 1477

 Score =  345 bits (174), Expect = 6e-92
 Identities = 203/213 (95%), Gaps = 4/213 (1%)
 Strand = Plus / Minus

                                                                       
Query: 5   cgttcttcatcgatgcgagagccaagagatccgttgttgaaagtgatctttatttattat 64
           ||||||||||||||||||||||| ||||||||||||||||||||||| ||||||||||| 
Sbjct: 345 cgttcttcatcgatgcgagagccmagagatccgttgttgaaagtgatytttatttattac 286

                                                                       
Query: 65  tatatacataatataaaatgattcaatttataagagtggggttttaaatacaagttttcg 124
              ||||||||||||||||||||||||||||||||||||||||||||||||||||||| |
Sbjct: 285 ---atacataatataaaatgattcaatttataagagtggggttttaaatacaagttttsg 229

                                                                       
Query: 125 cgagaccatgaccaaagatcaggtccgctaaaaatacggtaatgatccttccgcaggttc 184
           ||||||||||| ||||||||||||||||||||||| ||||||||||||||||||||||||
Sbjct: 228 cgagaccatgatcaaagatcaggtccgctaaaaat-cggtaatgatccttccgcaggttc 170

                                            
Query: 185 acctacggaaaccttgttacgacttttacttcc 217
           ||||||||||||||||||| |||||||||||||
Sbjct: 169 acctacggaaaccttgttangacttttacttcc 137


>gi|253683049|emb|FM865557.1| Glomus sp. Att1192-44 18S rRNA gene (partial), ITS1, 5.8S rRNA
           gene, ITS2 and 28S rRNA gene (partial), isolate
           Att1192-44, clone pHS059-7
          Length = 1476

 Score =  343 bits (173), Expect = 3e-91
 Identities = 205/213 (96%), Gaps = 7/213 (3%)
 Strand = Plus / Minus

                                                                       
Query: 5   cgttcttcatcgatgcgagagccaagagatccgttgttgaaagtgatctttatttattat 64
           ||||||||||||||||||||||||||||||||||||||||||||||||||||||||||||
Sbjct: 342 cgttcttcatcgatgcgagagccaagagatccgttgttgaaagtgatctttatttattat 283

                                                                       
Query: 65  tatatacataatataaaatgattcaatttataagagtggggttttaaatacaagttttcg 124
              |||||||   |||||||||||||||||||||||||||||||||||||||||||||||
Sbjct: 282 ---atacata---taaaatgattcaatttataagagtggggttttaaatacaagttttcg 229

                                                                       
Query: 125 cgagaccatgaccaaagatcaggtccgctaaaaatacggtaatgatccttccgcaggttc 184
           ||||||||||| ||||||||||||||||||||||| ||||||||||||||||||||||||
Sbjct: 228 cgagaccatgatcaaagatcaggtccgctaaaaat-cggtaatgatccttccgcaggttc 170

                                            
Query: 185 acctacggaaaccttgttacgacttttacttcc 217
           |||||||||||||||||||||||||||||||||
Sbjct: 169 acctacggaaaccttgttacgacttttacttcc 137


>gi|253683048|emb|FM865556.1| Glomus sp. Att1192-44 18S rRNA gene (partial), ITS1, 5.8S rRNA
           gene, ITS2 and 28S rRNA gene (partial), isolate
           Att1192-44, clone pHS059-47
          Length = 1476

 Score =  343 bits (173), Expect = 3e-91
 Identities = 205/213 (96%), Gaps = 7/213 (3%)
 Strand = Plus / Minus

                                                                       
Query: 5   cgttcttcatcgatgcgagagccaagagatccgttgttgaaagtgatctttatttattat 64
           ||||||||||||||||||||||||||||||||||||||||||||||||||||||||||||
Sbjct: 342 cgttcttcatcgatgcgagagccaagagatccgttgttgaaagtgatctttatttattat 283

                                                                       
Query: 65  tatatacataatataaaatgattcaatttataagagtggggttttaaatacaagttttcg 124
              |||||||   |||||||||||||||||||||||||||||||||||||||||||||||
Sbjct: 282 ---atacata---taaaatgattcaatttataagagtggggttttaaatacaagttttcg 229

                                                                       
Query: 125 cgagaccatgaccaaagatcaggtccgctaaaaatacggtaatgatccttccgcaggttc 184
           ||||||||||| ||||||||||||||||||||||| ||||||||||||||||||||||||
Sbjct: 228 cgagaccatgatcaaagatcaggtccgctaaaaat-cggtaatgatccttccgcaggttc 170

                                            
Query: 185 acctacggaaaccttgttacgacttttacttcc 217
           |||||||||||||||||||||||||||||||||
Sbjct: 169 acctacggaaaccttgttacgacttttacttcc 137


>gi|253683046|emb|FM865554.1| Glomus sp. Att1192-44 18S rRNA gene (partial), ITS1, 5.8S rRNA
           gene, ITS2 and 28S rRNA gene (partial), isolate
           Att1192-44, clone pHS059-2
          Length = 1477

 Score =  343 bits (173), Expect = 3e-91
 Identities = 205/213 (96%), Gaps = 7/213 (3%)
 Strand = Plus / Minus

                                                                       
Query: 5   cgttcttcatcgatgcgagagccaagagatccgttgttgaaagtgatctttatttattat 64
           ||||||||||||||||||||||||||||||||||||||||||||||||||||||||||||
Sbjct: 342 cgttcttcatcgatgcgagagccaagagatccgttgttgaaagtgatctttatttattat 283

                                                                       
Query: 65  tatatacataatataaaatgattcaatttataagagtggggttttaaatacaagttttcg 124
              |||||||   |||||||||||||||||||||||||||||||||||||||||||||||
Sbjct: 282 ---atacata---taaaatgattcaatttataagagtggggttttaaatacaagttttcg 229

                                                                       
Query: 125 cgagaccatgaccaaagatcaggtccgctaaaaatacggtaatgatccttccgcaggttc 184
           ||||||||||| ||||||||||||||||||||||| ||||||||||||||||||||||||
Sbjct: 228 cgagaccatgatcaaagatcaggtccgctaaaaat-cggtaatgatccttccgcaggttc 170

                                            
Query: 185 acctacggaaaccttgttacgacttttacttcc 217
           |||||||||||||||||||||||||||||||||
Sbjct: 169 acctacggaaaccttgttacgacttttacttcc 137


>gi|253683045|emb|FM865553.1| Glomus sp. Att1192-44 18S rRNA gene (partial), ITS1, 5.8S rRNA
           gene, ITS2 and 28S rRNA gene (partial), isolate
           Att1192-44, clone pHS059-23
          Length = 1478

 Score =  343 bits (173), Expect = 3e-91
 Identities = 205/213 (96%), Gaps = 7/213 (3%)
 Strand = Plus / Minus

                                                                       
Query: 5   cgttcttcatcgatgcgagagccaagagatccgttgttgaaagtgatctttatttattat 64
           ||||||||||||||||||||||||||||||||||||||||||||||||||||||||||||
Sbjct: 342 cgttcttcatcgatgcgagagccaagagatccgttgttgaaagtgatctttatttattat 283

                                                                       
Query: 65  tatatacataatataaaatgattcaatttataagagtggggttttaaatacaagttttcg 124
              |||||||   |||||||||||||||||||||||||||||||||||||||||||||||
Sbjct: 282 ---atacata---taaaatgattcaatttataagagtggggttttaaatacaagttttcg 229

                                                                       
Query: 125 cgagaccatgaccaaagatcaggtccgctaaaaatacggtaatgatccttccgcaggttc 184
           ||||||||||| ||||||||||||||||||||||| ||||||||||||||||||||||||
Sbjct: 228 cgagaccatgatcaaagatcaggtccgctaaaaat-cggtaatgatccttccgcaggttc 170

                                            
Query: 185 acctacggaaaccttgttacgacttttacttcc 217
           |||||||||||||||||||||||||||||||||
Sbjct: 169 acctacggaaaccttgttacgacttttacttcc 137


>gi|253683042|emb|FM865550.1| Glomus sp. Att1192-44 18S rRNA gene (partial), ITS1, 5.8S rRNA
           gene, ITS2 and 28S rRNA gene (partial), isolate
           Att1192-44, clone pHS059-1
          Length = 1475

 Score =  343 bits (173), Expect = 3e-91
 Identities = 205/213 (96%), Gaps = 7/213 (3%)
 Strand = Plus / Minus

                                                                       
Query: 5   cgttcttcatcgatgcgagagccaagagatccgttgttgaaagtgatctttatttattat 64
           ||||||||||||||||||||||||||||||||||||||||||||||||||||||||||||
Sbjct: 342 cgttcttcatcgatgcgagagccaagagatccgttgttgaaagtgatctttatttattat 283

                                                                       
Query: 65  tatatacataatataaaatgattcaatttataagagtggggttttaaatacaagttttcg 124
              |||||||   |||||||||||||||||||||||||||||||||||||||||||||||
Sbjct: 282 ---atacata---taaaatgattcaatttataagagtggggttttaaatacaagttttcg 229

                                                                       
Query: 125 cgagaccatgaccaaagatcaggtccgctaaaaatacggtaatgatccttccgcaggttc 184
           ||||||||||| ||||||||||||||||||||||| ||||||||||||||||||||||||
Sbjct: 228 cgagaccatgatcaaagatcaggtccgctaaaaat-cggtaatgatccttccgcaggttc 170

                                            
Query: 185 acctacggaaaccttgttacgacttttacttcc 217
           |||||||||||||||||||||||||||||||||
Sbjct: 169 acctacggaaaccttgttacgacttttacttcc 137


>gi|48975849|emb|AJ567737.1| Glomus intraradices 18S rRNA gene (partial), ITS1, 5.8S rRNA gene,
           ITS2 and 28S rRNA gene (partial), clone v41.3
          Length = 591

 Score =  343 bits (173), Expect = 3e-91
 Identities = 209/216 (96%), Gaps = 5/216 (2%)
 Strand = Plus / Minus

                                                                       
Query: 5   cgttcttcatcgatgcgagagccaa-gagatccgttgttgaaagtgatcttta--tttat 61
           ||||||||||||||||||||||||| ||||||||||||||||||||||||||   |||||
Sbjct: 214 cgttcttcatcgatgcgagagccaaagagatccgttgttgaaagtgatcttttattttat 155

                                                                       
Query: 62  tattatatacataatataaaatgattcaatttataagagtggggttttaaatacaagttt 121
           ||||||||||||||||||||||||||||||||||||||||||||||||||||||||||||
Sbjct: 154 tattatatacataatataaaatgattcaatttataagagtggggttttaaatacaagttt 95

                                                                       
Query: 122 tcgcgagaccatgaccaaagatcaggtccgctaaaaatacggtaatgatccttccgcagg 181
           |||||||||||||||||||||||||||||||||||||| | |||||||||||||||||||
Sbjct: 94  tcgcgagaccatgaccaaagatcaggtccgctaaaaat-cagtaatgatccttccgcagg 36

                                               
Query: 182 ttcacctacggaaaccttgttacgacttttacttcc 217
           |||| |||||||||||||||||||||||||||||||
Sbjct: 35  ttca-ctacggaaaccttgttacgacttttacttcc 1


>gi|209730165|emb|AM980847.1| Glomus intraradices 18S rRNA gene (partial), ITS1, 5.8S rRNA gene
           and ITS2, clone C12.1d_2
          Length = 820

 Score =  341 bits (172), Expect = 1e-90
 Identities = 206/214 (96%), Gaps = 5/214 (2%)
 Strand = Plus / Minus

                                                                       
Query: 5   cgttcttcatcgatgcgagagccaagagatccgttgttgaaagtgatctttatttattat 64
           |||||||||||||||||||||||||||||||||||||||||||||||||||||| |||||
Sbjct: 532 cgttcttcatcgatgcgagagccaagagatccgttgttgaaagtgatctttattaattat 473

                                                                       
Query: 65  tatatacataatataaaatga-ttcaatttataagagtggggttttaaatacaagttttc 123
           ||||||||||   |||||||  ||||||||||||||||||||||||||||||||||||||
Sbjct: 472 tatatacata---taaaatgggttcaatttataagagtggggttttaaatacaagttttc 416

                                                                       
Query: 124 gcgagaccatgaccaaagatcaggtccgctaaaaatacggtaatgatccttccgcaggtt 183
           |||||||||||| ||||||||||||||||||||||| |||||||||||||||||||||||
Sbjct: 415 gcgagaccatgatcaaagatcaggtccgctaaaaat-cggtaatgatccttccgcaggtt 357

                                             
Query: 184 cacctacggaaaccttgttacgacttttacttcc 217
           ||||||||||||||||||||||||||||||||||
Sbjct: 356 cacctacggaaaccttgttacgacttttacttcc 323


>gi|161158760|emb|AM497783.1| Uncultured Glomus 18S rRNA gene (partial), ITS1, 5.8S rRNA gene and
           ITS2, clone 692-58
          Length = 823

 Score =  339 bits (171), Expect = 4e-90
 Identities = 204/213 (95%), Gaps = 4/213 (1%)
 Strand = Plus / Minus

                                                                       
Query: 5   cgttcttcatcgatgcgagagccaagagatccgttgttgaaagtgatctttatttattat 64
           ||||||||||||||||||||||||||||||||||||||||||||||||||||||||||||
Sbjct: 532 cgttcttcatcgatgcgagagccaagagatccgttgttgaaagtgatctttatttattat 473

                                                                       
Query: 65  tatatacataatataaaatgattcaatttataagagtggggttttaaatacaagttttcg 124
              |||||||||||||||||||| |||||||||||| ||||| ||||||||  |||||||
Sbjct: 472 ---atacataatataaaatgatttaatttataagagcggggtcttaaatactggttttcg 416

                                                                       
Query: 125 cgagaccatgaccaaagatcaggtccgctaaaaatacggtaatgatccttccgcaggttc 184
           ||||||||||||||||||||||||||||||||||| ||||||||||||||||||||||||
Sbjct: 415 cgagaccatgaccaaagatcaggtccgctaaaaat-cggtaatgatccttccgcaggttc 357

                                            
Query: 185 acctacggaaaccttgttacgacttttacttcc 217
           |||||||||||||||||||||||||||||||||
Sbjct: 356 acctacggaaaccttgttacgacttttacttcc 324


>gi|161158701|emb|AM495150.1| Uncultured Glomus partial 18S rRNA gene, ITS1 and partial 5.8S rRNA
           gene, clone 1292-47
          Length = 605

 Score =  339 bits (171), Expect = 4e-90
 Identities = 206/213 (96%), Gaps = 6/213 (2%)
 Strand = Plus / Minus

                                                                       
Query: 5   cgttcttcatcgatgcgagagccaagagatccgttgttgaaagtgatctttatttattat 64
           ||||||||||||||||||||||||||||||||||||| ||||||||||||||||||||||
Sbjct: 557 cgttcttcatcgatgcgagagccaagagatccgttgt-gaaagtgatctttatttattat 499

                                                                       
Query: 65  tatatacataatataaaatgattcaatttataagagtggggttttaaatacaagttttcg 124
              ||||||||||||||||||||||||||||||||||||||||| |||||||||||||||
Sbjct: 498 ---atacataatataaaatgattcaatttataagagtggggttt-aaatacaagttttcg 443

                                                                       
Query: 125 cgagaccatgaccaaagatcaggtccgctaaaaatacggtaatgatccttccgcaggttc 184
           ||||||||||| ||||||||||||||||||||||| ||||||||||||||||||||||||
Sbjct: 442 cgagaccatgatcaaagatcaggtccgctaaaaat-cggtaatgatccttccgcaggttc 384

                                            
Query: 185 acctacggaaaccttgttacgacttttacttcc 217
           |||||||||||||||||||||||||||||||||
Sbjct: 383 acctacggaaaccttgttacgacttttacttcc 351


>gi|48975869|emb|AJ567761.1| Glomus intraradices 18S rRNA gene (partial), 5.8S rRNA gene, 28S
           rRNA gene (partial), ITS1 and ITS2, clone 1a31.1
          Length = 589

 Score =  339 bits (171), Expect = 4e-90
 Identities = 205/213 (96%), Gaps = 5/213 (2%)
 Strand = Plus / Minus

                                                                       
Query: 5   cgttcttcatcgatgcgagagccaagagatccgttgttgaaagtgatctttatttattat 64
           |||||||| |||||||||||||||||||||||||||||||||||||||||||||||||||
Sbjct: 208 cgttcttcctcgatgcgagagccaagagatccgttgttgaaagtgatctttatttattat 149

                                                                       
Query: 65  tatatacataatataaaatgattcaatttataagagtggggttttaaatacaagttttcg 124
              |||||||||||||| |||||||||||||||| |||||||||||||||||||||||||
Sbjct: 148 ---atacataatataaa-tgattcaatttataagggtggggttttaaatacaagttttcg 93

                                                                       
Query: 125 cgagaccatgaccaaagatcaggtccgctaaaaatacggtaatgatccttccgcaggttc 184
           |||||||||||||| |||||||||||||||||||| ||||||||||||||||||||||||
Sbjct: 92  cgagaccatgaccacagatcaggtccgctaaaaat-cggtaatgatccttccgcaggttc 34

                                            
Query: 185 acctacggaaaccttgttacgacttttacttcc 217
           |||||||||||||||||||||||||||||||||
Sbjct: 33  acctacggaaaccttgttacgacttttacttcc 1


>gi|48975881|emb|AJ567773.1| Glomus intraradices 18S rRNA gene (partial), 5.8S rRNA gene, 28S
           rRNA gene (partial), ITS1 and ITS2, clone 1v32.2
          Length = 586

 Score =  337 bits (170), Expect = 2e-89
 Identities = 202/211 (95%), Gaps = 5/211 (2%)
 Strand = Plus / Minus

                                                                       
Query: 5   cgttcttcatcgatgcgagagccaagagatccgttgttgaaagtgatctttatttattat 64
           ||||||||||||||||||||||||||||||||||||||||||||||||||||||||||||
Sbjct: 208 cgttcttcatcgatgcgagagccaagagatccgttgttgaaagtgatctttatttattat 149

                                                                       
Query: 65  tatatacataatataaaatgattcaatttataagagtggggttttaaatacaagttttcg 124
           ||    ||  ||| || |||||||||||||||||||||||||||||||||||||||||||
Sbjct: 148 ta----caatataaaacatgattcaatttataagagtggggttttaaatacaagttttcg 93

                                                                       
Query: 125 cgagaccatgaccaaagatcaggtccgctaaaaatacggtaatgatccttccgcaggttc 184
           ||||||||||||||||||||||||||||||||||| ||||||||||||||||||||||||
Sbjct: 92  cgagaccatgaccaaagatcaggtccgctaaaaat-cggtaatgatccttccgcaggttc 34

                                          
Query: 185 acctacggaaaccttgttacgacttttactt 215
           |||||||||||||||||||||||||||||||
Sbjct: 33  acctacggaaaccttgttacgacttttactt 3


>gi|48975871|emb|AJ567763.1| Glomus intraradices 18S rRNA gene (partial), 5.8S rRNA gene, 28S
           rRNA gene (partial), ITS1 and ITS2, clone 1a29.8
          Length = 584

 Score =  337 bits (170), Expect = 2e-89
 Identities = 207/217 (95%), Gaps = 8/217 (3%)
 Strand = Plus / Minus

                                                                       
Query: 5   cgttcttcatcgatgcgagagccaagagatccgttgttgaaagtgatctttatttattat 64
           ||||||||||||||||||||||||||||||||||||||||||||||||||||||||||||
Sbjct: 213 cgttcttcatcgatgcgagagccaagagatccgttgttgaaagtgatctttatttattat 154

                                                                       
Query: 65  tatatacataatataaaatgattcaatttataagagtggggttttaaatacaagttttcg 124
              |||||||||||||||||||||||||||||||||||||||||||||||||||||||||
Sbjct: 153 ---atacataatataaaatgattcaatttataagagtggggttttaaatacaagttttcg 97

                                                                       
Query: 125 cgagaccatgaccaaa----gatcaggtccgctaaaaatacggtaatgatccttccgcag 180
           ||||||||||||||||    |||||||| ||||||||||  |||||||||||||||||||
Sbjct: 96  cgagaccatgaccaaacaaggatcaggttcgctaaaaat-tggtaatgatccttccgcag 38

                                                
Query: 181 gttcacctacggaaaccttgttacgacttttacttcc 217
           |||||||||||||||||||||||||||||||||||||
Sbjct: 37  gttcacctacggaaaccttgttacgacttttacttcc 1


>gi|300086465|gb|HM162340.1| Uncultured Glomeromycota clone 925 18S ribosomal RNA gene, partial
           sequence; internal transcribed spacer 1, 5.8S ribosomal
           RNA gene, and internal transcribed spacer 2, complete
           sequence; and 28S ribosomal RNA gene, partial sequence
          Length = 595

 Score =  335 bits (169), Expect = 6e-89
 Identities = 204/213 (95%), Gaps = 7/213 (3%)
 Strand = Plus / Minus

                                                                       
Query: 5   cgttcttcatcgatgcgagagccaagagatccgttgttgaaagtgatctttatttattat 64
           ||||||||||||||||||||||||||||||||||||||||||||||||||||||    ||
Sbjct: 220 cgttcttcatcgatgcgagagccaagagatccgttgttgaaagtgatctttatt----at 165

                                                                       
Query: 65  tatatacataatataaaatgattcaatttataagagtggggttttaaatacaagttttcg 124
           |||| | ||||||  |||||||||||||||||||||||||||||||||||||||||||||
Sbjct: 164 tatacatataata--aaatgattcaatttataagagtggggttttaaatacaagttttcg 107

                                                                       
Query: 125 cgagaccatgaccaaagatcaggtccgctaaaaatacggtaatgatccttccgcaggttc 184
           ||||||||||||||||||||||||||||||||||| ||||||||||||||||||||||||
Sbjct: 106 cgagaccatgaccaaagatcaggtccgctaaaaat-cggtaatgatccttccgcaggttc 48

                                            
Query: 185 acctacggaaaccttgttacgacttttacttcc 217
           |||||||||||||||||||||||||||||||||
Sbjct: 47  acctacggaaaccttgttacgacttttacttcc 15


>gi|253683105|emb|FM865613.1| Glomus sp. Att1192-27 18S rRNA gene (partial), ITS1, 5.8S rRNA
           gene, ITS2 and 28S rRNA gene (partial), isolate
           Att1192-27, clone pMK041-23
          Length = 1778

 Score =  335 bits (169), Expect = 6e-89
 Identities = 204/213 (95%), Gaps = 7/213 (3%)
 Strand = Plus / Minus

                                                                       
Query: 5   cgttcttcatcgatgcgagagccaagagatccgttgttgaaagtgatctttatttattat 64
           ||||||||||||||||||||||||||||||||||||||||||||||||||||||||||||
Sbjct: 443 cgttcttcatcgatgcgagagccaagagatccgttgttgaaagtgatctttatttattat 384

                                                                       
Query: 65  tatatacataatataaaatgattcaatttataagagtggggttttaaatacaagttttcg 124
              |||||||   |||||||||||||||||||||||||||||||||||||||||||||| 
Sbjct: 383 ---atacata---taaaatgattcaatttataagagtggggttttaaatacaagttttca 330

                                                                       
Query: 125 cgagaccatgaccaaagatcaggtccgctaaaaatacggtaatgatccttccgcaggttc 184
           ||||||||||| ||||||||||||||||||||||| ||||||||||||||||||||||||
Sbjct: 329 cgagaccatgatcaaagatcaggtccgctaaaaat-cggtaatgatccttccgcaggttc 271

                                            
Query: 185 acctacggaaaccttgttacgacttttacttcc 217
           |||||||||||||||||||||||||||||||||
Sbjct: 270 acctacggaaaccttgttacgacttttacttcc 238


>gi|220061629|gb|FJ009595.1| Glomus intraradices clone 05 18S ribosomal RNA gene and internal
            transcribed spacer 1, partial sequence
          Length = 2044

 Score =  335 bits (169), Expect = 6e-89
 Identities = 204/213 (95%), Gaps = 7/213 (3%)
 Strand = Plus / Minus

                                                                        
Query: 5    cgttcttcatcgatgcgagagccaagagatccgttgttgaaagtgatctttatttattat 64
            ||||||||||||||||||||||||||||||||||||||||||||||||||| ||||||||
Sbjct: 1674 cgttcttcatcgatgcgagagccaagagatccgttgttgaaagtgatctttgtttattat 1615

                                                                        
Query: 65   tatatacataatataaaatgattcaatttataagagtggggttttaaatacaagttttcg 124
               |||||  ||||||||||||||||||||||||||||||||||||||||||||||||||
Sbjct: 1614 ---ataca--atataaaatgattcaatttataagagtggggttttaaatacaagttttcg 1560

                                                                        
Query: 125  cgagaccatgaccaaagatcaggtccgctaaaaatacggtaatgatccttccgcaggttc 184
            |||||||||||||||||||||||||||||||||   ||||||||||||||||||||||||
Sbjct: 1559 cgagaccatgaccaaagatcaggtccgctaaaa--tcggtaatgatccttccgcaggttc 1502

                                             
Query: 185  acctacggaaaccttgttacgacttttacttcc 217
            |||||||||||||||||||||||||||||||||
Sbjct: 1501 acctacggaaaccttgttacgacttttacttcc 1469


>gi|210971868|emb|AM942452.1| Uncultured Glomus 18S rRNA gene (partial), ITS1, 5.8S rRNA gene and
           ITS2, clone SA53
          Length = 811

 Score =  335 bits (169), Expect = 6e-89
 Identities = 201/209 (96%), Gaps = 7/209 (3%)
 Strand = Plus / Minus

                                                                       
Query: 9   cttcatcgatgcgagagccaagagatccgttgttgaaagtgatctttatttattattata 68
           ||||||||||||||||||||||||||||||||||||||||||||||||||||||||   |
Sbjct: 517 cttcatcgatgcgagagccaagagatccgttgttgaaagtgatctttatttattat---a 461

                                                                       
Query: 69  tacataatataaaatgattcaatttataagagtggggttttaaatacaagttttcgcgag 128
           ||||||   |||||||||||||||||||||||||||||||||||||||||||||||||||
Sbjct: 460 tacata---taaaatgattcaatttataagagtggggttttaaatacaagttttcgcgag 404

                                                                       
Query: 129 accatgaccaaagatcaggtccgctaaaaatacggtaatgatccttccgcaggttcacct 188
           ||||||| ||||||||||||||||||||||| ||||||||||||||||||||||||||||
Sbjct: 403 accatgatcaaagatcaggtccgctaaaaat-cggtaatgatccttccgcaggttcacct 345

                                        
Query: 189 acggaaaccttgttacgacttttacttcc 217
           |||||||||||||||||||||||||||||
Sbjct: 344 acggaaaccttgttacgacttttacttcc 316


>gi|48975872|emb|AJ567764.1| Glomus intraradices 18S rRNA gene (partial), 5.8S rRNA gene, 28S
           rRNA gene (partial), ITS1 and ITS2, clone 1a30.3
          Length = 587

 Score =  335 bits (169), Expect = 6e-89
 Identities = 204/213 (95%), Gaps = 7/213 (3%)
 Strand = Plus / Minus

                                                                       
Query: 5   cgttcttcatcgatgcgagagccaagagatccgttgttgaaagtgatctttatttattat 64
           ||||||||||||||||||||||||||||||||||||||||||||||||||||||||||||
Sbjct: 206 cgttcttcatcgatgcgagagccaagagatccgttgttgaaagtgatctttatttattat 147

                                                                       
Query: 65  tatatacataatataaaatgattcaatttataagagtggggttttaaatacaagttttcg 124
              |||||||   |||||||||||||||||||||||||||||||||||||||||||||||
Sbjct: 146 ---atacata---taaaatgattcaatttataagagtggggttttaaatacaagttttcg 93

                                                                       
Query: 125 cgagaccatgaccaaagatcaggtccgctaaaaatacggtaatgatccttccgcaggttc 184
           ||||||||||| |||| |||||||||||||||||| ||||||||||||||||||||||||
Sbjct: 92  cgagaccatgatcaaaaatcaggtccgctaaaaat-cggtaatgatccttccgcaggttc 34

                                            
Query: 185 acctacggaaaccttgttacgacttttacttcc 217
           |||||||||||||||||||||||||||||||||
Sbjct: 33  acctacggaaaccttgttacgacttttacttcc 1


>gi|48975850|emb|AJ567738.1| Glomus intraradices 18S rRNA gene (partial), ITS1, 5.8S rRNA gene,
           ITS2 and 28S rRNA gene (partial), clone v48c4
          Length = 590

 Score =  333 bits (168), Expect = 2e-88
 Identities = 206/216 (95%), Gaps = 7/216 (3%)
 Strand = Plus / Minus

                                                                       
Query: 5   cgttcttcatcgatgcgagagccaagagatccgttgttgaaagtgatctttatttattat 64
           |||||||||||||||||||||||||||||||||||||||| |||||||||||||||||||
Sbjct: 212 cgttcttcatcgatgcgagagccaagagatccgttgttgagagtgatctttatttattat 153

                                                                       
Query: 65  tatatacataatataaaat---gattcaatttataagagtggggttttaaatacaagttt 121
              ||||||||| ||||||   |||||||||||||||| |||||||||||||||||||||
Sbjct: 152 ---atacataatgtaaaataatgattcaatttataagaatggggttttaaatacaagttt 96

                                                                       
Query: 122 tcgcgagaccatgaccaaagatcaggtccgctaaaaatacggtaatgatccttccgcagg 181
           |||||||||||||||||||||||||||||||||||||| |||||||||||||||||||||
Sbjct: 95  tcgcgagaccatgaccaaagatcaggtccgctaaaaat-cggtaatgatccttccgcagg 37

                                               
Query: 182 ttcacctacggaaaccttgttacgacttttacttcc 217
           ||||||||||||||||||||||||||||||||||||
Sbjct: 36  ttcacctacggaaaccttgttacgacttttacttcc 1


>gi|226932055|gb|FJ782462.1| Uncultured fungus clone Singleton_(359-1898_3543) 18S ribosomal RNA
           gene, partial sequence; internal transcribed spacer 1,
           complete sequence; and 5.8S ribosomal RNA gene, partial
           sequence
          Length = 224

 Score =  329 bits (166), Expect = 4e-87
 Identities = 206/217 (94%), Gaps = 7/217 (3%)
 Strand = Plus / Minus

                                                                       
Query: 1   gctgcgttcttcatcgatgcgagagccaagagatccgttgttgaaagtgatctttattta 60
           ||||||||||||||||||||||||||||||||||||||||||||||||||||||||||||
Sbjct: 224 gctgcgttcttcatcgatgcgagagccaagagatccgttgttgaaagtgatctttattta 165

                                                                       
Query: 61  ttattatatacataatataaaatgattcaatttataagagtggggttttaaatacaagtt 120
           ||||   |||||  ||||||||||||||||||||||||||||||||||||||||||||||
Sbjct: 164 ttat---ataca--atataaaatgattcaatttataagagtggggttttaaatacaagtt 110

                                                                       
Query: 121 ttcgcgagaccatgaccaaagatcaggtccgctaaaaatacggtaatgatccttccgcag 180
           ||||||||||||||| || |||||||||||| |||||   ||||||||||||||||||||
Sbjct: 109 ttcgcgagaccatgatcagagatcaggtccgntaaaat--cggtaatgatccttccgcag 52

                                                
Query: 181 gttcacctacggaaaccttgttacgacttttacttcc 217
           |||||||||||||||||||||||||||||||||||||
Sbjct: 51  gttcacctacggaaaccttgttacgacttttacttcc 15


>gi|220061652|gb|FJ009618.1| Glomus irregulare clone 14 18S ribosomal RNA gene and internal
            transcribed spacer 1, partial sequence
          Length = 2044

 Score =  329 bits (166), Expect = 4e-87
 Identities = 203/213 (95%), Gaps = 8/213 (3%)
 Strand = Plus / Minus

                                                                        
Query: 5    cgttcttcatcgatgcgagagccaagagatccgttgttgaaagtgatctttatttattat 64
            ||||||||||||||||||||||||||||||||||||||||||||||||||||||||||||
Sbjct: 1673 cgttcttcatcgatgcgagagccaagagatccgttgttgaaagtgatctttatttattat 1614

                                                                        
Query: 65   tatatacataatataaaatgattcaatttataagagtggggttttaaatacaagttttcg 124
               |||||||   |||||||||||||||||||||||||||||||||||||||||||||||
Sbjct: 1613 ---atacata---taaaatgattcaatttataagagtggggttttaaatacaagttttcg 1560

                                                                        
Query: 125  cgagaccatgaccaaagatcaggtccgctaaaaatacggtaatgatccttccgcaggttc 184
            ||||||||||| |||||||||||||||||||||   ||||||||||||||||||||||||
Sbjct: 1559 cgagaccatgatcaaagatcaggtccgctaaaa--tcggtaatgatccttccgcaggttc 1502

                                             
Query: 185  acctacggaaaccttgttacgacttttacttcc 217
            |||||||||||||||||||||||||||||||||
Sbjct: 1501 acctacggaaaccttgttacgacttttacttcc 1469


BLASTN 2.2.17 [Aug-26-2007]


Reference: Altschul, Stephen F., Thomas L. Madden, Alejandro A. Schaffer, 
Jinghui Zhang, Zheng Zhang, Webb Miller, and David J. Lipman (1997), 
"Gapped BLAST and PSI-BLAST: a new generation of protein database search
programs",  Nucleic Acids Res. 25:3389-3402.

Query= S1|FCQD7IX01BNBRN|247|T_AACAAC|FPY(7-26)|RPY(201-
222)|rT_GTTGTT|AR|GTB|D_15_|216|C6|
         (216 letters)

Database: nr.nal 
           12,487,851 sequences; 32,255,764,854 total letters

Searching..................................................done


                                                                 Score    E
Sequences producing significant alignments:                      (bits) Value

gi|48975875|emb|AJ567767.1| Glomus intraradices 18S rRNA gene (p...   404   e-110
gi|161158733|emb|AM495182.1| Uncultured Glomus 18S rRNA gene (pa...   371   1e-99
gi|210971888|emb|AM942455.1| Uncultured Glomus 18S rRNA gene (pa...   345   6e-92
gi|161158703|emb|AM495152.1| Uncultured Glomus 18S rRNA gene (pa...   345   6e-92
gi|48975851|emb|AJ567739.1| Glomus intraradices 18S rRNA gene (p...   339   4e-90
gi|155368500|emb|AM384946.1| Uncultured Glomus 18S rRNA gene (pa...   325   6e-86
gi|226925768|gb|FJ776175.1| Uncultured fungus clone Contig158-11...   321   9e-85
gi|155368503|emb|AM384949.1| Uncultured Glomus 18S rRNA gene (pa...   321   9e-85
gi|161158709|emb|AM495158.1| Uncultured Glomus 18S rRNA gene (pa...   315   6e-83
gi|226927983|gb|FJ778390.1| Uncultured fungus clone Singleton_(1...   313   2e-82
gi|161158731|emb|AM495180.1| Uncultured Glomus 18S rRNA gene (pa...   313   2e-82
gi|209730159|emb|AM980841.1| Glomus intraradices 18S rRNA gene (...   311   9e-82
gi|226925831|gb|FJ776238.1| Uncultured fungus clone Contig221-11...   309   4e-81
gi|253683102|emb|FM865610.1| Glomus sp. Att690-9 18S rRNA gene (...   305   6e-80
gi|253683100|emb|FM865608.1| Glomus sp. Att690-9 18S rRNA gene (...   305   6e-80
gi|253683047|emb|FM865555.1| Glomus sp. Att1192-44 18S rRNA gene...   305   6e-80
gi|209730163|emb|AM980845.1| Glomus intraradices 18S rRNA gene (...   305   6e-80
gi|48975869|emb|AJ567761.1| Glomus intraradices 18S rRNA gene (p...   305   6e-80
gi|253683049|emb|FM865557.1| Glomus sp. Att1192-44 18S rRNA gene...   301   9e-79
gi|253683048|emb|FM865556.1| Glomus sp. Att1192-44 18S rRNA gene...   301   9e-79
gi|253683046|emb|FM865554.1| Glomus sp. Att1192-44 18S rRNA gene...   301   9e-79
gi|253683045|emb|FM865553.1| Glomus sp. Att1192-44 18S rRNA gene...   301   9e-79
gi|253683042|emb|FM865550.1| Glomus sp. Att1192-44 18S rRNA gene...   301   9e-79
gi|209730166|emb|AM980848.1| Glomus intraradices 18S rRNA gene (...   301   9e-79
gi|48975850|emb|AJ567738.1| Glomus intraradices 18S rRNA gene (p...   299   3e-78
gi|253683108|emb|FM865616.1| Glomus sp. Att1192-27 18S rRNA gene...   297   1e-77
gi|253683107|emb|FM865615.1| Glomus sp. Att1192-27 18S rRNA gene...   297   1e-77
gi|253683106|emb|FM865614.1| Glomus sp. Att1192-27 18S rRNA gene...   297   1e-77
gi|253683104|emb|FM865612.1| Glomus sp. Att1192-27 18S rRNA gene...   297   1e-77
gi|253683101|emb|FM865609.1| Glomus sp. Att690-9 18S rRNA gene (...   297   1e-77
gi|253683050|emb|FM865558.1| Glomus sp. Att1192-44 18S rRNA gene...   297   1e-77
gi|253683043|emb|FM865551.1| Glomus sp. Att1192-44 18S rRNA gene...   297   1e-77
gi|161158760|emb|AM497783.1| Uncultured Glomus 18S rRNA gene (pa...   297   1e-77
gi|110555900|emb|AJ872043.1| Uncultured Glomus 18S rRNA gene (pa...   297   1e-77
gi|161158735|emb|AM495184.1| Uncultured Glomus 18S rRNA gene (pa...   295   5e-77
gi|253683105|emb|FM865613.1| Glomus sp. Att1192-27 18S rRNA gene...   293   2e-76
gi|210971868|emb|AM942452.1| Uncultured Glomus 18S rRNA gene (pa...   293   2e-76
gi|48975872|emb|AJ567764.1| Glomus intraradices 18S rRNA gene (p...   293   2e-76
gi|48975876|emb|AJ567768.1| Glomus intraradices 18S rRNA gene (p...   291   8e-76
gi|220061629|gb|FJ009595.1| Glomus intraradices clone 05 18S rib...   289   3e-75
gi|211970616|emb|AM992821.1| Uncultured Glomus 18S rRNA gene (pa...   289   3e-75
gi|211970607|emb|AM992812.1| Uncultured Glomus 18S rRNA gene (pa...   289   3e-75
gi|161158737|emb|AM495186.1| Uncultured Glomus 18S rRNA gene (pa...   289   3e-75
gi|253683044|emb|FM865552.1| Glomus sp. Att1192-44 18S rRNA gene...   287   1e-74
gi|48975881|emb|AJ567773.1| Glomus intraradices 18S rRNA gene (p...   287   1e-74
gi|220061652|gb|FJ009618.1| Glomus irregulare clone 14 18S ribos...   285   5e-74
gi|220061651|gb|FJ009617.1| Glomus irregulare clone 13 18S ribos...   285   5e-74
gi|220061650|gb|FJ009616.1| Glomus irregulare clone 12 18S ribos...   285   5e-74
gi|220061649|gb|FJ009615.1| Glomus irregulare clone 11 18S ribos...   285   5e-74
gi|220061647|gb|FJ009613.1| Glomus irregulare clone 09 18S ribos...   285   5e-74

>gi|48975875|emb|AJ567767.1| Glomus intraradices 18S rRNA gene (partial), 5.8S rRNA gene, 28S
           rRNA gene (partial), ITS1 and ITS2, clone 2v34.1
          Length = 583

 Score =  404 bits (204), Expect = e-110
 Identities = 210/212 (99%)
 Strand = Plus / Minus

                                                                       
Query: 5   cgttcttcatcgatgcgagagccaagagatccgttgttgaaagtgatctttatttattat 64
           ||||||||||||||||||||||||||||||||||||||||||||||||||||||||||||
Sbjct: 212 cgttcttcatcgatgcgagagccaagagatccgttgttgaaagtgatctttatttattat 153

                                                                       
Query: 65  atacattgtataaatgatatgattttttataagagtggggttttaaatacaagtttttcg 124
           ||||||||||||||||||||||||||||||||||||||||||||||||||| ||||||||
Sbjct: 152 atacattgtataaatgatatgattttttataagagtggggttttaaatacaggtttttcg 93

                                                                       
Query: 125 cgagaccatgaccaaagatcagatccgctaaaaatcggtaatgatccttccgcaggttca 184
           || |||||||||||||||||||||||||||||||||||||||||||||||||||||||||
Sbjct: 92  cgggaccatgaccaaagatcagatccgctaaaaatcggtaatgatccttccgcaggttca 33

                                           
Query: 185 cctacggaaaccttgttacgacttttacttcc 216
           ||||||||||||||||||||||||||||||||
Sbjct: 32  cctacggaaaccttgttacgacttttacttcc 1


>gi|161158733|emb|AM495182.1| Uncultured Glomus 18S rRNA gene (partial), ITS1, 5.8S rRNA gene and
           ITS2, clone 1372-21
          Length = 890

 Score =  371 bits (187), Expect = 1e-99
 Identities = 209/214 (97%), Gaps = 3/214 (1%)
 Strand = Plus / Minus

                                                                       
Query: 5   cgttcttcatcgatgcgagagccaagagatccgttgttgaaagtgatctttatttattat 64
           ||||||||||||||||||||||||||||||||||||||||||||||||||||||||||||
Sbjct: 580 cgttcttcatcgatgcgagagccaagagatccgttgttgaaagtgatctttatttattat 521

                                                                       
Query: 65  atacattgtataaatgatatgatttt--ttataagagtggggttttaaatacaagttttt 122
           |||||||||||||||||||||||||   ||||||||||||||||||||||||||||||| 
Sbjct: 520 atacattgtataaatgatatgatttaacttataagagtggggttttaaatacaagtttt- 462

                                                                       
Query: 123 cgcgagaccatgaccaaagatcagatccgctaaaaatcggtaatgatccttccgcaggtt 182
           |||||||||||||||||||||||| |||||||||||||||||||||||||||||||||||
Sbjct: 461 cgcgagaccatgaccaaagatcaggtccgctaaaaatcggtaatgatccttccgcaggtt 402

                                             
Query: 183 cacctacggaaaccttgttacgacttttacttcc 216
           ||||||||||||||||||||||||||||||||||
Sbjct: 401 cacctacggaaaccttgttacgacttttacttcc 368


>gi|210971888|emb|AM942455.1| Uncultured Glomus 18S rRNA gene (partial), ITS1, 5.8S rRNA gene and
           ITS2, clone SA559
          Length = 836

 Score =  345 bits (174), Expect = 6e-92
 Identities = 203/212 (95%), Gaps = 3/212 (1%)
 Strand = Plus / Minus

                                                                       
Query: 5   cgttcttcatcgatgcgagagccaagagatccgttgttgaaagtgatctttatttattat 64
           ||||||||||||||||||||||||||||||||||||||||||||||||||||||||||||
Sbjct: 524 cgttcttcatcgatgcgagagccaagagatccgttgttgaaagtgatctttatttattat 465

                                                                       
Query: 65  atacattgtataaatgatatgattttttataagagtggggttttaaatacaagtttttcg 124
           |||||||||||||||||| | ||||   ||||||||||||||||||||||||||||||||
Sbjct: 464 atacattgtataaatgatttaattt---ataagagtggggttttaaatacaagtttttcg 408

                                                                       
Query: 125 cgagaccatgaccaaagatcagatccgctaaaaatcggtaatgatccttccgcaggttca 184
           ||||||||||| |||||||||  |||||||||||| ||||||||||||||||||||||||
Sbjct: 407 cgagaccatgatcaaagatcaagtccgctaaaaattggtaatgatccttccgcaggttca 348

                                           
Query: 185 cctacggaaaccttgttacgacttttacttcc 216
           ||||||||||||||||||||||||||||||||
Sbjct: 347 cctacggaaaccttgttacgacttttacttcc 316


>gi|161158703|emb|AM495152.1| Uncultured Glomus 18S rRNA gene (partial), ITS1, 5.8S rRNA gene and
           ITS2, clone 1416-18
          Length = 854

 Score =  345 bits (174), Expect = 6e-92
 Identities = 207/213 (97%), Gaps = 5/213 (2%)
 Strand = Plus / Minus

                                                                       
Query: 5   cgttcttcatcgatgcgagagccaagagatccgttgttgaaagtgatctttatttattat 64
           |||||||||||||||||||||||||||||||||||||||||||||||||| |||||||||
Sbjct: 557 cgttcttcatcgatgcgagagccaagagatccgttgttgaaagtgatctt-atttattat 499

                                                                       
Query: 65  atacattgtataaatgatatgatttt-ttataagagtggggttttaaatacaagtttttc 123
           |||||||||||||||||||||||||  |||||||||||||  |||||||||||||||| |
Sbjct: 498 atacattgtataaatgatatgatttaattataagagtggg--tttaaatacaagtttt-c 442

                                                                       
Query: 124 gcgagaccatgaccaaagatcagatccgctaaaaatcggtaatgatccttccgcaggttc 183
           ||||||||||||||||||||||||||||||||||||||||||||||||||||||||||||
Sbjct: 441 gcgagaccatgaccaaagatcagatccgctaaaaatcggtaatgatccttccgcaggttc 382

                                            
Query: 184 acctacggaaaccttgttacgacttttacttcc 216
           |||||||||||||||||||||||||||||||||
Sbjct: 381 acctacggaaaccttgttacgacttttacttcc 349


>gi|48975851|emb|AJ567739.1| Glomus intraradices 18S rRNA gene (partial), ITS1, 5.8S rRNA gene,
           ITS2 and 28S rRNA gene (partial), clone v41.7
          Length = 576

 Score =  339 bits (171), Expect = 4e-90
 Identities = 203/212 (95%), Gaps = 5/212 (2%)
 Strand = Plus / Minus

                                                                       
Query: 5   cgttcttcatcgatgcgagagccaagagatccgttgttgaaagtgatctttatttattat 64
           |||||||||||||||||||||||||||||||||||||||| |||||||||||||||||||
Sbjct: 207 cgttcttcatcgatgcgagagccaagagatccgttgttgagagtgatctttatttattat 148

                                                                       
Query: 65  atacattgtataaatgatatgattttttataagagtggggttttaaatacaagtttttcg 124
           |||||||||||||  ||| | |||    ||||||||||||||||||||||||||||||||
Sbjct: 147 atacattgtataa--gatttaattc---ataagagtggggttttaaatacaagtttttcg 93

                                                                       
Query: 125 cgagaccatgaccaaagatcagatccgctaaaaatcggtaatgatccttccgcaggttca 184
           ||||||||||||||||||||||||||||||||||||||||||||||||||||||||||||
Sbjct: 92  cgagaccatgaccaaagatcagatccgctaaaaatcggtaatgatccttccgcaggttca 33

                                           
Query: 185 cctacggaaaccttgttacgacttttacttcc 216
           ||||||||||||||||||||||||||||||||
Sbjct: 32  cctacggaaaccttgttacgacttttacttcc 1


>gi|155368500|emb|AM384946.1| Uncultured Glomus 18S rRNA gene (partial), ITS1, 5.8S rRNA gene,
           ITS2 and 28S rRNA gene (partial), clone 1177-26; ZS642
          Length = 670

 Score =  325 bits (164), Expect = 6e-86
 Identities = 203/213 (95%), Gaps = 6/213 (2%)
 Strand = Plus / Minus

                                                                       
Query: 5   cgttcttcatcgatgcgagagccaagagatccgttgttgaaagtgatctttatttattat 64
           ||||||||||||||||||||||||||||||||||||||||||||||||||||||||||||
Sbjct: 347 cgttcttcatcgatgcgagagccaagagatccgttgttgaaagtgatctttatttattat 288

                                                                       
Query: 65  atacattgtataaatgatatgattttttataagagtggggttttaaatacaagtttttcg 124
           |||||||||||||  ||| | |||    ||||||||||||||||||||||||||||||||
Sbjct: 287 atacattgtataa--gatttaattc---ataagagtggggttttaaatacaagtttttcg 233

                                                                       
Query: 125 cgagaccatgaccaaagatcagatccgctaaaaatcggtaatgatccttccgcaggttca 184
           ||||||||||||||||||||||||||||||||||||||| ||||||||||||||||||||
Sbjct: 232 cgagaccatgaccaaagatcagatccgctaaaaatcggtgatgatccttccgcaggttca 173

                                            
Query: 185 cctacggaaacc-ttgttacgacttttacttcc 216
           |||||||||||| ||||||||||||||||||||
Sbjct: 172 cctacggaaacctttgttacgacttttacttcc 140


>gi|226925768|gb|FJ776175.1| Uncultured fungus clone Contig158-114-1129_3472 18S ribosomal RNA
           gene, partial sequence; internal transcribed spacer 1,
           complete sequence; and 5.8S ribosomal RNA gene, partial
           sequence
          Length = 227

 Score =  321 bits (162), Expect = 9e-85
 Identities = 206/218 (94%), Gaps = 7/218 (3%)
 Strand = Plus / Minus

                                                                       
Query: 1   gctgcgttcttcatcgatgcgagagccaagagatccgttgttgaaagtgatctttattta 60
           ||||||||||||||||||||||||||||||||||||||||||||||||||||||||||||
Sbjct: 227 gctgcgttcttcatcgatgcgagagccaagagatccgttgttgaaagtgatctttattta 168

                                                                       
Query: 61  ttatatacattgtataaatgatatgattt--tttataagagtggggttttaaatacaagt 118
           ||||||||||  ||||||    ||||||   |||||||||||||||||||||||||||||
Sbjct: 167 ttatatacataatataaa----atgattcaatttataagagtggggttttaaatacaagt 112

                                                                       
Query: 119 ttttcgcgagaccatgaccaaagatcagatccgctaaaaatcggtaatgatccttccgca 178
           ||| ||||||||||||| |||||||||| |||||||||||||||||||||||||||||||
Sbjct: 111 ttt-cgcgagaccatgatcaaagatcaggtccgctaaaaatcggtaatgatccttccgca 53

                                                 
Query: 179 ggttcacctacggaaaccttgttacgacttttacttcc 216
           ||||||||||||||||||||||||||||||||||||||
Sbjct: 52  ggttcacctacggaaaccttgttacgacttttacttcc 15


>gi|155368503|emb|AM384949.1| Uncultured Glomus 18S rRNA gene (partial), ITS1, 5.8S rRNA gene,
           ITS2 and 28S rRNA gene (partial), clone 938-78;
           ZS365_366
          Length = 912

 Score =  321 bits (162), Expect = 9e-85
 Identities = 203/214 (94%), Gaps = 7/214 (3%)
 Strand = Plus / Minus

                                                                       
Query: 5   cgttcttcatcgatgcgagagccaagagatccgttgttgaaagtgatctttatttattat 64
           ||||||||||||||||||||||||||||||||||||||||||||||||||||||||||||
Sbjct: 579 cgttcttcatcgatgcgagagccaagagatccgttgttgaaagtgatctttatttattat 520

                                                                       
Query: 65  atacattgtataaatgatatgattt--tttataagagtggggttttaaatacaagttttt 122
           ||||||  ||||||    |||||||  |||||||||||||||||||||||||||||||| 
Sbjct: 519 atacataatataaa----atgatttaatttataagagtggggttttaaatacaagtttt- 465

                                                                       
Query: 123 cgcgagaccatgaccaaagatcagatccgctaaaaatcggtaatgatccttccgcaggtt 182
           ||||||||||||| |||||||||| |||||||||||||||||||||||||||||||||||
Sbjct: 464 cgcgagaccatgatcaaagatcaggtccgctaaaaatcggtaatgatccttccgcaggtt 405

                                             
Query: 183 cacctacggaaaccttgttacgacttttacttcc 216
           ||||||||||||||||||||||||||||||||||
Sbjct: 404 cacctacggaaaccttgttacgacttttacttcc 371


>gi|161158709|emb|AM495158.1| Uncultured Glomus 18S rRNA gene (partial), ITS1, 5.8S rRNA gene and
           ITS2, clone 802-9
          Length = 909

 Score =  315 bits (159), Expect = 6e-83
 Identities = 203/214 (94%), Gaps = 4/214 (1%)
 Strand = Plus / Minus

                                                                       
Query: 5   cgttcttcatcgatgcgagagccaagagatccgttgttgaaagtgatctttatttattat 64
           ||||||||||||||||||||||||||||||||||||||||||||||||||||||||||||
Sbjct: 586 cgttcttcatcgatgcgagagccaagagatccgttgttgaaagtgatctttatttattat 527

                                                                       
Query: 65  atacattgtataaatgatatgattt--tttataagagtggggttttaaatacaagttttt 122
           ||||||  ||||||  | ||||||   | |||||||||||||||||||||||||||||| 
Sbjct: 526 atacataatataaaata-atgattcaatatataagagtggggttttaaatacaagtttt- 469

                                                                       
Query: 123 cgcgagaccatgaccaaagatcagatccgctaaaaatcggtaatgatccttccgcaggtt 182
           |||||||||||||||||||||||| |||||||||||||||||||||||||||||||||||
Sbjct: 468 cgcgagaccatgaccaaagatcaggtccgctaaaaatcggtaatgatccttccgcaggtt 409

                                             
Query: 183 cacctacggaaaccttgttacgacttttacttcc 216
           ||||||||||||||||||||||||||||||||||
Sbjct: 408 cacctacggaaaccttgttacgacttttacttcc 375


>gi|226927983|gb|FJ778390.1| Uncultured fungus clone Singleton_(114-1163_0593) 18S ribosomal RNA
           gene, partial sequence; internal transcribed spacer 1,
           complete sequence; and 5.8S ribosomal RNA gene, partial
           sequence
          Length = 227

 Score =  313 bits (158), Expect = 2e-82
 Identities = 205/218 (94%), Gaps = 7/218 (3%)
 Strand = Plus / Minus

                                                                       
Query: 1   gctgcgttcttcatcgatgcgagagccaagagatccgttgttgaaagtgatctttattta 60
           |||||||||||||||||||||||||||||||| |||||||||||||||||||||||||||
Sbjct: 227 gctgcgttcttcatcgatgcgagagccaagaggtccgttgttgaaagtgatctttattta 168

                                                                       
Query: 61  ttatatacattgtataaatgatatgattt--tttataagagtggggttttaaatacaagt 118
           ||||||||||  ||||||    ||||||   |||||||||||||||||||||||||||||
Sbjct: 167 ttatatacataatataaa----atgattcaatttataagagtggggttttaaatacaagt 112

                                                                       
Query: 119 ttttcgcgagaccatgaccaaagatcagatccgctaaaaatcggtaatgatccttccgca 178
           ||| ||||||||||||| |||||||||| |||||||||||||||||||||||||||||||
Sbjct: 111 ttt-cgcgagaccatgatcaaagatcaggtccgctaaaaatcggtaatgatccttccgca 53

                                                 
Query: 179 ggttcacctacggaaaccttgttacgacttttacttcc 216
           ||||||||||||||||||||||||||||||||||||||
Sbjct: 52  ggttcacctacggaaaccttgttacgacttttacttcc 15


>gi|161158731|emb|AM495180.1| Uncultured Glomus 18S rRNA gene (partial), ITS1, 5.8S rRNA gene and
           ITS2, clone M24-9
          Length = 889

 Score =  313 bits (158), Expect = 2e-82
 Identities = 202/214 (94%), Gaps = 7/214 (3%)
 Strand = Plus / Minus

                                                                       
Query: 5   cgttcttcatcgatgcgagagccaagagatccgttgttgaaagtgatctttatttattat 64
           ||||||||||||||||||||||||||||||||||||||||||||||||||||||||||||
Sbjct: 569 cgttcttcatcgatgcgagagccaagagatccgttgttgaaagtgatctttatttattat 510

                                                                       
Query: 65  atacattgtataaatgatatgattt--tttataagagtggggttttaaatacaagttttt 122
           ||||||  ||||||    ||||||   |||||||||||||||||||||||||||||||| 
Sbjct: 509 atacataatataaa----atgattcaatttataagagtggggttttaaatacaagtttt- 455

                                                                       
Query: 123 cgcgagaccatgaccaaagatcagatccgctaaaaatcggtaatgatccttccgcaggtt 182
           ||||||||||||| |||||||||| |||||||||||||||||||||||||||||||||||
Sbjct: 454 cgcgagaccatgatcaaagatcaggtccgctaaaaatcggtaatgatccttccgcaggtt 395

                                             
Query: 183 cacctacggaaaccttgttacgacttttacttcc 216
           ||||||||||||||||||||||||||||||||||
Sbjct: 394 cacctacggaaaccttgttacgacttttacttcc 361


>gi|209730159|emb|AM980841.1| Glomus intraradices 18S rRNA gene (partial), ITS1, 5.8S rRNA gene
           and ITS2, clone C14.1d_3
          Length = 844

 Score =  311 bits (157), Expect = 9e-82
 Identities = 201/213 (94%), Gaps = 7/213 (3%)
 Strand = Plus / Minus

                                                                       
Query: 6   gttcttcatcgatgcgagagccaagagatccgttgttgaaagtgatctttatttattata 65
           ||||||||||||||||||||||||||||||||||||||||||||||||||||||||||||
Sbjct: 531 gttcttcatcgatgcgagagccaagagatccgttgttgaaagtgatctttatttattata 472

                                                                       
Query: 66  tacattgtataaatgatatgattt--tttataagagtggggttttaaatacaagtttttc 123
           |||||  ||||||    ||||||   |||||||||||||||||||||||||||||||| |
Sbjct: 471 tacataatataaa----atgattcaatttataagagtggggttttaaatacaagtttt-c 417

                                                                       
Query: 124 gcgagaccatgaccaaagatcagatccgctaaaaatcggtaatgatccttccgcaggttc 183
           ||||||||||||||||||||||| ||||||||||||||||| ||||||||||||||||||
Sbjct: 416 gcgagaccatgaccaaagatcaggtccgctaaaaatcggtagtgatccttccgcaggttc 357

                                            
Query: 184 acctacggaaaccttgttacgacttttacttcc 216
           |||||||||||||||||||||||||||||||||
Sbjct: 356 acctacggaaaccttgttacgacttttacttcc 324


>gi|226925831|gb|FJ776238.1| Uncultured fungus clone Contig221-114-1166_1089 18S ribosomal RNA
           gene, partial sequence; internal transcribed spacer 1,
           complete sequence; and 5.8S ribosomal RNA gene, partial
           sequence
          Length = 224

 Score =  309 bits (156), Expect = 4e-81
 Identities = 205/218 (94%), Gaps = 10/218 (4%)
 Strand = Plus / Minus

                                                                       
Query: 1   gctgcgttcttcatcgatgcgagagccaagagatccgttgttgaaagtgatctttattta 60
           ||||||||||||||||||||||||||||||||||||||||||||||||||||||||||||
Sbjct: 224 gctgcgttcttcatcgatgcgagagccaagagatccgttgttgaaagtgatctttattta 165

                                                                       
Query: 61  ttatatacattgtataaatgatatgattt--tttataagagtggggttttaaatacaagt 118
           ||||||||||   |||||    ||||||   |||||||||||||||||||||||||||||
Sbjct: 164 ttatatacat---ataaa----atgattcaatttataagagtggggttttaaatacaagt 112

                                                                       
Query: 119 ttttcgcgagaccatgaccaaagatcagatccgctaaaaatcggtaatgatccttccgca 178
           ||| ||||||||||||| |||||||||| |||||||||||||||||||||||||||||||
Sbjct: 111 ttt-cgcgagaccatgatcaaagatcaggtccgctaaaaatcggtaatgatccttccgca 53

                                                 
Query: 179 ggttcacctacggaaaccttgttacgacttttacttcc 216
           ||||||||||||||||||||||||||||||||||||||
Sbjct: 52  ggttcacctacggaaaccttgttacgacttttacttcc 15


>gi|253683102|emb|FM865610.1| Glomus sp. Att690-9 18S rRNA gene (partial), ITS1, 5.8S rRNA gene,
           ITS2 and 28S rRNA gene (partial), isolate Att690-9,
           clone pMK009-04
          Length = 1477

 Score =  305 bits (154), Expect = 6e-80
 Identities = 201/214 (93%), Gaps = 7/214 (3%)
 Strand = Plus / Minus

                                                                       
Query: 5   cgttcttcatcgatgcgagagccaagagatccgttgttgaaagtgatctttatttattat 64
           ||||||||||||||||||||||||||||||||||||||||||||||||||||||||||| 
Sbjct: 345 cgttcttcatcgatgcgagagccaagagatccgttgttgaaagtgatctttatttattac 286

                                                                       
Query: 65  atacattgtataaatgatatgattt--tttataagagtggggttttaaatacaagttttt 122
           ||||||  ||||||    ||||||   |||||||||||||||||||||||||||||||| 
Sbjct: 285 atacataatataaa----atgattcaatttataagagtggggttttaaatacaagtttt- 231

                                                                       
Query: 123 cgcgagaccatgaccaaagatcagatccgctaaaaatcggtaatgatccttccgcaggtt 182
           ||||||||||||| |||||||||| |||||||||||||||||||||||||||||||||||
Sbjct: 230 cgcgagaccatgatcaaagatcaggtccgctaaaaatcggtaatgatccttccgcaggtt 171

                                             
Query: 183 cacctacggaaaccttgttacgacttttacttcc 216
           ||||||||||||||||||||||||||||||||||
Sbjct: 170 cacctacggaaaccttgttacgacttttacttcc 137


>gi|253683100|emb|FM865608.1| Glomus sp. Att690-9 18S rRNA gene (partial), ITS1, 5.8S rRNA gene,
           ITS2 and 28S rRNA gene (partial), isolate Att690-9,
           clone pMK009-01
          Length = 1479

 Score =  305 bits (154), Expect = 6e-80
 Identities = 201/214 (93%), Gaps = 7/214 (3%)
 Strand = Plus / Minus

                                                                       
Query: 5   cgttcttcatcgatgcgagagccaagagatccgttgttgaaagtgatctttatttattat 64
           ||||||||||||||||||||||||||||||||||||||||||||||||||||||||||| 
Sbjct: 345 cgttcttcatcgatgcgagagccaagagatccgttgttgaaagtgatctttatttattac 286

                                                                       
Query: 65  atacattgtataaatgatatgattt--tttataagagtggggttttaaatacaagttttt 122
           ||||||  ||||||    ||||||   |||||||||||||||||||||||||||||||| 
Sbjct: 285 atacataatataaa----atgattcaatttataagagtggggttttaaatacaagtttt- 231

                                                                       
Query: 123 cgcgagaccatgaccaaagatcagatccgctaaaaatcggtaatgatccttccgcaggtt 182
           ||||||||||||| |||||||||| |||||||||||||||||||||||||||||||||||
Sbjct: 230 cgcgagaccatgatcaaagatcaggtccgctaaaaatcggtaatgatccttccgcaggtt 171

                                             
Query: 183 cacctacggaaaccttgttacgacttttacttcc 216
           ||||||||||||||||||||||||||||||||||
Sbjct: 170 cacctacggaaaccttgttacgacttttacttcc 137


>gi|253683047|emb|FM865555.1| Glomus sp. Att1192-44 18S rRNA gene (partial), ITS1, 5.8S rRNA
           gene, ITS2 and 28S rRNA gene (partial), isolate
           Att1192-44, clone pHS059-38
          Length = 1478

 Score =  305 bits (154), Expect = 6e-80
 Identities = 201/214 (93%), Gaps = 7/214 (3%)
 Strand = Plus / Minus

                                                                       
Query: 5   cgttcttcatcgatgcgagagccaagagatccgttgttgaaagtgatctttatttattat 64
           ||||||||||||||||||||||||||||||||||||||||||||||||||||||||||| 
Sbjct: 345 cgttcttcatcgatgcgagagccaagagatccgttgttgaaagtgatctttatttattac 286

                                                                       
Query: 65  atacattgtataaatgatatgattt--tttataagagtggggttttaaatacaagttttt 122
           ||||||  ||||||    ||||||   |||||||||||||||||||||||||||||||| 
Sbjct: 285 atacataatataaa----atgattcaatttataagagtggggttttaaatacaagtttt- 231

                                                                       
Query: 123 cgcgagaccatgaccaaagatcagatccgctaaaaatcggtaatgatccttccgcaggtt 182
           ||||||||||||| |||||||||| |||||||||||||||||||||||||||||||||||
Sbjct: 230 cgcgagaccatgatcaaagatcaggtccgctaaaaatcggtaatgatccttccgcaggtt 171

                                             
Query: 183 cacctacggaaaccttgttacgacttttacttcc 216
           ||||||||||||||||||||||||||||||||||
Sbjct: 170 cacctacggaaaccttgttacgacttttacttcc 137


>gi|209730163|emb|AM980845.1| Glomus intraradices 18S rRNA gene (partial), ITS1, 5.8S rRNA gene
           and ITS2, clone KEh2_2
          Length = 864

 Score =  305 bits (154), Expect = 6e-80
 Identities = 200/212 (94%), Gaps = 5/212 (2%)
 Strand = Plus / Minus

                                                                       
Query: 5   cgttcttcatcgatgcgagagccaagagatccgttgttgaaagtgatctttatttattat 64
           ||||||||||||||||||||||||||||||||||||||||||||||||||||||||||||
Sbjct: 553 cgttcttcatcgatgcgagagccaagagatccgttgttgaaagtgatctttatttattat 494

                                                                       
Query: 65  atacattgtataaatgatatgattttttataagagtggggttttaaatacaagtttttcg 124
           ||||| | || |||||||   ||||   ||||||||||||||||||||||||||||| ||
Sbjct: 493 atacaatata-aaatgattcaattt---ataagagtggggttttaaatacaagtttt-cg 439

                                                                       
Query: 125 cgagaccatgaccaaagatcagatccgctaaaaatcggtaatgatccttccgcaggttca 184
           ||||||||||| |||||||||| |||||||||||||||||||||||||||||||||||||
Sbjct: 438 cgagaccatgatcaaagatcaggtccgctaaaaatcggtaatgatccttccgcaggttca 379

                                           
Query: 185 cctacggaaaccttgttacgacttttacttcc 216
           ||||||||||||||||||||||||||||||||
Sbjct: 378 cctacggaaaccttgttacgacttttacttcc 347


>gi|48975869|emb|AJ567761.1| Glomus intraradices 18S rRNA gene (partial), 5.8S rRNA gene, 28S
           rRNA gene (partial), ITS1 and ITS2, clone 1a31.1
          Length = 589

 Score =  305 bits (154), Expect = 6e-80
 Identities = 199/212 (93%), Gaps = 4/212 (1%)
 Strand = Plus / Minus

                                                                       
Query: 5   cgttcttcatcgatgcgagagccaagagatccgttgttgaaagtgatctttatttattat 64
           |||||||| |||||||||||||||||||||||||||||||||||||||||||||||||||
Sbjct: 208 cgttcttcctcgatgcgagagccaagagatccgttgttgaaagtgatctttatttattat 149

                                                                       
Query: 65  atacattgtataaatgatatgattttttataagagtggggttttaaatacaagtttttcg 124
           ||||||  ||||||||||   ||||   ||||| ||||||||||||||||||||||| ||
Sbjct: 148 atacataatataaatgattcaattt---ataagggtggggttttaaatacaagtttt-cg 93

                                                                       
Query: 125 cgagaccatgaccaaagatcagatccgctaaaaatcggtaatgatccttccgcaggttca 184
           |||||||||||||| ||||||| |||||||||||||||||||||||||||||||||||||
Sbjct: 92  cgagaccatgaccacagatcaggtccgctaaaaatcggtaatgatccttccgcaggttca 33

                                           
Query: 185 cctacggaaaccttgttacgacttttacttcc 216
           ||||||||||||||||||||||||||||||||
Sbjct: 32  cctacggaaaccttgttacgacttttacttcc 1


>gi|253683049|emb|FM865557.1| Glomus sp. Att1192-44 18S rRNA gene (partial), ITS1, 5.8S rRNA
           gene, ITS2 and 28S rRNA gene (partial), isolate
           Att1192-44, clone pHS059-7
          Length = 1476

 Score =  301 bits (152), Expect = 9e-79
 Identities = 201/214 (93%), Gaps = 10/214 (4%)
 Strand = Plus / Minus

                                                                       
Query: 5   cgttcttcatcgatgcgagagccaagagatccgttgttgaaagtgatctttatttattat 64
           ||||||||||||||||||||||||||||||||||||||||||||||||||||||||||||
Sbjct: 342 cgttcttcatcgatgcgagagccaagagatccgttgttgaaagtgatctttatttattat 283

                                                                       
Query: 65  atacattgtataaatgatatgattt--tttataagagtggggttttaaatacaagttttt 122
           ||||||   |||||    ||||||   |||||||||||||||||||||||||||||||| 
Sbjct: 282 atacat---ataaa----atgattcaatttataagagtggggttttaaatacaagtttt- 231

                                                                       
Query: 123 cgcgagaccatgaccaaagatcagatccgctaaaaatcggtaatgatccttccgcaggtt 182
           ||||||||||||| |||||||||| |||||||||||||||||||||||||||||||||||
Sbjct: 230 cgcgagaccatgatcaaagatcaggtccgctaaaaatcggtaatgatccttccgcaggtt 171

                                             
Query: 183 cacctacggaaaccttgttacgacttttacttcc 216
           ||||||||||||||||||||||||||||||||||
Sbjct: 170 cacctacggaaaccttgttacgacttttacttcc 137


>gi|253683048|emb|FM865556.1| Glomus sp. Att1192-44 18S rRNA gene (partial), ITS1, 5.8S rRNA
           gene, ITS2 and 28S rRNA gene (partial), isolate
           Att1192-44, clone pHS059-47
          Length = 1476

 Score =  301 bits (152), Expect = 9e-79
 Identities = 201/214 (93%), Gaps = 10/214 (4%)
 Strand = Plus / Minus

                                                                       
Query: 5   cgttcttcatcgatgcgagagccaagagatccgttgttgaaagtgatctttatttattat 64
           ||||||||||||||||||||||||||||||||||||||||||||||||||||||||||||
Sbjct: 342 cgttcttcatcgatgcgagagccaagagatccgttgttgaaagtgatctttatttattat 283

                                                                       
Query: 65  atacattgtataaatgatatgattt--tttataagagtggggttttaaatacaagttttt 122
           ||||||   |||||    ||||||   |||||||||||||||||||||||||||||||| 
Sbjct: 282 atacat---ataaa----atgattcaatttataagagtggggttttaaatacaagtttt- 231

                                                                       
Query: 123 cgcgagaccatgaccaaagatcagatccgctaaaaatcggtaatgatccttccgcaggtt 182
           ||||||||||||| |||||||||| |||||||||||||||||||||||||||||||||||
Sbjct: 230 cgcgagaccatgatcaaagatcaggtccgctaaaaatcggtaatgatccttccgcaggtt 171

                                             
Query: 183 cacctacggaaaccttgttacgacttttacttcc 216
           ||||||||||||||||||||||||||||||||||
Sbjct: 170 cacctacggaaaccttgttacgacttttacttcc 137


>gi|253683046|emb|FM865554.1| Glomus sp. Att1192-44 18S rRNA gene (partial), ITS1, 5.8S rRNA
           gene, ITS2 and 28S rRNA gene (partial), isolate
           Att1192-44, clone pHS059-2
          Length = 1477

 Score =  301 bits (152), Expect = 9e-79
 Identities = 201/214 (93%), Gaps = 10/214 (4%)
 Strand = Plus / Minus

                                                                       
Query: 5   cgttcttcatcgatgcgagagccaagagatccgttgttgaaagtgatctttatttattat 64
           ||||||||||||||||||||||||||||||||||||||||||||||||||||||||||||
Sbjct: 342 cgttcttcatcgatgcgagagccaagagatccgttgttgaaagtgatctttatttattat 283

                                                                       
Query: 65  atacattgtataaatgatatgattt--tttataagagtggggttttaaatacaagttttt 122
           ||||||   |||||    ||||||   |||||||||||||||||||||||||||||||| 
Sbjct: 282 atacat---ataaa----atgattcaatttataagagtggggttttaaatacaagtttt- 231

                                                                       
Query: 123 cgcgagaccatgaccaaagatcagatccgctaaaaatcggtaatgatccttccgcaggtt 182
           ||||||||||||| |||||||||| |||||||||||||||||||||||||||||||||||
Sbjct: 230 cgcgagaccatgatcaaagatcaggtccgctaaaaatcggtaatgatccttccgcaggtt 171

                                             
Query: 183 cacctacggaaaccttgttacgacttttacttcc 216
           ||||||||||||||||||||||||||||||||||
Sbjct: 170 cacctacggaaaccttgttacgacttttacttcc 137


>gi|253683045|emb|FM865553.1| Glomus sp. Att1192-44 18S rRNA gene (partial), ITS1, 5.8S rRNA
           gene, ITS2 and 28S rRNA gene (partial), isolate
           Att1192-44, clone pHS059-23
          Length = 1478

 Score =  301 bits (152), Expect = 9e-79
 Identities = 201/214 (93%), Gaps = 10/214 (4%)
 Strand = Plus / Minus

                                                                       
Query: 5   cgttcttcatcgatgcgagagccaagagatccgttgttgaaagtgatctttatttattat 64
           ||||||||||||||||||||||||||||||||||||||||||||||||||||||||||||
Sbjct: 342 cgttcttcatcgatgcgagagccaagagatccgttgttgaaagtgatctttatttattat 283

                                                                       
Query: 65  atacattgtataaatgatatgattt--tttataagagtggggttttaaatacaagttttt 122
           ||||||   |||||    ||||||   |||||||||||||||||||||||||||||||| 
Sbjct: 282 atacat---ataaa----atgattcaatttataagagtggggttttaaatacaagtttt- 231

                                                                       
Query: 123 cgcgagaccatgaccaaagatcagatccgctaaaaatcggtaatgatccttccgcaggtt 182
           ||||||||||||| |||||||||| |||||||||||||||||||||||||||||||||||
Sbjct: 230 cgcgagaccatgatcaaagatcaggtccgctaaaaatcggtaatgatccttccgcaggtt 171

                                             
Query: 183 cacctacggaaaccttgttacgacttttacttcc 216
           ||||||||||||||||||||||||||||||||||
Sbjct: 170 cacctacggaaaccttgttacgacttttacttcc 137


>gi|253683042|emb|FM865550.1| Glomus sp. Att1192-44 18S rRNA gene (partial), ITS1, 5.8S rRNA
           gene, ITS2 and 28S rRNA gene (partial), isolate
           Att1192-44, clone pHS059-1
          Length = 1475

 Score =  301 bits (152), Expect = 9e-79
 Identities = 201/214 (93%), Gaps = 10/214 (4%)
 Strand = Plus / Minus

                                                                       
Query: 5   cgttcttcatcgatgcgagagccaagagatccgttgttgaaagtgatctttatttattat 64
           ||||||||||||||||||||||||||||||||||||||||||||||||||||||||||||
Sbjct: 342 cgttcttcatcgatgcgagagccaagagatccgttgttgaaagtgatctttatttattat 283

                                                                       
Query: 65  atacattgtataaatgatatgattt--tttataagagtggggttttaaatacaagttttt 122
           ||||||   |||||    ||||||   |||||||||||||||||||||||||||||||| 
Sbjct: 282 atacat---ataaa----atgattcaatttataagagtggggttttaaatacaagtttt- 231

                                                                       
Query: 123 cgcgagaccatgaccaaagatcagatccgctaaaaatcggtaatgatccttccgcaggtt 182
           ||||||||||||| |||||||||| |||||||||||||||||||||||||||||||||||
Sbjct: 230 cgcgagaccatgatcaaagatcaggtccgctaaaaatcggtaatgatccttccgcaggtt 171

                                             
Query: 183 cacctacggaaaccttgttacgacttttacttcc 216
           ||||||||||||||||||||||||||||||||||
Sbjct: 170 cacctacggaaaccttgttacgacttttacttcc 137


>gi|209730166|emb|AM980848.1| Glomus intraradices 18S rRNA gene (partial), ITS1, 5.8S rRNA gene
           and ITS2, clone JAi_2
          Length = 839

 Score =  301 bits (152), Expect = 9e-79
 Identities = 201/214 (93%), Gaps = 10/214 (4%)
 Strand = Plus / Minus

                                                                       
Query: 5   cgttcttcatcgatgcgagagccaagagatccgttgttgaaagtgatctttatttattat 64
           ||||||||||||||||||||||||||||||||||||||||||||||||||||||||||||
Sbjct: 527 cgttcttcatcgatgcgagagccaagagatccgttgttgaaagtgatctttatttattat 468

                                                                       
Query: 65  atacattgtataaatgatatgattt--tttataagagtggggttttaaatacaagttttt 122
           ||||||   |||||    ||| |||  |||||||||||||||||||||||||||||||| 
Sbjct: 467 atacat---ataaa----atggtttaatttataagagtggggttttaaatacaagtttt- 416

                                                                       
Query: 123 cgcgagaccatgaccaaagatcagatccgctaaaaatcggtaatgatccttccgcaggtt 182
           ||||||||||||| |||||||||| |||||||||||||||||||||||||||||||||||
Sbjct: 415 cgcgagaccatgatcaaagatcaggtccgctaaaaatcggtaatgatccttccgcaggtt 356

                                             
Query: 183 cacctacggaaaccttgttacgacttttacttcc 216
           ||||||||||||||||||||||||||||||||||
Sbjct: 355 cacctacggaaaccttgttacgacttttacttcc 322


>gi|48975850|emb|AJ567738.1| Glomus intraradices 18S rRNA gene (partial), ITS1, 5.8S rRNA gene,
           ITS2 and 28S rRNA gene (partial), clone v48c4
          Length = 590

 Score =  299 bits (151), Expect = 3e-78
 Identities = 201/214 (93%), Gaps = 4/214 (1%)
 Strand = Plus / Minus

                                                                       
Query: 5   cgttcttcatcgatgcgagagccaagagatccgttgttgaaagtgatctttatttattat 64
           |||||||||||||||||||||||||||||||||||||||| |||||||||||||||||||
Sbjct: 212 cgttcttcatcgatgcgagagccaagagatccgttgttgagagtgatctttatttattat 153

                                                                       
Query: 65  atacattgtataaatgatatgattt--tttataagagtggggttttaaatacaagttttt 122
           ||||||  | ||||  | ||||||   ||||||||| |||||||||||||||||||||| 
Sbjct: 152 atacataatgtaaaata-atgattcaatttataagaatggggttttaaatacaagtttt- 95

                                                                       
Query: 123 cgcgagaccatgaccaaagatcagatccgctaaaaatcggtaatgatccttccgcaggtt 182
           |||||||||||||||||||||||| |||||||||||||||||||||||||||||||||||
Sbjct: 94  cgcgagaccatgaccaaagatcaggtccgctaaaaatcggtaatgatccttccgcaggtt 35

                                             
Query: 183 cacctacggaaaccttgttacgacttttacttcc 216
           ||||||||||||||||||||||||||||||||||
Sbjct: 34  cacctacggaaaccttgttacgacttttacttcc 1


>gi|253683108|emb|FM865616.1| Glomus sp. Att1192-27 18S rRNA gene (partial), ITS1, 5.8S rRNA
           gene, ITS2 and 28S rRNA gene (partial), isolate
           Att1192-27, clone pMK041-9
          Length = 1772

 Score =  297 bits (150), Expect = 1e-77
 Identities = 200/214 (93%), Gaps = 7/214 (3%)
 Strand = Plus / Minus

                                                                       
Query: 5   cgttcttcatcgatgcgagagccaagagatccgttgttgaaagtgatctttatttattat 64
           ||||||||||||||||||||||||||||||||||||||||||||||||||||||||||| 
Sbjct: 444 cgttcttcatcgatgcgagagccaagagatccgttgttgaaagtgatctttatttattac 385

                                                                       
Query: 65  atacattgtataaatgatatgattt--tttataagagtggggttttaaatacaagttttt 122
           ||||||  ||||||    ||||||   |||||||||||||||||||||||||||||||| 
Sbjct: 384 atacataatataaa----atgattcaatttataagagtggggttttaaatacaagtttt- 330

                                                                       
Query: 123 cgcgagaccatgaccaaagatcagatccgctaaaaatcggtaatgatccttccgcaggtt 182
           ||||| ||||||| |||||||||| |||||||||||||||||||||||||||||||||||
Sbjct: 329 cgcgaaaccatgatcaaagatcaggtccgctaaaaatcggtaatgatccttccgcaggtt 270

                                             
Query: 183 cacctacggaaaccttgttacgacttttacttcc 216
           ||||||||||||||||||||||||||||||||||
Sbjct: 269 cacctacggaaaccttgttacgacttttacttcc 236


>gi|253683107|emb|FM865615.1| Glomus sp. Att1192-27 18S rRNA gene (partial), ITS1, 5.8S rRNA
           gene, ITS2 and 28S rRNA gene (partial), isolate
           Att1192-27, clone pMK041-7
          Length = 1772

 Score =  297 bits (150), Expect = 1e-77
 Identities = 200/214 (93%), Gaps = 7/214 (3%)
 Strand = Plus / Minus

                                                                       
Query: 5   cgttcttcatcgatgcgagagccaagagatccgttgttgaaagtgatctttatttattat 64
           ||||||||||||||||||||||||||||||||||||||||||||||||||||||||||| 
Sbjct: 446 cgttcttcatcgatgcgagagccaagagatccgttgttgaaagtgatctttatttattac 387

                                                                       
Query: 65  atacattgtataaatgatatgattt--tttataagagtggggttttaaatacaagttttt 122
           ||||||  ||||||    ||||||   |||||||||||||||||||||||||||||||| 
Sbjct: 386 atacataatataaa----atgattcaatttataagagtggggttttaaatacaagtttt- 332

                                                                       
Query: 123 cgcgagaccatgaccaaagatcagatccgctaaaaatcggtaatgatccttccgcaggtt 182
           ||||| ||||||| |||||||||| |||||||||||||||||||||||||||||||||||
Sbjct: 331 cgcgaaaccatgatcaaagatcaggtccgctaaaaatcggtaatgatccttccgcaggtt 272

                                             
Query: 183 cacctacggaaaccttgttacgacttttacttcc 216
           ||||||||||||||||||||||||||||||||||
Sbjct: 271 cacctacggaaaccttgttacgacttttacttcc 238


>gi|253683106|emb|FM865614.1| Glomus sp. Att1192-27 18S rRNA gene (partial), ITS1, 5.8S rRNA
           gene, ITS2 and 28S rRNA gene (partial), isolate
           Att1192-27, clone pMK041-24
          Length = 1771

 Score =  297 bits (150), Expect = 1e-77
 Identities = 200/214 (93%), Gaps = 7/214 (3%)
 Strand = Plus / Minus

                                                                       
Query: 5   cgttcttcatcgatgcgagagccaagagatccgttgttgaaagtgatctttatttattat 64
           ||||||||||||||||||||||||||||||||||||||||||||||||||||||||||| 
Sbjct: 444 cgttcttcatcgatgcgagagccaagagatccgttgttgaaagtgatctttatttattac 385

                                                                       
Query: 65  atacattgtataaatgatatgattt--tttataagagtggggttttaaatacaagttttt 122
           ||||||  ||||||    ||||||   |||||||||||||||||||||||||||||||| 
Sbjct: 384 atacataatataaa----atgattcaatttataagagtggggttttaaatacaagtttt- 330

                                                                       
Query: 123 cgcgagaccatgaccaaagatcagatccgctaaaaatcggtaatgatccttccgcaggtt 182
           ||||| ||||||| |||||||||| |||||||||||||||||||||||||||||||||||
Sbjct: 329 cgcgaaaccatgatcaaagatcaggtccgctaaaaatcggtaatgatccttccgcaggtt 270

                                             
Query: 183 cacctacggaaaccttgttacgacttttacttcc 216
           ||||||||||||||||||||||||||||||||||
Sbjct: 269 cacctacggaaaccttgttacgacttttacttcc 236


>gi|253683104|emb|FM865612.1| Glomus sp. Att1192-27 18S rRNA gene (partial), ITS1, 5.8S rRNA
           gene, ITS2 and 28S rRNA gene (partial), isolate
           Att1192-27, clone pMK041-20
          Length = 1774

 Score =  297 bits (150), Expect = 1e-77
 Identities = 200/214 (93%), Gaps = 7/214 (3%)
 Strand = Plus / Minus

                                                                       
Query: 5   cgttcttcatcgatgcgagagccaagagatccgttgttgaaagtgatctttatttattat 64
           ||||||||||||||||||||||||||||||||||||||||||||||||||||||||||| 
Sbjct: 446 cgttcttcatcgatgcgagagccaagagatccgttgttgaaagtgatctttatttattac 387

                                                                       
Query: 65  atacattgtataaatgatatgattt--tttataagagtggggttttaaatacaagttttt 122
           ||||||  ||||||    ||||||   |||||||||||||||||||||||||||||||| 
Sbjct: 386 atacataatataaa----atgattcaatttataagagtggggttttaaatacaagtttt- 332

                                                                       
Query: 123 cgcgagaccatgaccaaagatcagatccgctaaaaatcggtaatgatccttccgcaggtt 182
           ||||| ||||||| |||||||||| |||||||||||||||||||||||||||||||||||
Sbjct: 331 cgcgaaaccatgatcaaagatcaggtccgctaaaaatcggtaatgatccttccgcaggtt 272

                                             
Query: 183 cacctacggaaaccttgttacgacttttacttcc 216
           ||||||||||||||||||||||||||||||||||
Sbjct: 271 cacctacggaaaccttgttacgacttttacttcc 238


>gi|253683101|emb|FM865609.1| Glomus sp. Att690-9 18S rRNA gene (partial), ITS1, 5.8S rRNA gene,
           ITS2 and 28S rRNA gene (partial), isolate Att690-9,
           clone pMK009-03
          Length = 1485

 Score =  297 bits (150), Expect = 1e-77
 Identities = 201/214 (93%), Gaps = 8/214 (3%)
 Strand = Plus / Minus

                                                                       
Query: 5   cgttcttcatcgatgcgagagccaagagatccgttgttgaaagtgatctttatttattat 64
           ||||||||||||||||||||||||||||||||||||||||||||||||||||||||||||
Sbjct: 344 cgttcttcatcgatgcgagagccaagagatccgttgttgaaagtgatctttatttattat 285

                                                                       
Query: 65  atacattgtataaatgatatgattt--tttataagagtggggttttaaatacaagttttt 122
           ||||||  ||||||    ||||||   |||||||||||||||||||||||||||||||| 
Sbjct: 284 atacataatataaa----atgattcaatttataagagtggggttttaaatacaagtttt- 230
[truncated: 673,251 more chars]
