# Supplementary material for: CLOTU: An online pipeline for processing and clustering of 454 amplicon reads into OTUs followed by taxonomic annotation
Source: BMC Bioinformatics. 2011 May 20;12:182. doi: 10.1186/1471-2105-12-182 (PMC3120705; doi:10.1186/1471-2105-12-182)
Supplement: Additional file 4 — Result files for analysis I and II. [file 1471-2105-12-182-S4.ZIP › Analysis_I_II_results/Analysis_I_FR/cdhit_50_98/matrix_table_2.xls]

S1-AACAAC	S1-AACAAC	S1-AACCGA	S1-AACCGA	S1-CCGGAA	S1-CCGGAA	S1-AGTGTT	S1-AGTGTT	S1-CCGCTG	S1-CCGCTG	S1-AACGCG	S1-AACGCG	S1-GGCTAC	S1-GGCTAC	S1-TTCTCG	S1-TTCTCG	Total	Total	
U	D	U	D	U	D	U	D	U	D	U	D	U	D	U	D	U	D	
17	171	19	142	58	1059	71	1056	0	0	0	0	3	14	4	19	172	2461	Cluster 1	HM036637.1	 Fungal sp. NS176A internal transcribed spacer 1, partial sequence; 5.8S ribosomal RNA gene, complete sequence; and internal transcribed spacer 2, partial sequence 
29	170	27	135	2	5	3	3	0	0	2	2	1	1	2	2	66	318	Cluster 2	NO-HIT	-
21	69	9	27	1	1	3	4	0	0	0	0	0	0	0	0	34	101	Cluster 3	AJ518852.1	 Glomus sp. R21.2 18S rRNA gene (partial), 5.8S rRNA gene, 28S rRNA gene (partial), internal transcribed spacer 1 (ITS1) and internal transcribed spacer 2 (ITS2), clone R21.2 
5	30	12	40	0	0	0	0	0	0	0	0	0	0	0	0	17	70	Cluster 4	NO-HIT	-
6	17	5	10	1	1	0	0	1	1	0	0	1	1	3	3	17	33	Cluster 5	AM980841.1	 Glomus intraradices 18S rRNA gene (partial), ITS1, 5.8S rRNA gene and ITS2, clone C14.1d_3 
3	7	3	7	0	0	1	1	0	0	0	0	0	0	0	0	7	15	Cluster 6	AJ567767.1	 Glomus intraradices 18S rRNA gene (partial), 5.8S rRNA gene, 28S rRNA gene (partial), ITS1 and ITS2, clone 2v34.1 
3	5	2	3	0	0	0	0	0	0	0	0	0	0	1	1	6	9	Cluster 7	EU326165.1	 Inocybe ochroalba isolate 254 18S ribosomal RNA gene, partial sequence; internal transcribed spacer 1, 5.8S ribosomal RNA gene, and internal transcribed spacer 2, complete sequence; and 28S ribosomal RNA gene, partial sequence 
3	4	0	0	0	0	0	0	0	0	0	0	0	0	0	0	3	4	Cluster 8	NO-HIT	-
1	3	1	1	0	0	0	0	0	0	0	0	0	0	0	0	2	4	Cluster 9	NO-HIT	-
1	1	2	2	0	0	0	0	0	0	0	0	0	0	0	0	3	3	Cluster 10	NO-HIT	-
0	0	3	3	0	0	0	0	0	0	0	0	0	0	0	0	3	3	Cluster 11	AJ518863.1	 Glomus sp. N16.4 18S rRNA gene (partial), 5.8S rRNA gene, 28S rRNA gene (partial), internal transcribed spacer 1 (ITS1) and internal transcribed spacer 2 (ITS2), clone N16.4 
2	3	0	0	0	0	0	0	0	0	0	0	0	0	0	0	2	3	Cluster 12	AB049614.1	 Dioszegia hungarica genes for 18S rRNA, ITS1, 5.8S rRNA, ITS2, 26S rRNA, partial and complete sequence, strain:JCM 9046 
0	0	1	3	0	0	0	0	0	0	0	0	0	0	0	0	1	3	Cluster 13	NO-HIT	-
2	2	0	0	0	0	0	0	0	0	0	0	0	0	0	0	2	2	Cluster 14	AJ518863.1	 Glomus sp. N16.4 18S rRNA gene (partial), 5.8S rRNA gene, 28S rRNA gene (partial), internal transcribed spacer 1 (ITS1) and internal transcribed spacer 2 (ITS2), clone N16.4 
0	0	1	1	0	0	0	0	0	0	0	0	0	0	0	0	1	1	Cluster 15	NO-HIT	-
0	0	0	0	0	0	0	0	0	0	1	1	0	0	0	0	1	1	Cluster 16	NO-HIT	-
0	0	0	0	0	0	0	0	0	0	0	0	0	0	1	1	1	1	Cluster 17	FJ769293.1	 Glomus mosseae clone M54_2_45 18S ribosomal RNA gene, partial sequence; internal transcribed spacer 1, 5.8S ribosomal RNA gene, and internal transcribed spacer 2, complete sequence; and 28S ribosomal RNA gene, partial sequence 
0	0	1	1	0	0	0	0	0	0	0	0	0	0	0	0	1	1	Cluster 18	NO-HIT	-
93	482	86	375	62	1066	78	1064	1	1	3	3	5	16	11	26	339	3033	
