# Supplementary material for: CLOTU: An online pipeline for processing and clustering of 454 amplicon reads into OTUs followed by taxonomic annotation
Source: BMC Bioinformatics. 2011 May 20;12:182. doi: 10.1186/1471-2105-12-182 (PMC3120705; doi:10.1186/1471-2105-12-182)
Supplement: Additional file 4 — Result files for analysis I and II. [file 1471-2105-12-182-S4.ZIP › Analysis_I_II_results/Analysis_I_FR/cdhit_50_99/cdhit_out_desc.txt]

2424 146	>S1|FCQD7IX01BRWNA|299|T_CCGGAA|FPY(7-26)|RPY(253-274)|rT_TTCCGG|AL|GTB|D_1_|268 >S1|FCQD7IX01BYXI4|297|T_AACAAC|FPY(7-26)|RPY(250-271)|rT_GTTGTT|AN|GTB|D_1_|265 >S1|FCQD7IX01BXKDO|294|T_AACAAC|FPY(7-26)|RPY(248-269)|rT_GTTGTT|AL|GTB|D_1_|263 >S1|FCQD7IX01BWVYJ|294|T_AACAAC|FPY(7-26)|RPY(249-270)|rT_GTTGTT|AP|GTB|D_1_|264 >S1|FCQD7IX01BNOD5|293|T_AACAAC|FPY(7-26)|RPY(248-269)|rT_GTTGTT|AP|GTB|D_8…
142 31	>S1|FCQD7IX01BRAKS|240|T_AACCGA|FPY(7-26)|RPY(194-215)|rT_TCGGTT|AR|GTB|D_1_|209 >S1|FCQD7IX01BNAIJ|237|T_AACAAC|FPY(7-26)|RPY(191-212)|rT_GTTGTT|AR|GTB|D_1_|206 >S1|FCQD7IX01BZDCR|238|T_AACAAC|FPY(7-26)|RPY(192-213)|rT_GTTGTT|AR|GTB|D_1_|207 >S1|FCQD7IX01BYP63|236|T_AACAAC|FPY(7-26)|RPY(190-211)|rT_GTTGTT|AR|GTB|D_1_|205 >S1|FCQD7IX01BQ5Q9|237|T_AACAAC|FPY(7-26)|RPY(191-212)|rT_GTTGTT|AR|GTB|D_2…
114 26	>S1|FCQD7IX01BXEVU|239|T_AACAAC|FPY(7-26)|RPY(193-214)|rT_GTTGTT|AR|GTB|D_1_|208 >S1|FCQD7IX01BV6HT|238|T_AACAAC|FPY(7-26)|RPY(192-213)|rT_GTTGTT|AR|GTB|D_1_|207 >S1|FCQD7IX01BXD7V|236|T_AACAAC|FPY(7-26)|RPY(190-211)|rT_GTTGTT|AR|GTB|D_19_|205 >S1|FCQD7IX01BXL68|236|T_AACAAC|FPY(7-26)|RPY(190-211)|rT_GTTGTT|AR|GTB|D_4_|205 >S1|FCQD7IX01BWLJ5|236|T_AACAAC|FPY(7-26)|RPY(190-211)|rT_GTTGTT|AR|GTB|D_…
67 14	>S1|FCQD7IX01BXOLU|262|T_AACAAC|FPY(7-26)|RPY(235-256)|rT_GTTGTT|AN|GTB|D_1_|250 >S1|FCQD7IX01BQC6D|261|T_AACAAC|FPY(7-26)|RPY(234-255)|rT_GTTGTT|AN|GTB|D_2_|249 >S1|FCQD7IX01BWDAK|260|T_AACAAC|FPY(7-26)|RPY(233-254)|rT_GTTGTT|AN|GTB|D_23_|248 >S1|FCQD7IX01BYZ5L|261|T_AACAAC|FPY(7-26)|RPY(234-255)|rT_GTTGTT|AN|GTB|D_3_|249 >S1|FCQD7IX01BWDQM|262|T_AACAAC|FPY(7-26)|RPY(235-256)|rT_GTTGTT|AN|GTB|D_…
61 8	>S1|FCQD7IX01BN04P|237|T_AACAAC|FPY(7-26)|RPY(191-212)|rT_GTTGTT|AR|GTB|D_1_|206 >S1|FCQD7IX01BX7AP|226|T_AACAAC|FPY(7-26)|RPY(180-201)|rT_GTTGTT|AR|GTB|D_38_|195 >S1|FCQD7IX01BNBF9|228|T_AACAAC|FPY(7-26)|RPY(182-203)|rT_GTTGTT|AR|GTB|D_1_|197 >S1|FCQD7IX01BMFM9|227|T_AACAAC|FPY(7-26)|RPY(181-202)|rT_GTTGTT|AR|GTB|D_1_|196 >S1|FCQD7IX01BYMAV|226|T_AACCGA|FPY(7-26)|RPY(180-201)|rT_TCGGTT|AR|GTB|D_…
38 6	>S1|FCQD7IX01BZGHL|238|T_AACCGA|FPY(7-26)|RPY(192-213)|rT_TCGGTT|AR|GTB|D_1_|207 >S1|FCQD7IX01BM1ST|237|T_AACAAC|FPY(7-26)|RPY(191-212)|rT_GTTGTT|AR|GTB|D_1_|206 >S1|FCQD7IX01BWSPB|236|T_AACAAC|FPY(7-26)|RPY(190-211)|rT_GTTGTT|AR|GTB|D_20_|205 >S1|FCQD7IX01BYRBP|237|T_AACCGA|FPY(7-26)|RPY(191-212)|rT_TCGGTT|AR|GTB|D_1_|206 >S1|FCQD7IX01BSYDA|236|T_AACCGA|FPY(7-26)|RPY(190-211)|rT_TCGGTT|AR|GTB|D_…
28 8	>S1|FCQD7IX01BTQNL|237|T_AACAAC|FPY(7-26)|RPY(191-212)|rT_GTTGTT|AR|GTB|D_1_|206 >S1|FCQD7IX01BWJ3F|236|T_AACAAC|FPY(7-26)|RPY(190-211)|rT_GTTGTT|AR|GTB|D_1_|205 >S1|FCQD7IX01BNBQ5|236|T_AACAAC|FPY(7-26)|RPY(190-211)|rT_GTTGTT|AR|GTB|D_1_|205 >S1|FCQD7IX01BUY63|236|T_AACAAC|FPY(7-26)|RPY(190-211)|rT_GTTGTT|AR|GTB|D_8_|205 >S1|FCQD7IX01BVKF3|236|T_AACCGA|FPY(7-26)|RPY(190-211)|rT_TCGGTT|AR|GTB|D_1…
23 11	>S1|FCQD7IX01BZL6N|248|T_AACAAC|FPY(7-26)|RPY(202-223)|rT_GTTGTT|AR|GTB|D_1_|217 >S1|FCQD7IX01BTC48|247|T_AACAAC|FPY(7-26)|RPY(201-222)|rT_GTTGTT|AR|GTB|D_7_|216 >S1|FCQD7IX01BY5S9|247|T_AACAAC|FPY(7-26)|RPY(201-222)|rT_GTTGTT|AR|GTB|D_2_|216 >S1|FCQD7IX01BUCHA|246|T_AACAAC|FPY(7-26)|RPY(200-221)|rT_GTTGTT|AR|GTB|D_1_|215 >S1|FCQD7IX01BZPEP|247|T_AACCGA|FPY(7-26)|RPY(201-222)|rT_TCGGTT|AR|GTB|D_1…
15 8	>S1|FCQD7IX01BT9HQ|239|T_AACAAC|FPY(7-26)|RPY(193-214)|rT_GTTGTT|AR|GTB|D_2_|208 >S1|FCQD7IX01BN25X|233|T_AACAAC|FPY(7-26)|RPY(187-208)|rT_GTTGTT|AR|GTB|D_1_|202 >S1|FCQD7IX01BWGXQ|236|T_AACAAC|FPY(7-26)|RPY(190-211)|rT_GTTGTT|AR|GTB|D_1_|205 >S1|FCQD7IX01BOQLK|236|T_AACAAC|FPY(7-26)|RPY(190-211)|rT_GTTGTT|AR|GTB|D_1_|205 >S1|FCQD7IX01BTV42|235|T_AACAAC|FPY(7-26)|RPY(190-211)|rT_GTTGTT|AP|GTB|D_2…
15 7	>S1|FCQD7IX01BNBRN|247|T_AACAAC|FPY(7-26)|RPY(201-222)|rT_GTTGTT|AR|GTB|D_5_|216 >S1|FCQD7IX01BU62N|246|T_AACAAC|FPY(7-26)|RPY(200-221)|rT_GTTGTT|AR|GTB|D_1_|215 >S1|FCQD7IX01BUCXH|247|T_AACAAC|FPY(7-26)|RPY(201-222)|rT_GTTGTT|AR|GTB|D_1_|216 >S1|FCQD7IX01BP38C|247|T_AACCGA|FPY(7-26)|RPY(201-222)|rT_TCGGTT|AR|GTB|D_4_|216 >S1|FCQD7IX01BWZUT|247|T_AACCGA|FPY(7-26)|RPY(201-222)|rT_TCGGTT|AR|GTB|D_2…
14 4	>S1|FCQD7IX01BQDKM|293|T_AACAAC|FPY(7-26)|RPY(248-269)|rT_GTTGTT|AP|GTB|D_5_|263 >S1|FCQD7IX01BXA7I|292|T_AACAAC|FPY(7-26)|RPY(247-268)|rT_GTTGTT|AP|GTB|D_3_|262 >S1|FCQD7IX01BOLZY|294|T_AACCGA|FPY(7-26)|RPY(248-269)|rT_TCGGTT|AL|GTB|D_5_|263 >S1|FCQD7IX01BZBUO|292|T_AACCGA|FPY(7-26)|RPY(247-268)|rT_TCGGTT|AP|GTB|D_1_|262
13 12	>S1|FCQD7IX01BZORL|299|T_AACCGA|FPY(7-26)|RPY(252-273)|rT_TCGGTT|AL|GTB|D_1_|267 >S1|FCQD7IX01BNUT8|294|T_AACAAC|FPY(7-26)|RPY(248-269)|rT_GTTGTT|AL|GTB|D_1_|263 >S1|FCQD7IX01BSFE8|295|T_AACAAC|FPY(7-26)|RPY(250-271)|rT_GTTGTT|AP|GTB|D_1_|265 >S1|FCQD7IX01BU3UN|294|T_AACCGA|FPY(7-26)|RPY(249-270)|rT_TCGGTT|AP|GTB|D_1_|264 >S1|FCQD7IX01BQWKZ|295|T_CCGGAA|FPY(7-26)|RPY(250-271)|rT_TTCCGG|AP|GTB|D_2…
12 5	>S1|FCQD7IX01BVDS9|239|T_AACCGA|FPY(7-26)|RPY(193-214)|rT_TCGGTT|AR|GTB|D_1_|208 >S1|FCQD7IX01BU3ZR|236|T_AACAAC|FPY(7-26)|RPY(190-211)|rT_GTTGTT|AR|GTB|D_1_|205 >S1|FCQD7IX01BV0BB|236|T_AACCGA|FPY(7-26)|RPY(190-211)|rT_TCGGTT|AR|GTB|D_1_|205 >S1|FCQD7IX01BP9Z8|236|T_AACCGA|FPY(7-26)|RPY(190-211)|rT_TCGGTT|AR|GTB|D_8_|205 >S1|FCQD7IX01BWTGA|236|T_AACCGA|FPY(7-26)|RPY(190-211)|rT_TCGGTT|AR|GTB|D_1…
9 6	>S1|FCQD7IX01BOZ3H|290|T_TTCTCG|FPY(7-26)|RPY(243-264)|rT_CGAGAA|AL|GTB|D_1_|258 >S1|FCQD7IX01BP7RG|288|T_AACAAC|FPY(7-26)|RPY(242-263)|rT_GTTGTT|AR|GTB|D_1_|257 >S1|FCQD7IX01BOL2N|287|T_AACAAC|FPY(7-26)|RPY(241-262)|rT_GTTGTT|AR|GTB|D_2_|256 >S1|FCQD7IX01BRY0D|288|T_AACAAC|FPY(7-26)|RPY(242-263)|rT_GTTGTT|AR|GTB|D_2_|257 >S1|FCQD7IX01BWGBY|287|T_AACCGA|FPY(7-26)|RPY(241-262)|rT_TCGGTT|AR|GTB|D_2…
5 4	>S1|FCQD7IX01BQH6V|227|T_AACAAC|FPY(7-26)|RPY(181-202)|rT_GTTGTT|AR|GTB|D_1_|196 >S1|FCQD7IX01BNNL5|226|T_AACAAC|FPY(7-26)|RPY(180-201)|rT_GTTGTT|AR|GTB|D_2_|195 >S1|FCQD7IX01BW4JI|226|T_AACCGA|FPY(7-26)|RPY(180-201)|rT_TCGGTT|AR|GTB|D_1_|195 >S1|FCQD7IX01BST0R|226|T_AACCGA|FPY(7-26)|RPY(180-201)|rT_TCGGTT|AR|GTB|D_1_|195
5 1	>S1|FCQD7IX01BNXJP|245|T_AACAAC|FPY(7-26)|RPY(199-220)|rT_GTTGTT|AR|GTB|D_5_|214
4 4	>S1|FCQD7IX01BZRWN|241|T_TTCTCG|FPY(7-26)|RPY(195-216)|rT_CGAGAA|AR|GTB|D_1_|210 >S1|FCQD7IX01BV9U3|240|T_AACAAC|FPY(7-26)|RPY(194-215)|rT_GTTGTT|AR|GTB|D_1_|209 >S1|FCQD7IX01BMPYD|241|T_AACCGA|FPY(7-26)|RPY(194-215)|rT_TCGGTT|AL|GTB|D_1_|209 >S1|FCQD7IX01BQN2S|239|T_CCGGAA|FPY(7-26)|RPY(193-214)|rT_TTCCGG|AR|GTB|D_1_|208
4 4	>S1|FCQD7IX01BYDAY|293|T_AGTGTT|FPY(7-26)|RPY(251-272)|rT_AACACT|AP|GTB|D_1_|266 >S1|FCQD7IX01BMLQW|295|T_CCGGAA|FPY(7-26)|RPY(250-271)|rT_TTCCGG|AP|GTB|D_1_|265 >S1|FCQD7IX01BPRCU|289|T_AGTGTT|FPY(7-26)|RPY(250-271)|rT_AACACT|AP|GTB|D_1_|265 >S1|FCQD7IX01BMVJR|290|T_AGTGTT|FPY(7-26)|RPY(249-270)|rTN|AP|GTB|D_1_|264
4 3	>S1|FCQD7IX01BQWV3|292|T_AACAAC|FPY(7-26)|RPY(253-274)|rT_GTTGTT|AP|GTB|D_2_|268 >S1|FCQD7IX01BU052|291|T_AACAAC|FPY(7-26)|RPY(252-273)|rT_GTTGTT|AP|GTB|D_1_|267 >S1|FCQD7IX01BU8B3|291|T_AACAAC|FPY(7-26)|RPY(252-273)|rT_GTTGTT|AP|GTB|D_1_|267
4 2	>S1|FCQD7IX01BM4JB|225|T_AACAAC|FPY(7-26)|RPY(180-201)|rT_GTTGTT|AP|GTB|D_3_|195 >S1|FCQD7IX01BVGV9|226|T_AACCGA|FPY(7-26)|RPY(180-201)|rT_TCGGTT|AR|GTB|D_1_|195
3 3	>S1|FCQD7IX01BN6DX|236|T_AACCGA|FPY(7-26)|RPY(190-211)|rT_TCGGTT|AR|GTB|D_1_|205 >S1|FCQD7IX01BX62M|226|T_AACAAC|FPY(7-26)|RPY(180-201)|rT_GTTGTT|AR|GTB|D_1_|195 >S1|FCQD7IX01BS6SW|226|T_AACCGA|FPY(7-26)|RPY(180-201)|rT_TCGGTT|AR|GTB|D_1_|195
3 3	>S1|FCQD7IX01BMSIA|238|T_AACAAC|FPY(7-26)|RPY(192-213)|rT_GTTGTT|AR|GTB|D_1_|207 >S1|FCQD7IX01BWB50|237|T_AACAAC|FPY(7-26)|RPY(191-212)|rT_GTTGTT|AR|GTB|D_1_|206 >S1|FCQD7IX01BUXHB|238|T_AACAAC|FPY(7-26)|RPY(192-213)|rT_GTTGTT|AR|GTB|D_1_|207
3 2	>S1|FCQD7IX01BZFFP|249|T_AACAAC|FPY(7-26)|RPY(202-223)|rT_GTTGTT|AL|GTB|D_1_|217 >S1|FCQD7IX01BTFNL|249|T_AACAAC|FPY(7-26)|RPY(202-223)|rT_GTTGTT|AN|GTB|D_2_|217
3 1	>S1|FCQD7IX01BW5R3|266|T_AACCGA|FPY(7-26)|RPY(239-260)|rT_TCGGTT|AN|GTB|D_3_|254
2 2	>S1|FCQD7IX01BTPFD|293|T_AGTGTT|FPY(7-26)|RPY(251-272)|rT_AACACT|AP|GTB|D_1_|266 >S1|FCQD7IX01BM368|291|T_AGTGTT|FPY(7-26)|RPY(249-270)|rT_AACACT|AP|GTB|D_1_|264
2 2	>S1|FCQD7IX01BS92I|293|T_AGTGTT|FPY(7-26)|RPY(251-272)|rT_AACACT|AP|GTB|D_1_|266 >S1|FCQD7IX01BTWM4|292|T_AGTGTT|FPY(7-26)|RPY(249-270)|rT_AACACT|AP|GTB|D_1_|264
2 2	>S1|FCQD7IX01BQ9EP|260|T_AACCGA|FPY(7-26)|RPY(233-254)|rT_TCGGTT|AN|GTB|D_1_|248 >S1|FCQD7IX01BYQRU|260|T_AACCGA|FPY(7-26)|RPY(233-254)|rT_TCGGTT|AN|GTB|D_1_|248
1 1	>S1|FCQD7IX01BY8H0|282|T_AACCGA|FPY(7-26)|RPY(255-276)|rT_TCGGTT|AN|GTB|D_1_|270
1 1	>S1|FCQD7IX01BXLF5|237|T_AACAAC|FPY(7-26)|RPY(191-212)|rT_GTTGTT|AR|GTB|D_1_|206
1 1	>S1|FCQD7IX01BWSTR|239|T_AACAAC|FPY(7-26)|RPY(193-214)|rT_GTTGTT|AR|GTB|D_1_|208
1 1	>S1|FCQD7IX01BV0V1|238|T_AACAAC|FPY(7-26)|RPY(192-213)|rTN|AR|GTB|D_1_|207
1 1	>S1|FCQD7IX01BU7OW|236|T_AACCGA|FPY(7-26)|RPY(190-211)|rT_TCGGTT|AR|GTB|D_1_|205
1 1	>S1|FCQD7IX01BSQT7|296|T_CCGGAA|FPY(7-26)|RPY(251-272)|rT_TTCCGG|AP|GTB|D_1_|266
1 1	>S1|FCQD7IX01BRIP5|253|T_AACGCG|FPY(7-26)|RPY(208-229)|rTN|AR|GTB|hp=1_223:221|D_1_|221
1 1	>S1|FCQD7IX01BQBAX|236|T_AACAAC|FPY(7-26)|RPY(190-211)|rT_GTTGTT|AR|GTB|D_1_|205
1 1	>S1|FCQD7IX01BP680|239|T_TTCTCG|FPY(7-26)|RPY(193-214)|rT_CGAGAA|AR|GTB|D_1_|208
1 1	>S1|FCQD7IX01BOPI0|292|T_AGTGTT|FPY(7-26)|RPY(250-271)|rT_AACACT|AP|GTB|D_1_|265
1 1	>S1|FCQD7IX01BOJW2|291|T_AACCGA|FPY(7-26)|RPY(255-276)|rT_TCGGTT|AP|GTB|D_1_|270
1 1	>S1|FCQD7IX01BO2LX|245|T_CCGCTG|FPY(7-26)|RPY(199-220)|rT_CAGCGG|AR|GTB|D_1_|214
1 1	>S1|FCQD7IX01BMUZL|223|T_AACAAC|FPY(7-26)|RPY(177-198)|rT_GTTGTT|AR|GTB|D_1_|192
1 1	>S1|FCQD7IX01BL8TI|261|T_AACCGA|FPY(7-26)|RPY(235-256)|rTPN|AN|GTB|D_1_|250
