# Supplementary material for: CLOTU: An online pipeline for processing and clustering of 454 amplicon reads into OTUs followed by taxonomic annotation
Source: BMC Bioinformatics. 2011 May 20;12:182. doi: 10.1186/1471-2105-12-182 (PMC3120705; doi:10.1186/1471-2105-12-182)
Supplement: Additional file 4 — Result files for analysis I and II. [file 1471-2105-12-182-S4.ZIP › Analysis_I_II_results/Analysis_I_FR/cdhit_50_99/cluster_info.txt]

Cluster 1 = 146 = 2424
Cluster 2 = 31 = 142
Cluster 3 = 26 = 114
Cluster 4 = 14 = 67
Cluster 5 = 8 = 61
Cluster 6 = 6 = 38
Cluster 7 = 8 = 28
Cluster 8 = 11 = 23
Cluster 9 = 8 = 15
Cluster 10 = 7 = 15
Cluster 11 = 4 = 14
Cluster 12 = 12 = 13
Cluster 13 = 5 = 12
Cluster 14 = 6 = 9
Cluster 15 = 4 = 5
Cluster 16 = 1 = 5
Cluster 17 = 4 = 4
Cluster 18 = 4 = 4
Cluster 19 = 3 = 4
Cluster 20 = 2 = 4
Cluster 21 = 3 = 3
Cluster 22 = 3 = 3
Cluster 23 = 2 = 3
Cluster 24 = 1 = 3
Cluster 25 = 2 = 2
Cluster 26 = 2 = 2
Cluster 27 = 2 = 2
Cluster 28 = 1 = 1
Cluster 29 = 1 = 1
Cluster 30 = 1 = 1
Cluster 31 = 1 = 1
Cluster 32 = 1 = 1
Cluster 33 = 1 = 1
Cluster 34 = 1 = 1
Cluster 35 = 1 = 1
Cluster 36 = 1 = 1
Cluster 37 = 1 = 1
Cluster 38 = 1 = 1
Cluster 39 = 1 = 1
Cluster 40 = 1 = 1
Cluster 41 = 1 = 1

TOTAL: 41 Cluster = 339 (UNIQ) = 3033 (WITH DUPLICATES)

Total number of singletons : 14
