# Supplementary material for: CLOTU: An online pipeline for processing and clustering of 454 amplicon reads into OTUs followed by taxonomic annotation
Source: BMC Bioinformatics. 2011 May 20;12:182. doi: 10.1186/1471-2105-12-182 (PMC3120705; doi:10.1186/1471-2105-12-182)
Supplement: Additional file 4 — Result files for analysis I and II. [file 1471-2105-12-182-S4.ZIP › Analysis_I_II_results/Analysis_I_FR/cdhit_50_99/matrix_table_1.xls]

S1-AACAAC	S1-AACAAC	S1-AACCGA	S1-AACCGA	S1-CCGGAA	S1-CCGGAA	S1-AGTGTT	S1-AGTGTT	S1-CCGCTG	S1-CCGCTG	S1-AACGCG	S1-AACGCG	S1-GGCTAC	S1-GGCTAC	S1-TTCTCG	S1-TTCTCG	Total	Total	
U	D	U	D	U	D	U	D	U	D	U	D	U	D	U	D	U	D	
13	161	15	134	50	1050	61	1046	0	0	0	0	3	14	4	19	146	2424	Cluster 1
11	67	17	70	1	3	1	1	0	0	0	0	0	0	1	1	31	142	Cluster 2
15	82	7	27	1	1	3	4	0	0	0	0	0	0	0	0	26	114	Cluster 3
5	30	9	37	0	0	0	0	0	0	0	0	0	0	0	0	14	67	Cluster 4
4	41	1	16	1	2	0	0	0	0	1	1	0	0	1	1	8	61	Cluster 5
2	21	3	16	0	0	0	0	0	0	1	1	0	0	0	0	6	38	Cluster 6
4	11	2	15	0	0	1	1	0	0	0	0	1	1	0	0	8	28	Cluster 7
4	11	4	9	0	0	0	0	0	0	0	0	1	1	2	2	11	23	Cluster 8
5	7	2	7	0	0	1	1	0	0	0	0	0	0	0	0	8	15	Cluster 9
3	7	3	7	0	0	1	1	0	0	0	0	0	0	0	0	7	15	Cluster 10
2	8	2	6	0	0	0	0	0	0	0	0	0	0	0	0	4	14	Cluster 11
2	2	2	2	6	7	2	2	0	0	0	0	0	0	0	0	12	13	Cluster 12
1	1	4	11	0	0	0	0	0	0	0	0	0	0	0	0	5	12	Cluster 13
3	5	2	3	0	0	0	0	0	0	0	0	0	0	1	1	6	9	Cluster 14
2	3	2	2	0	0	0	0	0	0	0	0	0	0	0	0	4	5	Cluster 15
1	5	0	0	0	0	0	0	0	0	0	0	0	0	0	0	1	5	Cluster 16
1	1	1	1	1	1	0	0	0	0	0	0	0	0	1	1	4	4	Cluster 17
0	0	0	0	1	1	3	3	0	0	0	0	0	0	0	0	4	4	Cluster 18
3	4	0	0	0	0	0	0	0	0	0	0	0	0	0	0	3	4	Cluster 19
1	3	1	1	0	0	0	0	0	0	0	0	0	0	0	0	2	4	Cluster 20
1	1	2	2	0	0	0	0	0	0	0	0	0	0	0	0	3	3	Cluster 21
3	3	0	0	0	0	0	0	0	0	0	0	0	0	0	0	3	3	Cluster 22
2	3	0	0	0	0	0	0	0	0	0	0	0	0	0	0	2	3	Cluster 23
0	0	1	3	0	0	0	0	0	0	0	0	0	0	0	0	1	3	Cluster 24
0	0	0	0	0	0	2	2	0	0	0	0	0	0	0	0	2	2	Cluster 25
0	0	0	0	0	0	2	2	0	0	0	0	0	0	0	0	2	2	Cluster 26
0	0	2	2	0	0	0	0	0	0	0	0	0	0	0	0	2	2	Cluster 27
0	0	1	1	0	0	0	0	0	0	0	0	0	0	0	0	1	1	Cluster 28
1	1	0	0	0	0	0	0	0	0	0	0	0	0	0	0	1	1	Cluster 29
1	1	0	0	0	0	0	0	0	0	0	0	0	0	0	0	1	1	Cluster 30
1	1	0	0	0	0	0	0	0	0	0	0	0	0	0	0	1	1	Cluster 31
0	0	1	1	0	0	0	0	0	0	0	0	0	0	0	0	1	1	Cluster 32
0	0	0	0	1	1	0	0	0	0	0	0	0	0	0	0	1	1	Cluster 33
0	0	0	0	0	0	0	0	0	0	1	1	0	0	0	0	1	1	Cluster 34
1	1	0	0	0	0	0	0	0	0	0	0	0	0	0	0	1	1	Cluster 35
0	0	0	0	0	0	0	0	0	0	0	0	0	0	1	1	1	1	Cluster 36
0	0	0	0	0	0	1	1	0	0	0	0	0	0	0	0	1	1	Cluster 37
0	0	1	1	0	0	0	0	0	0	0	0	0	0	0	0	1	1	Cluster 38
0	0	0	0	0	0	0	0	1	1	0	0	0	0	0	0	1	1	Cluster 39
1	1	0	0	0	0	0	0	0	0	0	0	0	0	0	0	1	1	Cluster 40
0	0	1	1	0	0	0	0	0	0	0	0	0	0	0	0	1	1	Cluster 41
93	482	86	375	62	1066	78	1064	1	1	3	3	5	16	11	26	339	3033	
