# Supplementary material for: CLOTU: An online pipeline for processing and clustering of 454 amplicon reads into OTUs followed by taxonomic annotation
Source: BMC Bioinformatics. 2011 May 20;12:182. doi: 10.1186/1471-2105-12-182 (PMC3120705; doi:10.1186/1471-2105-12-182)
Supplement: Additional file 4 — Result files for analysis I and II. [file 1471-2105-12-182-S4.ZIP › Analysis_I_II_results/Analysis_I_FR_2bp_mismatch/bc_50_95/accepted.fas]

>S1|FCQD7IX01BXEVU|239|T_AACAAC|FPY(7-26)|RPY(193-214)|rT_GTTGTT|AR|GTB|D_1_|208
GCTGCGTTCTTCATCGATGCGAGAGCCAAGAGATCCGTTGTTGAAAGTGATCTTTATTTTTATCATTAATATAACATAAATTTTATACATTCAAGAGTGGGTTTTAAATATAAACGATCGCAGAACCTCGCTAACGCTCGGTTCGCTAAATCAATAATGATCCTTCCGCAGGTTCACCTACGGAAACCTTGTTACGACTTTTACTTCC
>S1|FCQD7IX01BQ3TN|236|T_AACAAC|FPY(7-26)|RPWE_(190-211)21|rT_GTTGTT|AR|GTB|D_1_|205
GCTGCGTTCTTCATCGATGCGAGAGCCAAGAGATCCGTTGTTGAAAGTGATCTTTAATTTTATCATTAATACATAAATTTTATACATTCAAGAGTGGGTTTTAAATATAAGCGATCGCAAAACCTCGCTAACGCTCGGTTCGCTAAATCAATAATGATCCTTCCGCAGGTTCACCTACGGAAACCTTGTTACGACTTATACTTCC
>S1|FCQD7IX01BXD7V|236|T_AACAAC|FPY(7-26)|RPY(190-211)|rT_GTTGTT|AR|GTB|D_19_|205
GCTGCGTTCTTCATCGATGCGAGAGCCAAGAGATCCGTTGTTGAAAGTGATCTTTATTTTTATCATTAATACATAAATTTTATACATTCAAGAGTGGGTTTTAAATATAAACGATCGCAGAACCTCGCTAACGCTCGGTTCGCTAAATCAATAATGATCCTTCCGCAGGTTCACCTACGGAAACCTTGTTACGACTTTTACTTCC
>S1|FCQD7IX01BXL68|236|T_AACAAC|FPY(7-26)|RPY(190-211)|rT_GTTGTT|AR|GTB|D_4_|205
GCTGCGTTCTTCATCGATGCGAGAGCCAAGAGATCCGTTGTTGAAAGTGATCTTTATTTTTATCATTAATACATAAATTTTATACATTCAAGAGTGGGTTTTAAATATAAACGATCGCAAAACCTTGCTAACGCTCGGTTCGCTAAATCAATAATGATCCTTCCGCAGGTTCACCTACGGAAACCTTGTTACGACTTTTACTTCC
>S1|FCQD7IX01BMUZL|223|T_AACAAC|FPY(7-26)|RPY(177-198)|rT_GTTGTT|AR|GTB|D_1_|192
GCTGCGTTCTTCATCGATGCGAGAGCCAAGAGATCCGTTGTTGAAAGTGATCTTTATTTTTATCATTAATAACATTTTATACATTCAAGAGTGGGTTTTAAATATAAGCGATCGCAAAACCTCGGTTCGCTAAATCAATAATGATCCTTCCGCAGGTTCACCTACGGAAACCTTGTTACGACTTTTACTTCC
>S1|FCQD7IX01BXLF5|237|T_AACAAC|FPY(7-26)|RPY(191-212)|rT_GTTGTT|AR|GTB|D_1_|206
GCTGCGTTCTTCATCGATGCGAGAGCCAAGAGATCCGTTGTTGAAAGTGATCTTTTAATCTTATCATTAATACATAAATTTTATACATTCAAGAGTGGGTTTTAAATATAAACGATCGCAGAACCTCGCTAATGCTCGGTCCGCTAAATCAATAATGATCCTTCCGCAGGTTCACCTACGGAAACCTTGTTACGACTTTTACTTCC
>S1|FCQD7IX01BWDMG|236|T_AACAAC|FPY(7-26)|RPY(190-211)|rT_GTTGTT|AR|GTB|D_1_|205
GCTGCGTTCTTCATCGATGCGAGAGCCAAGAGATCCGTTGTTGAAAGTGATCTTTAATTTTATCATTAATACATAAATTTTATACATTCAAGAGTGGGTTTTAAATATAAACGATCGCAGAACCTCGCTAACGCTCGGTTCGCTAAATCAATAATGATCCTTCCGCAGGTTCACCTACGGAAACCTTGTTACGACTTTTACTTCC
>S1|FCQD7IX01BL80X|296|T_AACAAC|FPY(7-26)|RPWE_(249-271)21|rT_GTTGTT|AL|GTB|D_1_|265
GCTGCGTTCTTCATCGATGCCAGAACCAAGAGATCCGTTGTTGAAAGTTTTTAACTTTTATTTTTAAATTCAGAAGACTCTAAATACAATATTTTATGTTAACCTTCCGACCAGGCTATACAGCTAACTGTACAGCCAAAACGATCGGAAGCAACAGGTAGTTTAGACAAGGGGTTTGAAACGTATATTCGAATGAATATATATTACTTTTAATGATCCTTCCGCAGGTTCACCTACGGAAACCTTGTTACGACTTTTACTTTCC
>S1|FCQD7IX01BXKDO|294|T_AACAAC|FPY(7-26)|RPY(248-269)|rT_GTTGTT|AL|GTB|D_1_|263
GCTGCGTTCTTCATCGATGCGAGAACCAAGAGATCCGTTGTTGAAAGTTTTTAACTTTTATTTTTAAATTCAGAAGACTCTAAATACAATATTTTATGTTAACCTTCCGCCAGGCTATACAGCTAACTGTACAGCCAAAACGATCGGAAGCAACAGGTAGTTTAGACAAGGGGTTTGAAACGTATATTCGAATGAATATATATTACTTTTAATGATCCTTCCGCAGGTTCACCTACGGAAACCTTGTTACGACTTTTACTTCC
>S1|FCQD7IX01BW1D8|260|T_AACAAC|FPY(7-26)|RPWE_(232-254)21|rT_GTTGTT|AN|GTB|D_1_|248
GCTGCGTTCTTCATCGATGCGAGAACCAAGAGATCCATTGTTGAAAGTTGTTTTACAATTGGTTAATCAAAGCATTCAAATATATCAATGGTGTGTAAAAAAGCATAGACATATATGTCTACTTGGAGTGCACAGGTGGATAATGGGTTTTTAAGAGTGCACATACCAAAGGCCAGCACATCTTTAAAAATCATAATGATCCTTCCGCAGGTTCACCTACGGAAACCTTGTTACGACTTTTACTTTCC
>S1|FCQD7IX01BXOLU|262|T_AACAAC|FPY(7-26)|RPY(235-256)|rT_GTTGTT|AN|GTB|D_1_|250
GCTGCGTTCTTCATCGATGCGAGAACCAAGAGATCCATTGTTGAAAGTTGTTTTACAATTGGTTAATCAAAGCATTCAAATATATCAATGGTGTGTAAAAAAGCATAGACATATATGTCTACTTGGAGTGCACAGGTGGATAAATGGGTTTTTAAGAGTGCACATACCAAAGGCCAGCACATCTTTAAAAAATCAATAATGATCCTTCCGCAGGTTCACCTACGGAAACCTTGTTACGACTTTTACTTCC
>S1|FCQD7IX01BWVYJ|294|T_AACAAC|FPY(7-26)|RPY(249-270)|rT_GTTGTT|AP|GTB|D_1_|264
GCTGCGTTCTTCATCGATGCGAGAACCAAGAGATCCGTTGTTGAAAGTTTTAACTTTTATTTTTAAATTCAGAAGACTTCTAAATACAATATTTTATGTTAACCTTCCGACCAGGCTATACAGCTAACTGTACAGCCAAAACGATCGGAAGCAACAGGTAGTTTAGACAAGGGGTTTGAAACGTATATTCGAATGAATATATATTACTTTTAATGATCCTTCCGCAGGTTCACCTACGGAAACCTTGTTACGACTTTTACTTCC
>S1|FCQD7IX01BNOD5|293|T_AACAAC|FPY(7-26)|RPY(248-269)|rT_GTTGTT|AP|GTB|D_88_|263
GCTGCGTTCTTCATCGATGCGAGAACCAAGAGATCCGTTGTTGAAAGTTTTAACTTTTATTTTTAAATTCAGAAGACTCTAAATACAATATTTTATGTTAACCTTCCGACCAGGCTATACAGCTAACTGTACAGCCAAAACGATCGGAAGCAACAGGTAGTTTAGACAAGGGGTTTGAAACGTATATTCGAATGAATATATATTACTTTTAATGATCCTTCCGCAGGTTCACCTACGGAAACCTTGTTACGACTTTTACTTCC
>S1|FCQD7IX01BTQNL|237|T_AACAAC|FPY(7-26)|RPY(191-212)|rT_GTTGTT|AR|GTB|D_1_|206
GCTGCGTTCTTCATCGATGCGAGAGCCAAGAGATCCGTTGTTGAAAGTGATCTTTAATTTTATCACTTAATACATAAATTTTATACATTCAAGAGTGGGTTTTAAATATAAACGATCGCAAAACCTTGCTAACGCTCGGTTCGCTAAATCAATAATGATCCTTCCGCAGGTTCACCTACGGAAACCTTGTTACGACTTTTACTTCC
>S1|FCQD7IX01BN25X|233|T_AACAAC|FPY(7-26)|RPY(187-208)|rT_GTTGTT|AR|GTB|D_1_|202
GCTGCGTTCTTCATCGATGCGAGAGCCAAGAGATCCGTTGTTGAAAGTGATCTTTATTTTTATCATTAATAACATTTTATACATTCAAGAGTGGGTTTTAAATACAAACGATCGCAGAACCTCGCTAATGCTCGGTCCGCTAAATCAATAATGATCCTTCCGCAGGTTCACCTACGGAAACCTTGTTACGACTTTTACTTCC
>S1|FCQD7IX01BYXJA|235|T_AACAAC|FPY(7-26)|RPWE_(190-210)21|rT_GTTGTT|AR|GTB|D_1_|204
GCTGCGTTCTTCATCGATGCGAGAGCCAAGAGATCCGTTGTTGAAAGTGATCTTTATTTTTATCATTAATACATAAATTTTATACATTCAAGAGTGGGTTTTAAATATAAACGATCGCAGAACCTCGCTAATGCTCGGTCCGCTAAATCAATAATGATCCTTCCGCAGGTTCACCTACGGAAACCTTGTTACGATTTTACTTCC
>S1|FCQD7IX01BY8A8|295|T_AACAAC|FPY(7-26)|RPWE_(248-270)21|rT_GTTGTT|AL|GTB|D_5_|264
GCTGCGTTCTTCATCGATGCGAGAACCAAGAGATCCGTTGTTGAAAGTTTTAACTTTTATTTTTAAATTCAGAAGACTCTAAATACAATATTTTATGTTAACCTTCCGACCAGGCTATACAGCTAACTGTACAGCCAAAACGATCGGAAGCAACAGGTAGTTTAGACAAGGGGTTTGAAACGTATATTCGAATGAATATATATTACTTTTAATGATCCTTCCGCAGGTTCACCTACGGAAACCTTGTTACGACTTTTACTTTCC
>S1|FCQD7IX01BZFFP|249|T_AACAAC|FPY(7-26)|RPY(202-223)|rT_GTTGTT|AL|GTB|D_1_|217
GCTGCGTTCTTCATCGATGCGAGAGCCAAGAGATCCGTTGTTGAAAGTTGTATTTATTATAGTAGATTACATTCATTACATTATGTTTGTTTGGTGCCCGAAGGCAAATAGTTCACAGGTGTATAGGATGATAAAAGCTAGGCTCGAAAGCTTCGCCATTTATTAATGATCCTTCCGCAGGTTCACCTACGGAAACCTTGTTACGACTTTTACTTCC
>S1|FCQD7IX01BQ5Q9|237|T_AACAAC|FPY(7-26)|RPY(191-212)|rT_GTTGTT|AR|GTB|D_2_|206
GCTGCGTTCTTCATCGATGCGAGAGCCAAGAGATCCGTTGTTGAAAGTGATCTTTATTTTTATCATTAATACATAAATTTTATACATTCAAGAGTGGGTTTTAAATATAAACGATCGCGAAACCTCTGCTAACGCTCGGTTCGCTAAATCAATAATGATCCTTCCGCAGGTTCACCTACGGAAACCTTGTTACGACTTTTACTTCC
>S1|FCQD7IX01BTPMZ|260|T_AACAAC|FPY(7-26)|RPY(233-254)|rT_GTTGTT|AN|GTB|D_23_|248
GCTGCGTTCTTCATCGATGCGAGAACCAAGAGATCCATTGTTGAAAGTTGTTTTACAATTGGTTAATCAAAGCATTCAAATATATCAATGGTGTGTAAAAAAGCATAGACATATATGTCTACTTGGAGTGCACAGGTGGATAATGGGTTTTTAAGAGTGCACATACCAAAGGCCAGCACATCTTTAAAAATCAATAATGATCCTTCCGCAGGTTCACCTACGGAAACCTTGTTACGACTTTTACTTCC
>S1|FCQD7IX01BWSVF|239|T_AACAAC|FPY(7-26)|RPY(193-214)|rT_GTTGTT|AR|GTB|D_2_|208
GCTGCGTTCTTCATCGATGCAAGAGCCTAGAGATCCGTTGTTGAAAGTGATCTTTTAATCTTATCATTAATACATAAAATTTTATACATTCAAGAGTGGGTTTTAAATATAAACGATCGCGAAACCTCTGCTAACGCTCGGTTCGCTAAATCAATAATGATCCTTCCGCAGGTTCACCTACGGAAACCTTGTTACGACTTTTACTTCC
>S1|FCQD7IX01BUEYW|261|T_AACAAC|FPY(7-26)|RPY(234-255)|rT_GTTGTT|AN|GTB|D_3_|249
GCTGCGTTCTTCATCGATGCGAGAACCAAGAGATCCATTGTTGAAAGTTGTTTTACAATTGGTTAATCAAAGCATTCAAATATATCAATGGTGTGTAAAAAAGCATAGACATATATGTCTACTTGGAGTGCACAGGTGGATAATGGGGTTTTTAAGAGTGCACATACCAAAGGCCAGCACATCTTTAAAAATCAATAATGATCCTTCCGCAGGTTCACCTACGGAAACCTTGTTACGACTTTTACTTCC
>S1|FCQD7IX01BQDKM|293|T_AACAAC|FPY(7-26)|RPY(248-269)|rT_GTTGTT|AP|GTB|D_5_|263
GCTGCGTTCTTCATCGATGCAAGAGCCTAGAGATCCGTTGTTGAAAGTTTTAACTTTTATTTTTAAATTCAGAAGACTCTAAATACAATATTTTATGTTAACCTTCCGACCAGGCTATACAGCTAACTGTACAGCCAAAACGATCGGAAGCAACAGGTAGTTTAGACAAGGGGTTTGAAACGTATATTCGAATGAATATATATTACTTTTAATGATCCTTCCGCAGGTTCACCTACGGAAACCTTGTTACGACTTTTACTTCC
>S1|FCQD7IX01BMSIA|238|T_AACAAC|FPY(7-26)|RPY(192-213)|rT_GTTGTT|AR|GTB|D_1_|207
GCTGCGTTCTTCATCGATGCGAGAGCCAAGAGATCCGTTGTTGAAAGTGATCTTTATTTTTATCATTAATACATAAATTTTATACATTCAAGAGTGGGTTTTAAATAATAAACGAATCGCAGAACCTCGCTAATGCTCGGTCCGCTAAATCAATAATGATCCTTCCGCAGGTTCACCTACGGAAACCTTGTTACGACTTTTACTTCC
>S1|FCQD7IX01BV9U3|240|T_AACAAC|FPY(7-26)|RPY(194-215)|rT_GTTGTT|AR|GTB|D_1_|209
GCTGCGTTCTTCATCGATGCGAGAGCCAAGAGATCCGTTGTTGAAAGTGATCTTTATTTATTATACAATATAAAATGATTCAATTTATAAGAGTGGGGTTTTAAATACAAGTTTTCGCGAGATCATGATCAAAGATCAGGTCCGCTAAAAATCGGTAATGATCCTTCCGCAGGTTCACCTACGGAAACCTTGTTACGACTTTTACTTCC
>S1|FCQD7IX01BWOZI|236|T_AACAAC|FPY(7-26)|RPY(190-211)|rT_GTTGTT|AR|GTB|D_8_|205
GCTGCGTTCTTCATCGATGCGAGAGCCAAGAGATCCGTTGTTGAAAGTGATCTTTAATTTTATCATTAATACATAAATTTTATACATTCAAGAGTGGGTTTTAAATATAAGCGATCGCAAAACCTCGCTAACGCTCGGTTCGCTAAATCAATAATGATCCTTCCGCAGGTTCACCTACGGAAACCTTGTTACGACTTTTACTTCC
>S1|FCQD7IX01BVOOP|239|T_AACAAC|FPY(7-26)|RPY(193-214)|rT_GTTGTT|AR|GTB|D_52_|208
GCTGCGTTCTTCATCGATGCGAGAGCCAAGAGATCCGTTGTTGAAAGTGATCTTTTAATCTTATCATTAATACATAAAATTTTATACATTCAAGAGTGGGTTTTAAATATAAACGATCGCGAAACCTCTGCTAACGCTCGGTTCGCTAAATCAATAATGATCCTTCCGCAGGTTCACCTACGGAAACCTTGTTACGACTTTTACTTCC
>S1|FCQD7IX01BM1ST|237|T_AACAAC|FPY(7-26)|RPY(191-212)|rT_GTTGTT|AR|GTB|D_1_|206
GCTGCGTTCTTCATCGATGCGAGAACCAAGAGATCCGTTGTTGAAAGTGATCTTTAATTTTATCATTAATACATAAATTTTATACATTCAAGAGTGGGTTTTAAATATAAACGATTGCGAAACCTCTGCTAACGCTCGGTTCGCTAAATCAATAATGATCCTTCCGCAGGTTCACCTACGGAAACCTTGTTACGACTTTTACTTCC
>S1|FCQD7IX01BU62N|246|T_AACAAC|FPY(7-26)|RPY(200-221)|rT_GTTGTT|AR|GTB|D_1_|215
GCTGCGTTCTTCATCGATGCGAGAGCCAAGAGATCCGTTGTTGAAAGTGATCTTTATTTATTATATACATTGTATAAATGATATGATTTTTTATAAGAGTGGGGTTTTAAATACAAGTTTTCGCGAGACCATGACCAAAGATCAGATCCGCTAAAAATCGGTAATGATCCTTCCGCAGGTTCACCTACGGAAACCTTGTTACGACTTTTACTTCC
>S1|FCQD7IX01BNBRN|247|T_AACAAC|FPY(7-26)|RPY(201-222)|rT_GTTGTT|AR|GTB|D_5_|216
GCTGCGTTCTTCATCGATGCGAGAGCCAAGAGATCCGTTGTTGAAAGTGATCTTTATTTATTATATACATTGTATAAATGATATGATTTTTTATAAGAGTGGGGTTTTAAATACAAGTTTTTCGCGAGACCATGACCAAAGATCAGATCCGCTAAAAATCGGTAATGATCCTTCCGCAGGTTCACCTACGGAAACCTTGTTACGACTTTTACTTCC
>S1|FCQD7IX01BMYYF|235|T_AACAAC|FPY(7-26)|RPWE_(190-210)21|rT_GTTGTT|AR|GTB|D_1_|204
GCTGCGTTCTTCATCGATGCGAGAGCCAAGAGATCCGTTGTTGAAAGTGATCTTTATTTTTATCATTAATACATAAATTTTATACATTCAAGAGTGGGTTTTAAATATAAACGATCGCAGAACCTCGCTAACGCTCGGTTCGCTAAATCAATAATGATCCTTCCGCAGGTTCACCTACGGAAACCTTGTTACGACTTTACTTCC
>S1|FCQD7IX01BP7RG|288|T_AACAAC|FPY(7-26)|RPY(242-263)|rT_GTTGTT|AR|GTB|D_1_|257
GCTGCGTTCTTCATCGATGCCAGAACCAAGAGATCCGTTGTTGAAAGTTTTAACTTATTTGTTTTTTTACTCAGAGATACAGAGATAAAAGAGTTTGGTAGTCCTTCGGCGGTCACTCCCCGGTAACTACAGGGTAGCTATAGGGTAGGCCCGCCGAGGCAACAGGTATGTTCACATGGGTTTTAGGGAGTTTTACAACTCTATAATGATCCCTCCGCTGGTTCACCTACGGAAACCTTGTTACGACTTTTACTTCC
>S1|FCQD7IX01BQH6V|227|T_AACAAC|FPY(7-26)|RPY(181-202)|rT_GTTGTT|AR|GTB|D_1_|196
GCTGCGTTCTTCATCGATGCGAGAGCCAAGAGATCCGTTGTTGAAAGTGATCTTTAATTTTATCATTAATACATAAATTTTATACATTCAAGAGTGGGTTTTAAATATAAGCGATCGCAAAACCTACGGTTCGCTAAATCAATAATGATCCTTCCGCAGGTTCACCTACGGAAACCTTGTTACGACTTTTACTTCC
>S1|FCQD7IX01BXLDN|294|T_AACAAC|FPY(7-26)|RPY(249-270)|rT_GTTGTT|AP|GTB|D_2_|264
GCTGCGTTCTTCATCGATGCGAGAACCAAGAGATCCGTTGTTGAAAGTTTTAACTTTTATTTTTAAATTCAGAAGACTCTAAATACAATATTTTATGTTAACCTTCCGACCAGGCTATACAGCTAACTGTACAGCCAAAACGATCGGAAGCAACAGGTAGTTTAGACAAGGGGTTTGAAACGTATATTCGAATGAATATATATTACTTTTAATGATCCTTCCGCAGGTTCAACCTACGGAAACCTTGTTACGACTTTTACTTCC
>S1|FCQD7IX01BYNE0|226|T_AACAAC|FPWE(7)19|RPY(180-201)|rT_GTTGTT|AR|GTB|D_1_|195
GCTGCGTTCTCCATCGATGCGAGAGCCAAGAGATCCGTTGTTGAAAGTGATCTTTAATTTTATCATTAATACATAAATTTTATACATTCAAGAGTGGGTTTTAAATATAAGCGATCGCAAAACCTCGGTTCGCTAAATCAATAATGATCCTTCCGCAGGTTCACCTACGGAAACCTTGTTACGACTTTTACTTCC
>S1|FCQD7IX01BZMT9|296|T_AACAAC|FPWE(7)19|RPY(248-269)|rT_GTTGTT|AL|GTB|D_1_|263
GCTGCGTTCTTCATGATGCGAGAACCAAGAGATCCGTTGTTGAAAGTTTTTAACTTTTATTTTTAAATTCAGAAGACTCTAAATACAATATTTTATGTTAACCTTCCGACCAGGCTATACAGCTAACTGTACAGCCAAAACGATCGGAAGCAACAGGTAGTTTAGACAAGGGGTTTGAAACGTATATTCGAATGAATATATATTACTTTTAATGATCCTTCCGCAGGTTCACCTACGGAAACCTTGTTACGACTTTTACTTCC
>S1|FCQD7IX01BX7AP|226|T_AACAAC|FPY(7-26)|RPY(180-201)|rT_GTTGTT|AR|GTB|D_38_|195
GCTGCGTTCTTCATCGATGCGAGAGCCAAGAGATCCGTTGTTGAAAGTGATCTTTAATTTTATCATTAATACATAAATTTTATACATTCAAGAGTGGGTTTTAAATATAAGCGATCGCAAAACCTCGGTTCGCTAAATCAATAATGATCCTTCCGCAGGTTCACCTACGGAAACCTTGTTACGACTTTTACTTCC
>S1|FCQD7IX01BT9HQ|239|T_AACAAC|FPY(7-26)|RPY(193-214)|rT_GTTGTT|AR|GTB|D_2_|208
GCTGCGTTCTTCATCGATGCGAGAGCCAAGAGATCCGTTGTTGAAAGTGATCTTTATTTTTATCATTAATATAACATAAATTTTATACATTCAAGAGTGGGTTTTAAATACAAACGATCGCAGAACCTCGCTAATGCTCGGTCCGCTAAATCAATAATGATCCTTCCGCAGGTTCACCTACGGAAACCTTGTTACGACTTTTACTTCC
>S1|FCQD7IX01BQZE3|293|T_AACAAC|FPY(7-26)|RPWE_(247-269)21|rT_GTTGTT|AP|GTB|D_1_|263
GCTGCGTTCTTCATCGATGCGAGAACCAAGAGATCCGTTGTTGAAAGTTTTAACTTTTATTTTTAAATTCAGAAGACTCTAAATACAATATTTTATGTTAACCTTCCGACCAGGCTATACAGCTAACTGTACAGCCAAAACGATCGGAAGCAACAGGTAGTTTAGACAAGGGGTTTGAAACGTATATTCGAATGAATATATATTACTTTAATGATCCTTCCGCAGGTTCACCTACGGAAACCTTGTTACGACTTTTACTTTCC
>S1|FCQD7IX01BTYSD|248|T_AACAAC|FPY(7-26)|RPY(202-223)|rT_GTTGTT|AR|GTB|D_2_|217
GCTGCGTTCTTCATCGATGCAAGAGCCTAGAGATCCGTTGTTGAAAGTTGTATTTATTATAGTAGATTACATTCATTACATTATGTTTGTTTGGTGCCCGAAGGCAAATAGTTCACAGGTGTATAGGATGATAAAAGCTAGGCTCGAAAGCTTCGCCATTTATTAATGATCCTTCCGCAGGTTCACCTACGGAAACCTTGTTACGACTTTTACTTCC
>S1|FCQD7IX01BN04P|237|T_AACAAC|FPY(7-26)|RPY(191-212)|rT_GTTGTT|AR|GTB|D_1_|206
GCTGCGTTCTTCATCGATGCGAGAGCCAAGAGATCCGTTGTTGAAAGTGATCTTTTAATCTTATCATTAATACATAAATTTTATACATTCAAGAGTGGGTTTTAAATATAAGCGATCGCAAAACCTCGCTAACGCTCGGTTCGCTAAATCAATAATGATCCTTCCGCAGGTTCACCTACGGAAACCTTGTTACGACTTTTACTTCC
>S1|FCQD7IX01BMLAO|262|T_AACAAC|FPY(7-26)|RPWE_(233-256)20|rT_GTTGTT|AN|GTB|D_1_|250
GCTGCGTTCTTCATCGATGCGAGAACCAAGAGATCCATTGTTGAAAGTTGTTTTACAATTGGTTAATCAAAGCATTCAAATATATCAATGGTGTGTAAAAAAGCATAGACATATATGTCTACTTGGAGTGCACAGGTGGATAATGGGTTTTAAGAGTGCACATACCAAAGGCCAGCACATCTTTAAAAATCAATAAATGATCCTTCCGCAGGTTCACCTACGGAAACCTTGTTACGTACTTTTACTTTCC
>S1|FCQD7IX01BXR9M|288|T_AACAAC|FPY(7-26)|RPWE_(242-262)21|rT_GTTGTT|AL|GTB|D_1_|256
GCTGCGTTCTTCATCGATGCCAGAACCAAGAGATCCGTTGTTGAAAGTTTTAACTTATTTGTTTTTTTACTCAGAGATACAGAGATAAAAGAGTTTGGTAGTCCTTCGGCGGTCACTCCCCGGTAACTACAGGGTAGCTATAGGGTAGGCCCGCCGAGGCAACAGGTATGTTCACATGGGTTTTAGGGAGTTTTACAACTCTATAATGATCCCTCCGCTGGTTCACCAACGGAGACCTTGTTACGACTTTTCTTCC
>S1|FCQD7IX01BU3ZR|236|T_AACAAC|FPY(7-26)|RPY(190-211)|rT_GTTGTT|AR|GTB|D_1_|205
GCTGCGTTCTTCATCGATGCGAGAGCCAAGAGATCCGTTGTTGAAAGTGATCTTTAATTTTATCATTAATACATAAATTTTATACGTTCAAGAGTGGGTTTTAAATATAAGCGATCGCAGAACCTCGCTAACGCTCGGTTCGTTAAATCAATAATGATCCTTCCGCAGGTTCACCTACGGAAACCTTGTTACGACTTTTACTTCC
>S1|FCQD7IX01BU8B3|291|T_AACAAC|FPY(7-26)|RPY(252-273)|rT_GTTGTT|AP|GTB|D_1_|267
GCTGCGTTCTTCATCGATGCGAGAGCCAAGAGATCCGTTGTTGAAAGTGATCTTTATTTTATCATTCAAAATACATAAATATTTTTAAGAGTGGGTTTTAAATATAAAATTCATCTTGCTCCTATTTGGAAATAGGATTATTTGGTAAAAGTTTACTACTTTACATTTGAGACATATGGGCAACAGTTATAAGTAGTAAACCGACCCAAATAATAATGATCCTTCCGCAGGTTCACCTACGGAAACCTTGTTACGACTTTTACTTCC
>S1|FCQD7IX01BUSNK|292|T_AACAAC|FPWE(7)19|RPY(247-268)|rT_GTTGTT|AP|GTB|D_2_|262
GCTGCGTCTTCATCGATGCGAGAACCAAGAGATCCGTTGTTGAAAGTTTTAACTTTTATTTTTAAATTCAGAAGACTCTAAATACAATATTTTATGTTAACCTTCCGACCAGGCTATACAGCTAACTGTACAGCCAAAACGATCGGAAGCAACAGGTAGTTTAGACAAGGGGTTTGAAACGTATATTCGAATGAATATATATTACTTTTAATGATCCTTCCGCAGGTTCACCTACGGAAACCTTGTTACGACTTTTACTTCC
>S1|FCQD7IX01BUKSO|237|T_AACAAC|FPY(7-26)|RPWE_(190-212)21|rT_GTTGTT|AR|GTB|D_1_|206
GCTGCGTTCTTCATCGATGCGAGAGCCAAGAGATCCGTTGTTGAAAGTGATCTTTAATTTTATCATTAATACATAAATTTTATACATTCAAGAGTGGGTTTTAAATATAAACGATCGCAAAACCTTGCTAACGCTCGGTTCGCTAAATCAATAATGATCCTTCCGCAGGTTCACCTACGGAAACCTTGTTACGACTTTTACTTTCC
>S1|FCQD7IX01BYSI0|293|T_AACAAC|FPY(7-26)|RPY(248-269)|rT_GTTGTT|AP|GTB|D_1_|263
GCTGCGTTCTTCATCGATGCGAGAACCAAGAGATCCGTTGTTGAAAGTTTTAACTTTTATTTTTAAATTCAGAAGACTCTAAATACAATATTTTATGTTAACCTTCCGACCAGGCTATACAGCTAACTGTACAGCCAAAACGATCGGAAGCAACAGGTAGTTTAGACAAGAGGTTTGAAACGTATATTCGAATGAATATATATTACTTTTAATGATCCTTCCGCAGGTTCACCTACGGAAACCTTGTTACGACTTTTACTTCC
>S1|FCQD7IX01BOQLK|236|T_AACAAC|FPY(7-26)|RPY(190-211)|rT_GTTGTT|AR|GTB|D_1_|205
GCTGCGTTCTTCATCGATGCAAGAGCCAAGAGATCCGTTGTTGAAAGTGATCTTTATTTTTATCATTAATACATAAATTTTATACATTCAAGAGTGGGTTTTAAATATAAACGATCGCAGAACCTCGCTAATGCTCGGTCCGCTAAATCAATAATGATCCTTCCGCAGGTTCACCTACGGAAACCTTGTTACGACTTTTACTTCC
>S1|FCQD7IX01BV0V1|238|T_AACAAC|FPY(7-26)|RPY(192-213)|rTN|AR|GTB|D_1_|207
GCTGCGTTCTTCATCGATGCGAGAGCCAAGAGATCCGTTGTTGAAAGTGATCTTTTAATCTTATCATTAATACATAAAATTTTATACATTCAAGAGTGGGTTTTAAATACAAACGATCGCAGAACCTCGCTAACGCTCGGTTCGCTAAATCAATAATGATCCTTCCGCAGGTTCACCTACGGAAACCTTGTTACGACTTTTACTTCC
>S1|FCQD7IX01BZ5UJ|260|T_AACAAC|FPY(7-26)|RPWE_(233-254)21|rT_GTTGTT|AN|GTB|D_1_|248
GCTGCGTTCTTCATCGATGCGAGAACCAAGAGATCCATTGTTGAAAGTTGTTTTACAATTGGTTAATCAAAGCATTCAAATATATCAATGGTGTGTAAAAAAGCATAGACATATATGTCTACTTGGAGTGCACAGGTGGATAATGGGTTTTTAAGAGTGCACATACCAAAGGCCAGCACATCTTTAAAAATCAATAATGATCCTTCCGCAGGTTCACCTACGGAAACCTTGTTACGACTTTACTATCC
>S1|FCQD7IX01BONLQ|237|T_AACAAC|FPY(7-26)|RPY(190-211)|rT_GTTGTT|AL|GTB|D_1_|205
GCTGCGTTCTTCATCGATGCGAGAGCCAAGAGATCCGTTGTTGAAAGTGATCTTTATTTTTATCATTAATACATAAATTTTATACATTCAAGAGTGGGTTTTAAATATAAACGATCGCAGAACCTCGCTAATGCTCGGTTCGCTAAATCAATAATGATCCTTCCGCAGGTTCACCTACGGAAACCTTGTTACGACTTTTACTTCC
>S1|FCQD7IX01BV3SE|238|T_AACAAC|FPY(7-26)|RPY(191-212)|rT_GTTGTT|AL|GTB|D_4_|206
GCTGCGTTCTTCATCGATGCGAGAGCCAAGAGATCCGTTGTTGAAAGTGATCTTTAATTTTATCATTAATACATAAATTTTATACATTCAAGAGTGGGTTTTAAATATAAACGATCGCGAAACCTCTGCTAACGCTCGGTTCGCTAAATCAATAATGATCCTTCCGCAGGTTCACCTACGGAAACCTTGTTACGACTTTTACTTCC
>S1|FCQD7IX01BTV42|235|T_AACAAC|FPY(7-26)|RPY(190-211)|rT_GTTGTT|AP|GTB|D_2_|205
GCTGCGTTCTTCATCGATGCGAGAGCCAAGAGATCCGTTGTTGAAAGTGATCTTTAATTTTATCATTAATACATAAATTTTATACATTCAAGAGTGGGTTTTAAATATAAACGATCGCAGAACCTCGCTAATGCTCGGTCCGCTAAATCAATAATGATCCTTCCGCAGGTTCACCTACGGAAACCTTGTTACGACTTTTACTTCC
>S1|FCQD7IX01BULDE|245|T_AACAAC|FPWE(7)19|RPY(199-220)|rT_GTTGTT|AR|GTB|D_1_|214
GCTGCGTTCTTTATCGATGCGAGAGCCAAGAGATCCGTTGTTGAAAGTGATCTTTATTTATTATACATAATGTAAAATAATGATTCAATTTATAAGAGTGGGGTTTTAAATACAAGTTTTCGCGAGACCATGACCAAAGATCAGGTCCGCTAAAAATCGGTAATGATCCTTCCGCAGGTTCACCTACGGAAACCTTGTTACGACTTTTACTTCC
>S1|FCQD7IX01BXOC5|239|T_AACAAC|FPWE(7)19|RPY(193-214)|rT_GTTGTT|AR|GTB|D_1_|208
GCTGCATTCTTCATCGATGCGAGAGCCAAGAGATCCGTTGTTGAAAGTGATCTTTTAATCTTATCATTAATACATAAAATTTTATACATTCAAGAGTGGGTTTTAAATATAAACGATCGCGAAACCTCTGCTAACGCTCGGTTCGCTAAATCAATAATGATCCTTCCGCAGGTTCACCTACGGAAACCTTGTTACGACTTTTACTTCC
>S1|FCQD7IX01BUBKL|226|T_AACAAC|FPWE(7)19|RPY(180-201)|rT_GTTGTT|AR|GTB|D_1_|195
GCTGCGTTCTACATCGATGCGAGAGCCAAGAGATCCGTTGTTGAAAGTGATCTTTAATTTTATCATTAATACATAAATTTTATACATTCAAGAGTGGGTTTTAAATATAAGCGATCGCAAAACCTCGGTTCGCTAAATCAATAATGATCCTTCCGCAGGTTCACCTACGGAAACCTTGTTACGACTTTTACTTCC
>S1|FCQD7IX01BQQQZ|297|T_AACAAC|FPY(7-26)|RPWE_(251-273)21|rT_GTTGTT|AP|GTB|D_1_|267
GCTGCGTTCTTCATCGATGCGAGAACCAAGAGATCCGTTGTTGAAAGTTTTTAACTTTTTATTTTTAAATTCAGAAGACTCTAAATACAATATTTTATGTTAACCTTCCGACCAGGCTATACAGCTAACTGTACAGCCAAAACGATCGGAAGCAACAGGTAGTTTAGACAAGGGGTTTGAAACGTATATTCGAATGAATATATATTACTTTTAATGATCCTTCCGCAGGTTCAACCTACGGAAACCTTGTTACGTACTTTTACTTCC
>S1|FCQD7IX01BOCET|240|T_AACAAC|FPY(7-26)|RPWE_(192-215)20|rT_GTTGTT|AR|GTB|D_1_|209
GCTGCGTTCTTCATCGATGCGAGAGCCAAGAGATCCGTTGTTGAAAGTGATCTTTAATTTTATCATTAATACATAAATTTTATACATTCAAGAGTGGGTTTTAAATATAAACGATCGCAAAACCTTAGCTAACGCTCGGTTCGCTAAATACAATAATGATCCTTCCGCAGGTTCACCTACGGAAACCTTGTTACGTACTTTTACTTTCC
>S1|FCQD7IX01BR7WQ|294|T_AACAAC|FPY(7-26)|RPY(249-270)|rT_GTTGTT|AP|GTB|D_1_|264
GCTGCGTTCTTCATCGATGCGAGAACCAAGAGATCCGTTGTTGAAAGTTTTAACTTTTATTTTTAAATTCAGAAGACTCTAAATACAATATTTTATGTTAACCTTCCGACCAGGCTATACAGCTAAACTGTACAGCCAAAACGATCGGAAGCAACAGGTAGTTTAGACAAGGGGTTTGAAACGTATATTCGAATGAATATATATTACTTTTAATGATCCTTCCGCAGGTTCACCTACGGAAACCTTGTTACGACTTTTACTTCC
>S1|FCQD7IX01BMF1J|303|T_AACAAC|FPY(7-26)|RPWE_(250)21|rTN|AN|GTB|D_1_|266
GCTGCGTTCTTCATCGATGCGAGAACCAAGAGATCCGTTGTTGAAAGTTTTAACTTTTATTTTTAAATTCAGAAGACTCTAAATACAATATTTTATGTTAACCTTCCGACCAGGCTATACAGCTAACTGTACAGCCAAAACGATCGGAAGCAACAGGTAGTTTAGACAAGGGGTTTGGAAACGTATATTCGAATGAATATATATTACTTTTAATTGATCCTTCCGCAGGTTCACCTACGGAAACCTTGTTACGACTTTTACTTTCC
>S1|FCQD7IX01BV6HT|238|T_AACAAC|FPY(7-26)|RPY(192-213)|rT_GTTGTT|AR|GTB|D_1_|207
GCTGCGTTCTTCATCGATGCGAGAGCCAAGAGATCCGTTGTTGAAAGTGATCTTTATTTTATCATTAATATAACATAAATTTTATACATTCAAGAGTGGGTTTTAAATACAAACGATCGCAGAACCTCGCTAACGCTCGGTTCGCTAAATCAATAATGATCCTTCCGCAGGTTCACCTACGGAAACCTTGTTACGACTTTTACTTCC
>S1|FCQD7IX01BZL6N|248|T_AACAAC|FPY(7-26)|RPY(202-223)|rT_GTTGTT|AR|GTB|D_1_|217
GCTGCGTTCTTCATCGATGCGAGAGCCAAGAGATCCGTTGTTGAAAGTGATCTTTATTTATTATTATATACATAATATAAAATGATTCAATTTATAAGAGTGGGGTTTTAAATACAAGTTTTCGCGAGACCATGACCAAAGATCAGGTCCGCTAAAAATACGGTAATGATCCTTCCGCAGGTTCACCTACGGAAACCTTGTTACGACTTTTACTTCC
>S1|FCQD7IX01BNAIJ|237|T_AACAAC|FPY(7-26)|RPY(191-212)|rT_GTTGTT|AR|GTB|D_1_|206
GCTGCGTTCTTCATCGATGCGAGAGCCAAGAGATCCGTTGTTGAAAGTGATCTTTTAATCTTATCATTAATACATAAAATTTATACATTCAAGAGTGGGTTTAAATATAAACGATCGCGAAACCTCTGCTAACGCTCGGTTCGCTAAATCAATAATGATCCTTCCGCAGGTTCACCTACGGAAACCTTGTTACGACTTTTACTTCC
>S1|FCQD7IX01BYP63|236|T_AACAAC|FPY(7-26)|RPY(190-211)|rT_GTTGTT|AR|GTB|D_1_|205
GCTGCGTTCTTCATCGATGCAGAGCCAAGAGATCCGTTGTTGAAAGTGATCTTTATTTTTATCATTAATACATAAATTTTATACATTCAAGAGTGGGTTTTAAATATAAACGATCGCGAAACCTCTGCTAACGCTCGGTTCGCTAAATCAATAATGATCCTTCCGCAGGTTCACCTACGGAAACCTTGTTACGACTTTTACTTCC
>S1|FCQD7IX01BZDCR|238|T_AACAAC|FPY(7-26)|RPY(192-213)|rT_GTTGTT|AR|GTB|D_1_|207
GCTGCGTTCTTCATCGATGCGAGAACCAAGAGATCCGTTGTTGAAAGTGATCTTTTAATCTTATCATTAATACATAAAATTTTATACATTCAAGAGTGGGTTTTAAATATAAACGATCGCGAAACCTCTGCTAACGCTCGGTTCGCTAATCAATAATGATCCTTCCGCAGGTTCACCTACGGAAACCTTGTTACGACTTTTACTTCC
>S1|FCQD7IX01BQC6D|261|T_AACAAC|FPY(7-26)|RPY(234-255)|rT_GTTGTT|AN|GTB|D_2_|249
GCTGCGTTCTTCATCGATGCGAGAACCAAGAGATCCATTGTTGAAAGTTGTTTTACAATTGGTTAATCAAAGCATTCAAATATATCAATGGTGTGTAAAAAAGCATAGACATATATGTCTACTTGGAGTGCACAGGTGGATAATGGGTTTTTAAGAGTGCACATACCAAAGGCCAGCACATCTTTAAAAATCAATAAATGATCCTTCCGCAGGTTCACCTACGGAAACCTTGTTACGACTTTTACTTCC
>S1|FCQD7IX01BNA5T|248|T_AACAAC|FPWE(7)19|RPY(202-223)|rT_GTTGTT|AR|GTB|D_9_|217
GCTGCGTTCTTCATCGATGTGAGAGCCAAGAGATCCGTTGTTGAAAGTTGTATTTATTATAGTAGATTACATTCATTACATTATGTTTGTTTGGTGCCCGAAGGCAAATAGTTCACAGGTGTATAGGATGATAAAAGCTAGGCTCGAAAGCTTCGCCATTTATTAATGATCCTTCCGCAGGTTCACCTACGGAAACCTTGTTACGACTTTTACTTCC
>S1|FCQD7IX01BYXI4|297|T_AACAAC|FPY(7-26)|RPY(250-271)|rT_GTTGTT|AN|GTB|D_1_|265
GCTGCGTTCTTCATCGATGCGAGAACCAAGAGATCCGTTGTTGAAAGTTTTTAACTTTTATTTTTAAATTCAGAAGACTCTAAATACAATATTTTATGTTAACCTTCCGACCAGGCTATACAGCTAACTGTACAGCCAAAACGATCGGAAGCAACAGGTAGTTTAGACAAGGGGTTTGAAACGTATATTCGAATGAATATATATTACTTTTAATTGATCCTTCCGCAGGTTCACCTACGGAAACCTTGTTACGACTTTTACTTCC
>S1|FCQD7IX01BWLJ5|236|T_AACAAC|FPY(7-26)|RPY(190-211)|rT_GTTGTT|AR|GTB|D_1_|205
GCTGCGTTCTTCATCGATGCGAGAGCCAAGAGATCCGTTGTTAAAAGTGATCTTTATTTTTATCATTAATACATAAATTTTATACATTCAAGAGTGGGTTTTAAATATAAACGATCGCAGAACCTCGCTAACGCTCGGTTCGCTAAATCAATAATGATCCTTCCGCAGGTTCACCTACGGAAACCTTGTTACGACTTTTACTTCC
>S1|FCQD7IX01BZ2GS|300|T_AACAAC|FPY(7-26)|RPWE_(251-273)21|rT_GTTGTT|AL|GTB|D_1_|267
GCTGCGTTCTTCATCGATGCGAGAACCAAGAGATCCGTTGTTGAAAGTTTTAACTTTTATTTTTAAATTCAGAAGACTCTAAATACAATATTTTATTGTTAACCTTCCGACCAGGCTATACAGCTAACTGTACAGCCAAAACGATCGGAAGCAACAGGTAGTTTAGACAAGGGGTTTGAACGTATATTCGAATGAATATATATTACTTTTAATTGTATCCTTCCGTCAGGTTCACCTACGGAAACCTTGTTACGACTTTTACTTTCC
>S1|FCQD7IX01BR18A|249|T_AACAAC|FPWE(7)19|RPY(203-224)|rT_GTTGTT|AR|GTB|D_1_|218
GCTGCGTTCTTCATCGATGTGAGAGCCAAGAGATCCGTTGTTGAAAGTTGTATTTATTATAGTAGTATTACATTCATTACATTATGTTTGTTTGGTGCCCGAAGGCAAATAGTTCACAGGTGTATAGGATGATAAAAGCTAGGCTCGAAAGCTTCGCCATTTATTAATGATCCTTCCGCAGGTTCACCTACGGAAACCTTGTTACGACTTTTACTTCC
>S1|FCQD7IX01BWSTR|239|T_AACAAC|FPY(7-26)|RPY(193-214)|rT_GTTGTT|AR|GTB|D_1_|208
GCTGCGTTCTTCATCGATGCAAGAGCCTAGAGATCCGTTGTTGAAAGTGATCTTTATTTTTATCATTAATATAACATAAATTTTATACATTCAAGAGTGGGTTTTAAATATAAACGATCGCAAAACCTTGCTAACGCTCGGTTCGCTAAATCAATAATGATCCTTCCGCAGGTTCACCTACGGAAACCTTGTTACGACTTTTACTTCC
>S1|FCQD7IX01BXAZP|226|T_AACAAC|FPY(7-26)|RPY(180-201)|rT_GTTGTT|AR|GTB|D_1_|195
GCTGCGTTCTTCATCGATGCGAGAGCCAAGAGATCCGTTGTTGAAAGTGATCTTTATTTTTATCATTAATACATAAATTTTATACATTCAAGAGTGGGTTTTAAATATAAACGATCGCAGAACCTCGGTTCGCTAAATCAATAATGATCCTTCCGCAGGTTCACCTACGGAAACCTTGTTACGACTTTTACTTCC
>S1|FCQD7IX01BX62M|226|T_AACAAC|FPY(7-26)|RPY(180-201)|rT_GTTGTT|AR|GTB|D_1_|195
GCTGCGTTCTTCATCGATGCGAGAGCCAAGAGATCCGTTGTTGAAAGTGATCTTTAATTTTATCATTAATGCATAAATTTTATACATTCAAGAGTGGGTTTTAAATATAAACGATCGCAAAACCTCGGTTCGCTAAATCAATAATGATCCTTCCGCAGGTTCACCTACGGAAACCTTGTTACGACTTTTACTTCC
>S1|FCQD7IX01BTC48|247|T_AACAAC|FPY(7-26)|RPY(201-222)|rT_GTTGTT|AR|GTB|D_7_|216
GCTGCGTTCTTCATCGATGCGAGAGCCAAGAGATCCGTTGTTGAAAGTGATCTTTATTTATTATTATATACATAATATAAAATGATTCAATTTATAAGAGTGGGGTTTTAAATACAAGTTTTCGCGAGACCATGACCAAAGATCAGGTCCGCTAAAAATCGGTAATGATCCTTCCGCAGGTTCACCTACGGAAACCTTGTTACGACTTTTACTTCC
>S1|FCQD7IX01BOD3Q|251|T_AACAAC|FPWE(7)19|RPY(205-226)|rT_GTTGTT|AR|GTB|D_1_|220
GCTGCGTTCTTCATCGATGTGAGAGCCAAGAGATCCGTTGTTGAAAGTTGTATTTATTATTAGTAGTATTACATTCATTACATTATGTTTGTTTGGTGCCCGAAGGCAAATAGTTCACAGGTGTATAGGATGATAAAAGACTAGGCTCGAAAGCTTCGCCATTTATTAATGATCCTTCCGCAGGTTCACCTACGGAAACCTTGTTACGACTTTTACTTCC
>S1|FCQD7IX01BU052|291|T_AACAAC|FPY(7-26)|RPY(252-273)|rT_GTTGTT|AP|GTB|D_1_|267
GCTGCGTTCTTCATCGATGCGAGAGCCAAGAGATCCGTTGTTGAAAGTGATCTTTATTTTATCATTCAAAATACATAAATATTTTTAAGAGTGGGTTTTAAATATAAAATTCATCTTGCTCCTATTTGGAAATAGGATTATTTGGTAAAAGTTTACTACTTTACATTTGAGACATATGGGCAACAGTTATAAGTAGTAAACCCGACCCAATAATAATGATCCTTCCGCAGGTTCACCTACGGAAACCTTGTTACGACTTTTACTTCC
>S1|FCQD7IX01BWGXQ|236|T_AACAAC|FPY(7-26)|RPY(190-211)|rT_GTTGTT|AR|GTB|D_1_|205
GCTGCGTTCTTCATCGATGCGAGAGCCAAGAGATCCGTTGTTGAAAGTGATCTTTATTTTTATCATTAATACATAAATTTTATACATTCAAGAGTGGGTTTTAAATATAAACGATCGCAAAACCTCGCTAATGCTCGGTCCGCTAAATCAATAATGATCCTTCCGCAGGTTCACCTACGGAAACCTTGTTACGACTTTTACTTCC
>S1|FCQD7IX01BPVMR|234|T_AACAAC|FPWE(7)18|RPY(188-209)|rT_GTTGTT|AR|GTB|D_1_|203
TGCGTTCTTCATCGATGCGAGAGCCAAGAGATCCGTTGTTGAAAGTGATTCTTTATTTTATCATTAATACATAAATTTTATACATTCAAGAGTGGGTTTTAAATATAAACGATCGCAGAACCTCGCTAATGCTCGGTCCGCTAAATCAATAATGATCCTTCCGCAGGTTCACCTACGGAAACCTTGTTACGACTTTTACTTCC
>S1|FCQD7IX01BQWV3|292|T_AACAAC|FPY(7-26)|RPY(253-274)|rT_GTTGTT|AP|GTB|D_2_|268
GCTGCGTTCTTCATCGATGCGAGAGCCAAGAGATCCGTTGTTGAAAGTGATCTTTATTTTATCATTCAAAATACATAAATATTTTTAAGAGTGGGTTTTAAATATAAAATTCATCTTGCTCCTATTTGGAAATAGGATTATTTGGTAAAAGTTTACTACTTTACATTTGAGACATATGGGCAACAGTTATAAGTAGTAAACCCGACCCAAATAATAATGATCCTTCCGCAGGTTCACCTACGGAAACCTTGTTACGACTTTTACTTCC
>S1|FCQD7IX01BWJ3F|236|T_AACAAC|FPY(7-26)|RPY(190-211)|rT_GTTGTT|AR|GTB|D_1_|205
GCTGCGTTCTTCATCGATGCGAGAGCCAAGAGATCCGTTGTTGAAAGTGATCTTTAATTTTATCATTAATACATAAATTTTATACGTTCAAGAGTGGGTTTTAAATATAAACGATCGCAAAACCTTGCTAACGCTCGGTTCGCTAAATCAATAATGATCCTTCCGCAGGTTCACCTACGGAAACCTTGTTACGACTTTTACTTCC
>S1|FCQD7IX01BWZ0F|245|T_AACAAC|FPY(7-26)|RPWE_(198-220)21|rT_GTTGTT|AR|GTB|D_1_|214
GCTGCGTTCTTCATCGATGCGAGAGCCAAGAGATCCGTTGTTGAAAGTGATCTTTATTTATTATACATAATGTAAAATAATGATTCAATTTATAAGAGTGGGGTTTTAAATACAAGTTTTCGCGAGACCATGACCAAAGATCAGGTCCGCTAAAATCGGTAATGATCCTTCCGCAGGTTCACCTACGGAAACCTTGTTACGACTTTTACTTTCC
>S1|FCQD7IX01BY3O4|239|T_AACAAC|FPY(7-26)|RPWE_(193-214)21|rT_GTTGTT|AR|GTB|D_1_|208
GCTGCGTTCTTCATCGATGCGAGAGCCAAGAGATCCGTTGTTGAAAGTGATCTTTTAATCTTATCATTAATACATAAAATTTTATACATTCAAGAGTGGGTTTTAAATATAAACGATCGCGAAACCTCTGCTAACGCTCGGTTCGCTAAATCAATAATGATCCTTCCGCAGGTTCACCTACGGAAACCTTGTTACGATTTTTACTTCC
>S1|FCQD7IX01BWB50|237|T_AACAAC|FPY(7-26)|RPY(191-212)|rT_GTTGTT|AR|GTB|D_1_|206
GCTGCGTTCTTCATCGATGCGAGAGCCAAGAGATCCGTTGTTGAAAGTGATCTTTAATTTTATCATTAATACATAAATTTTATACATTCAAGAGTGGGTTTTAAATATAAACGATCGCAGAAACCTCGCTAATGCTCGGTCCGCTAAATCAATAATGATCCTTCCGCAGGTTCACCTACGGAAACCTTGTTACGACTTTTACTTCC
>S1|FCQD7IX01BY45S|235|T_AACAAC|FPY(7-26)|RPWE_(190-210)21|rT_GTTGTT|AR|GTB|D_1_|204
GCTGCGTTCTTCATCGATGCGAGAGCCAAGAGATCCGTTGTTGAAAGTGATCTTTATTTTTATCATTAATACATAAATTTTATACATTCAAGAGTGGGTTTTAAATATAAACGATCGCAAAACCTTGCTAACGCTCGGTTCGCTAAATCAATAATGATCCTTCCGCAGGTTCACCTACGGAAACCTTGTTACGACTTTTACTCC
>S1|FCQD7IX01BTV10|239|T_AACAAC|FPY(7-26)|RPY(193-214)|rT_GTTGTT|AR|GTB|D_1_|208
GCTGCGTTCTTCATCGATGCGAGAGCCAAGAGATCCGTTGTTGAAAGTGATCTTTATTTTTATCATTAATATAACATAAATTTTATACATTCAAGAGTGGGTTTTAAATATAAACGATCGCAGAACCTCGCTAATGCTCGGTCCGCTAAATCAATAATGATCCTTCCGCAGGTTCACCTACGGAAACCTTGTTACGACTTTTACTTCC
>S1|FCQD7IX01BQZ86|224|T_AACAAC|FPY(7-26)|RPWE_(180-199)20|rT_GTTGTT|AR|GTB|D_1_|193
GCTGCGTTCTTCATCGATGCGAGAGCCAAGAGATCCGTTGTTGAAAGTGATCTTTAATTTTATCATTAATACATAAATTTTATACATTCAAGAGTGGGTTTTAAATATAAGCGATCGCAAAACCTCGGTTCGCTAAATCAATAATGATCCTTCCGCAGGTTCACCTACGGAAACCTTGTTACGACTTACTTCC
>S1|FCQD7IX01BPOWY|226|T_AACAAC|FPY(7-26)|RPY(180-201)|rT_GTTGTT|AR|GTB|D_2_|195
GCTGCGTTCTTCATCGATGCGAGAGCCAAGAGATCCGTTGTTGAAAGTGATCTTTATTTTTATCATTAATACATAAATTTTATACATTCAAGAGTGGGTTTTAAATATAAACGATCGCAAAACCTCGGTTCGCTAAATCAATAATGATCCTTCCGCAGGTTCACCTACGGAAACCTTGTTACGACTTTTACTTCC
>S1|FCQD7IX01BY6XA|294|T_AACAAC|FPY(7-26)|RPY(248-269)|rT_GTTGTT|AL|GTB|D_2_|263
GCTGCGTTCTTCATCGATGCGAGAACCAAGAGATCCGTTGTTGAAAGTTTTTAACTTTTATTTTTAAATTCAGAAGACTCAAATACAATATTTTATGTTAACCTTCCGACCAGGCTATACAGCTAACTGTACAGCCAAAACGATCGGAAGCAACAGGTAGTTTAGACAAGGGGTTTGAAACGTATATTCGAATGAATATATATTACTTTTAATGATCCTTCCGCAGGTTCACCTACGGAAACCTTGTTACGACTTTTACTTCC
>S1|FCQD7IX01BNBQ5|236|T_AACAAC|FPY(7-26)|RPY(190-211)|rT_GTTGTT|AR|GTB|D_1_|205
GCTGCGTTCTTCATCGATGCGAGAGCCAAGAGATCCGTTGTTGAAAGTGATCTTTAATTTTATCATTAACACATAAATTTTATACATTCAAGAGTGGGTTTTAAATATAAACGATCGCAAAACCTTGCTAACGCTCGGTTCGCTAAATCAATAATGATCCTTCCGCAGGTTCACCTACGGAAACCTTGTTACGACTTTTACTTCC
>S1|FCQD7IX01BOPP3|236|T_AACAAC|FPY(7-26)|RPY(190-211)|rT_GTTGTT|AR|GTB|D_36_|205
GCTGCGTTCTTCATCGATGCGAGAGCCAAGAGATCCGTTGTTGAAAGTGATCTTTATTTTTATCATTAATACATAAATTTTATACATTCAAGAGTGGGTTTTAAATATAAACGATCGCAGAACCTCGCTAATGCTCGGTCCGCTAAATCAATAATGATCCTTCCGCAGGTTCACCTACGGAAACCTTGTTACGACTTTTACTTCC
>S1|FCQD7IX01BRBX2|238|T_AACAAC|FPY(7-26)|RPWE_(193-213)21|rT_GTTGTT|AR|GTB|D_1_|207
GCTGCGTTCTTCATCGATGCGAGAGCCAAGAGATCCGTTGTTGAAAGTGATCTTTATTTTTATCATTAATATAACATAAATTTTATACATTCAAGAGTGGGTTTTAAATACAAACGATCGCAGAACCTCGCTAACGCTCGGTTCGCTAAATCAATAATGATCCTTCCGCAGGTTCACCTACGGAAACCTTGTTACGACTTTACTTCC
>S1|FCQD7IX01BNNL5|226|T_AACAAC|FPY(7-26)|RPY(180-201)|rT_GTTGTT|AR|GTB|D_2_|195
GCTGCGTTCTTCATCGATGCGAGAGCCAAGAGATCCGTTGTTGAAAGTGATCTTTATTTTTATCATTAATACATAAATTTTATACATTCAAGAGTGGGTTTTAAATATAAGCGATCGCAAAACCTCGGTTCGCTAAATCAATAATGATCCTTCCGCAGGTTCACCTACGGAAACCTTGTTACGACTTTTACTTCC
>S1|FCQD7IX01BW25F|299|T_AACAAC|FPY(7-26)|RPWE_(250-272)21|rT_GTTGTT|AL|GTB|D_1_|266
GCTGCGTTCTTCATCGATGCGAGAACCAAGAGATCCGTTGTTGAAAGTTTTTAACTTTTATTTTTAAATTCAGAAGACTCTAAATACAATATTTTATGTTAACCTTCCGACCAGGCTATACAGCTAACTGTACAGCCAAAACGATCGGAAGCAACAGGTAGTTTAGACAAGGGGTTTGAAACGTATATTCGAATGAATATATATTACTTTTAATGATCCTTCCGCAGGTTCACCTACGGAAAACCTTGTTACGACTTTTACTTTCC
>S1|FCQD7IX01BV0I5|292|T_AACAAC|FPY(7-26)|RPWE_(248-268)21|rT_GTTGTT|AP|GTB|D_1_|262
GCTGCGTTCTTCATCGATGCGAGAACCAAGAGATCCGTTGTTGAAAGTTTTAACTTTTATTTTTAAATTCAGAAGACTCTAAATACAATATTTTATGTTAACCTTCCGACCAGGCTATACAGCTAACTGTACAGCCAAAACGATCGGAAGCAACAGGTAGTTTAGACAAGGGGTTTGAAACGTATATTCGAATGAATATATATTACTTTTAATGATCCTTCCGCAGGTTCACCTACGGAAACCTTGTTACGACTTTTCTTCC
>S1|FCQD7IX01BNRMI|295|T_AACAAC|FPY(7-26)|RPY(250-271)|rT_GTTGTT|AP|GTB|D_1_|265
GCTGCGTTCTTCATCGATGCGAGAACCAAGAGATCCGTTGTTGAAAGTTTTTAACTTTTATTTTTAAATTCAGAAGACTCTAAATACAATATTTTATGTTAACCTTCCGACCAGGCTATACAGCTAACTGTACAGCCAAAACGATCGGAAGCAACAGGTAGTTTAGACAAGGGGTTTGAAACGTATATTCGAATGAATATATATTACTTTTAATGATCCTTCCGCAGGTTCACCTACGGAAAACCTTGTTACGACTTTTACTTCC
>S1|FCQD7IX01BUOQJ|295|T_AACAAC|FPY(7-26)|RPWE_(249-271)21|rT_GTTGTT|AP|GTB|D_13_|265
GCTGCGTTCTTCATCGATGCGAGAACCAAGAGATCCGTTGTTGAAAGTTTTTAACTTTTATTTTTAAATTCAGAAGACTCTAAATACAATATTTTATGTTAACCTTCCGACCAGGCTATACAGCTAACTGTACAGCCAAAACGATCGGAAGCAACAGGTAGTTTAGACAAGGGGTTTGAAACGTATATTCGAATGAATATATATTACTTTTAATGATCCTTCCGCAGGTTCACCTACGGAAACCTTGTTACGACTTTTACTTTCC
>S1|FCQD7IX01BW4K9|237|T_AACAAC|FPY(7-26)|RPY(191-212)|rT_GTTGTT|AR|GTB|D_1_|206
GCTGCGTTCTTCATCGATGCGAGAGCCAAGAGATCCGTTGTTGAAAGTGATCTTTTAATCTTATCATTAATACATAAATTTTATACATTCAAGAGTGGGTTTTAAATATAAACGATCGCAAAACCTTGCTAACGCTCGGTTCGCTAAATCAATAATGATCCTTCCGCAGGTTCACCTACGGAAACCTTGTTACGACTTTTACTTCC
>S1|FCQD7IX01BZZG4|238|T_AACAAC|FPY(7-26)|RPY(192-213)|rT_GTTGTT|AR|GTB|D_1_|207
GCTGCGTTCTTCATCGATGCGAGAGCCAAGAGATCCGTTGTTGAAAGTGATCTTTTAATCTTATCATTAATACATAAAATTTTATACATTCAAGAGTGGGTTTTAAATATAAACGATCGCAAAACCTTGCTAACGCTCGGTTCGCTAAATCAATAATGATCCTTCCGCAGGTTCACCTACGGAAACCTTGTTACGACTTTTACTTCC
>S1|FCQD7IX01BPVOU|294|T_AACAAC|FPY(7-26)|RPWE_(249-269)21|rT_GTTGTT|AL|GTB|D_1_|263
GCTGCGTTCTTCATCGATGCGAGAACCAAGAGATCCGTTGTTGAAAGTTTTAACTTTTATTTTTAAATTCAGAAGACTCTAAATACAATATTTTATGTTAACCTTCCGACCAGGCTATACAGCTAACTGTACAGCCAAAACGATCGGAAGCAACAGGTAGTTTAGACAAGGGGTTTTGAAACGTATATTCGAATGAATATATATTACTTTTAATGATCCTTCCGCAGGTTCACCTACGGAAACCTTGTTACGACTTTACTTCC
>S1|FCQD7IX01BM4JB|225|T_AACAAC|FPY(7-26)|RPY(180-201)|rT_GTTGTT|AP|GTB|D_3_|195
GCTGCGTTCTTCATCGATGCAAGAGCCTAGAGATCCGTTGTTGAAAGTGATCTTTAATTTTATCATTAATACATAAATTTTATACATTCAAGAGTGGGTTTTAAATATAAGCGATCGCAAAACCTCGGTTCGCTAAATCAATAATGATCCTTCCGCAGGTTCACCTACGGAAACCTTGTTACGACTTTTACTTCC
>S1|FCQD7IX01BWTGJ|235|T_AACAAC|FPY(7-26)|RPY(189-210)|rT_GTTGTT|AR|GTB|D_1_|204
GCTGCGTTCTTCATCGATGCGAGAGCCAAGAGATCCGTTGTTGAAAGTGATCTTTATTTTTATCATTAATACATAAATTTTATACATTCAAGAGTGGGTTTTAAATATAAACGATCGCAGAACCTCGCTAATGCTCGGTCCGCTAAATCAATAATGATCCTTCCGCAGGTTCACCTACGGAACCTTGTTACGACTTTTACTTCC
>S1|FCQD7IX01BUXPA|239|T_AACAAC|FPWE(7)19|RPY(193-214)|rT_GTTGTT|AR|GTB|D_1_|208
GCTGCGTTCGTCATCGATGCGAGAACCAAGAGATCCGTTGTTGAAAGTGATCTTTTAATCTTATCATTAATACATAAAATTTTATACATTCAAGAGTGGGTTTTAAATATAAACGATCGCGAAACCTCTGCTAACGCTCGGTTCGCTAAATCAATAATGATCCTTCCGCAGGTTCACCTACGGAAACCTTGTTACGACTTTTACTTCC
>S1|FCQD7IX01BY5S9|247|T_AACAAC|FPY(7-26)|RPY(201-222)|rT_GTTGTT|AR|GTB|D_2_|216
GCTGCGTTCTTCATCGATGCGAGAGCCAAGAGATCCGTTGTTGAAAGTGATCTTTATTTATTATTATATACATAATATAAAATGATTCAATTTATAAGAGTGGGGTTTTAAATACAAGTTTTCGCGAGACCATGACCAAAGATCAGGTCCGCTAAAAATCAGTAATGATCCTTCCGCAGGTTCACCTACGGAAACCTTGTTACGACTTTTACTTCC
>S1|FCQD7IX01BRO44|235|T_AACAAC|FPY(7-26)|RPY(189-210)|rT_GTTGTT|AR|GTB|D_1_|204
GCTGCGTTCTTCATCGATGCGAGAGCCAAGAGATCCGTTGTTGAAAGTGATCTTTATTTTTATCATTAATACATAAATTTTATACATTCAAGAGTGGGTTTTAAATATAAACGATCGCAGAACCTCGCTAATGCTCGGTCGCTAAATCAATAATGATCCTTCCGCAGGTTCACCTACGGAAACCTTGTTACGACTTTTACTTCC
>S1|FCQD7IX01BRWCJ|260|T_AACAAC|FPY(7-26)|RPWE_(233-254)21|rT_GTTGTT|AN|GTB|D_1_|248
GCTGCGTTCTTCATCGATGCGAGAACCAAGAGATCCATTGTTGAAAGTTGTTTTACAATTGGTTAATCAAAGCATTCAAATATATCAATGGTGTGTAAAAAAGCATAGACATATATGTCTACTTGGAGTGCACAGGTGGATAATGGGTTTTTAAGAGTGCACATACCAAAGGCCAGCACATCTTTAAAAATCAATAATGATCCTTCCGCAGGTTCACCTACGGAAACCTTGTTACGACTTTTACATCC
>S1|FCQD7IX01BNBF9|228|T_AACAAC|FPY(7-26)|RPY(182-203)|rT_GTTGTT|AR|GTB|D_1_|197
GCTGCGTTCTTCATCGATGCGAGAGCCAAGAGATCCGTTGTTGAAAGTGATCTTTTAATCTTATCATTAATACATAAAATTTTATACATTCAAGAGTGGGTTTTAAATATAAGCGATCGCAAAACCTCGGTTCGCTAAATCAATAATGATCCTTCCGCAGGTTCACCTACGGAAACCTTGTTACGACTTTTACTTCC
>S1|FCQD7IX01BOL2N|287|T_AACAAC|FPY(7-26)|RPY(241-262)|rT_GTTGTT|AR|GTB|D_2_|256
GCTGCGTTCTTCATCGATGCCAGAACCAAGAGATCCGTTGTTGAAAGTTTTAACTTATTTGTTTTTTACTCAGAGATACAGAGATAAAAGAGTTTGGTAGTCCTTCGGCGGTCACTCCCCGGTAACTACAGGGTAGCTATAGGGTAGGCCCGCCGAGGCAACAGGTATGTTCACATGGGTTTTAGGGAGTTTTACAACTCTATAATGATCCCTCCGCTGGTTCACCAACGGAGACCTTGTTACGACTTTTACTTCC
>S1|FCQD7IX01BNTR6|297|T_AACAAC|FPY(7-26)|RPY(250-271)|rT_GTTGTT|AL|GTB|D_1_|265
GCTGCGTTCTTCATCGATGCGAGAACCAAGAGATCCGTTGTTGAAAGTTTTTAACTTTTTATTTTTAAATTCAGAAGACTCTAAATACAATATTTTATGTTAACCTTCCGACCAGGCTATACAGCTAACTGTACAGCCAAAACGATCGGAAGCAACAGGTAGTTTAGACAAGGGGTTTGAAACGTATATTCGAATGAATATATATTACTTTTAATGATCCTTCCGCAGGTTCACCTACGGAAACCTTGTTACGACTTTTACTTCC
>S1|FCQD7IX01BZ5SF|237|T_AACAAC|FPY(7-26)|RPY(189-210)|rT_GTTGTT|AL|GTB|D_1_|204
GCTGCGTTCTTCATCGATGCGAGAGCCAAGAGATCCGTTGTTGAAAGTGATCTTTATTTTTATCATTAATACATAAATTTTATACATTCAAGAGTGGGTTTTAAATATAAACGATCGCAGAACCTCGCTAACGCTCGGTTCGCTAATCAATAATGATCCTTCCGCAGGTTCACCTACGGAAACCTTGTTACGACTTTTACTTCC
>S1|FCQD7IX01BQDK1|234|T_AACAAC|FPY(7-26)|RPWE_(189-209)21|rT_GTTGTT|AR|GTB|D_1_|203
GCTGCGTTCTTCATCGATGCGAGAGCCAAGAGATCCGTTGTTGAAAGTGATCTTTATTTTTATCATTAATACATAAATTTTATACATTCAAGAGTGGGTTTTAAATATAAACGATCGCAGAACCTCGCTAATGCTCGGTCCGCTAAATCAATAATGATCCTTCCGCAGGTTCACCTACGGAACCTTGTTACGACTTTACTTCC
>S1|FCQD7IX01BWDQM|262|T_AACAAC|FPY(7-26)|RPY(235-256)|rT_GTTGTT|AN|GTB|D_1_|250
GCTGCGTTCTTCATCGATGCGAGAACCAAGAGATCCATTGTTGAAAGTTGTTTTACAATTGGTTAATCAAAGCATTCAAATATATCAATGGTGTGTAAAAAAGCATAGACATATATGTCTACTTGGAGTGCACAGGTGGATAATGGGGTTTTTAAGAGTGCACATACCAAAGGCCAGCACATCTTTAAAAAATCAATAATGATCCTTCCGCAGGTTCACCTACGGAAACCTTGTTACGACTTTTACTTCC
>S1|FCQD7IX01BY0KG|293|T_AACAAC|FPY(7-26)|RPY(248-269)|rT_GTTGTT|AP|GTB|D_1_|263
GCTGCGTTCTTCATCGATGCGAGAGCCAAGAGATCCGTTGTTGAAAGTTTTAACTTTTATTTTTAAATTCAGAAGACTCTAAATACAATATTTTATGTTAACCTTCCGACCAGGCTATACAGCTAACTGTACAGCCAAAACGATCGGAAGCAACAGGTAGTTTAGACAAGGGGTTTGAAACGTATATTCGAATGAATATATATTACTTTTAATGATCCTTCCGCAGGTTCACCTACGGAAACCTTGTTACGACTTTTACTTCC
>S1|FCQD7IX01BNUT8|294|T_AACAAC|FPY(7-26)|RPY(248-269)|rT_GTTGTT|AL|GTB|D_1_|263
GCTGCGTTCTTCATCGATGCGAGAGCCTAGAGATCCGTTGTTGAAAGTTTTAACTTTTATTTTTAAATTCAGAAGACTCTAAATACAATATTTTATGTTAACCTTCCGACCAGGCTATACAGCTAACTGTACAGCCAAAACGATCGGAAGCAACAGGTAGTTTAGACAAGGGGTTTGAAACGTATATTCGAATGAATATATATTACTTTTAATGATCCTTCCGCAGGTTCACCTACGGAAACCTTGTTACGACTTTTACTTCC
>S1|FCQD7IX01BM4XE|225|T_AACAAC|FPY(7-26)|RPWE_(180-200)21|rT_GTTGTT|AR|GTB|D_1_|194
GCTGCGTTCTTCATCGATGCGAGAGCCAAGAGATCCGTTGTTGAAAGTGATCTTTAATTTTATCATTAATACATAAATTTTATACATTCAAGAGTGGGTTTTAAATATAAGCGATCGCAAAACCTCGGTTCGCTAAATCAATAATGATCCTTCCGCAGGTTCACCTACGGAAACCTTGTTACGACTTTACTTCC
>S1|FCQD7IX01BSFE8|295|T_AACAAC|FPY(7-26)|RPY(250-271)|rT_GTTGTT|AP|GTB|D_1_|265
GCTGCGTTCTTCATCGATGCGAGAACCAAGAGATCCGTTGTTGAAAGTTTTAACTTTTATTTTTAAATTCAGAAGACTTCTAAATACAATATTTTATGTTAACCTTCCGACCAGGCTATACAGCTAACTGTACAGCCAAAACGATCGGAAGCAAACAGGTAGTTTAGACAAGGGGTTTGAAACGTATATTCGAATGAATATATATTACTTTTAATGATCCTTCCGCAGGTTCACCTACGGAAACCTTGTTACGACTTTTACTTCC
>S1|FCQD7IX01BY9WA|294|T_AACAAC|FPY(7-26)|RPWE_(249-269)21|rT_GTTGTT|AL|GTB|D_1_|263
GCTGCGTTCTTCATCGATGCGAGAACCAAGAGATCCGTTGTTGAAAGTTTTTAACTTTTATTTTTAAATTCAGAAGACTCTAAATACAATATTTTATGTTAACCTTCCGACCAGGCTATACAGCTAACTGTACAGCCAAAACGATCGGAAGCAACAGGTAGTTTAGACAAGGGGTTTGAAACGTATATTCGAATGAATATATATTACTTTTAATGATCCTTCCGCAGGTTCACCTACGGAAACCTTGTTACGACTTTTCTTCC
>S1|FCQD7IX01BQ95A|245|T_AACAAC|FPY(7-26)|RPY(199-220)|rT_GTTGTT|AR|GTB|D_5_|214
GCTGCGTTCTTCATCGATGCGAGAGCCAAGAGATCCGTTGTTGAAAGTGATCTTTATTTATTATACATAATGTAAAATAATGATTCAATTTATAAGAGTGGGGTTTTAAATACAAGTTTTCGCGAGACCATGACCAAAGATCAGGTCCGCTAAAAATCGGTAATGATCCTTCCGCAGGTTCACCTACGGAAACCTTGTTACGACTTTTACTTCC
>S1|FCQD7IX01BMESS|299|T_AACAAC|FPY(7-26)|RPWE_(250-272)21|rT_GTTGTT|AL|GTB|D_2_|266
GCTGCGTTCTTCATCGATGCGAGAACCAAGAGATCCGTTGTTGAAAGTTTTTAACTTTTATTTTTAAATTCAGAAGACTCTAAATACAATATTTTATGTTAACCTTCCGACCAGGCTATACAGCTAACTGTACAGCCAAAACGATCGGAAGCAACAGGTAGTTTAGACAAGGGGTTTGAAACGTATATTCGAATGAATATATATTACTTTTAATTGATCCTTCCGCAGGTTCACCTACGGAAACCTTGTTACGACTTTTACTTTCC
>S1|FCQD7IX01BW8FH|236|T_AACAAC|FPY(7-26)|RPY(190-211)|rT_GTTGTT|AR|GTB|D_20_|205
GCTGCGTTCTTCATCGATGCGAGAGCCAAGAGATCCGTTGTTGAAAGTGATCTTTAATTTTATCATTAATACATAAATTTTATACATTCAAGAGTGGGTTTTAAATATAAACGATCGCAAAACCTTGCTAACGCTCGGTTCGCTAAATCAATAATGATCCTTCCGCAGGTTCACCTACGGAAACCTTGTTACGACTTTTACTTCC
>S1|FCQD7IX01BT565|292|T_AACAAC|FPY(7-26)|RPWE_(248-268)21|rT_GTTGTT|AP|GTB|D_1_|262
GCTGCGTTCTTCATCGATGCGAGAACCAAGAGATCCGTTGTTGAAAGTTTTAACTTTTATTTTTAAATTCAGAAGACTCTAAATACAATATTTTATGTTAACCTTCCGACCAGGCTATACAGCTAACTGTACAGCCAAAACGATCGGAAGCAACAGGTAGTTTAGACAAGGGGTTTGAAACGTATATTCGAATGAATATATATTACTTTTAATGATCCTTCCGCAGGTTCACCTACGGAAACCTTGTTACGACTTTACTTCC
>S1|FCQD7IX01BRY0D|288|T_AACAAC|FPY(7-26)|RPY(242-263)|rT_GTTGTT|AR|GTB|D_2_|257
GCTGCGTTCTTCATCGATGCCAGAACCAAGAGATCCGTTGTTGAAAGTTTTAACTTATTTGTTTTTTTACTCAGAGATACAGAGATAAAAGAGTTTGGTAGTCCTTCGGCGGTCACTCCCCGGTAACTACAGGGTAGCTATAGGGTAGGCCCGCCGAGGCAACAGGTATGTTCACATGGGTTTTAGGGAGTTTTACAACTCTATAATGATCCCTCCGCTGGTTCACCAACGGAGACCTTGTTACGACTTTTACTTCC
>S1|FCQD7IX01BT6C2|237|T_AACAAC|FPY(7-26)|RPY(191-212)|rT_GTTGTT|AR|GTB|D_1_|206
GCTGCGTTCTTCATCGATGCGAGAGCCAAGAGATCCGTTGTTGAAAGTGATCTTTTAATCTTATCATTAATACATAAAATTTTATACATTCAAGAGTGGGTTTTAAATATAAACGATCGCAACGACTGCTAACGCTCGGTTCGCTAAATCAATAATGATCCTTCCGCAGGTTCACCTACGGAAACCTTGTTACGACTTTTACTTCC
>S1|FCQD7IX01BR4S5|293|T_AACAAC|FPY(7-26)|RPY(249-270)|rT_GTTGTT|AP|GTB|D_1_|264
GCTGCGTTCTTCATCGATGCCAGAACCAAGAGATCCGTTGTTGAAAGTTTTTAACTTTTATTTTTAAATTCAGAAGACTCTAAATACAATATTTTATGTTAACCTTCCGACCAGGCTATACAGCTAACTGTACAGCCAAAACGATCGGAAGCAACAGGTAGTTTAGACAAGGGGTTTGAAACGTATATTCGAATGAATATATATTACTTTTAATGATCCTTCCGCAGGTTCACCTACGGAAACCTTGTTACGACTTTTACTTCC
>S1|FCQD7IX01BQBAX|236|T_AACAAC|FPY(7-26)|RPY(190-211)|rT_GTTGTT|AR|GTB|D_1_|205
GCTGCGTTCTTCATCGATGCGAGAGCCAAGAGATCCGTTGTTGAAAGTGATCTTTAATTTTATCATTAATACATAAATTTTATACATTCAAGAGTGGGTTTTAAATATAAGCGATCGCAAAACCTCGCTAATGCTCGGTCCGCTAAATCAATAATGATCCTTCCGCAGGTTCACCTACGGAAACCTTGTTACGACTTTTACTTCC
>S1|FCQD7IX01BUCHA|246|T_AACAAC|FPY(7-26)|RPY(200-221)|rT_GTTGTT|AR|GTB|D_1_|215
GCTGCGTTCTTCATCGATGCGAGAGCCAAGAGATCCGTTGTTGAAAGTGATCTTTATTTATTATTATATACATAATATAAAATGATTCAATTTATAAGAGTGGGTTTTAAATACAAGTTTTCGCGAGACCATGACCAAAGATCAGGTCCGCTAAAAATCGGTAATGATCCTTCCGCAGGTTCACCTACGGAAACCTTGTTACGACTTTTACTTCC
>S1|FCQD7IX01BYWJ0|295|T_AACAAC|FPWE(7)19|RPY(249-270)|rT_GTTGTT|AL|GTB|D_1_|264
GCTGCGTTCTTCATCTATGCGAGAACCAAGAGATCCGTTGTTGAAAGTTTTTAACTTTTATTTTTAAATTCAGAAGACTCTAAATACAATATTTTATGTTAACCTTCCGACCAGGCTATACAGCTAACTGTACAGCCAAAACGATCGGAAGCAACAGGTAGTTTAGACAAGGGGTTTGAAACGTATATTCGAATGAATATATATTACTTTTAATGATCCTTCCGCAGGTTCACCTACGGAAACCTTGTTACGACTTTTACTTCC
>S1|FCQD7IX01BUXHB|238|T_AACAAC|FPY(7-26)|RPY(192-213)|rT_GTTGTT|AR|GTB|D_1_|207
GCTGCGTTCTTCATCGATGCGAGAGCCAAGAGATCCGTTGTTGAAAGTGATCTTTATTTTTTATCTATTAATACATAAATTTTATACATTCAAGAGTGGGTTTTAAATATAAACGATCGCAGAACCTCGCTAATGCTCGGTCCGCTAAATCAATAATGATCCTTCCGCAGGTTCACCTACGGAAACCTTGTTACGACTTTTACTTCC
>S1|FCQD7IX01BNR1Q|239|T_AACAAC|FPY(7-26)|RPWE_(194-214)21|rT_GTTGTT|AR|GTB|D_1_|208
GCTGCGTTCTTCATCGATGCGAGAGCCAAGAGATCCGTTGTTGAAAGTGATCTTTTAATTCTTATTCATTAATACATAAAATTTTATACATTCAAGAGTGGGTTTTAAATATAAACGATCGCGAACCTCTGCTAACGCTCGGTTCGCTAAATCAATAATGATCCTTCCGCAGGTTCACCTACGGAAACCTTGTTACGACTTTACTTCC
>S1|FCQD7IX01BXA7I|292|T_AACAAC|FPY(7-26)|RPY(247-268)|rT_GTTGTT|AP|GTB|D_3_|262
GCTGCGTTCTTCATCGATGCAAGAGCCTAGAGATCCGTTGTTGAAAGTTTTAACTTTTATTTTAAATTCAGAAGACTCTAAATACAATATTTTATGTTAACCTTCCGACCAGGCTATACAGCTAACTGTACAGCCAAAACGATCGGAAGCAACAGGTAGTTTAGACAAGGGGTTTGAAACGTATATTCGAATGAATATATATTACTTTTAATGATCCTTCCGCAGGTTCACCTACGGAAACCTTGTTACGACTTTTACTTCC
>S1|FCQD7IX01BWSUY|293|T_AACAAC|FPY(7-26)|RPWE_(248-268)21|rT_GTTGTT|AL|GTB|D_1_|262
GCTGCGTTCTTCATCGATGCGAGAACCAAGAGATCCGTTGTTGAAAGTTTTAACTTTTATTTTTAAATTCAGAAGACTCTAAATACAATATTTTATGTTAACCTTCCGACCAGGCTATACAGCTAACTGTACAGCCAAAACGATCGGAAGCAACAGGTAGTTTAGACAAGGGGTTTGAAACGTATATTCGAATGAATATATATTACTTTTAATGATCCTTCCGCAGGTTCACCTACGGAAACCTTGTTACGATTTTACTTCC
>S1|FCQD7IX01BMFM9|227|T_AACAAC|FPY(7-26)|RPY(181-202)|rT_GTTGTT|AR|GTB|D_1_|196
GCTGCGTTCTTCATCGATGCGAGAGCCAAGAGATCCGTTGTTGAAAGTGATCTTTTAATCTTATCATTAATACATAAATTTTATACATTCAAGAGTGGGTTTTAAATATAAGCGATCGCAAAACCTCGGTTCGCTAAATCAATAATGATCCTTCCGCAGGTTCACCTACGGAAACCTTGTTACGACTTTTACTTCC
>S1|FCQD7IX01BUSWQ|238|T_AACAAC|FPY(7-26)|RPY(192-213)|rT_GTTGTT|AR|GTB|D_1_|207
GCTGCGTTCTTCATCGATGCGAGAGCCAAGAGATCCGTTGTTGAAAGTGATCTTTTAATCTTATCATTAATACATAAAATTTTATACATTCAAGAGTGGGTTTTAAATATAAACGATCGCAGAACCTCGCTAACGCTCGGTTCGCTAAATCAATAATGATCCTTCCGCAGGTTCACCTACGGAAACCTTGTTACGACTTTTACTTCC
>S1|FCQD7IX01BYDF3|239|T_AACAAC|FPY(7-26)|RPY(193-214)|rT_GTTGTT|AR|GTB|D_11_|208
GCTGCGTTCTTCATCGATGCGAGAGCCAAGAGATCCGTTGTTGAAAGTGATCTTTATTTTTATCATTAATATAACATAAATTTTATACATTCAAGAGTGGGTTTTAAATACAAACGATCGCAGAACCTCGCTAACGCTCGGTTCGCTAAATCAATAATGATCCTTCCGCAGGTTCACCTACGGAAACCTTGTTACGACTTTTACTTCC
>S1|FCQD7IX01BMSRI|296|T_AACAAC|FPY(7-26)|RPY(249-270)|rT_GTTGTT|AL|GTB|D_60_|264
GCTGCGTTCTTCATCGATGCGAGAACCAAGAGATCCGTTGTTGAAAGTTTTTAACTTTTATTTTTAAATTCAGAAGACTCTAAATACAATATTTTATGTTAACCTTCCGACCAGGCTATACAGCTAACTGTACAGCCAAAACGATCGGAAGCAACAGGTAGTTTAGACAAGGGGTTTGAAACGTATATTCGAATGAATATATATTACTTTTAATGATCCTTCCGCAGGTTCACCTACGGAAACCTTGTTACGACTTTTACTTCC
>S1|FCQD7IX01BUCXH|247|T_AACAAC|FPY(7-26)|RPY(201-222)|rT_GTTGTT|AR|GTB|D_1_|216
GCTGCGTTCTTCATCGATGCAAGAGCCAAGAGATCCGTTGTTGAAAGTGATCTTTATTTATTATATACATTGTATAAATGATATGATTTTTTATAAGAGTGGGGTTTTAAATACAAGTTTTTCGCGAGACCATGACCAAAGATCAGGTCCGCTAAAAATCGGTAATGATCCTTCCGCAGGTTCACCTACGGAAACCTTGTTACGACTTTTACTTCC
>S1|FCQD7IX01BSRVR|239|T_AACCGA|FPY(7-26)|RPY(193-214)|rT_TCGGTT|AR|GTB|D_1_|208
GCTGCGTTCTTCATCGATGCGAGAGCCAAGAGATCCGTTGTTGAAAGTGATCTTTATTTTTATCATTAATATAACATAAATTTTATACATTCAAGAGTGGGTTTTAAATATAAACGATCGCAGAACCTCGCTAACGCTCGGTTCGCTAAATCAATAATGATCCTTCCGCAGGTTCACCTACGGAAACCTTGTTACGACTTTTACTTCC
>S1|FCQD7IX01BWS58|238|T_AACCGA|FPY(7-26)|RPWE_(193-213)21|rT_TCGGTT|AR|GTB|D_4_|207
GCTGCGTTCTTCATCGATGCGAGAGCCAAGAGATCCGTTGTTGAAAGTGATCTTTTAATCTTATCATTAATACATAAAATTTTATACATTCAAGAGTGGGTTTTAAATATAAACGATCGCGAAACCTCTGCTAACGCTCGGTTCGCTAAATCAATAATGATCCTTCCGCAGGTTCACCTACGGAAACCTTGTTACGACTTTACTTCC
>S1|FCQD7IX01BSXFQ|236|T_AACCGA|FPY(7-26)|RPY(190-211)|rT_TCGGTT|AR|GTB|D_15_|205
GCTGCGTTCTTCATCGATGCGAGAGCCAAGAGATCCGTTGTTGAAAGTGATCTTTATTTTTATCATTAATACATAAATTTTATACATTCAAGAGTGGGTTTTAAATATAAACGATCGCAGAACCTCGCTAACGCTCGGTTCGCTAAATCAATAATGATCCTTCCGCAGGTTCACCTACGGAAACCTTGTTACGACTTTTACTTCC
>S1|FCQD7IX01BPF02|291|T_AACCGA|FPWE(7)18|RPY(246-267)|rT_TCGGTT|AP|GTB|D_1_|261
GCTGCGCTTCATCGATGCGAGAACCAAGAGATCCGTTGTTGAAAGTTTTAACTTTTATTTTTAAATTCAGAAGACTCTAAATACAATATTTTATGTTAACCTTCCGACCAGGCTATACAGCTAACTGTACAGCCAAAACGATCGGAAGCAACAGGTAGTTTAGACAAGGGGTTTGAAACGTATATTCGAATGAATATATATTACTTTTAATGATCCTTCCGCAGGTTCACCTACGGAAACCTTGTTACGACTTTTACTTCC
>S1|FCQD7IX01BYDQA|234|T_AACCGA|FPY(7-26)|RPY(186-207)|rT_TCGGTT|AL|GTB|D_1_|201
GCTGCGTTCTTCATCGATGCGAGAGCCAAGAGATCCGTTGTTGAAAGTGATCTTTATTTTTATCATTAATAACATTTTATACATTCAAGAGTGGGTTTTAAATACAAACGATCGCAGAACCTCGCTAACGCTCGGTCCGCTAAATCAATAATGATCCTTCCGCAGGTTCACCTACGGAACCTTGTTACGACTTTTACTTCC
>S1|FCQD7IX01BYPBV|259|T_AACCGA|FPY(7-26)|RPWE_(233-253)21|rT_TCGGTT|AN|GTB|D_2_|247
GCTGCGTTCTTCATCGATGCGAGAACCAAGAGATCCATTGTTGAAAGTTGTTTTACAATTGGTTAATCAAAGCATTCAAATATATCAATGGTGTGTAAAAAAGCATAGACATATATGTCTACTTGGAGTGCACAGGTGGATAATGGGTTTTTAAGAGTGCACATACCAAAGGCCAGCACATCTTTAAAAATCAATAATGATCCTTCCGCAGGTTCACCTACGGAAACCTTGTTACGACTTTACTTCC
>S1|FCQD7IX01BTQTV|260|T_AACCGA|FPY(7-26)|RPY(233-254)|rT_TCGGTT|AN|GTB|D_1_|248
GCTGCGTTCTTCATCGATGCGAGAACCAAGAGATCCATTGTTGAAAGTTGTTTTACAATTGGTTAATCAAAGCATTCAAATATATCAATGGTGTGTAAAAAAGCATAGACATATATGTCTACTTGGAGTGCACAGGTGGATAATGGGTTTTTAAGAGTGCACATACCAAAGGCCAGCACATCTTTAAAAATCGGTAATGATCCTTCCGCAGGTTCACCTACGGAAACCTTGTTACGACTTTTACTTCC
>S1|FCQD7IX01BR2G7|239|T_AACCGA|FPY(7-26)|RPY(193-214)|rT_TCGGTT|AR|GTB|D_1_|208
GCTGCGTTCTTCATCGATGCGAGAGCCAAGAGATCCGTTGTTGAAAGTGATCTTTTAATCTTATCATTAATACATAAAATTTTATACATTCAAGAGTGGGTTTTAAATATAAACGATCGCGAAACCTCTGCTAACGCTCGGTCCGCTAAATCAATAATGATCCTTCCGCAGGTTCACCTACGGAAACCTTGTTACGACTTTTACTTCC
>S1|FCQD7IX01BY8VY|236|T_AACCGA|FPY(7-26)|RPY(190-211)|rT_TCGGTT|AR|GTB|D_13_|205
GCTGCGTTCTTCATCGATGCGAGAGCCAAGAGATCCGTTGTTGAAAGTGATCTTTAATTTTATCATTAATGCATAAATTTTATACATTCAAGAGTGGGTTTTAAATATAAACGATCGCAAAACCTCGCTAACGCTCGGTTCGCTAAATCAATAATGATCCTTCCGCAGGTTCACCTACGGAAACCTTGTTACGACTTTTACTTCC
>S1|FCQD7IX01BNQLT|238|T_AACCGA|FPY(7-26)|RPY(192-213)|rT_TCGGTT|AR|GTB|D_1_|207
GCTGCGTTCTTCATCGATGCGAGAGCCAAGAGATCCGTTGTTGAAAGTGATCTTTAATCTTATCATTAATACATAAAATTTTATACATTCAAGAGTGGGTTTTAAATATAAACGATCGCGAAACCTCTGCTAACGCTCGGTTCGCTAAATCAATAATGATCCTTCCGCAGGTTCACCTACGGAAACCTTGTTACGACTTTTACTTCC
>S1|FCQD7IX01BXRU9|238|T_AACCGA|FPY(7-26)|RPWE_(193-213)21|rT_TCGGTT|AR|GTB|D_1_|207
GCTGCGTTCTTCATCGATGCGAGAGCCAAGAGATCCGTTGTTGAAAGTGATCTTTTAATCTTATCATTAATACATAAAATTTTATACATTCAAGAGTGGGTTTTAAATATAAACGATCGCGAAACCTCTGCTAACGCTCGGTTCGCTAAATCAATAATGATCCTTCCGCAGGTTCACCTACGGAAACCTTGTTACGACTTTTCTTCC
>S1|FCQD7IX01BRIFX|295|T_AACCGA|FPY(7-26)|RPWE_(248-270)21|rT_TCGGTT|AL|GTB|D_1_|264
GCTGCGTTCTTCATCGATGCGAGAACCAAGAGATCCGTTGTTGAAAGTTTTAACTTTTATTTTTAAATTCAGAAGACTCTAAATACAATATTTTATGTTAACCTTCCGACCAGGCTATACAGCTAACTGTACAGCCAAAACGATCGGAAGCAACAGGTAGTTTAGACAAGGGGTTTGAAACGTATATTCGAATGAATATATATTACTTTTAATGATCCTTCCGCAGTTCAACCTACGGAAACCTTGTTACGTACTTTTACTTCC
>S1|FCQD7IX01BWFM2|258|T_AACCGA|FPY(7-26)|RPWE_(233)21|rTN|AN|GTB|D_1_|249
GCTGCGTTCTTCATCGATGCGAGAACCAAGAGATCCATTGTTGAAAGTTGTTTTACAATTGGTTAATCAAAGCATTCAAATATATCAATGGTGTGTAAAAAAGCATAGACATATATGTCTACTTGGAGTGCACAGGTGGATAATGGGTTTTTAAGAGTGCACATACCAAAGGCCAGCACATCTTTAAAAATCAATAATGATCCTTCCGCAGGTTCACCAACGGAGACCTTGTTACGACTTTACTTCCTC
>S1|FCQD7IX01BL5I4|257|T_AACCGA|FPY(7-26)|RPWE_(233)21|rTN|AN|GTB|D_1_|249
GCTGCGTTCTTCATCGATGCGAGAACCAAGAGATCCATTGTTGAAAGTTGTTTTACAATTGGTTAATCAAAGCATTCAAATATATCAATGGTGTGTAAAAAAGCATAGACATATATGTCTACTTGGAGTGCACAGGTGGATAATGGGTTTTTAAGAGTGCACATACCAAAGGCCAGCACATCTTTAAAAATCAATAATGATCCTTCCGCAGGTTCACCTACGGAAACCTTGTTACGACTTTACTTCTCG
>S1|FCQD7IX01BT2E7|236|T_AACCGA|FPWE(7)19|RPY(190-211)|rT_TCGGTT|AR|GTB|D_1_|205
GCTGCGATCTTCATCGATGCGAGAGCCAAGAGATCCGTTGTTGAAAGTGATCTTTATTTTTATCATTAATACATAAATTTTATACATTCAAGAGTGGGTTTTAAATATAAACGATCGCAGAACCTCGCTAACGCTCGGTTCGCTAAATCAATAATGATCCTTCCGCAGGTTCACCTACGGAAACCTTGTTACGACTTTTACTTCC
>S1|FCQD7IX01BQ0S8|295|T_AACCGA|FPY(7-26)|RPY(249-270)|rT_TCGGTT|AL|GTB|D_1_|264
GCTGCGTTCTTCATCGATGCGAGAACCAAGAGATCCGTTGTTGAAAGTTTTAACTTTTATTTTTAAATTCAGAAGACTTCTAAATACAATATTTTATGTTAACCTTCCGACCAGGCTATACAGCTAACTGTACAGCCAAAACGATCGGAAGCAACAGGTAGTTTAGACAAGGGGTTTGAAACGTATATTCGAATGAATATATATTACTTTTAATGATCCTTCCGCAGGTTCACCTACGGAAACCTTGTTACGACTTTTACTTCC
>S1|FCQD7IX01BW1WF|261|T_AACCGA|FPY(7-26)|RPY(234-255)|rT_TCGGTT|AN|GTB|D_1_|249
GCTGCGTTCTTCATCGATGCGAGAACCAAGAGATCCATTGTTGAAAGTTGTTTTACAATTGGTTAATTCAAAGCATTCAAATATATCAATGGTGTGTAAAAAAGCATAGACATATATGTCTACTTGGAGTGCACAGGTGGATAATGGGTTTTTAAGAGTGCACATACCAAAGGCCAGCACATCTTTAAAAATCAATAATGATCCTTCCGCAGGTTCACCTACGGAAACCTTGTTACGACTTTTACTTCC
>S1|FCQD7IX01BSNOY|293|T_AACCGA|FPY(7-26)|RPY(248-269)|rT_TCGGTT|AP|GTB|D_63_|263
GCTGCGTTCTTCATCGATGCGAGAACCAAGAGATCCGTTGTTGAAAGTTTTAACTTTTATTTTTAAATTCAGAAGACTCTAAATACAATATTTTATGTTAACCTTCCGACCAGGCTATACAGCTAACTGTACAGCCAAAACGATCGGAAGCAACAGGTAGTTTAGACAAGGGGTTTGAAACGTATATTCGAATGAATATATATTACTTTTAATGATCCTTCCGCAGGTTCACCTACGGAAACCTTGTTACGACTTTTACTTCC
>S1|FCQD7IX01BXTQR|224|T_AACCGA|FPWE(7)19|RPWE_(179-199)21|rT_TCGGTT|AR|GTB|D_1_|193
CCTGCGTTCTTCATCGATGCGAGAGCCAAGAGATCCGTTGTTGAAAGTGATCTTTAATTTATCATTAATACATAAATTTTATACATTCAAGAGTGGGTTTTAAATATAAGCGATCGCAAAACCTCGGTTCGCTAAATCAATAATGATCCTTCCGCAGGTTCACCTACGGAAACCTTGTTACGACTTTACTTCC
>S1|FCQD7IX01BT5JI|239|T_AACCGA|FPY(7-26)|RPY(193-214)|rT_TCGGTT|AR|GTB|D_1_|208
GCTGCGTTCTTCATCGATGCAAGAGCCAAGAGATCCGTTGTTGAAAGTGATCTTTTAATCTTATCATTAATACATAAAATTTTATACATTCAAGAGTGGGTTTTAAATATAAACGATCGCGAAACCTCTGCTAACGCTCGGTTCGCTAAATCAATAATGATCCTTCCGCAGGTTCACCTACGGAAACCTTGTTACGACTTTTACTTCC
>S1|FCQD7IX01BXCHX|292|T_AACCGA|FPY(7-26)|RPY(247-268)|rT_TCGGTT|AP|GTB|D_1_|262
GCTGCGTTCTTCATCGATGCGAGAACCAAGAGATCCGTTGTTGAAAGTTTTAACTTTTATTTTTAAATTCAGAAGACTCTAAATACAATATTTTATGTTAACCTTCCGACCAGGCATACAGCTAACTGTACAGCCAAAACGATCGGAAGCAACAGGTAGTTTAGACAAGGGGTTTGAAACGTATATTCGAATGAATATATATTACTTTTAATGATCCTTCCGCAGGTTCACCTACGGAAACCTTGTTACGACTTTTACTTCC
>S1|FCQD7IX01BMIWZ|235|T_AACCGA|FPWE(7)19|RPY(189-210)|rT_TCGGTT|AR|GTB|D_1_|204
GCTGCGTTCTTAATCGATGCGAGAGCCAAGAGATCCGTTGTTGAAAGTGATCTTTAATTTTATCATTAATGCATAAATTTTATACATTCAAGATGGGTTTTAAATATAAACGATCGCAAAACCTCGCTAACGCTCGGTTCGCTAAATCAATAATGATCCTTCCGCAGGTTCACCTACGGAAACCTTGTTACGACTTTTACTTCC
>S1|FCQD7IX01BX6NX|292|T_AACCGA|FPY(7-26)|RPY(247-268)|rT_TCGGTT|AP|GTB|D_1_|262
GCTGCGTTCTTCATCGATGCGAGAACCAAGAGATCCGTTGTTGAAAGTTTTAACTTTTATTTTTAAATTCAGAAGACTCTAAATACAATATTTTATGTTAACCTTCCGACCAGGCTATACAGCTAACTGTACAGCCAAAACGATCGGAAGCAACAGGTAGTTTAGACAAGGGGTTTGAAACGTATATTCGAATGAATATATATTACTTTTAATGATCCTTCCGCAGGTTCACCACGGAAACCTTGTTACGACTTTTACTTCC
>S1|FCQD7IX01BT6L9|237|T_AACCGA|FPY(7-26)|RPY(191-212)|rT_TCGGTT|AR|GTB|D_1_|206
GCTGCGTTCTTCATCGATGCGAGAGCCAAGAGATCCGTTGTTGAAAGTGATCTTTATTTTTATCATTAATACATAAATTTTATACATTCAAGAGTGGGTTTTAAATATAAACGATCGCGAAACCTCTGCTAACGCTCGGTTCGCTAAATCAATAATGATCCTTCCGCAGGTTCACCTACGGAAACCTTGTTACGACTTTTACTTCC
>S1|FCQD7IX01BSXJ2|292|T_AACCGA|FPY(7-26)|RPWE_(247-267)21|rT_TCGGTT|AL|GTB|D_1_|261
GCTGCGTTCTTCATCGATGCGAGAACCAAGAGATCCGTTGTTGAAAGTTTTAACTTTTATTTTAAATTCAGAAGACTCTAAATACAATATTTTATGTTAACCTTCCGACCAGGCTATACAGCTAACTGTACAGCCAAAACGATCGGAAGCAACAGGTAGTTTAGACAAGGGGTTTGAAACGTATATTCGAATGAATATATATTACTTTTAATGATCCTTCCGCAGGTTCACCTACGGAAACCTTGTTACGACTTTACTTCC
>S1|FCQD7IX01BL8TI|261|T_AACCGA|FPY(7-26)|RPY(235-256)|rTPN|AN|GTB|D_1_|250
GCTGCGTTCTTCATCGATGCGAGAACCAAGAGATCCATTGTTGAAAGTTGTTTTACAATTGGTTAATCAAAGCATTCAAATATATCAATGGTGTGTAAAAAAGCATAGACATATATGTCTACTTGGAGTGCACAGGTGGATAATGGGGTTTTTTAAGAGTGCACATACCAAAGGCCAGCACATCTTTAAAAATCAATAATGATCCTTCCGCAGGTTCACCTACGGAAACCTTGTTACGACTTTTACTTCC
>S1|FCQD7IX01BTNUD|258|T_AACCGA|FPY(7-26)|RPY(233-254)|rTPN|AN|GTB|D_27_|248
GCTGCGTTCTTCATCGATGCGAGAACCAAGAGATCCATTGTTGAAAGTTGTTTTACAATTGGTTAATCAAAGCATTCAAATATATCAATGGTGTGTAAAAAAGCATAGACATATATGTCTACTTGGAGTGCACAGGTGGATAATGGGTTTTTAAGAGTGCACATACCAAAGGCCAGCACATCTTTAAAAATCAATAATGATCCTTCCGCAGGTTCACCTACGGAAACCTTGTTACGACTTTTACTTCC
>S1|FCQD7IX01BT6F4|239|T_AACCGA|FPY(7-26)|RPY(193-214)|rT_TCGGTT|AR|GTB|D_5_|208
GCTGCGTTCTTCATCGATGCAAGAGCCTAGAGATCCGTTGTTGAAAGTGATCTTTTAATCTTATCATTAATACATAAAATTTTATACATTCAAGAGTGGGTTTTAAATATAAACGATCGCGAAACCTCTGCTAACGCTCGGTTCGCTAAATCAATAATGATCCTTCCGCAGGTTCACCTACGGAAACCTTGTTACGACTTTTACTTCC
>S1|FCQD7IX01BY8H0|282|T_AACCGA|FPY(7-26)|RPY(255-276)|rT_TCGGTT|AN|GTB|D_1_|270
GCTGCGTTCTTCATCGATGCGAGAGCCAAGAGATCCGTTGTTGAAAGTGATCTTTAATTTTATCATTAATACATAAATTTTATACATTCAAGAGTGGGTTTTAAATATAAATTCATCTTGCTCCTATTTGGATATAGGATTATTTGGTAAAAGTTTACTACTTTACATTTGAGACACATGAGCAACAGTTATAAGTAGTAAACCCGACCCAAATAATAATGATCCTTCCGCAGGTTCACCTACGGAAACCTTGTTACGACTTTTACTTCC
>S1|FCQD7IX01BMSKI|238|T_AACCGA|FPY(7-26)|RPY(192-213)|rT_TCGGTT|AR|GTB|D_2_|207
GCTGCGTTCTTCATCGATGCGAGAGCCAAGAGATCCGTTGTTGAAAGTGATCTTTTAATCTTATCATTAATACATAAAATTTTATACATTCAAGAGTGGGTTTTAAATATAAACGATCGCAAAACCTCGCTAACGCTCGGTTCGCTAAATCAATAATGATCCTTCCGCAGGTTCACCTACGGAAACCTTGTTACGACTTTTACTTCC
>S1|FCQD7IX01BT6VS|261|T_AACCGA|FPY(7-26)|RPY(234-255)|rT_TCGGTT|AN|GTB|D_2_|249
GCTGCGTTCTTCATCGATGCGAGAACCAAGAGATCCATTGTTGAAAGTTGTTTTACAATTGGTTAATCAAAGCATTCAAATATATCAATGGTGTGTAAAAAAGCATAGACATATATGTCTACTTGGAGTGCACAGGTGGATAATGGGGTTTTTAAGAGTGCACATACCAAAGGCCAGCACATCTTTAAAAATCAATAATGATCCTTCCGCAGGTTCACCTACGGAAACCTTGTTACGACTTTTACTTCC
>S1|FCQD7IX01BOLZY|294|T_AACCGA|FPY(7-26)|RPY(248-269)|rT_TCGGTT|AL|GTB|D_5_|263
GCTGCGTTCTTCATCGATGCAAGAGCCTAGAGATCCGTTGTTGAAAGTTTTAACTTTTATTTTTAAATTCAGAAGACTCTAAATACAATATTTTATGTTAACCTTCCGACCAGGCTATACAGCTAACTGTACAGCCAAAACGATCGGAAGCAACAGGTAGTTTAGACAAGGGGTTTGAAACGTATATTCGAATGAATATATATTACTTTTAATGATCCTTCCGCAGGTTCACCTACGGAAACCTTGTTACGACTTTTACTTCC
>S1|FCQD7IX01BMINC|237|T_AACCGA|FPY(7-26)|RPY(191-212)|rT_TCGGTT|AR|GTB|D_2_|206
GCTGCGTTCTTCATCGATGCGAGAGCCAAGAGATCCGTTGTTGAAAGTGATCTTTAATTTTATCATTAATACATAAATTTTATACGTTCAAGAGTGGGTTTTAAATATAAACGATCGCGAAACCTCTGCTAACGCTCGGTTCGCTAAATCAATAATGATCCTTCCGCAGGTTCACCTACGGAAACCTTGTTACGACTTTTACTTCC
>S1|FCQD7IX01BMPYD|241|T_AACCGA|FPY(7-26)|RPY(194-215)|rT_TCGGTT|AL|GTB|D_1_|209
GCTGCGTTCTTCATCGATGCGAGAGCCAAGAGATCCGTTGTTGAAAGTGATCTTTATTTATTATACAATATAAAATGATTCAATTTATAAGAGTGGGGTTTTAAATACAAGTTTTCGCGAGATCATGATCAAAGATCAGGTCCGCTAAAAATCGGTAATGATCCTTCCGCAGGTTCACCTACGGAAACCTTGTTACGACTTTTACTTCC
>S1|FCQD7IX01BMIVI|257|T_AACCGA|FPY(7-26)|RPY(231-252)|rTPN|AN|GTB|D_1_|246
GCTGCGTTCTTCATCGATGCGAGAACCAAGAGATCCATTGTTGAAAGTTGTTTTACAATTGGTTAATCAAAGCATTCAAATATATCAATGGTGTGTAAAAAAGCATAGACATATATGTCTACTTGGAGTGCACAGGTGGATAATGGGTTTTAAGAGTGCACATACCAAAGGCCAGCACATCTTTAAAAATACAATAATGATCCTTCCGCAGTTCACCTACGGAACCTTGTTACGACTTTTACTTCC
>S1|FCQD7IX01BS9SW|292|T_AACCGA|FPY(7-26)|RPY(247-268)|rT_TCGGTT|AP|GTB|D_1_|262
GCTGCGTTCTTCATCGATGCGAGAACCAAGAGATCCGTTGTTGAAAGTTTTAACTTTTATTTTAAATTCAGAAGACTCTAAATACAATATTTTATGTTAACCTTCCGACCAGGCTATATAGCTAACTGTACAGCCAAAACGATCGGAAGCAACAGGTAGTTTAGACAAGGGGTTTGAAACGTATATTCGAATGAATATATATTACTTTTAATGATCCTTCCGCAGGTTCACCTACGGAAACCTTGTTACGACTTTTACTTCC
>S1|FCQD7IX01BV2UA|235|T_AACCGA|FPY(7-26)|RPWE_(190-210)21|rT_TCGGTT|AR|GTB|D_1_|204
GCTGCGTTCTTCATCGATGCGAGAGCCAAGAGATCCGTTGTTGAAAGTGATCTTTAATTTTATCATTAATACATAAATTTTATACGTTCAAGAGTGGGTTTTAAATATAAGCGATCGCAGAACCTCGCTAACGCTCGGTTCGTTAAATCAATAATGATCCTTCCGCAGGTTCACCTACGGAAACCTTGTTACGACTTTACTTCC
>S1|FCQD7IX01BNKAH|236|T_AACCGA|FPY(7-26)|RPY(190-211)|rT_TCGGTT|AR|GTB|D_2_|205
GCTGCGTTCTTCATCGATGCGAGAGCCAAGAGATCCGTTGTTGAAAGTGATCTTTAATTTTATCATTAATACATAAATTTTATACATTCAAGAGTGGGTTTTAAATATAAGCGATCGCAAAACCTCGCTAACGCTCGGTTCGCTAAATCAATAATGATCCTTCCGCAGGTTCACCTACGGAAACCTTGTTACGACTTTTACTTCC
>S1|FCQD7IX01BWY0A|295|T_AACCGA|FPWE(7)19|RPY(248-269)|rT_TCGGTT|AL|GTB|D_1_|263
GCTGCGTTTTTCATCGATGCGAGAACCAAGAGATCCGTTGTTGAAAGTTTTAACTTTTATTTTTAAATTCAGAAGACTCTAAATACAATATTTTATGTTAACCTTCCGACCAGGCTATACAGCTAACTGTACAGCCAAAACGATCGGAAGCAACAGGTAGTTTAGACAAGGGGTTTGAAACGTATATTCGAATGAATATATATTACTTTTAATGATCCTTCCGCAGGTTCACCTACGGAAACCTTGTTACGACTTTTACTTCC
>S1|FCQD7IX01BWI8B|239|T_AACCGA|FPY(7-26)|RPY(193-214)|rT_TCGGTT|AR|GTB|D_47_|208
GCTGCGTTCTTCATCGATGCGAGAGCCAAGAGATCCGTTGTTGAAAGTGATCTTTTAATCTTATCATTAATACATAAAATTTTATACATTCAAGAGTGGGTTTTAAATATAAACGATCGCGAAACCTCTGCTAACGCTCGGTTCGCTAAATCAATAATGATCCTTCCGCAGGTTCACCTACGGAAACCTTGTTACGACTTTTACTTCC
>S1|FCQD7IX01BP38C|247|T_AACCGA|FPY(7-26)|RPY(201-222)|rT_TCGGTT|AR|GTB|D_4_|216
GCTGCGTTCTTCATCGATGCGAGAGCCAAGAGATCCGTTGTTGAAAGTGATCTTTATTTATTATATACATTGTATAAATGATATGATTTTTTATAAGAGTGGGGTTTTAAATACAAGTTTTTCGCGAGACCATGACCAAAGATCAGATCCGCTAAAAATCGGTAATGATCCTTCCGCAGGTTCACCTACGGAAACCTTGTTACGACTTTTACTTCC
>S1|FCQD7IX01BSOVM|294|T_AACCGA|FPY(7-26)|RPY(249-270)|rT_TCGGTT|AP|GTB|D_1_|264
GCTGCGTTCTTCATCGATGCGAGAACCAAGAGATCCGTTGTTGAAAGTTTTAACTTTTATTTTTAAATTCAGAAGACTCTAAATACAATATTTTATGTTAACCTTCCGACCAGGCTATACAGCTAACTGTACAGCCAAAACGATCGGAAGCAACAGGTAGTTTAGACAAGGGGTTTGAAACGTATATTCGAATGAATATATATTACTTTTAATGATCCTTCCGCAGGTTCAACCTACGGAAACCTTGTTACGACTTTTACTTCC
>S1|FCQD7IX01BN6DX|236|T_AACCGA|FPY(7-26)|RPY(190-211)|rT_TCGGTT|AR|GTB|D_1_|205
GCTGCGTTCTTCATCGATGCGAGAACCAAGAGATCCGTTGTTGAAAGTGATCTTTAATTTTATCATTAATGCATAAATTTTATACATTCAAGAGTGGGTTTTAAATATAAACGATCGCAAAACCTCGCTAACGCTCGGTTCGCTAAATCAATAATGATCCTTCCGCAGGTTCACCTACGGAAACCTTGTTACGACTTTTACTTCC
>S1|FCQD7IX01BNIMO|236|T_AACCGA|FPY(7-26)|RPWE_(190-210)21|rT_TCGGTT|AL|GTB|D_1_|204
GCTGCGTTCTTCATCGATGCGAGAGCCAAGAGATCCGTTGTTGAAAGTGATCTTTAATTTTATCATTAATGCATAAATTTTATACATTCAAGAGTGGGTTTTAAATATAAACGATCGCAAAACCTCGCTAACGCTCGGTTCGCTAAATCAATAATGATCCTTCCGCAGGTTCACCTACGGAAACCTTGTTACGACTTTACTTCC
>S1|FCQD7IX01BO5YM|237|T_AACCGA|FPY(7-26)|RPY(191-212)|rT_TCGGTT|AR|GTB|D_1_|206
GCTGCGTTCTTCATCGATGCGAGAGCCAAGAGATCCGTTGTTGAAAGTGATCTTTTAATCTTATCATTAATACATAAATTTTATACATTCAAGAGTGGGTTTTAAATATAAACGATCGCAGAACCTCGCTAACGCTCGGTTCGCTAAATCAATAATGATCCTTCCGCAGGTTCACCTACGGAAACCTTGTTACGACTTTTACTTCC
>S1|FCQD7IX01BZORL|299|T_AACCGA|FPY(7-26)|RPY(252-273)|rT_TCGGTT|AL|GTB|D_1_|267
GCTGCGTTCTTCATCGATGCGAGAACCAAGAGATCCGTTGTTGAAAGTTTTTAAACTTTTTATTTTTAAATTCAGAAGACTCTAAATACAATATTTTTATGTTAACCTTCCGACCAGGCTATACAGCTAACTGTACAGCCAAAACGATCGGAAGCAACAGGTAGTTTAGACAAGGGGTTTGAAACGTATATTCGAATGAATATATATTACTTTTAATGATCCTTCCGCAGGTTCACCTACGGAAACCTTGTTACGACTTTTACTTCC
>S1|FCQD7IX01BOAQM|238|T_AACCGA|FPY(7-26)|RPWE_(193-213)21|rT_TCGGTT|AR|GTB|D_1_|207
GCTGCGTTCTTCATCGATGCGAGAGCCAAGAGATCCGTTGTTGAAAGTGATCTTTTAATCTTATCATTAATACATAAAATTTTATACATTCAAGAGTGGGTTTTAAATATAAACGATCGCGAAACCTCTGCTAACGCTCGGTTCGCTAAATCAATAATGATCCTTCCGCAGGTTCACCTACGGAAACCTTGTTACGATTTTACTTCC
>S1|FCQD7IX01BRFLO|226|T_AACCGA|FPY(7-26)|RPY(180-201)|rT_TCGGTT|AR|GTB|D_16_|195
GCTGCGTTCTTCATCGATGCGAGAGCCAAGAGATCCGTTGTTGAAAGTGATCTTTAATTTTATCATTAATACATAAATTTTATACATTCAAGAGTGGGTTTTAAATATAAGCGATCGCAAAACCTCGGTTCGCTAAATCAATAATGATCCTTCCGCAGGTTCACCTACGGAAACCTTGTTACGACTTTTACTTCC
>S1|FCQD7IX01BST0R|226|T_AACCGA|FPY(7-26)|RPY(180-201)|rT_TCGGTT|AR|GTB|D_1_|195
GCTGCGTTCTTCATCGATGCAAGAGCCAAGAGATCCGTTGTTGAAAGTGATCTTTAATTTTATCATTAATACATAAATTTTATACATTCAAGAGTGGGTTTTAAATATAAGCGATCGCAAAACCTCGGTTCGCTAAATCAATAATGATCCTTCCGCAGGTTCACCTACGGAAACCTTGTTACGACTTTTACTTCC
>S1|FCQD7IX01BW6AY|301|T_AACCGA|FPY(7-26)|RPWE_(249-274)20|rT_TCGGTT|AN|GTB|D_1_|268
GCTGCGTTCTTCATCGATGCGAGAACCAAGAGATCCGTTGTTGAAAGTTTTAACTTTTATTTTTAAATTCAGAAGACTCTTAAATACAATATTTTATGTTAACCTTCCGACCAGGCTATACAGCTAACTGTACAGCCAAAACGATCGGAAGCAACAGGTAGTTTAGACAAGGGGTTTGAAACGTATATTCGAATGAATATATATTACTTTTAATGATCCTTCCGCAGGTTCACCTACGGAAACCTTGTTACGTACTTTTTACTTTACC
>S1|FCQD7IX01BRAKS|240|T_AACCGA|FPY(7-26)|RPY(194-215)|rT_TCGGTT|AR|GTB|D_1_|209
GCTGCGTTCTTCATCGATGCGAGAGCCAAGAGATCCGTTGTTGAAAGTGATCTTTTAATCTTATCATTAATACATAAAATTTTATACATTCAAGAGTGGGTTTTAAATATAAACGAATCGCGAAACCTCTGCTAACGCTCGGTTCGCTAAATCAATAATGATCCTTCCGCAGGTTCACCTACGGAAACCTTGTTACGACTTTTACTTCC
>S1|FCQD7IX01BOJW2|291|T_AACCGA|FPY(7-26)|RPY(255-276)|rT_TCGGTT|AP|GTB|D_1_|270
GCTGCGTTCTTCATCGATGCGAGAGCCAAGAGATCCGTTGTTGAAAGTGATCCTTAATTTTTATCATTCAAAATACAAACAAAAATATTTTAAGAGCGGGTTTTAAATATGTTTATCTTGCTCCTATTCGGAAATAGGATTATTCGGGAAGACTTTATCACTTAAATTTTGAGCCGTTGAGGCAACAATTATGAGTAATAAAACCCACCCAAATCATAATGATCCTTCCGCAGGTTCACCTACGGAAACCTTGTTACGACTTTTACTTCC
>S1|FCQD7IX01BQATU|266|T_AACCGA|FPY(7-26)|RPY(239-260)|rT_TCGGTT|AN|GTB|D_3_|254
GCTGCGTTCTTCATCGATGCGAGAACCAAGAGATCCATTGTTGAAAGTTGTTTTACATTGATTATTCAAAAACATTCAAATAATGAATAGTTGTTTGTAAAAAGAACATAGGCAAATTACTTTGCCTACAAAATGTGCACAGGTGGATATTGGTTTGTTAAGAGTGCACATGCTAGAAAGCCAGCACATCTTTAAATCAATAATGATCCTTCCGCAGGTTCACCTACGGAAACCTTGTTACGACTTTTACTTCC
>S1|FCQD7IX01BZPVS|266|T_AACCGA|FPY(7-26)|RPWE_(236-260)20|rT_TCGGTT|AN|GTB|D_1_|254
GCTGCGTTCTTCATCGATGCGAGAACCAAGAGATCCATTGTTGAAAGTTGTTTTACAATTGGTTAATCAAAGCATTCAAATATATCAATGGTGTGTAAAAAAGCATAGACATATATGTCTACTTGGAGTGCACAGGTGGATAATGGGTTTTAAGAGTGCACATACCAAAGGCCAGCACATCTTTAAAAATCAATAATGAATCCTTTCCGGCAGGTTCCACCTACGGAAACCTTGTTACGTACTTTTACTTTCCT
>S1|FCQD7IX01BS73G|245|T_AACCGA|FPY(7-26)|RPWE_(200-220)21|rT_TCGGTT|AR|GTB|D_1_|214
GCTGCGTTCTTCATCGATGCGAGAGCCAAGAGATCCGTTGTTGAAAGTGATCTTTATTTATTATATACATTGTATAAATGATATGATTTTTTATAAGAGTGGGGTTTTAAATACAAGTTTTCGCGAGACCATGACCAAAGATCAGATCCGCTAAAAATCGGTAATGATCCTTCCGCAGGTTCACCTACGGAAACCTTGTTACGACTTTACTTCC
>S1|FCQD7IX01BWZ3J|291|T_AACCGA|FPY(7-26)|RPWE_(247)21|rTN|AP|GTB|D_1_|263
GCTGCGTTCTTCATCGATGCGAGAACCAAGAGATCCGTTGTTGAAAGTTTTAACTTTTATTTTAAATTCAGAAGACTCTAAATACAATATTTTATGTTAACCTTCCGACCAGGCTATACAGCTAACTGTACAGCCAAAACGATCGGAAGCAACAGGTAGTTTAGACAAGGGGTTTGAAACGTATATTCGAATGAATATATATTACTTTTAATGATCCTTCCGCAGGTTCACCTACGGAAACCTTGTTACGACTTTTACTTCTT
>S1|FCQD7IX01BXD6C|258|T_AACCGA|FPY(7-26)|RPWE_(233-252)20|rT_TCGGTT|AN|GTB|D_1_|246
GCTGCGTTCTTCATCGATGCGAGAACCAAGAGATCCATTGTTGAAAGTTGTTTTACAATTGGTTAATCAAAGCATTCAAATATATCAATGGTGTGTAAAAAAGCATAGACATATATGTCTACTTGGAGTGCACAGGTGGATAATGGGTTTTTAAGAGTGCACATACCAAAGGCCAGCACATCTTTAAAAATCAATAATGATCCTTCCGCAGGTTCACCTACGGAAACCTTGTTACGACTTTTACCC
>S1|FCQD7IX01BUPV8|241|T_AACCGA|FPY(7-26)|RPWE_(192-212)21|rT_TCGGTT|AL|GTB|D_1_|206
GCTGCGTTCTTCATCGATGCGAGAGCCAAGAGATCCGTTGTTGAAAGTGATCTTTTAATCTTATCATTAATACATAAAATTTATACATTCAAGAGTGGGTTTTAAATATAAACGATCGCGAAACCTCTGCTAACGCTCGGTTCGCTAAATCAATAATGATCCTTCCGCAGGTTCACCTACGGAAACCTTGTTACGACTTTACTTCC
>S1|FCQD7IX01BM79K|235|T_AACCGA|FPY(7-26)|RPY(188-209)|rT_TCGGTT|AL|GTB|D_1_|203
GCTGCGTTCTTCATCGATGCGAGAGCCAAGAGATCCGTTGTTGAAAGTGATCTTTATTTTTATCATTAATACATAAATTTTATACATTCAAGAGTGGGTTTTAATATAACGATCGCAGAACCTCGCTAACGCTCGGTTCGCTAAATCAATAATGATCCTTCCGCAGGTTCACCTACGGAAACCTTGTTACGACTTTTACTTCC
>S1|FCQD7IX01BWPFA|293|T_AACCGA|FPY(7-26)|RPWE_(249)21|rTN|AP|GTB|D_1_|265
GCTGCGTTCTTCATCGATGCGAGAACCAAGAGATCCGTTGTTGAAAGTTTTTAACTTTTATTTTTAAATTCAGAAGACTCTAAATACAATATTTTATGTTAACCTTCCGACCAGGCTATACAGCTAACTGTACAGCCAAAACGATCGGAAGCAACAGGTAGTTTAGACAAGGGGTTTGAAACGTATATTCGAATGAATATATATTACTTTTAATGATCCTTCCGCAGGTTCACCTACGGAAACCTTGTTACGACTTTTACTTCTT
>S1|FCQD7IX01BW074|236|T_AACCGA|FPY(7-26)|RPY(190-211)|rT_TCGGTT|AR|GTB|D_8_|205
GCTGCGTTCTTCATCGATGCGAGAGCCAAGAGATCCGTTGTTGAAAGTGATCTTTAATTTTATCATTAATACATAAATTTTATACGTTCAAGAGTGGGTTTTAAATATAAGCGATCGCAGAACCTCGCTAACGCTCGGTTCGTTAAATCAATAATGATCCTTCCGCAGGTTCACCTACGGAAACCTTGTTACGACTTTTACTTCC
>S1|FCQD7IX01BRWPW|259|T_AACCGA|FPWE(7)19|RPY(232-253)|rT_TCGGTT|AN|GTB|D_1_|247
GCTGCGTTCTTCATGATGCGAGAACCAAGAGATCCATTGTTGAAAGTTGTTTTACAATTGGTTAATCAAAGCATTCAAATATATCAATGGTGTGTAAAAAAGCATAGACATATATGTCTACTTGGAGTGCACAGGTGGATAATGGGTTTTTAAGAGTGCACATACCAAAGGCCAGCACATCTTTAAAAATCAATAATGATCCTTCCGCAGGTTCACCTACGGAAACCTTGTTACGACTTTTACTTCC
>S1|FCQD7IX01BOC5M|237|T_AACCGA|FPY(7-26)|RPWE_(191-212)21|rT_TCGGTT|AR|GTB|D_1_|206
GCTGCGTTCTTCATCGATGCGAGAGCCAAGAGATCCGTTGTTGAAAGTGATCTTTAATTTTATCATTAATACATAAATTTTATACATTCAAGAGTGGGTTTTAAATATAAACGATCGCGAAACCTCTGCTAACGCTCGGTTCGCTAAATCAATAATGATCCTTCCGCAGGTTCACCTACGGAAACCTTGTTACGACTTTTATTTCC
>S1|FCQD7IX01BR18H|293|T_AACCGA|FPY(7-26)|RPY(248-269)|rT_TCGGTT|AP|GTB|D_1_|263
GCTGCGTTCTTCATCGATGCGAGAACCAAGAGATCCGTTGTTGAAAGTTTTAACTTTTATTTTTAAATTCAGAAGACTCTAAATACAATATTTTATGTTAACCTTCCGACCAGGCTATACAGCTAACTGTACAGCCAAAACGATCGGAAGCAACAGGTAGTTTAGACAAGAGGTTTGAAACGTATATTCGAATGAATATATATTACTTTTAATGATCCTTCCGCAGGTTCACCTACGGAAACCTTGTTACGACTTTTACTTCC
>S1|FCQD7IX01BWMKR|291|T_AACCGA|FPY(7-26)|RPWE_(256-276)21|rT_TCGGTT|AN|GTB|D_1_|270
GCTGCGTTCTTCATCGATGCGAGAGCCAAGAGATCCGTTGTTGAAAGTGATCCTTAATTTTATCATTCAAAATACAAACAAAAATATTTTTAAGAGCGGGTTTTAAATATGTTTATCTTGCTCCTATTCGGAAATAGGATTATTCGGGAAGACTTTATCACTTAAATTTTGAGCCGTTGAGGCAACAATTATGAGTAATAAAACCCACCCAAATACATAATGATCCTTCCGCAGGTTCACCTACGGAAACCTTGTTACGACTTTACTTCC
>S1|FCQD7IX01BM5CV|262|T_AACCGA|FPY(7-26)|RPY(235-256)|rT_TCGGTT|AN|GTB|D_1_|250
GCTGCGTTCTTCATCGATGCGAGAACCAAGAGATCCATTGTTGAAAGTTGTTTTACAATTGGTTAATCAAAGCATTCAAATATATCAATGGTGTGTAAAAAAGGCATAGACATATATGTCTACTTGGAGTAGCACAGGTGGATAATGGGTTTTTAAGAGTGCACATACCAAAGGCCAGCACATCTTTAAAAATCAATAATGATCCTTCCGCAGGTTCACCTACGGAAACCTTGTTACGACTTTTACTTCC
>S1|FCQD7IX01BUC62|296|T_AACCGA|FPY(7-26)|RPWE_(247-268)21|rT_TCGGTT|AL|GTB|D_1_|262
GCTGCGTTCTTCATCGATGCGAGAACCAAGAGATCCGTTGTTGAAAGTTTTAACTTTTATTTTAAATTCAGAAGACTCTAAATACAATATTTTATGTTAACCTTCCGACCAGGCTATACAGCTAACTGTACAGCCAAAACGATCGGAAGCAACAGGTAGTTTAGACAAGGGGTTTGAAACGTATATTCGAATGAATATATATTACTTTTAATGATCCTTCCGCAGGTTCACCTACGGAAACCTTGTTACGACTTTACTTTCC
>S1|FCQD7IX01BWQAO|237|T_AACCGA|FPY(7-26)|RPY(191-212)|rT_TCGGTT|AR|GTB|D_2_|206
GCTGCGTTCTTCATCGATGCGAGAGCCAAGAGATCCGTTGTTGAAAGTGATCTTTAATTTTATCATTAATACATAAATTTTATACATTCAAGAGTGGGTTTTAAATATAAACGATCGCGAAACCTCTGCTAACGCTCGGTTCGCTAAATCAATAATGATCCTTCCGCAGGTTCACCTACGGAAACCTTGTTACGACTTTTACTTCC
>S1|FCQD7IX01BWTGA|236|T_AACCGA|FPY(7-26)|RPY(190-211)|rT_TCGGTT|AR|GTB|D_1_|205
GCTGCGTTCTTCATCGATGCGAGAGCCAAGAGATCCGTTGTTGAAAGTGATCTTTAATTTTATCATTAATACATAAATTTTATACGTTCAAGAGTGGGTTTTAAATATAAGCGATCGCAGAACCTCGCTAACGCTCGGTTCGCTAAATCAATAATGATCCTTCCGCAGGTTCACCTACGGAAACCTTGTTACGACTTTTACTTCC
>S1|FCQD7IX01BTGGG|293|T_AACCGA|FPWE(7)19|RPY(247-268)|rT_TCGGTT|AR|GTB|D_1_|262
GCGCGTTCTTCATCGATGCGAGAACCAAGAGATCCGTTGTTGAAAGTTTTAACTTTTATTTTTAAATTCAGAAGACTCTAAATACAATATTTTATGTTAACCTTCCGACCAGGCTATACAGCTAACTGTACAGCCAAAACGATCGGAAGCAACAGGTAGTTTAGACAAGGGGTTTGAAACGTATATTCGAATGAATATATATTACTTTTAATGATCCTTCCGCAGGTTCACCTACGGAAACCTTGTTACGACTTTTACTTCC
>S1|FCQD7IX01BYPGB|235|T_AACCGA|FPY(7-26)|RPY(189-210)|rT_TCGGTT|AR|GTB|D_1_|204
GCTGCGTTCTTCATCGATGCAGAGCCAAGAGATCCGTTGTTGAAAGTGATCTTTATTTTTATCATTAATACATAAATTTTATACATTCAAGAGTGGGTTTTAAATATAAACGATCGCAGAACCTCGCTAACGCTCGGTTCGCTAAATCAATAATGATCCTTCCGCAGGTTCACCTACGGAAACCTTGTTACGACTTTTACTTCC
>S1|FCQD7IX01BMVJ9|293|T_AACCGA|FPY(7-26)|RPY(248-269)|rT_TCGGTT|AP|GTB|D_1_|263
GCTGCGTTCTTCATCGATGCGAGAACCAAGAGATCCGTTGTTGAAAGTTTTTAACTTTTATTTTTAAATTCAGAAGACTCTAAATACAATATTTTATGTTAACCTTCCGACCAGGCTATACAGCTAACTGTACAGCCAAAACGATCGGAAGCAACAGGTAGTTTAGACAAGGGGTTTGAAACGTATATTCGAATGAATATATATTACTTTTATGATCCTTCCGCAGGTTCACCTACGGAAACCTTGTTACGACTTTTACTTCC
>S1|FCQD7IX01BQEBA|292|T_AACCGA|FPY(7-26)|RPY(247-268)|rT_TCGGTT|AP|GTB|D_2_|262
GCTGCGTTCTTCATCGATGCGAGAACCAAGAGATCCGTTGTTGAAAGTTTTAACTTTTATTTTAAATTCAGAAGACTCTAAATACAATATTTTATGTTAACCTTCCGACCAGGCTATACAGCTAACTGTACAGCCAAAACGATCGGAAGCAACAGGTAGTTTAGACAAGGGGTTTGAAACGTATATTCGAATGAATATATATTACTTTTAATGATCCTTCCGCAGGTTCACCTACGGAAACCTTGTTACGACTTTTACTTCC
>S1|FCQD7IX01BQ8UQ|237|T_AACCGA|FPY(7-26)|RPY(191-212)|rT_TCGGTT|AR|GTB|D_1_|206
GCTGCGTTCTTCATCGATGCGAGAGCCAAGAGATCCGTTGTTGAAAGTGATCTTTTAATCTTATCATTAATACATAAAATTTTATACATTCAAGAGTGGGTTTTAAATATAAACGATCGCGAACACTGCTAACGCTCGGTTCGCTAAATCAATAATGATCCTTCCGCAGGTTCACCTACGGAAACCTTGTTACGACTTTTACTTCC
>S1|FCQD7IX01BSO9S|258|T_AACCGA|FPY(7-26)|RPY(232-253)|rTP_5|AN|GTB|D_1_|247
GCTGCGTTCTTCATCGATGCGAGAACCAAGAGATCCATTGTTGAAAGTTGTTTTACAATTGGTTAATCAAAGCATTCAAATATATCAATGGTGTGTAAAAAAGCATAGACATATATGTCTACTTGGAGTGCACAGGTGGATAATGGGTTTTAAGAGTGCACATACCAAAGGCCAGCACATCTTTAAAAATCAATAATGATCCTTCCGCAGGTTCACCTACGGAAACCTTGTTACGACTTTTACTTCC
>S1|FCQD7IX01BQEG1|292|T_AACCGA|FPY(7-26)|RPWE_(248-268)21|rT_TCGGTT|AP|GTB|D_1_|262
GCTGCGTTCTTCATCGATGCGAGAACCAAGAGATCCGTTGTTGAAAGTTTTAACTTTTATTTTTAAATTCAGAAGACTCTAAATACAATATTTTATGTTAACCTTCCGACCAGGCTATACAGCTAACTGTACAGCCAAAACGATCGGAAGCAACAGGTAGTTTAGACAAGGGGTTTGAAACGTATATTCGAATGAATATATATTACTTTTAATGATCCTTCCGCAGGTTCACCTACGGAAACCTTGTTACGCTTTTACTTCC
>S1|FCQD7IX01BX1RM|261|T_AACCGA|FPY(7-26)|RPY(234-255)|rT_TCGGTT|AN|GTB|D_1_|249
GCTGCGTTCTTCATCGATGCGAGAACCAAGAGATCCATTGTTGAAAGTTTGTTTTACAATTGGTTAATCAAAGCATTCAAATATATCAATGGTGTGTAAAAAAGCATAGACATATATGTCTACTTGGAGTGCACAGGTGGATAATGGGTTTTTAAGAGTGCACATACCAAAGGCCAGCACATCTTTAAAAATCAATAATGATCCTTCCGCAGGTTCACCTACGGAAACCTTGTTACGACTTTTACTTCC
>S1|FCQD7IX01BVXWS|238|T_AACCGA|FPY(7-26)|RPWE_(193-213)21|rT_TCGGTT|AR|GTB|D_1_|207
GCTGCGTTCTTCATCGATGCGAGAGCCAAGAGATCCGTTGTTGAAAGTGATCTTTTAATCTTATCATTAATACATAAAATTTTATACATTCAAGAGTGGGTTTTAAATATAAACGATCGCGAAACCTCTGCTAACGCTCGGTTCGCTAAATCAATAATGATCCTTCCGCAGGTTCACCTACGGAAACCTTGTTACACTTTTACTTCC
>S1|FCQD7IX01BWQJ6|294|T_AACCGA|FPY(7-26)|RPWE_(248-270)21|rT_TCGGTT|AP|GTB|D_1_|264
GCTGCGTTCTTCATCGATGCGAGAACCAAGAGATCCGTTGTTGAAAGTTTTAACTTTTATTTTTAAATTCAGAAGACTCTAAATACAATATTTTATGTTAACCTTCCGACCAGGCTATACAGCTAACTGTACAGCCAAAACGATCGGAAGCAACAGGTAGTTTAGACAAGGGGTTTGAAACGTATATTCGAATGAATATATATTACTTTTAATGATCCTTCCGCAGGTTCACCTACGGAAACCTTGTTACGTACTTTTACTTCC
>S1|FCQD7IX01BZPEP|247|T_AACCGA|FPY(7-26)|RPY(201-222)|rT_TCGGTT|AR|GTB|D_1_|216
GCTGCGTTCTTCATCGATGCGAGAGCCAAGAGATCCGTTGTTGAAAGTGATCTTTATTTATTATTATATACATAATATAAAATGATTCAATTTATAAGAGTGTGGTTTTAAATACAAGTTTTCGCGAGACCATGACCAAAGATCAGGTCCGCTAAAAATCAGTAATGATCCTTCCGCAGGTTCACCTACGGAAACCTTGTTACGACTTTTACTTCC
>S1|FCQD7IX01BZI87|296|T_AACCGA|FPY(7-26)|RPY(250-271)|rT_TCGGTT|AL|GTB|D_2_|265
GCTGCGTTCTTCATCGATGCGAGAACCAAGAGATCCGTTGTTGAAAGTTTTTAACTTTTATTTTTAAATTCAGAAGACTCTAAATACAATATTTTATGTTAACCTTCCGACCAGGCTATACAGCTAACTGTACAGCCAAAACGATCGGAAGCAACAGGTAGTTTAGACAAGGGGTTTGAAACGTATATTCGAATGAATATATATTACTTTTAATTGATCCTTCCGCAGGTTCACCTACGGAAACCTTGTTACGACTTTTACTTCC
>S1|FCQD7IX01BVJ3H|239|T_AACCGA|FPY(7-26)|RPY(193-214)|rT_TCGGTT|AR|GTB|D_1_|208
GCTGCGTTCTTCATCGATGCGAGAGCCAAGAGATCCGTTGTTGAAAGTGATCTTATTTATTATACAATATAAAATGATTCAATTTATAAGAGTGGGGTTTTAAATACAAGTTTTCGCGAGACCATGACCAAAGATCAGGTCCGCTAAAAATCAGTAATGATCCTTCCGCAGGTTCACCTACGGAAACCTTGTTACGACTTTTACTTCC
>S1|FCQD7IX01BQ9EP|260|T_AACCGA|FPY(7-26)|RPY(233-254)|rT_TCGGTT|AN|GTB|D_1_|248
GCTGCGTTCTTCATCGATGCAAGAGCCTAGAGATCCGTTGTTGAAAGTTGTTTTACAATTGGTTAATCAAAGCATTCAAATATATCAATGGTGTGTAAAAAAGCATAGACATATATGTCTACTTGGAGTGCACAGGTGGATAATGGGTTTTTAAGAGTGCACATACCAAAGGCCAGCACATCTTTAAAAATCAATAATGATCCTTCCGCAGGTTCACCTACGGAAACCTTGTTACGACTTTTACTTCC
>S1|FCQD7IX01BZB9O|295|T_AACCGA|FPY(7-26)|RPY(248-269)|rT_TCGGTT|AL|GTB|D_1_|263
GCTGCGTTCTTCATCGATGCGAGAACCAAGAGATCCGTTGTTGAAAGTTTTTAACTTTTATTTTTAAATTCAGAAGACTCTAAATACAATATTTTATGTTAACCTTCCGACCAGGCTATACAGCTAACTGTACAGCCAAAACGATCGGAAGCAACAGGTAGTTTAGACAAGGGGTTTGAAACGTATATTCGAATGAATATATATTACTTTTAATGATCCTTCCGCAGTTCACCTACGGAAACCTTGTTACGACTTTTACTTCC
>S1|FCQD7IX01BYRBP|237|T_AACCGA|FPY(7-26)|RPY(191-212)|rT_TCGGTT|AR|GTB|D_1_|206
GCTGCGTTCTTCATCGATGCGAGAACCAAGAGATCCGTTGTTGAAAGTGATCTTTAATTTTATCATTAATGCATAAATTTTATACATTCAAGAGTGGGTTTTAAATATAAACGATCGCGAAACCTCTGCTAACGCTCGGTTCGCTAAATCAATAATGATCCTTCCGCAGGTTCACCTACGGAAACCTTGTTACGACTTTTACTTCC
>S1|FCQD7IX01BS6SW|226|T_AACCGA|FPY(7-26)|RPY(180-201)|rT_TCGGTT|AR|GTB|D_1_|195
GCTGCGTTCTTCATCGATGCGAGAGCCAAGAGATCCGTTGTTGAAAGTGATCTTTAATTTTATCATTAATGCATAAATTTTATACATTCAAGAGTGGGTTTTAAATATAAACGATCGCAAAACCTCGGTTCGCTAAATCAATAATGATCCTTCCGCAGGTTCACCTACGGAAACCTTGTTACGACTTTTACTTCC
>S1|FCQD7IX01BYQRU|260|T_AACCGA|FPY(7-26)|RPY(233-254)|rT_TCGGTT|AN|GTB|D_1_|248
GCTGCGTTCTTCATCGATGCAAGAGCCTAGAGATCCATTGTTGAAAGTTGTTTTACAATTGGTTAATCAAAGCATTCAAATATATCAATGGTGTGTAAAAAAGCATAGACATATATGTCTACTTGGAGTGCACAGGTGGATAATGGGTTTTTAAGAGTGCACATACCAAAGGCCAGCACATCTTTAAAAATCAATAATGATCCTTCCGCAGGTTCACCTACGGAAACCTTGTTACGACTTTTACTTCC
>S1|FCQD7IX01BQZ3U|293|T_AACCGA|FPY(7-26)|RPY(248-269)|rT_TCGGTT|AP|GTB|D_1_|263
GCTGCGTTCTTCATCGATGCGAGAACCAAGAGATCCGTTGTTGAAAGTTTTAACTTTTATTTTTAAATTCAGAAGACTCTAAATACAATATTTTATGTTAACCTTCCGACCAGGCTATACAGCTAACTGTACAGCCAAAACGATCGGAAGCAACAGGTAGTTTAGACAAGGGGTTTGAAACGTATATTCGAATGAATATATATTACTTTTAATGATCCTTCCGCAGGTTCATCTACGGAAACCTTGTTACGACTTTTACTTCC
>S1|FCQD7IX01BUI1A|293|T_AACCGA|FPY(7-26)|RPWE_(248-269)21|rT_TCGGTT|AP|GTB|D_1_|263
GCTGCGTTCTTCATCGATGCGAGAACCAAGAGATCCGTTGTTGAAAGTTTTAACTTTTATTTTTAAATTCAGAAGACTCTAAATACAATATTTTATGTTAACCTTCCGACCAGGCTATACAGCTAACTGTACAGCCAAAACGATCGGAAGCAACAGGTAGTTTAGACAAGGGGTTTGAAACGTATATTCGAATGAATATATATTACTTTTAATGATCCTTCCGCAGGTTCACCTACGGAAACCTTGTTACGACTTTTACTGCC
>S1|FCQD7IX01BYKKG|259|T_AACCGA|FPY(7-26)|RPWE_(233)21|rTN|AN|GTB|D_1_|249
GCTGCGTTCTTCATCGATGCGAGAACCAAGAGATCCATTGTTGAAAGTTGTTTTACAATTGGTTAATCAAAGCATTCAAATATATCAATGGTGTGTAAAAAAGCATAGACATATATGTCTACTTGGAGTGCACAGGTGGATAATGGGTTTTTAAGAGTGCACATACCAAAGGCCAGCACATCTTTAAAAATCAATAATGATCCTTCCGCAGGTTCACCTACGGAAACCTTGTTACGACTTATACTTCCT
>S1|FCQD7IX01BUC7R|226|T_AACCGA|FPY(7-26)|RPY(180-201)|rT_TCGGTT|AR|GTB|D_1_|195
GCTGCGTTCTTCATCGATGCGAGAGCCAAGAGATCCGTTGTTGAAAGTGATCTTTATTTTTATCATTAATACATAAATTTTATACATTCAAGAGTGGGTTTTAAATATAAACGATCGCAAAACCTCGGTTCGCTAAATCAATAATGATCCTTCCGCAGGTTCACCTACGGAAACCTTGTTACGACTTTTACTTCC
>S1|FCQD7IX01BVRHE|233|T_AACCGA|FPY(7-26)|RPY(187-208)|rT_TCGGTT|AR|GTB|D_6_|202
GCTGCGTTCTTCATCGATGCGAGAGCCAAGAGATCCGTTGTTGAAAGTGATCTTTATTTTTATCATTAATAACATTTTATACATTCAAGAGTGGGTTTTAAATACAAACGATCGCAGAACCTCGCTAACGCTCGGTCCGCTAAATCAATAATGATCCTTCCGCAGGTTCACCTACGGAAACCTTGTTACGACTTTTACTTCC
>S1|FCQD7IX01BYKCS|235|T_AACCGA|FPY(7-26)|RPY(190-211)|rTN|AR|GTB|D_5_|205
GCTGCGTTCTTCATCGATGCGAGAGCCAAGAGATCCGTTGTTGAAAGTGATCTTTATTTTTATCATTAATACATAAATTTTATACATTCAAGAGTGGGTTTTAAATATAAACGATCGCAGAACCTCGCTAATGCTCGGTCCGCTAAATCAATAATGATCCTTCCGCAGGTTCACCTACGGAAACCTTGTTACGACTTTTACTTCC
>S1|FCQD7IX01BVTZT|259|T_AACCGA|FPY(7-26)|RPY(232-253)|rT_TCGGTT|AN|GTB|D_2_|247
GCTGCGTTCTTCATCGATGCGAGAACCAAGAGATCCATTGTTGAAAGTTGTTTTACAATTGGTTAATCAAAGCATTCAAATATATCAATGGTGTGTAAAAAAGCATAGACATATATGTCTACTTGGAGTGCACAGGTGGATAATGGGTTTTTAAGAGTGCACATACCAAAGGCCAGCACATCTTTAAAAATCAATAATGATCCTTCCGCAGGTTCACCTACGGAACCTTGTTACGACTTTTACTTCC
>S1|FCQD7IX01BWYAK|269|T_AACCGA|FPY(7-26)|RPwP_(250)20|rTN|AN|GTO|D_1_|269
AACCGAGCTGCGTTCTTCATCGATGCGAGAACCAAGAGATCCATTGTTGAAAGTTGTATTAATGTTTATTGGCCAAAGCCATTTATTAGACATTCAATAACTTGTTAAGGGGTTTGTAAAACATAGGTGACATATGCCACCTACAATAAGTTCACAGGTGTATTGAAAGGTAGGAGTGCACATGCCCCGAAAGGCCAGCAACATCCTGAGGATTCAATAATGATCCTTCCGCAGGTTCACCTACGGAAACCTTGTTACGACTTTTACTT
>S1|FCQD7IX01BYF7O|235|T_AACCGA|FPY(7-26)|RPWE_(190-210)21|rT_TCGGTT|AR|GTB|D_1_|204
GCTGCGTTCTTCATCGATGCGAGAGCCAAGAGATCCGTTGTTGAAAGTGATCTTTAATTTTATCATTAATACATAAATTTTATACGTTCAAGAGTGGGTTTTAAATATAAGCGATCGCAGAACCTCGCTAACGCTCGGTTCGTTAAATCAATAATGATCCTTCCGCAGGTTCACCTACGGAAACCTTGTTACGCTTTTACTTCC
>S1|FCQD7IX01BV83N|237|T_AACCGA|FPY(7-26)|RPY(191-212)|rT_TCGGTT|AR|GTB|D_1_|206
GCTGCGTTCTTCATCGATGCGAGAGCCAAGAGATCCGTTGTTGAAAGTGATCTTTAATTTTATCATTAATGCATAAATTTTATACATTCAAGAGTGGGTTTTAAATATAAACGATCGCGAAACCTCTGCTAACGCTCGGTTCGCTAAATCAATAATGATCCTTCCGCAGGTTCACCTACGGAAACCTTGTTACGACTTTTACTTCC
>S1|FCQD7IX01BW4JI|226|T_AACCGA|FPY(7-26)|RPY(180-201)|rT_TCGGTT|AR|GTB|D_1_|195
GCTGCGTTCTTCATCGATGCGAGAGCCAAGAGATCCGTTGTTGAAAGTGATCTTTATTTTTATCATTAATACATAAATTTTATACATTCAAGAGTGGGTTTTAAATATAAGCGATCGCAAAACCTCGGTTCGCTAAATCAATAATGATCCTTCCGCAGGTTCACCTACGGAAACCTTGTTACGACTTTTACTTCC
>S1|FCQD7IX01BVDS9|239|T_AACCGA|FPY(7-26)|RPY(193-214)|rT_TCGGTT|AR|GTB|D_1_|208
GCTGCGTTCTTCATCGATGCGAGAGCCAAGAGATCCGTTGTTGAAAGTGATCTTTAATTTTATCTATTAATACATAAATTTTATACGTTCAAGAGTGGGTTTTAAAATATAAGCGATCGCAGAACCTCGCTAACGCTCGGTTCGTTAAATACAATAATGATCCTTCCGCAGGTTCACCTACGGAAACCTTGTTACGACTTTTACTTCC
>S1|FCQD7IX01BQOCL|239|T_AACCGA|FPY(7-26)|RPY(193-214)|rT_TCGGTT|AR|GTB|D_1_|208
GCTGCGTTCTTCATCGATGCGAGAGCCAAGAGATCCGTTGTTGAAAGTGATCTTTTAATCTTATCATTAATACATAAAATTTTATACATTTAAGAGTGGGTTTTAAATATAAACGATCGCGAAACCTCTGCTAACGCTCGGTTCGCTAAATCAATAATGATCCTTCCGCAGGTTCACCTACGGAAACCTTGTTACGACTTTTACTTCC
>S1|FCQD7IX01BX67X|295|T_AACCGA|FPY(7-26)|RPWE_(249-271)21|rT_TCGGTT|AP|GTB|D_1_|265
GCTGCGTTCTTCATCGATGCGAGAACCAAGAGATCCGTTGTTGAAAGTTTTTAACTTTTATTTTTAAATTCAGAAGACTCTAAATACAATATTTTATGTTAACCTTCCGACCAGGCTATACAGCTAACTGTACAGCCAAAACGATCGGAAGCAACAGGTAGTTTAGACAAGGGGTTTGAAACGTATATTCGAATGAATATATATTACTTTTAATGATCCTTCCGCAGGTTCACCTACGGAAACCTTGTTACGACTTTTACTTTCC
>S1|FCQD7IX01BV0BM|281|T_AACCGA|FPY(7-26)|RPWE_(254)21|rTN|AN|GTB|D_1_|270
GCTGCGTTCTTCATCGATGCGAGAGCCAAGAGATCCGTTGTTGAAAGTGATCTTTAATTTTATCATTAATACATAAATTTTATACATTCAAGAGTGGGTTTTAAATATAAATTCATCTTGCTCCTATTTGGATATAGGATTATTTGGTAAAAGTTTACTACTTTACATTTGAGACACATGAGCAACAGTTATAAGTAGTAAACCCGACCCAAATAATAATGATCCTTCCGCAGGTTCACCACGGAAACCTTGTTACGACTTTTACTTTCC
>S1|FCQD7IX01BV0BB|236|T_AACCGA|FPY(7-26)|RPY(190-211)|rT_TCGGTT|AR|GTB|D_1_|205
GCTGCGTTCTTCATCGATGCAAGAGCCAAGAGATCCGTTGTTGAAAGTGATCTTTAATTTTATCATTAATACATAAATTTTATACGTTCAAGAGTGGGTTTTAAATATAAGCGATCGCAGAACCTCGCTAACGCTCGGTTCGTTAAATCAATAATGATCCTTCCGCAGGTTCACCTACGGAAACCTTGTTACGACTTTTACTTCC
>S1|FCQD7IX01BVGV9|226|T_AACCGA|FPY(7-26)|RPY(180-201)|rT_TCGGTT|AR|GTB|D_1_|195
GCTGCGTTCTTCATCGATGCAAGAGCCTAGAGATCCGTTGTTGAAAGTGATCTTTAATTTTATCATTAATACATAAATTTTATACATTCAAGAGTGGGTTTTAAATATAAGCGATCGCAAAACCTCGGTTCGCTAAATCAATAATGATCCTTCCGCAGGTTCACCTACGGAAACCTTGTTACGACTTTTACTTCC
>S1|FCQD7IX01BV91U|247|T_AACCGA|FPY(7-26)|RPY(201-222)|rT_TCGGTT|AR|GTB|D_6_|216
GCTGCGTTCTTCATCGATGCGAGAGCCAAGAGATCCGTTGTTGAAAGTGATCTTTATTTATTATTATATACATAATATAAAATGATTCAATTTATAAGAGTGGGGTTTTAAATACAAGTTTTCGCGAGACCATGACCAAAGATCAGGTCCGCTAAAAATCAGTAATGATCCTTCCGCAGGTTCACCTACGGAAACCTTGTTACGACTTTTACTTCC
>S1|FCQD7IX01BO2CS|238|T_AACCGA|FPY(7-26)|RPWE_(193-213)21|rT_TCGGTT|AR|GTB|D_1_|207
GCTGCGTTCTTCATCGATGCGAGAGCCAAGAGATCCGTTGTTGAAAGTGATCTTTTAATCTTATCATTAATACATAAAATTTTATACATTCAAGAGTGGGTTTTAAATATAAACGATCGCGAAACCTCTGCTAACGCTCGGTTCGCTAAATCAATAATGATCCTTCCGCAGGTTCACCTACGGAAACCTTGTTACGACTTTTATTCC
>S1|FCQD7IX01BVGNP|287|T_AACCGA|FPY(7-26)|RPY(241-262)|rT_TCGGTT|AR|GTB|D_2_|256
GCTGCGTTCTTCATCGATGCCAGAACCAAGAGATCCGTTGTTGAAAGTTTTAACTTATTTGTTTTTTACTCAGAGATACAGAGATAAAAGAGTTTGGTAGTCCTTCGGCGGTCACTCCCCGGTAACTACAGGGTAGCTATAGGGTAGGCCCGCCGAGGCAACAGGTATGTTCACATGGGTTTTAGGGAGTTTTACAACTCTATAATGATCCCTCCGCTGGTTCACCAACGGAGACCTTGTTACGACTTTTACTTCC
>S1|FCQD7IX01BY6MC|296|T_AACCGA|FPY(7-26)|RPY(250-271)|rT_TCGGTT|AL|GTB|D_1_|265
GCTGCGTTCTTCATCGATGCGAGAACCAAGAGATCCGTTGTTGAAAGTTTTTAACTTTTTATTTTTAAATTCAGAAGACTCTAAATACAATATTTTATGTTAACCTTCCGACCAGGCTATACAGCTAACTGTACAGCCAAAACGATCGGAAGCAACAGGTAGTTTAGACAAGGGGTTTGAAACGTATATTCGAATGAATATATATTACTTTTAATGATCCTTCCGCAGGTTCACCTACGGAAACCTTGTTACGACTTTTACTTCC
>S1|FCQD7IX01BRFRG|293|T_AACCGA|FPY(7-26)|RPY(248-269)|rT_TCGGTT|AP|GTB|D_1_|263
GCTGCGTTCTTCATCGATGCGAGAACCAAGAGATCCGTTGTTGAAAGTTTTTAACTTTTATTTTTAAATTCAGAAGACTCTAAATACAATATTTTATGTTAACCTTCCGACCAGGCTATACAGCTAACTGTACAGCCAAAACGATCGGAAGCAACAGGTAGTTTAGACAAGGGGTTTGAAACGTATATTCGAATGAATATATATTACTTTAATGATCCTTCCGCAGGTTCACCTACGGAAACCTTGTTACGACTTTTACTTCC
>S1|FCQD7IX01BU7AI|225|T_AACCGA|FPY(7-26)|RPWE_(180-200)21|rT_TCGGTT|AR|GTB|D_3_|194
GCTGCGTTCTTCATCGATGCGAGAGCCAAGAGATCCGTTGTTGAAAGTGATCTTTAATTTTATCATTAATACATAAATTTTATACATTCAAGAGTGGGTTTTAAATATAAGCGATCGCAAAACCTCGGTTCGCTAAATCAATAATGATCCTTCCGCAGGTTCACCTACGGAAACCTTGTTACGACTTTACTTCC
>S1|FCQD7IX01BWZUT|247|T_AACCGA|FPY(7-26)|RPY(201-222)|rT_TCGGTT|AR|GTB|D_2_|216
GCTGCGTTCTTCATCGATGCAAGAGCCTAGAGATCCGTTGTTGAAAGTGATCTTTATTTATTATATACATTGTATAAATGATATGATTTTTTATAAGAGTGGGGTTTTAAATACAAGTTTTTCGCGAGACCATGACCAAAGATCAGATCCGCTAAAAATCGGTAATGATCCTTCCGCAGGTTCACCTACGGAAACCTTGTTACGACTTTTACTTCC
>S1|FCQD7IX01BZ2I6|230|T_AACCGA|FPY(7-26)|RPWE_(180-202)21|rT_TCGGTT|AL|GTB|D_1_|196
GCTGCGTTCTTCATCGATGCGAGAGCCAAGAGATCCGTTGTTGAAAGTGATCTTTAATTTTATCATTAATACATAAATTTTATACATTCAAGAGTGGGTTTTAAATATAAGCGATCGCAAAACCTCGGTTCGCTAAATCAATAATGATCCTTCCGCAGGTTCACCTACGGAAACCTTGTTACGTACTTTTACTTCC
>S1|FCQD7IX01BT73G|223|T_AACCGA|FPY(7-26)|RPWE_(179-198)20|rT_TCGGTT|AR|GTB|D_1_|192
GCTGCGTTCTTCATCGATGCGAGAGCCAAGAGATCCGTTGTTGAAAGTGATCTTTAATTTTATCATTAATACATAAATTTTATACATTCAAGAGTGGGTTTTAAATATAAGCGATCGCAAAACCTCGGTTCGCTAATCAATAATGATCCTTCCGCAGGTTCACCTACGGAAACCTTGTTACGCTTTACTTCC
>S1|FCQD7IX01BOJ9T|236|T_AACCGA|FPY(7-26)|RPY(190-211)|rT_TCGGTT|AR|GTB|D_14_|205
GCTGCGTTCTTCATCGATGCGAGAGCCAAGAGATCCGTTGTTGAAAGTGATCTTTAATTTTATCATTAATACATAAATTTTATACATTCAAGAGTGGGTTTTAAATATAAACGATCGCAAAACCTTGCTAACGCTCGGTTCGCTAAATCAATAATGATCCTTCCGCAGGTTCACCTACGGAAACCTTGTTACGACTTTTACTTCC
>S1|FCQD7IX01BWSJS|247|T_AACCGA|FPY(7-26)|RPY(201-222)|rT_TCGGTT|AR|GTB|D_1_|216
GCTGCGTTCTTCATCGATGCGAGAGCCAAGAGATCCGTTGTTGAAAGTGATCTTTATTTATTATTATACATTGTATAAATGATATGATTTTTTATAAGAGTGGGGTTTTAAATACAAGTTTTCGCGAGACCATGACCAAAGATCAGATCCGCTAAAAATCGGTAATGATCCTTCCGCAGGTTCACCTACGGAAACCTTGTTACGACTTTTACTTCC
>S1|FCQD7IX01BYN3W|239|T_AACCGA|FPY(7-26)|RPY(192-213)|rT_TCGGTT|AL|GTB|D_1_|207
GCTGCGTTCTTCATCGATGCGAGAGCCAAGAGATCCGTTGTTGAAAGTGATCTTTTAATCTTATCATTAATACATAAAATTTTATACATTCAAGAGTGGGTTTAAATATAAACGATCGCGAAACCTCTGCTAACGCTCGGTTCGCTAAATCAATAATGATCCTTCCGCAGGTTCACCTACGGAAACCTTGTTACGACTTTTACTTCC
>S1|FCQD7IX01BSP9U|293|T_AACCGA|FPY(7-26)|RPWE_(248-268)21|rT_TCGGTT|AL|GTB|D_1_|262
GCTGCGTTCTTCATCGATGCGAGAACCAAGAGATCCGTTGTTGAAAGTTTTAACTTTTATTTTTAAATTCAGAAGACTCTAAATACAATATTTTATGTTAACCTTCCGACCAGGCTATACAGCTAACTGTACAGCCAAAACGATCGGAAGCAACAGGTAGTTTAGACAAGGGGTTTGAAACGTATATTCGAATGAATATATATTACTTTTAATGATCCTTCCGCAGGTTCACCTACGGAAACCTTGTTACGACTTTACTTCC
>S1|FCQD7IX01BQUFW|288|T_AACCGA|FPY(7-26)|RPY(242-263)|rT_TCGGTT|AR|GTB|D_1_|257
GCTGCGTTCTTCATCGATGCCAGAACCAAGAGATCCGTTGTTGAAAGTTTTAACTTATTTGTTTTTTTACTCAGAGATACAGAGATAAAAGAGTTTGGTAGTCCTTCGGCGGTCACTCCCCGGTAACTACAGGGTAGCTATAGGGTAGGCCCGCCGAGGCAACAGGTATGTTCACATGGGTTTTAGGGAGTTTTACAACTCTATAATGATCCCTCCGCTGGTTCACCAACGGAGACCTTGTTACGACTTTTACTTCC
>S1|FCQD7IX01BZGHL|238|T_AACCGA|FPY(7-26)|RPY(192-213)|rT_TCGGTT|AR|GTB|D_1_|207
GCTGCGTTCTTCATCGATGCGAGAGCCAAGAGATCCGTTGTTGAAAGTGATCTTTAATTTTATTCATTAATACATAAATTTTATACATTCAAGAGTGGGTTTTAAATATAAACGATCGCGAAACCTCTGCTAACGCTCGGTTCGCTAAATCAATAATGATCCTTCCGCAGGTTCACCTACGGAAACCTTGTTACGACTTTTACTTCC
>S1|FCQD7IX01BS945|240|T_AACCGA|FPY(7-26)|RPY(194-215)|rT_TCGGTT|AR|GTB|D_1_|209
GCTGCGTTCTTCATCGATGCGAGAGCCAAGAGATCCGTTGTTGAAAGTTGATCTTTTAATCTTATCATTAATACATAAAATTTTATACATTCAAGAGTGGGTTTTAAATATAAACGATCGCGAAACCTCTGCTAACGCTCGGTTCGCTAAATCAATAATGATCCTTCCGCAGGTTCACCTACGGAAACCTTGTTACGACTTTTACTTCC
>S1|FCQD7IX01BOA31|246|T_AACCGA|FPY(7-26)|RPY(200-221)|rT_TCGGTT|AR|GTB|D_1_|215
GCTGCGTTCTTCATCGATGCGAGAGCCAAGAGATCCGTTGTTGAAAGTGATCTTTATTTATTATTATATACATAATATAAAATGATTCAATTTATAAGAGTGGGTTTTAAATACAAGTTTTCGCGAGACCATGACCAAAGATCAGGTCCGCTAAAAATCAGTAATGATCCTTCCGCAGGTTCACCTACGGAAACCTTGTTACGACTTTTACTTCC
>S1|FCQD7IX01BU3UN|294|T_AACCGA|FPY(7-26)|RPY(249-270)|rT_TCGGTT|AP|GTB|D_1_|264
GCTGCGTTCTTCATCGATGCGAGAACCAAGAGATCCGTTGTTGAAAGTTTTAACTTTTATTTTTAAATTCAGTAAGACTTCTAAATACAATATTTTATGTTAACCTTCCGACCAGGCTATACAGCTAACTGTACAGCCAAAACGATCGGAAGCAACAGGTAGTTTAGACAAGGGGTTTGAAACGTATATTCGAATGAATATATATTACTTTTAATGATCCTTCCGCAGGTTCACCTACGGAACCTTGTTACGACTTTTACTTCC
>S1|FCQD7IX01BZBUO|292|T_AACCGA|FPY(7-26)|RPY(247-268)|rT_TCGGTT|AP|GTB|D_1_|262
GCTGCGTTCTTCATCGATGCAAGAGCCTAGAGATCCGTTGTTGAAAGTTTTAACTTTTATTTTAAATTCAGAAGACTCTAAATACAATATTTTATGTTAACCTTCCGACCAGGCTATACAGCTAACTGTACAGCCAAAACGATCGGAAGCAACAGGTAGTTTAGACAAGGGGTTTGAAACGTATATTCGAATGAATATATATTACTTTTAATGATCCTTCCGCAGGTTCACCTACGGAAACCTTGTTACGACTTTTACTTCC
>S1|FCQD7IX01BUBVB|292|T_AACCGA|FPY(7-26)|RPWE_(248-268)21|rT_TCGGTT|AP|GTB|D_1_|262
GCTGCGTTCTTCATCGATGCGAGAACCAAGAGATCCGTTGTTGAAAGTTTTAACTTTTATTTTTAAATTCAGAAGACTCTAAATACAATATTTTATGTTAACCTTCCGACCAGGCTATACAGCTAACTGTACAGCCAAAACGATCGGAAGCAACAGGTAGTTTAGACAAGGGGTTTGAAACGTATATTCGAATGAATATATATTACTTTTAATGATCCTTCCGCAGGTTCACCTACGGAAACCTTGTTACGATTTTACTTCC
>S1|FCQD7IX01BU1U7|238|T_AACCGA|FPY(7-26)|RPY(192-213)|rT_TCGGTT|AR|GTB|D_1_|207
GCTGCGTTCTTCATCGATGCGAGAGCCAAGAGATCCGTTGTTGAAAGTGATCTTTTAATCTTATCATTAATACATAAAATTTTATACATTCAAGAGTGGGTTTTAAATATAAACGATCGCAGAACCTCGCTAACGCTCGGTTCGCTAAATCAATAATGATCCTTCCGCAGGTTCACCTACGGAAACCTTGTTACGACTTTTACTTCC
>S1|FCQD7IX01BUVAQ|295|T_AACCGA|FPY(7-26)|RPWE_(249-271)21|rT_TCGGTT|AP|GTB|D_1_|265
GCTGCGTTCTTCATCGATGCGAGAACCAAGAGATCCGTTGTTGAAAGTTTTAACTTTTATTTTTAAATTCAGAAGACTCTAAATACAATATTTTATGTTAACCTTCCGACCAGGCTATACAGCTAACTGTACAGCCAAAACGATCGGAAGCAACAGGTAGTTTAGACAAGGGGTTTGAAACGTATATTCGAATGAATATATATTACTTTTAATGATCCTTCCGCAGGTTCAACCTACGGAAACCTTGTTACGTACTTTTACTTCC
>S1|FCQD7IX01BUIC4|293|T_AACCGA|FPY(7-26)|RPWE_(248-269)21|rT_TCGGTT|AP|GTB|D_1_|263
GCTGCGTTCTTCATCGATGCGAGAACCAAGAGATCCGTTGTTGAAAGTTTTAACTTTTATTTTTAAATTCAGAAGACTCTAAATACAATATTTTATGTTAACCTTCCGACCAGGCTATACAGCTAACTGTACAGCCAAAACGATCGGAAGCAACAGGTAGTTTAGACAAGGGGTTTGAAACGTATATTCGAATGAATATATATTACTTTTAATGATCCTTCCGCAGGTTCACCTACGGAAACCTTGTTACGATTTTTACTTCC
>S1|FCQD7IX01BU7OW|236|T_AACCGA|FPY(7-26)|RPY(190-211)|rT_TCGGTT|AR|GTB|D_1_|205
GCTGCGTTCTTCATCGATGCAAGAGCCTAGAGATCCGTTGTTGAAAGTGATCTTTAATTTTATCATTAATACATAAATTTTATACGTTCAAGAGTGGGTTTTAAATATAAGCGATCGCAGAACCTCGCTAACGCTCGGTTCGTTAAATCAATAATGATCCTTCCGCAGGTTCACCTACGGAAACCTTGTTACGACTTTTACTTCC
>S1|FCQD7IX01BSLU3|239|T_AACCGA|FPY(7-26)|RPY(193-214)|rT_TCGGTT|AR|GTB|D_3_|208
GCTGCGTTCTTCATCGATGCGAGAGCCAAGAGATCCGTTGTTGAAAGTGATCTTTATTTTTATCATTAATATAACATAAATTTTATACATTCAAGAGTGGGTTTTAAATACAAACGATCGCAGAACCTCGCTAACGCTCGGTTCGCTAAATCAATAATGATCCTTCCGCAGGTTCACCTACGGAAACCTTGTTACGACTTTTACTTCC
>S1|FCQD7IX01BZIZJ|294|T_AACCGA|FPY(7-26)|RPY(249-270)|rT_TCGGTT|AP|GTB|D_56_|264
GCTGCGTTCTTCATCGATGCGAGAACCAAGAGATCCGTTGTTGAAAGTTTTTAACTTTTATTTTTAAATTCAGAAGACTCTAAATACAATATTTTATGTTAACCTTCCGACCAGGCTATACAGCTAACTGTACAGCCAAAACGATCGGAAGCAACAGGTAGTTTAGACAAGGGGTTTGAAACGTATATTCGAATGAATATATATTACTTTTAATGATCCTTCCGCAGGTTCACCTACGGAAACCTTGTTACGACTTTTACTTCC
>S1|FCQD7IX01BTD6U|292|T_CCGGAA|FPWE(7)19|RPWE_(248-268)21|rT_TTCCGG|AP|GTB|D_1_|262
GCTGCGTTCTTCATCAATGCGAGAACCAAGAGATCCGTTGTTGAAAGTTTTAACTTTTATTTTTAAATTCAGAAGACTCTAAATACAATATTTTATGTTAACCTTCCGACCAGGCTATACAGCTAACTGTACAGCCAAAACGATCGGAAGCAACAGGTAGTTTAGACAAGGGGTTTGAAACGTATATTCGAATGAATATATATTACTTTTAATGATCCTTCCGCAGGTTCACCTACGGAAACCTTGTTACGCTTTTACTTCC
>S1|FCQD7IX01BQN2S|239|T_CCGGAA|FPY(7-26)|RPY(193-214)|rT_TTCCGG|AR|GTB|D_1_|208
GCTGCGTTCTTCATCGATGCGAGAGCCAAGAGATCCGTTGTTGAAAGTGATCTTATTTATTATACAATATAAAATGATTCAATTTATAAGAGTGGGGTTTTAAATACAAGTTTTCGCGAGATCATGATCAAAGATCAGGTCCGCTAAAAATCGGTAATGATCCTTCCGCAGGTTCACCTACGGAAACCTTGTTACGACTTTTACTTCC
>S1|FCQD7IX01BXOP8|294|T_CCGGAA|FPWE(7)19|RPY(248-269)|rT_TTCCGG|AR|GTB|D_1_|263
GCTGCGTTCTTCATCGTTGCGAGAACCAAGAGATCCGTTGTTGAAAGTTTTAACTTTTATTTTTAAATTCAGAAGACTCTAAATACAATATTTTATGTTAACCTTCCGACCAGGCTATACAGCTAACTGTACAGCCAAAACGATCGGAAGCAACAGGTAGTTTAGACAAGGGGTTTGAAACGTATATTCGAATGAATATATATTACTTTTAATGATCCTTCCGCAGGTTCACCTACGGAAACCTTGTTACGACTTTTACTTCC
>S1|FCQD7IX01BP1AX|294|T_CCGGAA|FPY(7-26)|RPY(249-270)|rT_TTCCGG|AP|GTB|D_1_|264
GCTGCGTTCTTCATCGATGCGAGAACCAAGAGATCCGTTGTTGAAAGTTTTAACTTTTATTTTTAAATTCAGAAGACTCTAAATACAATATTTTATGTTAACCTTCCGACCAGGCTAATACAGCTAACTGTACAGCCAAAACGATCGGAAGCAACAGGTAGTTTAGACAAGGGGTTTGAAACGTATATTCGAATGAATATATATTACTTTTAATGATCCTTCCGCAGGTTCACCTACGGAAACCTTGTTACGACTTTTACTTCC
>S1|FCQD7IX01BTY99|293|T_CCGGAA|FPWE(7)19|RPY(248-269)|rT_TTCCGG|AP|GTB|D_1_|263
GCTGCGTTCTTCATCAATGCGAGAACCAAGAGATCCGTTGTTGAAAGTTTTAACTTTTATTTTTAAATTCAGAAGACTCTAAATACAATATTTTATGTTAACCTTCCGACCAGGCTATACAGCTAACTGTACAGCCAAAACGATCGGAAGCAACAGGTAGTTTAGACAAGGGGTTTGAAACGTATATTCGAATGAATATATATTACTTTTAATGATCCTTCCGCAGGTTCACCTACGGAAACCTTGTTACGACTTTTACTTCC
>S1|FCQD7IX01BY3KN|298|T_CCGGAA|FPY(7-26)|RPWE_(249-270)21|rT_TTCCGG|AL|GTB|D_1_|264
GCTGCGTTCTTCATCGATGCGAGAACCAAGAGATCCGTTGTTGAAAGTTTTTAACTTTTATTTTTAAATTCAGAAGACTCTAAATACAATATTTTATGTTAACCTTCCGACCAGGCTATACAGCTAACTGTACAGCCAAAACGATCGGAAGCAACAGGTAGTTTAGACAAGGGGTTTGAAACGTATATTCGAATGAATATATATTACTTTTAATGATCCTTCCGCAGGTTCACCTACGGAAACCTTGTTACGACTTTAACTTCC
>S1|FCQD7IX01BQWKZ|295|T_CCGGAA|FPY(7-26)|RPY(250-271)|rT_TTCCGG|AP|GTB|D_2_|265
GCTGCGTTCTTCATCGATGCGAGAACCAAGAGATCCGTTGTTGAAAGTTTTAACTTTTATTTTTAAATTCAGAAGACTTCTAAATACAATATTTTATGTTAACCTTCCGACCAGGCTATACAGCTAACTGTACAGCCAAAACGATCGGAAGCAACAAGGTAGTTTAGACAAGGGGTTTGAAACGTATATTCGAATGAATATATATTACTTTTAATGATCCTTCCGCAGGTTCACCTACGGAAACCTTGTTACGACTTTTACTTCC
>S1|FCQD7IX01BRP6R|294|T_CCGGAA|FPY(7-26)|RPY(249-270)|rT_TTCCGG|AP|GTB|D_1_|264
GCTGCGTTCTTCATCGATGCGAGAACCAAGAGATCCGTTGTTGAAAGTTTTAACTTTTATTTTTAAATTCAGAAGACTCTAAATACAATATTTTATAGTTAACCTTCCGACCAGGCTATACAGCTAACTGTACAGCCAAAACGATCGGAAGCAACAGGTAGTTTAGACAAGGGGTTTGAAACGTATATTCGAATGAATATATATTACTTTTAATGATCCTTCCGCAGGTTCACCTACGGAAACCTTGTTACGACTTTTACTTCC
>S1|FCQD7IX01BRL3L|293|T_CCGGAA|FPY(7-26)|RPWE_(247-269)21|rT_TTCCGG|AP|GTB|D_1_|263
GCTGCGTTCTTCATCGATGCGAGAACCAAGAGATCCGTTGTTGAAAGTTTTAACTTTTATTTTTAAATTCAGAAGACTCTAAATACAATATTTTATGTTAACCTTCCGACCAGGCATACAGCTAACTGTACAGCCAAAACGATCGGAAGCAACAGGTAGTTTAGACAAGGGGTTTGAAACGTATATTCGAATGAATATATATTACTTTTAATGATCCTTCCGCAGGTTCACCTACGGAAACCTTGTTACGACTTTTACTTTCC
>S1|FCQD7IX01BRWNA|299|T_CCGGAA|FPY(7-26)|RPY(253-274)|rT_TTCCGG|AL|GTB|D_1_|268
GCTGCGTTCTTCATCGATGCGAGAACCAAGAGATCCGTTGTTGAAAGTTTTTAACTTTTATTTTTAAATTCAGAAGACTCTAAATACAATATTTTATGTTAACCTTCCGACCAGGCTATACAGCTAACTGTACAGCCAAAACGATCGGAAGCAACAGGTAGTTTAGACAAGGGGTTTGAAACGTATATTCGAATGAATATATATTACTTTTAATTGATCCTTTCCCGTCAGGTTCACCTACGGAAACCTTGTTACGACTTTTACTTCC
>S1|FCQD7IX01BYT1S|291|T_CCGGAA|FPY(7-26)|RPWE_(248-267)20|rT_TTCCGG|AP|GTB|D_1_|261
GCTGCGTTCTTCATCGATGCGAGAACCAAGAGATCCGTTGTTGAAAGTTTTAACTTTTATTTTTAAATTCAGAAGACTCTAAATACAATATTTTATGTTAACCTTCCGACCAGGCTATACAGCTAACTGTACAGCCAAAACGATCGGAAGCAACAGGTAGTTTAGACAAGGGGTTTGAAACGTATATTCGAATGAATATATATTACTTTTAATGATCCTTCCGCAGGTTCACCTACGGAAACCTTGTTACGACTTTTACCT
>S1|FCQD7IX01BOW2Q|294|T_CCGGAA|FPWE(7)19|RPY(249-270)|rT_TTCCGG|AP|GTB|D_1_|264
GCTGCTTTCTTCATCGATGCGAGAACCAAGAGATCCGTTGTTGAAAGTTTTTAACTTTTATTTTTAAATTCAGAAGACTCTAAATACAATATTTTATGTTAACCTTCCGACCAGGCTATACAGCTAACTGTACAGCCAAAACGATCGGAAGCAACAGGTAGTTTAGACAAGGGGTTTGAAACGTATATTCGAATGAATATATATTACTTTTAATGATCCTTCCGCAGGTTCACCTACGGAAACCTTGTTACGACTTTTACTTCC
>S1|FCQD7IX01BSQMS|294|T_CCGGAA|FPY(7-26)|RPY(249-270)|rT_TTCCGG|AP|GTB|D_5_|264
GCTGCGTTCTTCATCGATGCGAGAACCAAGAGATCCGTTGTTGAAAGTTTTAACTTTTATTTTTAAATTCAGAAGACTTCTAAATACAATATTTTATGTTAACCTTCCGACCAGGCTATACAGCTAACTGTACAGCCAAAACGATCGGAAGCAACAGGTAGTTTAGACAAGGGGTTTGAAACGTATATTCGAATGAATATATATTACTTTTAATGATCCTTCCGCAGGTTCACCTACGGAAACCTTGTTACGACTTTTACTTCC
>S1|FCQD7IX01BOZJC|293|T_CCGGAA|FPY(7-26)|RPY(248-269)|rT_TTCCGG|AP|GTB|D_611_|263
GCTGCGTTCTTCATCGATGCGAGAACCAAGAGATCCGTTGTTGAAAGTTTTAACTTTTATTTTTAAATTCAGAAGACTCTAAATACAATATTTTATGTTAACCTTCCGACCAGGCTATACAGCTAACTGTACAGCCAAAACGATCGGAAGCAACAGGTAGTTTAGACAAGGGGTTTGAAACGTATATTCGAATGAATATATATTACTTTTAATGATCCTTCCGCAGGTTCACCTACGGAAACCTTGTTACGACTTTTACTTCC
>S1|FCQD7IX01BYWQ4|295|T_CCGGAA|FPY(7-26)|RPWE_(248)21|rTN|AL|GTB|D_2_|264
GCTGCGTTCTTCATCGATGCGAGAACCAAGAGATCCGTTGTTGAAAGTTTTAACTTTTATTTTTAAATTCAGAAGACTCTAAATACAATATTTTATGTTAACCTTCCGACCAGGCTATACAGCTAACTGTACAGCCAAAACGATCGGAAGCAACAGGTAGTTTAGACAAGGGGTTTGAACGTATATTCGAATGAATATATATTACTTTTAATTGATCCTTCCGCAGGTTCACCTACGGAAACCTTGTTACGACTTTACTTCCTT
>S1|FCQD7IX01BWQK7|294|T_CCGGAA|FPY(7-26)|RPWE_(246-269)20|rT_TTCCGG|AL|GTB|D_1_|263
GCTGCGTTCTTCATCGATGCGAGAACCAAGAGATCCGTTGTTGAAAGTTTTAACTTTTATTTTTAAATTCAGAAGACTCTAAATACAATATTTTATGTTAACCTTCCGACCAGGCTATACAGCTAACTGTACAGCCAAAACGATCGAAGCAACAGGTAGTTTAGACAAGGGGTTTGAACGTATATTCGAATGAATATATATTACTTTTAATGATCCTTCCGCAGGTTCACCTACGGAAACCTTGTTACGTACTTTTACTTTCC
>S1|FCQD7IX01BM1AD|295|T_CCGGAA|FPY(7-26)|RPY(249-270)|rT_TTCCGG|AR|GTB|D_1_|264
GCTGCGTTCTTCATCGATGCGAGAACCAAGAGATCCGTTGTTGAAAGTTTTTAACTTTTATTTTTAAATTCAGAAGACTCTAAATACAATATTTTATGTTAACCTTCCGACCAGGCTATACCGCTAACTGTACAGCCAAAACGATCGGAAGCAACAGGTAGTTTAGACAAGGGGTTTGAAACGTATATTCGAATGAATATATATTACTTTTAATGATCCTTCCGCAGGTTCACCTACGGAAACCTTGTTACGACTTTTACTTCC
>S1|FCQD7IX01BZLN7|294|T_CCGGAA|FPY(7-26)|RPWE_(248-270)21|rT_TTCCGG|AP|GTB|D_10_|264
GCTGCGTTCTTCATCGATGCGAGAACCAAGAGATCCGTTGTTGAAAGTTTTAACTTTTATTTTTAAATTCAGAAGACTCTAAATACAATATTTTATGTTAACCTTCCGACCAGGCTATACAGCTAACTGTACAGCCAAAACGATCGGAAGCAACAGGTAGTTTAGACAAGGGGTTTGAAACGTATATTCGAATGAATATATATTACTTTTAATGATCCTTCCGCAGGTTCACCTACGGAAACCTTGTTACGACTTTTACTTTCC
>S1|FCQD7IX01BUF9F|293|T_CCGGAA|FPY(7-26)|RPY(248-269)|rT_TTCCGG|AP|GTB|D_3_|263
GCTGCGTTCTTCATCGATGCGAGAACCAAGAGATCCGTTGTTGAAAGTTTTTAACTTTTATTTTAAATTCAGAAGACTCTAAATACAATATTTTATGTTAACCTTCCGACCAGGCTATACAGCTAACTGTACAGCCAAAACGATCGGAAGCAACAGGTAGTTTAGACAAGGGGTTTGAAACGTATATTCGAATGAATATATATTACTTTTAATGATCCTTCCGCAGGTTCACCTACGGAAACCTTGTTACGACTTTTACTTCC
>S1|FCQD7IX01BNXQ6|291|T_CCGGAA|FPY(7-26)|RPWE_(247-267)21|rT_TTCCGG|AP|GTB|D_1_|261
GCTGCGTTCTTCATCGATGCGAGAACCAAGAGATCCGTTGTTGAAAGTTTTAACTTTTATTTTAAATTCAGAAGACTCTAAATACAATATTTTATGTTAACCTTCCGACCAGGCTATACAGCTAACTGTACAGCCAAAACGATCGGAAGCAACAGGTAGTTTAGACAAGGGGTTTGAAACGTATATTCGAATGAATATATATTACTTTTAATGATCCTTCCGCAGGTTCACCTACGGAAACCTTGTTACGACTTTACTTCC
>S1|FCQD7IX01BV9RO|295|T_CCGGAA|FPY(7-26)|RPY(250-271)|rT_TTCCGG|AP|GTB|D_1_|265
GCTGCGTTCTTCATCGATGCGAGAACCAAGAGATCCGTTGTTGAAAAGTTTTTAACTTTTATTTTTAAATTCAGAAGACTCTAAATACAATATTTTATGTTAACCTTCCGACCAGGCTATACAGCTAACTGTACAGCCAAAACGATCGGAAGCAACAGGTAGTTTAGACAAGGGGTTTGAAACGTATATTCGAATGAATATATATTACTTTTAATGATCCTTCCGCAGGTTCACCTACGGAAACCTTGTTACGACTTTTACTTCC
>S1|FCQD7IX01BP759|292|T_CCGGAA|FPY(7-26)|RPY(247-268)|rT_TTCCGG|AP|GTB|D_1_|262
GCTGCGTTCTTCATCGATGCGAGAACCAAGAGATCCGTTGTTGAAAGTTTTAACTTTTATTTTTAAATTCAGAAGACTCTAAATACAATATTTTATGTTAACCTTCCGACCAGGCTATACAGCTAACTGTACAGCCAAACGATCGGAAGCAACAGGTAGTTTAGACAAGGGGTTTGAAACGTATATTCGAATGAATATATATTACTTTTAATGATCCTTCCGCAGGTTCACCTACGGAAACCTTGTTACGACTTTTACTTCC
>S1|FCQD7IX01BMLQW|295|T_CCGGAA|FPY(7-26)|RPY(250-271)|rT_TTCCGG|AP|GTB|D_1_|265
GCTGCGTTCTTCATCGATGCGAGAACCAAGAGATCCGTTGTTGAAAGTTTTTAACTTTTATTTTTAAATTCAGAAGACTTCTAAATACAATATTTTATGTTAACCTTCCGACCAGGCTATACAGCTAACTGTACAGCCAAACGATCGGAAGCAACAAGGTAGTTTAGACAAGGGGTTTGAAACGTATATTCGAATGAATATATATTACTTTTAATGATCCTTCCGCAGGTTCACCTACGGAAACCTTGTTACGACTTTTACTTCC
>S1|FCQD7IX01BW45T|294|T_CCGGAA|FPY(7-26)|RPY(249-270)|rT_TTCCGG|AP|GTB|D_1_|264
GCTGCGTTCTTCATCGATGCGAGAACCAAGAGATCCGTTGTTGAAAGTTTTAACTTTTATTTTTAAACTTCAGAAGACTCTAAATACAATATTTTATGTTAACCTTCCGACCAGGCTATACAGCTAACTGTACAGCCAAAACGATCGGAAGCAACAGGTAGTTTAGACAAGGGGTTTGAAACGTATATTCGAATGAATATATATTACTTTTAATGATCCTTCCGCAGGTTCACCTACGGAAACCTTGTTACGACTTTTACTTCC
>S1|FCQD7IX01BVGND|294|T_CCGGAA|FPY(7-26)|RPWE_(249-269)21|rT_TTCCGG|AL|GTB|D_2_|263
GCTGCGTTCTTCATCGATGCGAGAACCAAGAGATCCGTTGTTGAAAGTTTTTAACTTTTATTTTTAAATTCAGAAGACTCTAAATACAATATTTTATGTTAACCTTCCGACCAGGCTATACAGCTAACTGTACAGCCAAAACGATCGGAAGCAACAGGTAGTTTAGACAAGGGGTTTGAAACGTATATTCGAATGAATATATATTACTTTTAATGATCCTTCCGCAGGTTCACCTACGGAAACCTTGTTACGCTTTTACTTCC
>S1|FCQD7IX01BV8UQ|303|T_CCGGAA|FPY(7-26)|RPWE_(251-273)21|rT_TTCCGG|AN|GTB|D_2_|267
GCTGCGTTCTTCATCGATGCGAGAACCAAGAGATCCGTTGTTGAAAGTTTTTAACTTTTATTTTTAAATTCAGAAGACTCTAAATACAATATTTTATGTTAACCTTCCGACCAGGCTATACAGCTAACTGTACAGCCAAAACGATCGGAAGCAACAGGTAGTTTAGACAAGGGGTTTGGAAACGTATATTCGAATGAATATATATTACTTTTAATTGATCCTTCCGCAGGTTCACCTACGGAAACCTTGTTACGACTTTTACTTTCC
>S1|FCQD7IX01BQW0F|293|T_CCGGAA|FPY(7-26)|RPY(248-269)|rT_TTCCGG|AP|GTB|D_2_|263
GCTGCGTTCTTCATCGATGCGAGAACCAAGAGATCCGTTGTTGAAAGTTTTTAACTTTTATTTTTAAATTCAGAAGACTCTAAATACAATATTTTATGTTAACCTTCCGACCAGGCTATACAGCTAACTGTACAGCCAAAACGATCGGAAGCAACAGGTAGTTTAGACAAGGGGTTTGAAACGTATATTCGAATGAATATATATTACTTTTAATGATCCTTCCGCAGGTTCACCTACGGAACCTTGTTACGACTTTTACTTCC
>S1|FCQD7IX01BYXER|298|T_CCGGAA|FPY(7-26)|RPY(251-272)|rT_TTCCGG|AL|GTB|D_1_|266
GCTGCGTTCTTCATCGATGCGAGAACCAAGAGATCCGTTGTTGAAAGTTTTTAACTTTTTATTTTTAAATTCAGAAGACTCTAAATACAATATTTTATGTTAACCTTCCGACCAGGCTATACAGCTAACTGTACAGCCAAAACGATCGGAAGCAACAGGTAGTTTAGACAAGGGGTTTGAAACGTATATTCGAATGAATATATATTACTTTTAATTGATCCTTCCGCAGGTTCACCTACGGAAACCTTGTTACGACTTTTACTTCC
>S1|FCQD7IX01BT3A1|291|T_CCGGAA|FPY(7-26)|RPWE_(248-267)20|rT_TTCCGG|AP|GTB|D_1_|261
GCTGCGTTCTTCATCGATGCGAGAACCAAGAGATCCGTTGTTGAAAGTTTTAACTTTTATTTTTAAATTCAGAAGACTCTAAATACAATATTTTATGTTAACCTTCCGACCAGGCTATACAGCTAACTGTACAGCCAAAACGATCGGAAGCAACAGGTAGTTTAGACAAGGGGTTTGAAACGTATATTCGAATGAATATATATTACTTTTAATGATCCTTCCGCAGGTTCACCTACGGAAACCTTGTTACGACTTTTATCC
>S1|FCQD7IX01BZC8C|294|T_CCGGAA|FPY(7-26)|RPWE_(248-269)21|rT_TTCCGG|AL|GTB|D_1_|263
GCTGCGTTCTTCATCGATGCGAGAACCAAGAGATCCGTTGTTGAAAGTTTTTAACTTTTATTTTTAAATTCAGAAGACTCTAAATACAATATTTTATGTTAACCTTCCGACCAGGCTATACAGCTAACTGTACAGCCAAAACGATCGGAAGCAACAGGTAGTTTAGACAAGGGGTTTGAAACGTATATTCGAATGAATATATATTACTTTTAATGATCCTTCCGCAGGTTCACCTACGGAACCTTGTTACGTCTTTTACTTCC
>S1|FCQD7IX01BRIET|239|T_CCGGAA|FPY(7-26)|RPY(193-214)|rT_TTCCGG|AR|GTB|D_3_|208
GCTGCGTTCTTCATCGATGCGAGAGCCAAGAGATCCGTTGTTGAAAGTGATCTTTTAATCTTATCATTAATACATAAAATTTTATACATTCAAGAGTGGGTTTTAAATATAAACGATCGCGAAACCTCTGCTAACGCTCGGTTCGCTAAATCAATAATGATCCTTCCGCAGGTTCACCTACGGAAACCTTGTTACGACTTTTACTTCC
>S1|FCQD7IX01BQ2H6|296|T_CCGGAA|FPY(7-26)|RPWE_(250-272)21|rT_TTCCGG|AP|GTB|D_1_|266
GCTGCGTTCTTCATCGATGCGAGAACCAAGAGATCCGTTGTTGAAAGTTTTTAACTTTTTATTTTTAAATTCAGAAGACTCTAAATACAATATTTTATGTTAACCTTCCGACCAGGCTATACAGCTAACTGTACAGCCAAAACGATCGGAAGCAACAGGTAGTTTAGACAAGGGGTTTGAAACGTATATTCGAATGAATATATATTACTTTTAATGATCCTTCCGCAGGTTCACCTACGGAAACCTTGTTACGACTTTTACTTTCC
>S1|FCQD7IX01BY6EP|295|T_CCGGAA|FPY(7-26)|RPY(249-270)|rT_TTCCGG|AL|GTB|D_1_|264
GCTGCGTTCTTCATCGATGCGAGAACCAAGAGATCCGTTGTTGAAAGTTTTTAACTTTTATTTTTAAATTCAGAAGACTCTAAATACAATATTTTATGTTAACCTTCCGACCAGGCTATACAGCTAACTGTACAGCCAAAACGATCGGAAGCAACAGGTAGTTTAGACAAGGGGTTTGAACGTATATTCGAATGAATATATATTACTTTTAATTGATCCTTCCGCAGGTTCACCTACGGAAACCTTGTTACGACTTTTACTTCC
>S1|FCQD7IX01BQWNO|293|T_CCGGAA|FPY(7-26)|RPWE_(248-269)21|rT_TTCCGG|AP|GTB|D_1_|263
GCTGCGTTCTTCATCGATGCGAGAACCAAGAGATCCGTTGTTGAAAGTTTTAACTTTTATTTTTAAATTCAGAAGACTCTAAATACAATATTTTATGTTAACCTTCCGACCAGGCTATACAGCTAACTGTACAGCCAAAACGATCGGAAGCAACAGGTAGTTTAGACAAGGGGTTTGAAACGTATATTCGAATGAATATATATTACTTTTAATGATCCTTCCGCAGGTTCACCTACGGAAACCTTGTTACGACTTTTAGTTCC
>S1|FCQD7IX01BVMQ4|294|T_CCGGAA|FPY(7-26)|RPY(249-270)|rT_TTCCGG|AP|GTB|D_3_|264
GCTGCGTTCTTCATCGATGCGAGAACCAAGAGATCCGTTGTTGAAAGTTTTAACTTTTATTTTTAAATTCAGAAGACTCTAAATACAATATTTTATGTTAACCTTCCGACCAGGCTATACAGCTAACTGTACAGCCAAAACGATCGGAAGCAACAGGTAGTTTAGACAAGGGGTTTGAAACGTATATTCGAATGAATATATATTACTTTTAATGATCCTTCCGCAGGTTCAACCTACGGAAACCTTGTTACGACTTTTACTTCC
>S1|FCQD7IX01BW4TX|295|T_CCGGAA|FPY(7-26)|RPY(250-271)|rT_TTCCGG|AP|GTB|D_1_|265
GCTGCGTTCTTCATCGATGCGAGAACCAAGAGATCCGTTGTTGAAAGTTTTTAACTTTTATTTTTAAATTCAGAAGACTCTAAATACAATATTTTATGTTAACCTTCCGACCAGGCTATACAGCTAACTGTACAGCCAAAACGATCGGAAGCAACAGGTAGTTTAGACAAGGGGTTTGAAACGTATATTCGAATGAATATATATTACTTTTAATGACTCCTTCCGCAGGTTCACCTACGGAAACCTTGTTACGACTTTTACTTCC
>S1|FCQD7IX01BT5LV|290|T_CCGGAA|FPWE(7)19|RPY(246-267)|rT_TTCCGG|AP|GTB|D_1_|261
GCTGCGTTCTTCATCATGCGAGAACCAAGAGATCCGTTGTTGAAAGTTTTAACTTTTATTTTTAAATTCAGAAGACTCTAAATACAATATTTTATGTTAACCTTCCGACCAGGCTATACAGCTAACTGTACAGCCAAAACGATCGGAAGCAACAGGTAGTTTAGACAAGGGGTTTGAAACGTATATTCGAATGAATATATATTACTTTTAATGATCCTTCCGCAGTTCACCTACGGAAACCTTGTTACGACTTTTACTTCC
>S1|FCQD7IX01BZ2D0|294|T_CCGGAA|FPY(7-26)|RPWE_(248-270)20|rT_TTCCGG|AP|GTB|D_1_|264
GCTGCGTTCTTCATCGATGCGAGAACCAAGAGATCCGTTGTTGAAAGTTTTAACTTTTATTTTTAAATTCAGAAGACTCTAAATACAATATTTTATGTTAACCTTCCGACCAGGCTATACAGCTAACTGTACAGCCAAAACGATCGGAAGACAACAGGTAGTTTAGACAAGGGGTTTGAAACGTATATTCGAATGAATATATATTACTTTTAATGATCCTTCCGCAGGTTCACCACGGAAACCTTGTTAGTACTTTTTACTTCC
>S1|FCQD7IX01BNLEG|293|T_CCGGAA|FPY(7-26)|RPY(248-269)|rT_TTCCGG|AP|GTB|D_2_|263
GCTGCGTTCTTCATCGATGCGAGAACCAAGAGATCCGTTGTTGAAAGTTTTTAACTTTTATTTTTAAATTCAGAAGACTCTAAATACAATATTTTATGTTAACCTTCCGACCAGGCTATACAGCTAACTGTACAGCCAAAACGATCGGAAGCAACAGGTAGTTTAGACAAGGGGTTTGAACGTATATTCGAATGAATATATATTACTTTTAATGATCCTTCCGCAGGTTCACCTACGGAAACCTTGTTACGACTTTTACTTCC
>S1|FCQD7IX01BMJGR|288|T_CCGGAA|FPY(7-26)|RPWE_(250)20|rTN|AN|GTB|D_1_|266
GCTGCGTTCTTCATCGATGCGAGAACCAAGAGATCCGTTGTTGAAAGTTTTTAACTTTTATTTTTAAATTCAGAAGACTCTAAATACAATATTTTATGTTAACCTTCCGACCAGGCTATACAGCTAACTGTACAGCCAAAACGATCGGAAGCAACAGGTAGTTTAGACAAGGGGTTTGAAACGTATATTCGAATGAATATATATTACTTTTAATTGATCCTTCCGCAGGTTCACCTACGGAAACCTTGTTACGACTTTTTACCTTT
>S1|FCQD7IX01BSBSS|292|T_CCGGAA|FPY(7-26)|RPWE_(248-267)20|rT_TTCCGG|AR|GTB|D_1_|261
GCTGCGTTCTTCATCGATGCGAGAACCAAGAGATCCGTTGTTGAAAGTTTTAACTTTTATTTTTAAATTCAGAAGACTCTAAATACAATATTTTATGTTAACCTTCCGACCAGGCTATACAGCTAACTGTACAGCCAAAACGATCGGAAGCAACAGGTAGTTTAGACAAGGGGTTTGAAACGTATATTCGAATGAATATATATTACTTTTAATGATCCTTCCGCAGGTTCACCTACGGAAACCTTGTTACGTTTTACTTCC
>S1|FCQD7IX01BNXU1|297|T_CCGGAA|FPY(7-26)|RPY(248-269)|rT_TTCCGG|AL|GTB|D_1_|263
GCTGCGTTCTTCATCGATGCGAGAACCAAGAGATCCGTTGTTGAAAGTTTTTAACTTTTATTTTTAAATTCAGAAGACTCTAAATACAATATTTTATGTTAACCTTCCGACCAGGCTATACAGCTAACTGTACAGCCAAAACGATCGGAAGCAACAGTAGTTTAGACAAGGGGTTTGAAACGTATATTCGAATGAATATATATTACTTTTAATGATCCTTCCGCAGGTTCACCTACGGAAACCTTGTTACGACTTTTACTTCC
>S1|FCQD7IX01BW5AW|294|T_CCGGAA|FPWE(7)19|RPY(248-269)|rT_TTCCGG|AR|GTB|D_1_|263
GCTGCGTTCTTCAACGATGCGAGAACCAAGAGATCCGTTGTTGAAAGTTTTAACTTTTATTTTTAAATTCAGAAGACTCTAAATACAATATTTTATGTTAACCTTCCGACCAGGCTATACAGCTAACTGTACAGCCAAAACGATCGGAAGCAACAGGTAGTTTAGACAAGGGGTTTGAAACGTATATTCGAATGAATATATATTACTTTTAATGATCCTTCCGCAGGTTCACCTACGGAAACCTTGTTACGACTTTTACTTCC
>S1|FCQD7IX01BTWP6|295|T_CCGGAA|FPY(7-26)|RPY(250-271)|rT_TTCCGG|AP|GTB|D_1_|265
GCTGCGTTCTTCATCGATGCGAGAACCAAGAGATCCGTTGTTGAAAGTTTTTAACTTTTATTTTTAAATTCAGAAGACTCTAAATACAATATTTTATGTTAACCTTCCGACCAGGCTATACAGCTAACTGTACAGCCAAAACGATCGGAAGTCAACAGGTAGTTTAGACAAGGGGTTTGAAACGTATATTCGAATGAATATATATTACTTTTAATGATCCTTCCGCAGGTTCACCTACGGAAACCTTGTTACGACTTTTACTTCC
>S1|FCQD7IX01BQ6MR|295|T_CCGGAA|FPWE(7)19|RPY(249-270)|rT_TTCCGG|AL|GTB|D_1_|264
GCTGCGTTCTTCAATCGATGCGAGAACCAAGAGATCCGTTGTTGAAAGTTTTAACTTTTATTTTTAAATTCAGAAGACTCTAAATACAATATTTTATGTTAACCTTCCGACCAGGCTATACAGCTAACTGTACAGCCAAAACGATCGGAAGCAACAGGTAGTTTAGACAAGGGGTTTGAAACGTATATTCGAATGAATATATATTACTTTTAATGATCCTTCCGCAGGTTCACCTACGGAAACCTTGTTACGACTTTTACTTCC
>S1|FCQD7IX01BZHX8|226|T_CCGGAA|FPY(7-26)|RPY(180-201)|rT_TTCCGG|AR|GTB|D_2_|195
GCTGCGTTCTTCATCGATGCGAGAGCCAAGAGATCCGTTGTTGAAAGTGATCTTTAATTTTATCATTAATACATAAATTTTATACATTCAAGAGTGGGTTTTAAATATAAGCGATCGCAAAACCTCGGTTCGCTAAATCAATAATGATCCTTCCGCAGGTTCACCTACGGAAACCTTGTTACGACTTTTACTTCC
>S1|FCQD7IX01BTTZR|293|T_CCGGAA|FPY(7-26)|RPWE_(248-269)21|rT_TTCCGG|AP|GTB|D_1_|263
GCTGCGTTCTTCATCGATGCGAGAACCAAGAGATCCGTTGTTGAAAGTTTTAACTTTTATTTTTAAATTCAGAAGACTCTAAATACAATATTTTATGTTAACCTTCCGACCAGGCTATACAGCTAACTGTACAGCCAAAACGATCGGAAGCAACAGGTAGTTTAGACAAGGGGTTTGAAACGTATATTCGAATGAATATATATTACTTTTAATGATCCTTCCGCAGGTTCACCTACGGAAACCTTGTTACGACTTTTACGTCC
>S1|FCQD7IX01BNOOZ|301|T_CCGGAA|FPY(7-26)|RPWE_(249-272)20|rT_TTCCGG|AL|GTB|D_1_|266
GCTGCGTTCTTCATCGATGCGAGAACCAAGAGATCCGTTGTTGAAAGTTTTTAACTTTTATTTTTAAATTCAGAAGACTCTAAATACAATATTTTATGTTAACCTTCCGACCAGGCTATACAGCTAACTGTACAGCCAAAACGATCGGAAGCAACAGGTAGTTTAGACAAGGGGTTTGAAACGTATATTCGAATGAATATATATTACTTTTAATGATCCTTCCGCAGGTTCACCTACGGAAACCTTGTTACGACCTTTTACTTTCC
>S1|FCQD7IX01BQHVF|291|T_CCGGAA|FPY(7-26)|RPY(246-267)|rT_TTCCGG|AP|GTB|D_1_|261
GCTGCGTTCTTCATCGATGCGAGAACCAAGAGATCCGTTGTTGAAAGTTTTAACTTTATTTTAAATTCAGAAGACTCTAAATACAATATTTTATGTTAACCTTCCGACCAGGCTATACAGCTAACTGTACAGCCAAAACGATCGGAAGCAACAGGTAGTTTAGACAAGGGGTTTGAAACGTATATTCGAATGAATATATATTACTTTTAATGATCCTTCCGCAGGTTCACCTACGGAAACCTTGTTACGACTTTTACTTCC
>S1|FCQD7IX01BSQT7|296|T_CCGGAA|FPY(7-26)|RPY(251-272)|rT_TTCCGG|AP|GTB|D_1_|266
GCTGCGTTCTTCATCGATGCGAGAACCAAGAGATCCGTTGTTGAAAGTTTTAACTTTTATTTTAAATTCAGAAGACTTCTAAATAACTTAATATTTTATGTTAACCTTCCGACCAGGCTATACAGCTAACTGTACAGCCAAAACGATCGGAAGCAACAGGTAGTTTAGACAAGGGGTTTGAAACGTATATTCGAATGAATATATATTACTTTTAATGATCCTTCCGCAGGTTCACCTACGGAAACCTTGTTACGACTTTTACTTCC
>S1|FCQD7IX01BUSLP|293|T_CCGGAA|FPY(7-26)|RPWE_(249-269)21|rT_TTCCGG|AP|GTB|D_5_|263
GCTGCGTTCTTCATCGATGCGAGAACCAAGAGATCCGTTGTTGAAAGTTTTTAACTTTTATTTTTAAATTCAGAAGACTCTAAATACAATATTTTATGTTAACCTTCCGACCAGGCTATACAGCTAACTGTACAGCCAAAACGATCGGAAGCAACAGGTAGTTTAGACAAGGGGTTTGAAACGTATATTCGAATGAATATATATTACTTTTAATGATCCTTCCGCAGGTTCACCTACGGAAACCTTGTTACACTTTTACTTCC
>S1|FCQD7IX01BNO0D|296|T_CCGGAA|FPY(7-26)|RPY(249-270)|rT_TTCCGG|AL|GTB|D_1_|264
GCTGCGTTCTTCATCGATGCGAGAACCAAGAGATCCGTTGTTGAAAGTTTTAACTTTTATTTTTAAATTCAGAAGACTCTAAATACAATATTTTATGTTAACCTTCCGACCAGGCTATACAGCTAACTGTACAGCCAAAACGATCGGAAGCAACAGGTAGTTTAGACAAGGGGTTTGGAAACGTATATTCGAATGAATATATATTACTTTTAATGATCCTTCCGCAGGTTCACCTACGGAAACCTTGTTACGACTTTTACTTCC
>S1|FCQD7IX01BO6HR|293|T_CCGGAA|FPWE(7)19|RPY(248-269)|rT_TTCCGG|AP|GTB|D_1_|263
GCTGCGATCTTCATCGATGCGAGAACCAAGAGATCCGTTGTTGAAAGTTTTAACTTTTATTTTTAAATTCAGAAGACTCTAAATACAATATTTTATGTTAACCTTCCGACCAGGCTATACAGCTAACTGTACAGCCAAAACGATCGGAAGCAACAGGTAGTTTAGACAAGGGGTTTGAAACGTATATTCGAATGAATATATATTACTTTTAATGATCCTTCCGCAGGTTCACCTACGGAAACCTTGTTACGACTTTTACTTCC
>S1|FCQD7IX01BNLTN|298|T_CCGGAA|FPY(7-26)|RPY(251-272)|rT_TTCCGG|AL|GTB|D_1_|266
GCTGCGTTCTTCATCGATGCGAGAACCAAGAGATCCGTTGTTGAAAGTTTTTAACTTTTTATTTTTAAAATTCAGAAGACTCTAAATACAATATTTTATGTTAACCTTCCGACCAGGCTATACAGCTAACTGTACAGCCAAAACGATCGGAAGCAACAGGTAGTTTAGACAAGGGGTTTGAAACGTATATTCGAATGAATATATATTACTTTTAATGATCCTTCCGCAGGTTCACCTACGGAAACCTTGTTACGACTTTTACTTCC
>S1|FCQD7IX01BP8BP|295|T_CCGGAA|FPY(7-26)|RPWE_(249-271)21|rT_TTCCGG|AP|GTB|D_1_|265
GCTGCGTTCTTCATCGATGCGAGAACCAAGAGATCCGTTGTTGAAAGTTTTAACTTTTATTTTTAAATTCAGAAGACTCTAAATACAATATTTTATGTTAACCTTCCGACCAGGCTATACAGCTAACTGTACAGCCAAAACGATCGGAAGCAACAGGTAGTTTAGACAAGGGGTTTGAAACGTATATTCGAATGAATATATATTACTTTTAATGATCCTTCCGCAGGTTCACCTAACGGAAACCTTGTTACGACTTTTTACTTCC
>S1|FCQD7IX01BZL7B|292|T_CCGGAA|FPY(7-26)|RPWE_(247-268)21|rT_TTCCGG|AP|GTB|D_1_|262
GCTGCGTTCTTCATCGATGCGAGAACCAAGAGATCCGTTGTTGAAAGTTTTAACTTTTATTTTTAAATTCAGAAGACTCAAATACAATATTTTATGTTAACCTTCCGACCAGGCTATACAGCTAACTGTACAGCCAAAACGATCGGAAGCAACAGGTAGTTTAGACAAGGGGTTTGAAACGTATATTCGAATGAATATATATTACTTTTAATGATCCTTCCGCAGGTTCACCTACGGAAACCTTGTTACGACTTATACTTCC
>S1|FCQD7IX01BMEXM|301|T_CCGGAA|FPY(7-26)|RPY(251-272)|rT_TTCCGG|AL|GTB|D_1_|266
GCTGCGTTCTTCATCGATGCGAGAACCAAGAGATCCGTTGTTGAAAGTTTTTAACTTTTATTTTTAAATTCAGAAGACTCTAAATACAATATTTTATGTTAACCTTCCGACCAGGCTATACAGCTAACTGTACAGCCAAAACGATCGGAAGCAACAGGTAGTTTAGACAAGGGGTTTGAAACGTATATTCGAATGAATATATATTACTTTTAATTGATCCTTCCGCAGGTTCACCTACCGGAAACCTTGTTACGACTTTTACTTCC
>S1|FCQD7IX01BTA53|292|T_CCGGAA|FPWE(7)19|RPY(247-268)|rT_TTCCGG|AP|GTB|D_1_|262
GCTGCGTCTTCATCGATGCGAGAACCAAGAGATCCGTTGTTGAAAGTTTTAACTTTTATTTTTAAATTCAGAAGACTCTAAATACAATATTTTATGTTAACCTTCCGACCAGGCTATACAGCTAACTGTACAGCCAAAACGATCGGAAGCAACAGGTAGTTTAGACAAGGGGTTTGAAACGTATATTCGAATGAATATATATTACTTTTAATGATCCTTCCGCAGGTTCACCTACGGAAACCTTGTTACGACTTTTACTTCC
>S1|FCQD7IX01BTM65|294|T_CCGGAA|FPY(7-26)|RPY(249-270)|rT_TTCCGG|AP|GTB|D_1_|264
GCTGCGTTCTTCATCGATGCGAGAACCAAGAGATCCGTTGTTGAAAGTTTTAACTTTTATTTTTAAATTCAGAAGACTCTAAATACAATATTTTATGTTAACCTTCCGACCAGGCTATACAGCTAACTGTACAGCCAAAACGATCGGAAGCAACAGGTAGTTTAGACAAGGGGTTTGAAACGTATATTCGAATGAACTATATATTACTTTTAATGATCCTTCCGCAGGTTCACCTACGGAAACCTTGTTACGACTTTTACTTCC
>S1|FCQD7IX01BYGWU|294|T_CCGGAA|FPY(7-26)|RPY(249-270)|rT_TTCCGG|AP|GTB|D_1_|264
GCTGCGTTCTTCATCGATGCGAGAACCAAGAGATCCGTTGTTGAAAGTTTTAACTTTTATTTTTAAATTCAGAAGGACTCTAAATACAATATTTTATGTTAACCTTCCGACCAGGCTATACAGCTAACTGTACAGCCAAAACGATCGGAAGCAACAGGTAGTTTAGACAAGGGGTTTGAAACGTATATTCGAATGAATATATATTACTTTTAATGATCCTTCCGCAGGTTCACCTACGGAAACCTTGTTACGACTTTTACTTCC
>S1|FCQD7IX01BMR1E|293|T_CCGGAA|FPWE(7)19|RPY(248-269)|rT_TTCCGG|AP|GTB|D_1_|263
GCTGCGTTCTTCTTCGATGCGAGAACCAAGAGATCCGTTGTTGAAAGTTTTAACTTTTATTTTTAAATTCAGAAGACTCTAAATACAATATTTTATGTTAACCTTCCGACCAGGCTATACAGCTAACTGTACAGCCAAAACGATCGGAAGCAACAGGTAGTTTAGACAAGGGGTTTGAAACGTATATTCGAATGAATATATATTACTTTTAATGATCCTTCCGCAGGTTCACCTACGGAAACCTTGTTACGACTTTTACTTCC
>S1|FCQD7IX01BZWBR|295|T_CCGGAA|FPY(7-26)|RPWE_(247-269)21|rT_TTCCGG|AL|GTB|D_1_|263
GCTGCGTTCTTCATCGATGCAAGAGCCTAGAGATCCGTTGTTGAAAGTTTTAACTTTTATTTTAAATTCAGAAGACTCTAAATACAATATTTTATGTTAACCTTCCGACCAGGCTATACAGCTAACTGTACAGCCAAAACGATCGGAAGCAACAGGTAGTTTAGACAAGGGGTTTGAAACGTATATTCGAATGAATATATATTACTTTTAATGATCCTTCCGCAGGTTCACCTACGGAAACCTTGTTACGTACTTTTACTTCC
>S1|FCQD7IX01BMSON|295|T_CCGGAA|FPY(7-26)|RPY(249-270)|rT_TTCCGG|AL|GTB|D_2_|264
GCTGCGTTCTTCATCGATGCGAGAACCAAGAGATCCGTTGTTGAAAGTTTTAACTTTTATTTTTAAATTCAGAAGACTCTAAATACAATATTTTATGTTAACCTTCCGACCAGGCTATACAGCTAACTGTACAGCCAAAACGATCGGAAGCAACAGGTAGTTTAGACAAGGGGTTTGAAACGTATATTCGAATGAATATATATTACTTTTAATTGATCCTTCCGCAGGTTCACCTACGGAAACCTTGTTACGACTTTTACTTCC
>S1|FCQD7IX01BWMK7|295|T_CCGGAA|FPY(7-26)|RPWE_(249-269)21|rT_TTCCGG|AL|GTB|D_1_|263
GCTGCGTTCTTCATCGATGCGAGAACCAAGAGATCCGTTGTTGAAAGTTTTAACTTTTATTTTTAAATTCAGAAGACTCTAAATACAATATTTTATTGTTAACCTTCCGACCAGGCTATACAGCTAACTGTACAGCCAAAACGATCGGAAGCAACAGGTAGTTTAGACAAGGGGTTTGAAACGTATATTCGAATGAATATATATTACTTTTAATGATCCTTCCGCAGGTTCACCTACGGAAACCTTGTTACGACTTTTACTCC
>S1|FCQD7IX01BVBXA|296|T_CCGGAA|FPY(7-26)|RPY(249-270)|rT_TTCCGG|AL|GTB|D_1_|264
GCTGCGTTCTTCATCGATGCGAGAACCAAGAGATCCGTTGTTGAAAGTTTTAACTTTTATTTTTAAATTCAGAAGACTCTAAATACAATATTTTATGTTAACCTTCCGACCAGGCTATACAGCTAACTGTACAGCCAAAACGATCGGAAGCAACAGGTAGTTTAGACAAGGGGTTTGAACGTATATTCGAATGAATATATATTACTTTTAATTGATCCTTCCCGCAGGTTCACCTACGGAAACCTTGTTACGACTTTTACTTCC
>S1|FCQD7IX01BTMCE|296|T_CCGGAA|FPY(7-26)|RPWE_(248-271)21|rT_TTCCGG|AP|GTB|D_1_|265
GCTGCGTTCTTCATCGATGCGAGAACCAAGAGATCCGTTGTTGAAAGTTTTAACTTTTATTTTTAAATTCAGAAGACTCTAAATACAATATTTTATGTTAACCTTCCGACCAGGCTATACAGCTAACTGTACAGCCAAAACGATCGGAAGCAACAGGTAGTTTAGACAAGGGGTTTGAAACGTATATTCGAATGAATATATATTACTTTTAATGATCCTTCCGCAGGTTCACCTACGGAAACCTTGTTACGACTTTTACTTTCCT
>S1|FCQD7IX01BSVIQ|298|T_CCGGAA|FPY(7-26)|RPWE_(250-273)20|rT_TTCCGG|AL|GTB|D_1_|267
GCTGCGTTCTTCATCGATGCGAGAACCAAGAGATCCGTTGTTGAAAGTTTTTAACTTTTATTTTTAAATTCAGAAGACTCTAAATACAATATTTTATGTTAACCTTCCGACCAGGCTATACAGCTAACTGTACAGCCAAAACGATCGGAAGCAACAGGTAGTTTAGACAAGGGGTTTGAAACGTATATTCGAATGAATATATATTACTTTTAATTGATCCTTCCGCAGGTTCACCTACGGAAACCTTGTTACGTACTTTTACTTTCC
>S1|FCQD7IX01BMRI7|299|T_CCGGAA|FPY(7-26)|RPWE_(251-274)20|rT_TTCCGG|AL|GTB|D_1_|268
GCTGCGTTCTTCATCGATGCGAGAACCAAGAGATCCGTTGTTGAAAGTTTTTAAACTTTTATTTTTAAATTCAGAAGACTCTAAATACAATATTTTATGTTAACCTTCCGACCAGGCTATACAGCTAACTGTACAGCCAAAACGATCGGAAGCAACAGGTAGTTTAGACAAGGGGTTTGAAACGTAATATTCGAATGAATATATATTACTTTTAATGATCCTTCCGCAGGTTCACCTACGGAAACCTTGTTACGTACTTTTACTTTCC
>S1|FCQD7IX01BWVPH|293|T_CCGGAA|FPY(7-26)|RPY(248-269)|rT_TTCCGG|AP|GTB|D_1_|263
GCTGCGTTCTTCATCGATGCGAGAACCAAGAGATCCGTTGTTGAAAATTTTAACTTTTATTTTTAAATTCAGAAGACTCTAAATACAATATTTTATGTTAACCTTCCGACCAGGCTATACAGCTAACTGTACAGCCAAAACGATCGGAAGCAACAGGTAGTTTAGACAAGGGGTTTGAAACGTATATTCGAATGAATATATATTACTTTTAATGATCCTTCCGCAGGTTCACCTACGGAAACCTTGTTACGACTTTTACTTCC
>S1|FCQD7IX01BOPG7|292|T_CCGGAA|FPY(7-26)|RPY(247-268)|rT_TTCCGG|AP|GTB|D_25_|262
GCTGCGTTCTTCATCGATGCGAGAACCAAGAGATCCGTTGTTGAAAGTTTTAACTTTTATTTTAAATTCAGAAGACTCTAAATACAATATTTTATGTTAACCTTCCGACCAGGCTATACAGCTAACTGTACAGCCAAAACGATCGGAAGCAACAGGTAGTTTAGACAAGGGGTTTGAAACGTATATTCGAATGAATATATATTACTTTTAATGATCCTTCCGCAGGTTCACCTACGGAAACCTTGTTACGACTTTTACTTCC
>S1|FCQD7IX01BZICA|297|T_CCGGAA|FPY(7-26)|RPWE_(250-272)21|rT_TTCCGG|AL|GTB|D_2_|266
GCTGCGTTCTTCATCGATGCGAGAACCAAGAGATCCGTTGTTGAAAGTTTTTAACTTTTTATTTTTAAATTCAGAAGACTCTAAATACAATATTTTATGTTAACCTTCCGACCAGGCTATACAGCTAACTGTACAGCCAAAACGATCGGAAGCAACAGGTAGTTTAGACAAGGGGTTTGAAACGTATATTCGAATGAATATATATTACTTTTAATGATCCTTCCGCAGGTTCACCTACGGAAACCTTGTTACGTACTTTTACTTCC
>S1|FCQD7IX01BQ5TH|295|T_CCGGAA|FPWE(7)19|RPY(248-269)|rT_TTCCGG|AL|GTB|D_1_|263
GCTGCGTTCTCATCGATGCGAGAACCAAGAGATCCGTTGTTGAAAGTTTTTAACTTTTATTTTTAAATTCAGAAGACTCTAAATACAATATTTTATGTTAACCTTCCGACCAGGCTATACAGCTAACTGTACAGCCAAAACGATCGGAAGCAACAGGTAGTTTAGACAAGGGGTTTGAAACGTATATTCGAATGAATATATATTACTTTTAATGATCCTTCCGCAGGTTCACCTACGGAAACCTTGTTACGACTTTTACTTCC
>S1|FCQD7IX01BS6MP|292|T_CCGGAA|FPY(7-26)|RPWE_(248-268)21|rT_TTCCGG|AP|GTB|D_4_|262
GCTGCGTTCTTCATCGATGCGAGAACCAAGAGATCCGTTGTTGAAAGTTTTAACTTTTATTTTTAAATTCAGAAGACTCTAAATACAATATTTTATGTTAACCTTCCGACCAGGCTATACAGCTAACTGTACAGCCAAAACGATCGGAAGCAACAGGTAGTTTAGACAAGGGGTTTGAAACGTATATTCGAATGAATATATATTACTTTTAATGATCCTTCCGCAGGTTCACCTACGGAAACCTTGTTACGCTTTTACTTCC
>S1|FCQD7IX01BTYIH|292|T_CCGGAA|FPY(7-26)|RPWE_(247)21|rTN|AL|GTB|D_1_|263
GCTGCGTTCTTCATCGATGCGAGAACCAAGAGATCCGTTGTTGAAAGTTTTAACTTTTATTTTTAAATTCAGAAGACTCTAAATACAATATTTTATGTTAACCTTCCGACCAGGCTATACAGCTAACTGTACAGCCAAAACGATCGGAAGCAACAGGTAGTTTAGACAAGGGGTTTGAAACGTATATTCGAATGAATATATATTACTTTTAATGATCCTTCCGCAGGTTCACCACGGAAACCTTGTTACGACTTTACTTCCTT
>S1|FCQD7IX01BU665|294|T_CCGGAA|FPY(7-26)|RPWE_(249-269)21|rT_TTCCGG|AL|GTB|D_1_|263
GCTGCGTTCTTCATCGATGCGAGAACCAAGAGATCCGTTGTTGAAAGTTTTTAACTTTTATTTTTAAATTCAGAAGACTCTAAATACAATATTTTATGTTAACCTTCCGACCAGGCTATACAGCTAACTGTACAGCCAAAACGATCGGAAGCAACAGGTAGTTTAGACAAGGGGTTTGAAACGTATATTCGAATGAATATATATTACTTTTAATGATCCTTCCGCAGGTTCACCTACGGAAACCTTGTTACGACTTTTACTCC
>S1|FCQD7IX01BS1L4|295|T_CCGGAA|FPY(7-26)|RPY(250-271)|rT_TTCCGG|AP|GTB|D_2_|265
GCTGCGTTCTTCATCGATGCGAGAACCAAGAGATCCGTTGTTGAAAGTTTTTAACTTTTATTTTTAAATTCAGAAGACTTCTAAATACAATATTTTATGTTAACCTTCCGACCAGGCTATACAGCTAACTGTACAGCCAAAACGATCGGAAGCAACAGGTAGTTTAGACAAGGGGTTTGAAACGTATATTCGAATGAATATATATTACTTTTAATGATCCTTCCGCAGGTTCACCTACGGAAACCTTGTTACGACTTTTACTTCC
>S1|FCQD7IX01BPIQZ|294|T_CCGGAA|FPY(7-26)|RPWE_(248-270)21|rT_TTCCGG|AP|GTB|D_4_|264
GCTGCGTTCTTCATCGATGCGAGAACCAAGAGATCCGTTGTTGAAAGTTTTAACTTTTATTTTTAAATTCAGAAGACTCTAAATACAATATTTTATGTTAACCTTCCGACCAGGCTATACAGCTAACTGTACAGCCAAAACGATCGGAAGCAACAGGTAGTTTAGACAAGGGGTTTGAAACGTATATTCGAATGAATATATATTACTTTTAATGATCCTTCCGCAGGTTCACCTACGGAAACCTTGTTACGTACTTTTACTTCC
>S1|FCQD7IX01BL8YO|294|T_CCGGAA|FPY(7-26)|RPWE_(249)21|rTN|AL|GTB|D_1_|265
GCTGCGTTCTTCATCGATGCGAGAACCAAGAGATCCGTTGTTGAAAGTTTTTAACTTTTATTTTTAAATTCAGAAGACTCTAAATACAATATTTTATGTTAACCTTCCGACCAGGCTATACAGCTAACTGTACAGCCAAAACGATCGGAAGCAACAGGTAGTTTAGACAAGGGGTTTGAAACGTATATTCGAATGAATATATATTACTTTTAATGATCCTTCCGCAGGTTCACCTACGGAAACCTTGTTAGACTTTTACTTCCTT
>S1|FCQD7IX01BMSRO|299|T_CCGGAA|FPY(7-26)|RPY(250-271)|rT_TTCCGG|AL|GTB|D_2_|265
GCTGCGTTCTTCATCGATGCGAGAACCAAGAGATCCGTTGTTGAAAGTTTTTAACTTTTATTTTTAAATTCAGAAGACTCTAAATACAATATTTTATGTTAACCTTCCGACCAGGCTATACAGCTAACTGTACAGCCAAAACGATCGGAAGCAACAGGTAGTTTAGACAAGGGGTTTGAAACGTATATTCGAATGAATATATATTACTTTTAATTGATCCTTCCGCAGGTTCACCTACGGAAACCTTGTTACGACTTTTACTTCC
>S1|FCQD7IX01BMFU9|305|T_CCGGAA|FPY(7-26)|RPWE_(251-274)20|rT_TTCCGG|AN|GTB|D_1_|268
GCTGCGTTCTTCATCGATGCGAGAACCAAGAGATCCGTTGTTGAAAGTTTTTAACTTTTATTTTTAAATTCAGAAGACTCTAAATACAATATTTTATGTTAACCTTCCGACCAGGCTATACAGCTAACTGTACAGCCAAAACGATCGGAAGCAACAGGTAGTTTAGACAAGGGGTTTGGAAACGTATATTCGAATGAATATATATTACTTTTAATGATCCTTCCGCAGGTTCACCTACCGGAAACCTTGTTACGTACTTTTACTTTCC
>S1|FCQD7IX01BT8DC|295|T_CCGGAA|FPY(7-26)|RPWE_(249-271)21|rT_TTCCGG|AP|GTB|D_1_|265
GCTGCGTTCTTCATCGATGCGAGAACCAAGAGATCCGTTGTTGAAAGTTTTAACTTTTATTTTTAAATTCAGAAGACTCTAAATACAATATTTTATTGTTAACCTTCCGACCAGGCTATACAGCTAACTGTACAGCCAAAACGATCGGAAGCAACAGGTAGTTTAGACAAGGGGTTTGAAACGTATATTCGAATGAATATATATTACTTTTAATGATCCTTCCGCAGGTTCACCTACGGAAACCTTGTTACGTACTTTTACTTCC
>S1|FCQD7IX01BQQOH|294|T_CCGGAA|FPY(7-26)|RPY(249-270)|rT_TTCCGG|AP|GTB|D_1_|264
GCTGCGTTCTTCATCGATGCGAGAACCAAGAGATCCGTTGTTGAAAGTTTTAACTTTTATTTTTAAATTCAGAAGACTCTAAATACAATATTTTATTGTTAACCTTCCGACCAGGCTATACAGCTAACTGTACAGCCAAAACGATCGGAAGCAACAGGTAGTTTAGACAAGGGGTTTGAAACGTATATTCGAATGAATATATATTACTTTTAATGATCCTTCCGCAGGTTCACCTACGGAAACCTTGTTACGACTTTTACTTCC
>S1|FCQD7IX01BYQ3G|294|T_CCGGAA|FPY(7-26)|RPY(248-269)|rT_TTCCGG|AL|GTB|D_1_|263
GCTGCGTTCTTCATCGATGCGAGAACCAAGAGATCCGTTGTTGAAAGTTTTTAACTTTTATTTTTAAATTCAGAAGACTCTAAATACAATATTTTATGTTAACCTTCCGACCAGGCTATACAGCTAACTGTACAGCCAAAACGATCGGAAGCAACAGGTAGTTTAGACAAGGGGTTTGAAACGTATATTCGAATGAATATATATTACTTTTAATGATCCTTCCGCAGTTCACCTACGGAAACCTTGTTACGACTTTTACTTCC
>S1|FCQD7IX01BSO52|298|T_CCGGAA|FPY(7-26)|RPWE_(249-272)20|rT_TTCCGG|AL|GTB|D_1_|266
GCTGCGTTCTTCATCGATGCGAGAACCAAGAGATCCGTTGTTGAAAGTTTTTAACTTTTATTTTTAAATTCAGAAGACTCTAAATACAATATTTTATGTTAACCTTCCGACCAGGCTATACAGCTAACTGTACAGCCAAAACGATCGGAAGCAACAGGTAGTTTAGACAAGGGGTTTGAAACGTATATTCGAATGAATATATATTACTTTTAATGATCCTTCCGCAGGTTCACCTACGGAAACCTTGTTACGTACTTTTACTTTCC
>S1|FCQD7IX01BY6YH|293|T_CCGGAA|FPY(7-26)|RPY(248-269)|rT_TTCCGG|AP|GTB|D_1_|263
GCTGCGTTCTTCATCGATGCGTAGAACCAAGAGATCCGTTGTTGAAAGTTTTAACTTTTATTTTAAATTCAGAAGACTCTAAATACAATATTTTATGTTAACCTTCCGACCAGGCTATACAGCTAACTGTACAGCCAAAACGATCGGAAGCAACAGGTAGTTTAGACAAGGGGTTTGAAACGTATATTCGAATGAATATATATTACTTTTAATGATCCTTCCGCAGGTTCACCTACGGAAACCTTGTTACGACTTTTACTTCC
>S1|FCQD7IX01BVA05|297|T_CCGGAA|FPY(7-26)|RPY(250-271)|rT_TTCCGG|AL|GTB|D_1_|265
GCTGCGTTCTTCATCGATGCGAGAACCAAGAGATCCGTTGTTGACAGTTTTTAACTTTTATTTTTAAATTCAGAAGACTCTAAATACAATATTTTATGTTAACCTTCCGACCAGGCTATACAGCTAACTGTACAGCCAAAACGATCGGAAGCAACAGGTAGTTTAGACAAGGGGTTTGAAACGTATATTCGAATGAATATATATTACTTTTAATTGATCCTTCCGCAGGTTCACCTACGGAAACCTTGTTACGACTTTTACTTCC
>S1|FCQD7IX01BVS6V|294|T_CCGGAA|FPY(7-26)|RPY(249-270)|rT_TTCCGG|AP|GTB|D_1_|264
GCTGCGTTCTTCATCGATGCGAGAACCAAGAGATCCGTTGTTGAAAGTTTTAACTTTTATTTTTAAATTCAGAAGACTCTAAATACAATATTTTATGTTAACCTTCCGACCAGGCTATACAGCTAACTGTACAAGCCAAAACGATCGGAAGCAACAGGTAGTTTAGACAAGGGGTTTGAAACGTATATTCGAATGAATATATATTACTTTTAATGATCCTTCCGCAGGTTCACCTACGGAAACCTTGTTACGACTTTTACTTCC
>S1|FCQD7IX01BRALO|294|T_CCGGAA|FPY(7-26)|RPWE_(247-269)21|rT_TTCCGG|AL|GTB|D_1_|263
GCTGCGTTCTTCATCGATGCGAGAACCAAGAGATCCGTTGTTGAAAGTTTTAACTTTTATTTTTAAATTCAGAAGACTCTAAATACAATATTTTATGTTAACCTTCCGACCAGGCTATACAGCTAACTGTACAGCCAAAACGATCGGAAGCAACAGGTAGTTTAGACAAGGGGTTTGAACGTATATTCGAATGAATATATATTACTTTTAATGATCCTTCCGCAGGTTCACCTACGGAAACCTTGTTACGACTTTTACTTTCC
>S1|FCQD7IX01BSXJK|293|T_CCGGAA|FPY(7-26)|RPWE_(248-269)21|rT_TTCCGG|AP|GTB|D_1_|263
GCTGCGTTCTTCATCGATGCGAGAACCAAGAGATCCGTTGTTGAAAGTTTTAACTTTTATTTTTAAATTCAGAAGACTCTAAATACAATATTTTATGTTAACCTTCCGACCAGGCTATACAGCTAACTGTACAGCCAAAACGATCGGAAGCAACAGGTAGTTTAGACAAGGGGTTTGAAACGTATATTCGAATGAATATATATTACTTTTAATGATCCTTCCGCAGGTTCACCTACGGAAACCTTGTTACGATTTTACTTTCC
>S1|FCQD7IX01BY579|296|T_CCGGAA|FPY(7-26)|RPWE_(248-270)21|rT_TTCCGG|AP|GTB|D_1_|264
GCTGCGTTCTTCATCGATGCGAGAACCAAGAGATCCGTTGTTGAAAGTTTTTAACTTTTATTTTTAAATTCAGAAGACTCTAAATACAATATTTTATGTTAACCTTCCGACCAGGCTATACAGCTAACTGTACAGCCAAAACGATCGGAAGCAACAGGTAGTTTAGACAAGGGGTTTGAACGTATATTCGAATGAATATATATTACTTTTAATGATCCTTCCGCAGGTTCACCTACGGAAACCTTGTTACGTACTTTTACTTCC
>S1|FCQD7IX01BY2RH|299|T_CCGGAA|FPY(7-26)|RPY(248-269)|rT_TTCCGG|AN|GTB|D_1_|263
GCTGCGTTCTTCATCGATGCGAGAACCAAGAGATCCGTTGTTGAAAGTTTTTAACTTTTATTTTTAAATTCAGAAGACTCAAATACAATATTTTATGTTAACCTTCCGACCAGGCTATACAGCTAACTGTACAGCCAAAACGATCGGAAGCAACAGGTAGTTTAGACAAGGGGTTTGAAACGTATATTCGAATGAATATATATTACTTTTAATGATCCTTCCGCAGGTTCACCTACGGAAACCTTGTTACGACTTTTACTTCC
>S1|FCQD7IX01BQMV5|292|T_CCGGAA|FPY(7-26)|RPWE_(248-268)21|rT_TTCCGG|AP|GTB|D_2_|262
GCTGCGTTCTTCATCGATGCGAGAACCAAGAGATCCGTTGTTGAAAGTTTTAACTTTTATTTTTAAATTCAGAAGACTCTAAATACAATATTTTATGTTAACCTTCCGACCAGGCTATACAGCTAACTGTACAGCCAAAACGATCGGAAGCAACAGGTAGTTTAGACAAGGGGTTTGAAACGTATATTCGAATGAATATATATTACTTTTAATGATCCTTCCGCAGGTTCACCTACGGAAACCTTGTTAGACTTTTACTTCC
>S1|FCQD7IX01BYZ9D|296|T_CCGGAA|FPY(7-26)|RPWE_(249-271)21|rT_TTCCGG|AL|GTB|D_1_|265
GCTGCGTTCTTCATCGATGCGAGAACCAAGAGATCCGTTGTTGTAAAGTTTTAACTTTTATTTTTAAATTCAGAAGACTCTAAATACAATATTTTATGTTAACCTTCCGACCAGGCTATACAGCTAACTGTACAGCCAAAACGATCGGAAGCAACAGGTAGTTTAGACAAGGGGTTTGAAACGTATATTCGAATGAATATATATTACTTTTAATGATCCTTCCGCAGGTTCACCTACGGAAACCTTGTTACGTACTTTTACTTCC
>S1|FCQD7IX01BP4X0|293|T_CCGGAA|FPY(7-26)|RPWE_(249-269)21|rT_TTCCGG|AP|GTB|D_1_|263
GCTGCGTTCTTCATCGATGCGAGAACCAAGAGATCCGTTGTTGAAAGTTTTTAACTTTTATTTTTAAATTCAGAAGACTCTAAATACAATATTTTATGTTAACCTTCCGACCAGGCTATACAGCTAACTGTACAGCCAAAACGATCGGAAGCAACAGGTAGTTTAGACAAGGGGTTTGAAACGTATATTCGAATGAATATATATTACTTTTAATGATCCTTCCGCAGGTTCACCTACGGAAACCTTGTTAGACTTTTACTTCC
>S1|FCQD7IX01BV2PM|272|T_CCGGAA|FPY(7-26)|RPWE_(248)21|rTN|AN|GTB|D_1_|264
GCTGCGTTCTTCATCGATGCGAGAACCAAGAGATCCGTTGTTGAAAGTTTTAACTTTTATTTTTAAATTCAGAAGACTCTAAATACAATATTTTATGTTAACCTTCCGACCAGGCTATACAGCTAACTGTACAGCCAAAACGATCGGAAGCAACAGGTAGTTTAGACAAGGGGTTTGAAACGTATATTCGAATGAATATATATTACTTTTAATGATCCTTCCGCAGGTTCACCTACGGAAACCTTGTTAGACTTTTACTTCCGT
>S1|FCQD7IX01BQV46|296|T_CCGGAA|FPY(7-26)|RPWE_(249-271)21|rT_TTCCGG|AL|GTB|D_2_|265
GCTGCGTTCTTCATCGATGCGAGAACCAAGAGATCCGTTGTTGAAAGTTTTTAACTTTTATTTTTAAATTCAGAAGACTCTAAATACAATATTTTATGTTAACCTTCCGACCAGGCTATACAGCTAACTGTACAGCCAAAACGATCGGAAGCAACAGGTAGTTTAGACAAGGGGTTTGAAACGTATATTCGAATGAATATATATTACTTTTAATGATCCTTCCGCAGGTTCACCTACGGAAACCTTGTTACGTACTTTTACTTCC
>S1|FCQD7IX01BOZG7|296|T_CCGGAA|FPY(7-26)|RPWE_(250)21|rTN|AN|GTB|D_1_|266
GCTGCGTTCTTCATCGATGCGAGAACCAAGAGATCCGTTGTTGAAAGTTTTTAACTTTTATTTTTAAATTCAGAAGACTCTAAATACAATATTTTATGTTAACCTTCCGACCAGGCTATACAGCTAACTGTACAGCCAAAACGATCGGAAGCAACAGGTAGTTTAGACAAGGGGTTTGAAACGTATATTCGAATGAATATATATTACTTTTAATGACTCCTTCCGCAGGTTCACCTACGGAAACCTTGTTACGTACTTTTACTTCC
>S1|FCQD7IX01BX0EV|294|T_CCGGAA|FPY(7-26)|RPWE_(249-270)21|rT_TTCCGG|AP|GTB|D_1_|264
GCTGCGTTCTTCATCGATGCGAGAACCAAGAGATCCGTTGTTGAAAGTTTTTAACTTTTATTTTTAAATTCAGAAGACTCTAAATACAATATTTTATGTTAACCTTCCGACCAGGCTATACAGCTAACTGTACAGCCAAAACGATCGGAAGCAACAGGTAGTTTAGACAAGGGGTTTGAAACGTATATTCGAATGAATATATATTACTTTTAATGATCCTTCCGCAGGTTCACCTACGGAAACCTTGTTACGACGTTTACTTCC
>S1|FCQD7IX01BPOY2|297|T_CCGGAA|FPY(7-26)|RPWE_(250-272)21|rT_TTCCGG|AL|GTB|D_1_|266
GCTGCGTTCTTCATCGATGCGAGAACCAAGAGATCCGTTGTTGAAAGTTTTTAACTTTTATTTTTAAATTCAGAAGACTCTAAATACAATATTTTATGTTAACCTTCCGACCAGGCTATACAGCTAACTGTACAGCCAAAACGATCGGAAGCAACAGGTAGTTTAGACAAGGGGTTTGAAACGTATATTCGAATGAATATATATTACTTTTAATGATCCTTCCGCAGGTTCACCTACGGAAAACCTTGTTACGACTTTTACTTTCC
>S1|FCQD7IX01BYV9J|292|T_CCGGAA|FPY(7-26)|RPWE_(248-268)21|rT_TTCCGG|AP|GTB|D_2_|262
GCTGCGTTCTTCATCGATGCGAGAACCAAGAGATCCGTTGTTGAAAGTTTTAACTTTTATTTTTAAATTCAGAAGACTCTAAATACAATATTTTATGTTAACCTTCCGACCAGGCTATACAGCTAACTGTACAGCCAAAACGATCGGAAGCAACAGGTAGTTTAGACAAGGGGTTTGAAACGTATATTCGAATGAATATATATTACTTTTAATGATCCTTCCGCAGGTTCACCTACGGAAACCTTGTTACGACTTTTCTTCC
>S1|FCQD7IX01BL5CY|296|T_CCGGAA|FPY(7-26)|RPWE_(249-271)21|rT_TTCCGG|AL|GTB|D_29_|265
GCTGCGTTCTTCATCGATGCGAGAACCAAGAGATCCGTTGTTGAAAGTTTTTAACTTTTATTTTTAAATTCAGAAGACTCTAAATACAATATTTTATGTTAACCTTCCGACCAGGCTATACAGCTAACTGTACAGCCAAAACGATCGGAAGCAACAGGTAGTTTAGACAAGGGGTTTGAAACGTATATTCGAATGAATATATATTACTTTTAATGATCCTTCCGCAGGTTCACCTACGGAAACCTTGTTACGACTTTTACTTTCC
>S1|FCQD7IX01BYZHR|294|T_CCGGAA|FPY(7-26)|RPY(249-270)|rT_TTCCGG|AP|GTB|D_1_|264
GCTGCGTTCTTCATCGATGCGAGAACCAAGAGATCCGTTGTTGAAAGTTTTAACTTTTATTTTTAAATTCAGAAGACTCTAAATACAATATTTTATGTTAACCTTCCGACCAGGCTATACAGCTAACTGTACAGCCAAAACGATCGGAAGCAACAGGTAGTTTAGACAAAGGGGTTTGAAACGTATATTCGAATGAATATATATTACTTTTAATGATCCTTCCGCAGGTTCACCTACGGAAACCTTGTTACGACTTTTACTTCC
>S1|FCQD7IX01BM1T6|300|T_CCGGAA|FPY(7-26)|RPWE_(251-273)21|rT_TTCCGG|AN|GTB|D_1_|267
GCTGCGTTCTTCATCGATGCGAGAACCAAGAGATCCGTTGTTGAAAGTTTTTAACTTTTATTTTTAAATTCAGAAGACTCTAAATACAATATTTTATGTTAACCTTCCGACCAGGCTATACAGCTAACTGTACAGCCAAAACGATCGGAAGCAACAGGTAGTTTAGACAAGGGGTTTGAAACGTATATTCGAATGAATATATATTACTTTTAATGATCCTTCCGCAGGTTCACCCTACGGAAAACCTTGTTACGACTTTTACTTTCC
>S1|FCQD7IX01BWB89|294|T_CCGGAA|FPY(7-26)|RPY(249-270)|rT_TTCCGG|AP|GTB|D_4_|264
GCTGCGTTCTTCATCGATGCGAGAACCAAGAGATCCGTTGTTGAAAGTTTTAACTTTTATTTTTAAATTCAGAAGACTCTTAAATACAATATTTTATGTTAACCTTCCGACCAGGCTATACAGCTAACTGTACAGCCAAAACGATCGGAAGCAACAGGTAGTTTAGACAAGGGGTTTGAAACGTATATTCGAATGAATATATATTACTTTTAATGATCCTTCCGCAGGTTCACCTACGGAAACCTTGTTACGACTTTTACTTCC
>S1|FCQD7IX01BMB8H|294|T_CCGGAA|FPY(7-26)|RPY(247-268)|rT_TTCCGG|AL|GTB|D_2_|262
GCTGCGTTCTTCATCGATGCGAGAACCAAGAGATCCGTTGTTGAAAGTTTTAACTTTTATTTTTAAATTCAGAAGACTCAAATACAATATTTTATGTTAACCTTCCGACCAGGCTATACAGCTAACTGTACAGCCAAAACGATCGGAAGCAACAGGTAGTTTAGACAAGGGGTTTGAAACGTATATTCGAATGAATATATATTACTTTTAATGATCCTTCCGCAGGTTCACCTACGGAAACCTTGTTACGACTTTTACTTCC
>S1|FCQD7IX01BX7OQ|295|T_CCGGAA|FPWE(7)19|RPY(250-271)|rT_TTCCGG|AP|GTB|D_1_|265
GCTGCGTTCTTCAATCGATGCGAGAACCAAGAGATCCGTTGTTGAAAGTTTTTAACTTTTATTTTTAAATTCAGAAGACTCTAAATACAATATTTTATGTTAACCTTCCGACCAGGCTATACAGCTAACTGTACAGCCAAAACGATCGGAAGCAACAGGTAGTTTAGACAAGGGGTTTGAAACGTATATTCGAATGAATATATATTACTTTTAATGATCCTTCCGCAGGTTCACCTACGGAAACCTTGTTACGACTTTTACTTCC
>S1|FCQD7IX01BXRPX|298|T_CCGGAA|FPY(7-26)|RPWE_(252-274)21|rT_TTCCGG|AP|GTB|D_1_|268
GCTGCGTTCTTCATCGATGCGAGAACCAAGAGATCCGTTGTTGAAAGTTTTAACTTTTATTTTTAAATTCAGAAGAACTCTAAATACAATATTTTATGTTTAACCTTCCGACCTAGGCTATACAGCTAACTGTACAGCCAAAACGATCGGAAGCAACAGGTAGTTTAGACAAGGGGTTTGAAACGTATATTCGAATGAATATATATTACTTTTAATGATCCTTCCGCAGGTTCAACCTACGGAAACCTTGTTACGTACTTTTACTTCC
>S1|FCQD7IX01BUU2M|294|T_CCGGAA|FPY(7-26)|RPY(249-270)|rT_TTCCGG|AP|GTB|D_1_|264
GCTGCGTTCTTCATCGATGCGAGAACCAAGAGATCCGTTGTTGAAAGTTTTAACTTTTATTTTTAAATTCAGAAGACTCTAAATACAATATTTTATGTTAACCTTCCGACCAGGCTATACAGCTAACTGTACAGCCAAAACGATCGGAAGTCAACAGGTAGTTTAGACAAGGGGTTTGAAACGTATATTCGAATGAATATATATTACTTTTAATGATCCTTCCGCAGGTTCACCTACGGAAACCTTGTTACGACTTTTACTTCC
>S1|FCQD7IX01BXXTK|296|T_CCGGAA|FPY(7-26)|RPY(250-271)|rT_TTCCGG|AL|GTB|D_5_|265
GCTGCGTTCTTCATCGATGCGAGAACCAAGAGATCCGTTGTTGAAAGTTTTTAACTTTTTATTTTTAAATTCAGAAGACTCTAAATACAATATTTTATGTTAACCTTCCGACCAGGCTATACAGCTAACTGTACAGCCAAAACGATCGGAAGCAACAGGTAGTTTAGACAAGGGGTTTGAAACGTATATTCGAATGAATATATATTACTTTTAATGATCCTTCCGCAGGTTCACCTACGGAAACCTTGTTACGACTTTTACTTCC
>S1|FCQD7IX01BX6X4|295|T_CCGGAA|FPY(7-26)|RPWE_(249-271)21|rT_TTCCGG|AP|GTB|D_1_|265
GCTGCGTTCTTCATCGATGCGAGAACCAAGAGATCCGTTGTTGAAAGTTTTAACTTTTATTTTTAAATTCAGAAGACTCTAAATACAATATTTTATGTTAACCTTCCGACCAGGCTATACAGCTAACTGTACAGCCAAAACGATCGGAAGCAACAGGTAGTTTAGACAAGGGGTTTGGAAACGTATATTCGAATGAATATATATTACTTTTAATGATCCTTCCGCAGGTTCACCTACGGAAACCTTGTTACGACTTTTACTTTCC
>S1|FCQD7IX01BVKBK|294|T_CCGGAA|FPY(7-26)|RPWE_(247-269)21|rT_TTCCGG|AL|GTB|D_2_|263
GCTGCGTTCTTCATCGATGCGAGAACCAAGAGATCCGTTGTTGAAAGTTTTAACTTTTATTTTAAATTCAGAAGACTCTAAATACAATATTTTATGTTAACCTTCCGACCAGGCTATACAGCTAACTGTACAGCCAAAACGATCGGAAGCAACAGGTAGTTTAGACAAGGGGTTTGAAACGTATATTCGAATGAATATATATTACTTTTAATGATCCTTCCGCAGGTTCACCTACGGAAACCTTGTTACGACTTTTACTTTCC
>S1|FCQD7IX01BWARW|296|T_CCGGAA|FPY(7-26)|RPWE_(250-271)21|rT_TTCCGG|AL|GTB|D_1_|265
GCTGCGTTCTTCATCGATGCGAGAACCAAGAGATCCGTTGTTGAAAGTTTTTAACTTTTATTTTTAAATTCAGAAGACTCTAAATACAATATTTTATGTTAACCTTCCGACCAGGCTATACAGCTAACTGTACAGCCAAAACGATCGGAAGCAACAGGTAGTTTAGACAAGGGGTTTGAAACGTATATTCGAATGAATATATATTACTTTTTAATGATCCTTCCGCAGGTTCACCTACGGAAACCTTGTTACGTACTTTTACTCC
>S1|FCQD7IX01BZFP4|297|T_CCGGAA|FPY(7-26)|RPWE_(250-272)21|rT_TTCCGG|AL|GTB|D_1_|266
GCTGCGTTCTTCATCGATGCGAGAACCAAGAGATCCGTTGTTGAAAGTTTTTAACTTTTTATTTTTAAATTCAGAAGACTCTAAATACAATATTTTATTGTTAACCTTCCGACCAGGCTATACAGCTAACTGTACAGCCAAAACGATCGGAAGCAACAGGTAGTTTAGACAAGGGGTTGAAACGTATATTCGAATGAATATATATTACTTTTAATGATCCTTCCGCAGGTTCACCTACGGAAACCTTGTTACGTACTTTTACTTCC
>S1|FCQD7IX01BW7NB|302|T_CCGGAA|FPY(7-26)|RPY(251-272)|rT_TTCCGG|AL|GTB|D_1_|266
GCTGCGTTCTTCATCGATGCGAGAACCAAGAGATCCGTTGTTGAAAGTTTTTAACTTTTATTTTTAAATTCAGAAGACTCTAAATACAATATTTTATGTTAACCTTCCGACCAGGCTATACAGCTAACTGTACAGCCAAAACGATCGGAAGCAACAGGTAGTTTAGACAAGGGGTTTGGAAACGTATATTCGAATGAATATATATTACTTTTAATTGATCCTTCCGCAGGTTCACCTACGGAAACCTTGTTACGACTTTTACTTCC
>S1|FCQD7IX01BMXZB|294|T_CCGGAA|FPY(7-26)|RPY(248-269)|rT_TTCCGG|AL|GTB|D_1_|263
GCTGCGTTCTTCATCGATGCGAGAACCAAGAGATCCGTTGTTGAAAGTTTTTAACTTTTATTTTTAAATTCAGAAGACTCTAAATACAATATTTTATGTTAACCTTCCGACCAGGCTATACAGCTAACTGTACAGCCAAAACGATCGGAAGCAACAGGTAGTTTAGACAAGGGGTTTGAAACGTATATTCGAATGAATATATATTACTTTAATGATCCTTCCGCAGGTTCACCTACGGAAACCTTGTTACGACTTTTACTTCC
>S1|FCQD7IX01BSUG1|293|T_CCGGAA|FPY(7-26)|RPY(248-269)|rT_TTCCGG|AP|GTB|D_1_|263
GCTGCGTTCTTCATCGATGCGAGAGCCAAGAGATCCGTTGTTGAAAGTTTTAACTTTTATTTTTAAATTCAGAAGACTCTAAATACAATATTTTATGTTAACCTTCCGACCAGGCTATACAGCTAACTGTACAGCCAAAACGATCGGAAGCAACAGGTAGTTTAGACAAGGGGTTTGAAACGTATATTCGAATGAATATATATTACTTTTAATGATCCTTCCGCAGGTTCACCTACGGAAACCTTGTTACGACTTTTACTTCC
>S1|FCQD7IX01BQMWB|293|T_CCGGAA|FPY(7-26)|RPWE_(249-269)20|rT_TTCCGG|AP|GTB|D_1_|263
GCTGCGTTCTTCATCGATGCGAGAACCAAGAGATCCGTTGTTGAAAGTTTTAACTTTTATTTTTAAATTCAGAAGACTTCTAAATACAATATTTTATGTTAACCTTCCGACCAGGCTATACAGCTAACTGTACAGCCAAAACGATCGGAAGCAACAGGTAGTTTAGACAAGGGGTTTGAAACGTATATTCGAATGAATATATATTACTTTTAATGATCCTTCCGCAGGTTCACCTACGGAAACCTTGTTACGCTTTTCCTTCC
>S1|FCQD7IX01BM45Q|297|T_CCGGAA|FPY(7-26)|RPY(250-271)|rT_TTCCGG|AL|GTB|D_1_|265
GCTGCGTTCTTCATCGATGCGAGAACCAAGAGATCCGTTGTTGAAAGTTTTTAACTTTTATTTTTAAATTCAGAAGACTCTAAATACAATATTTTATGTTAACCTTCCGACCAGGCTATACAGCTAACTGTACAGCCAAAACGATCGGAAGCAACAGGTAGTTTAGACAAGGGGTTTGGAAACGTATATTCGAATGAATATATATTACTTTTAATGATCCTTCCGCAGGTTCACCTACGGAAACCTTGTTACGACTTTTACTTCC
>S1|FCQD7IX01BTTEL|292|T_CCGGAA|FPY(7-26)|RPWE_(248-268)21|rT_TTCCGG|AP|GTB|D_3_|262
GCTGCGTTCTTCATCGATGCGAGAACCAAGAGATCCGTTGTTGAAAGTTTTAACTTTTATTTTTAAATTCAGAAGACTCTAAATACAATATTTTATGTTAACCTTCCGACCAGGCTATACAGCTAACTGTACAGCCAAAACGATCGGAAGCAACAGGTAGTTTAGACAAGGGGTTTGAAACGTATATTCGAATGAATATATATTACTTTTAATGATCCTTCCGCAGGTTCACCTACGGAAACCTTGTTACACTTTTACTTCC
>S1|FCQD7IX01BMB6G|296|T_CCGGAA|FPY(7-26)|RPY(250-271)|rT_TTCCGG|AP|GTB|D_1_|265
GCTGCGTTCTTCATCGATGCGAGAACCAAGAGATCCGTTGTTGAAAGTTTTAACTTTTATTTTTAAATTCAGAAGACTCTTAAATACAATATTTTATGTTAACCTTCCGACCAGGCTATACAGCTAACTGTACAGCCAAAACGATCGGAAGCAACAGGTAAGTTTAGACAAGGGGTTTGAAACGTATATTCGAATGAATATATATTACTTTTAATGATCCTTCCGCAGGTTCACCTACGGAAACCTTGTTACGACTTTTACTTCC
>S1|FCQD7IX01BTWC6|293|T_CCGGAA|FPY(7-26)|RPWE_(249-269)21|rT_TTCCGG|AP|GTB|D_2_|263
GCTGCGTTCTTCATCGATGCGAGAACCAAGAGATCCGTTGTTGAAAGTTTTTAACTTTTATTTTTAAATTCAGAAGACTCTAAATACAATATTTTATGTTAACCTTCCGACCAGGCTATACAGCTAACTGTACAGCCAAAACGATCGGAAGCAACAGGTAGTTTAGACAAGGGGTTTGAAACGTATATTCGAATGAATATATATTACTTTTAATGATCCTTCCGCAGGTTCACCTACGGAAACCTTGTTACGACTTTTCTTCC
>S1|FCQD7IX01BZF3P|300|T_CCGGAA|FPY(7-26)|RPWE_(250-272)21|rT_TTCCGG|AL|GTB|D_4_|266
GCTGCGTTCTTCATCGATGCGAGAACCAAGAGATCCGTTGTTGAAAGTTTTTAACTTTTATTTTTAAATTCAGAAGACTCTAAATACAATATTTTATGTTAACCTTCCGACCAGGCTATACAGCTAACTGTACAGCCAAAACGATCGGAAGCAACAGGTAGTTTAGACAAGGGGTTTGAAACGTATATTCGAATGAATATATATTACTTTTAATTGATCCTTCCGCAGGTTCACCTACGGAAACCTTGTTACGACTTTTACTTTCC
>S1|FCQD7IX01BWWQ2|294|T_CCGGAA|FPY(7-26)|RPWE_(248-270)21|rT_TTCCGG|AP|GTB|D_1_|264
GCTGCGTTCTTCATCGATGCGAGAACCAAGAGATCCGTTGTTGAAAGTTTTAACTTTTATTTTTAAATTCAGAAGACTCTAAATACAATATTTTATGTTAACCTTCCGACCAGGCTATACAGCTAACTGTACAGCCAAAACGATCGGAAGCAACAGGTAGTTTAGACAAGGGGTTTGAAACGTATATTCGAATGAATATATATTACTTTTAATGATCCTTCCGCAGGTTCACCTACGGAAACCTTGTTACGACTTTTTACTTCC
>S1|FCQD7IX01BS9I8|292|T_CCGGAA|FPY(7-26)|RPWE_(248-268)21|rT_TTCCGG|AP|GTB|D_11_|262
GCTGCGTTCTTCATCGATGCGAGAACCAAGAGATCCGTTGTTGAAAGTTTTAACTTTTATTTTTAAATTCAGAAGACTCTAAATACAATATTTTATGTTAACCTTCCGACCAGGCTATACAGCTAACTGTACAGCCAAAACGATCGGAAGCAACAGGTAGTTTAGACAAGGGGTTTGAAACGTATATTCGAATGAATATATATTACTTTTAATGATCCTTCCGCAGGTTCACCTACGGAAACCTTGTTACGACTTTACTTCC
>S1|FCQD7IX01BSSC1|304|T_CCGGAA|FPY(7-26)|RPWE_(251)20|rTN|AN|GTB|D_1_|267
GCTGCGTTCTTCATCGATGCGAGAACCAAGAGATCCGTTGTTGAAAGTTTTTAACTTTTATTTTTAAATTCAGAAGACTCTAAATACAATATTTTATGTTAACCTTCCGACCAGGCTATACAGCTAACTGTACAGCCAAAACGATCGGAAGCAACAGGTAGTTTAGACAAGGGGTTTGAAACGTATATTCGAATGAATATATATTACTTTTAATGATCCTTCCGCAGGTTCACCTAACCGGAAACCTTGTTACGTACCTTTTACTTT
>S1|FCQD7IX01BPINO|293|T_CCGGAA|FPWE(7)19|RPY(247-268)|rT_TTCCGG|AR|GTB|D_1_|262
GCTGCGTTCTTCTCGATGCGAGAACCAAGAGATCCGTTGTTGAAAGTTTTAACTTTTATTTTTAAATTCAGAAGACTCTAAATACAATATTTTATGTTAACCTTCCGACCAGGCTATACAGCTAACTGTACAGCCAAAACGATCGGAAGCAACAGGTAGTTTAGACAAGGGGTTTGAAACGTATATTCGAATGAATATATATTACTTTTAATGATCCTTCCGCAGGTTCACCTACGGAAACCTTGTTACGACTTTTACTTCC
>S1|FCQD7IX01BMUQG|296|T_CCGGAA|FPY(7-26)|RPY(248-269)|rT_TTCCGG|AL|GTB|D_1_|263
GCTGCGTTCTTCATCGATGCGAGAACCAAGAGATCCGTTGTTGAAAGTTTTAACTTTTATTTTTAAATTCAGAAGACTCTTAAATACAATATTTTATGTTAACCTTCCGACCAGGCTATACAGCTAACTGTACAGCCAAAACGATCGGAGCAACAGGTAGTTTAGACAAGGGGTTTGAAACGTATATTCGAATGAATATATATTACTTTTAATGATCCTTCCGCAGGTTCACCTACGGAAACCTTGTTACGACTTTTACTTCC
>S1|FCQD7IX01BXQWW|292|T_CCGGAA|FPY(7-26)|RPY(247-268)|rTN|AL|GTB|D_1_|262
GCTGCGTTCTTCATCGATGCGAGAACCAAGAGATCCGTTGTTGAAAGTTTTAACTTTTATTTTTAAATTCAGAAGACTCTAAATACAATATTTTATGTTAACCTTCCGACCAGGCTATACAGCTAACTGTACAGCCAAAACGATCGGAAGCAACAGGTAGTTTAGACAAGGGGTTTGAAACGTATATTCGAATGAATATATATTACTTTTAATGATCCTTCCGCAGTTCACCTACGGAAACCTTGTTACGACTTTTACTTCC
>S1|FCQD7IX01BPCT3|293|T_CCGGAA|FPY(7-26)|RPY(248-269)|rT_TTCCGG|AP|GTB|D_1_|263
GCTGCGTTCTTCATCGATGCGAGAACCAAGAGATCCGTTGTTGAAAGTTTTTAACTTTTATTTTTAAATTCAGAAGACTCTAAATACAATATTTTATGTTAACCTTCCGACCAGGCTATACAGCTAACTGTACAGCCAAAACGATCGAAGCAACAGGTAGTTTAGACAAGGGGTTTGAAACGTATATTCGAATGAATATATATTACTTTTAATGATCCTTCCGCAGGTTCACCTACGGAAACCTTGTTACGACTTTTACTTCC
>S1|FCQD7IX01BWJY2|294|T_CCGGAA|FPY(7-26)|RPY(249-270)|rT_TTCCGG|AP|GTB|D_1_|264
GCTGCGTTCTTCATCGATGCGAGAACCAAGAGATCCGTTGTTGAAAGTTTTAACTTTTATTTTTAAATTCAGTAAGACTTCTAAATACAATATTTTATGTTAACCTTCCGACCAGGCTATACAGCTAACTGTACAGCCAAACGATCGGAAGCAACAGGTAGTTTAGACAAGGGGTTTGAAACGTATATTCGAATGAATATATATTACTTTTAATGATCCTTCCGCAGGTTCACCTACGGAAACCTTGTTACGACTTTTACTTCC
>S1|FCQD7IX01BRO8M|297|T_CCGGAA|FPY(7-26)|RPWE_(251-273)21|rT_TTCCGG|AP|GTB|D_1_|267
GCTGCGTTCTTCATCGATGCGAGAACCAAGAGATCCGTTGTTGAAAGTTTTAACTTTTATTTTTAAATTCAGAAGACTTCTAAATACAATATTTTATGTTAACCTTCCGACCAGGCTATACAGCTAACTGTACAGCCAAAACGATCGGAAGCAACAGGTAGTTTTAAGACAAGGGGTTTGAAACGTATATTCGAATGAATATATATTACTTTTAATGATCCTTCCGCAGGTTCACCTACGGAAACCTTGTTACGTACTTTTACTTCC
>S1|FCQD7IX01BX9O8|295|T_CCGGAA|FPY(7-26)|RPY(249-270)|rT_TTCCGG|AR|GTB|D_1_|264
GCTGCGTTCTTCATCGATGCGAGAACCAAGAGATCCGTTGTTGAAAGTTTTTAACTTTTATTTTTAAATTCAGAAGACTCTAAATACAATATTTTATGTTAACCTTCCGACCAGGCTATACAGCTAACTGTACAGCCAAAACGATCGGAAGCAACAGGTAGTTTAGACAAGGGGTTTGAAACGTATATTCGAATGAATATATATTACTTTTAATGATCCTTCCGCCGGTTCACCTACGGAAACCTTGTTACGACTTTTACTTCC
>S1|FCQD7IX01BYGXC|291|T_CCGGAA|FPY(7-26)|RPY(246-267)|rT_TTCCGG|AP|GTB|D_1_|261
GCTGCGTTCTTCATCGATGCGAGAACCAAGAGATCCGTTGTTGAAAGTTTTAACTTTTATTTTTAAATTCAGAAGACTCAAATACAATATTTTATGTTAACCTTCCGACCAGGCTATACAGCTAACTGTACAGCCAAAACGATCGGAAGCAACAGGTAGTTTAGACAAGGGGTTTGAAACGTATATTCGAATGAATATATATTACTTTAATGATCCTTCCGCAGGTTCACCTACGGAAACCTTGTTACGACTTTTACTTCC
>S1|FCQD7IX01BZPQM|294|T_CCGGAA|FPY(7-26)|RPWE_(249-270)21|rT_TTCCGG|AP|GTB|D_1_|264
GCTGCGTTCTTCATCGATGCGAGAACCAAGAGATCCGTTGTTGAAAGTTTTTAACTTTTATTTTTAAATTCAGAAGACTCTAAATACAATATTTTATGTTAACCTTCCGACCAGGCTATACAGCTAACTGTACAGCCAAAACGATCGGAAGCAACAGGTAGTTTAGACAAGGGGTTTGAAACGTATATTCGAATGAATATATATTACTTTTAATGATCCTTCCGCAGGTTCACCTACGGAAACCTTGTTAGACTTTTACTTTCC
>S1|FCQD7IX01BM8X9|301|T_CCGGAA|FPY(7-26)|RPY(249-270)|rT_TTCCGG|AL|GTB|D_1_|264
GCTGCGTTCTTCATCGATGCGAGAACCAAGAGATCCGTTGTTGAAAGTTTTTAACTTTTATTTTTAAATTCAGAAGACTCAAATACAATATTTTATGTTAACCTTCCGACCAGGCTATACAGCTAACTGTACAGCCAAAACGATCGGAAGCAACAGGTAGTTTAGACAAGGGGTTTGAAACGTATATTCGAATGAATATATATTACTTTTAATTGATCCTTCCGCAGGTTCACCTACGGAAACCTTGTTACGACTTTTACTTCC
>S1|FCQD7IX01BQW8S|294|T_CCGGAA|FPY(7-26)|RPY(249-270)|rT_TTCCGG|AP|GTB|D_1_|264
GCTGCGTTCTTCATCGATGCGAGAACCAAGAGATCCGTTGTTGAAAGTTTTAACTTTTATTTTTAAATTCAGAAGACTCTAAATACAATATTTTATGTTAACCTTCCGACCAGGCTATACAGCTAACTGTACAGCCAAAACGATCGGAAGCAACAGGTAGTTTAGACAAGGGGTTTGAAACGTATATTCGAATGAATATATATTTACTTTTAATGATCCTTCCGCAGGTTCACCTACGGAAACCTTGTTACGACTTTTACTTCC
>S1|FCQD7IX01BUU7T|296|T_CCGGAA|FPY(7-26)|RPWE_(250-272)21|rT_TTCCGG|AP|GTB|D_2_|266
GCTGCGTTCTTCATCGATGCGAGAACCAAGAGATCCGTTGTTGAAAGTTTTTAACTTTTATTTTTAAATTCAGAAGACTCTAAATACAATATTTTATGTTAACCTTCCGACCAGGCTATACAGCTAACTGTACAGCCAAAACGATCGGAAGCAACAGGTAGTTTAGACAAGGGGTTTGAAACGTATATTCGAATGAATATATATTACTTTTAATGATCCTTCCGCAGGTTCAACCTACGGAAACCTTGTTACGTACTTTTACTTCC
>S1|FCQD7IX01BX1SB|294|T_CCGGAA|FPY(7-26)|RPWE_(249-270)20|rT_TTCCGG|AP|GTB|D_1_|264
GCTGCGTTCTTCATCGATGCGAGAACCAAGAGATCCGTTGTTGAAAGTTTTTAACTTTTATTTTTAAATTCAGAAGACTCTAAATACAATATTTTATGTTAACCTTCCGACCAGGCTATACAGCTAACTGTACAGCCAAAACGATCGGAAGCAACAGGTAGTTTAGACAAGGGGTTTGAAACGTATATTCGAATGAATATATATTACTTTTAATGATCCTTCCGCAGGTTCACCTACGGAAACCTTGTTACGTCATTTACTTCC
>S1|FCQD7IX01BNQAO|239|T_CCGGAA|FPY(7-26)|RPY(193-214)|rT_TTCCGG|AR|GTB|D_1_|208
GCTGCGTTCTTCATCGATGCGAGAGCCAAGAGATCCGTTGTTGAAAGTGATCTTTATTTTTATCATTAATATAACATAAATTTTATACATTCAAGAGTGGGTTTTAAATACAAACGATCGCAGAACCTCGCTAACGCTCGGTTCGCTAAATCAATAATGATCCTTCCGCAGGTTCACCTACGGAAACCTTGTTACGACTTTTACTTCC
>S1|FCQD7IX01BZY9T|295|T_CCGGAA|FPY(7-26)|RPWE_(249-269)21|rT_TTCCGG|AL|GTB|D_10_|263
GCTGCGTTCTTCATCGATGCGAGAACCAAGAGATCCGTTGTTGAAAGTTTTTAACTTTTATTTTTAAATTCAGAAGACTCTAAATACAATATTTTATGTTAACCTTCCGACCAGGCTATACAGCTAACTGTACAGCCAAAACGATCGGAAGCAACAGGTAGTTTAGACAAGGGGTTTGAAACGTATATTCGAATGAATATATATTACTTTTAATGATCCTTCCGCAGGTTCACCTACGGAAACCTTGTTACGACTTTACTTCC
>S1|FCQD7IX01BXUUS|294|T_CCGGAA|FPY(7-26)|RPY(249-270)|rT_TTCCGG|AP|GTB|D_346_|264
GCTGCGTTCTTCATCGATGCGAGAACCAAGAGATCCGTTGTTGAAAGTTTTTAACTTTTATTTTTAAATTCAGAAGACTCTAAATACAATATTTTATGTTAACCTTCCGACCAGGCTATACAGCTAACTGTACAGCCAAAACGATCGGAAGCAACAGGTAGTTTAGACAAGGGGTTTGAAACGTATATTCGAATGAATATATATTACTTTTAATGATCCTTCCGCAGGTTCACCTACGGAAACCTTGTTACGACTTTTACTTCC
>S1|FCQD7IX01BZO2O|295|T_AGTGTT|FPY(7-26)|RPY(251-272)|rT_AACACT|AP|GTB|D_1_|266
GCTGCGTTCTTCATCGATGCGAGAACCAAGAGATCCGTTGTTGAAAGTTTTTAACTTTTATTTTTAAATTCAGAAGACTCTAAATACAATATTTTATGTTAACCTTCCGACCAGGCTATACAGCTAACTGTACAGCCAAAACGATCGGAAGCAACAAGGTAGTTTAGACAAGGGGTTTGAAACGTATATTCGAATGAATATATATTACTTTTAATTGATCCTTCCGCAGGTTCACCTACGGAAACCTTGTTACGACTTTTACTTCC
>S1|FCQD7IX01BYWE9|236|T_AGTGTT|FPY(7-26)|RPY(190-211)|rT_AACACT|AR|GTB|D_1_|205
GCTGCGTTCTTCATCGATGCGAGAGCCAAGAGATCCGTTGTTGAAAGTGATCTTTATTTTTATCATTAATACATAAATTTTATACATTCAAGAGTGGGTTTTAAATATAAACGATCGCAGAACCTCGCTAACGCTCGGTTCGCTAAATCAATAATGATCCTTCCGCAGGTTCACCTACGGAAACCTTGTTACGACTTTTACTTCC
>S1|FCQD7IX01BQEOI|290|T_AGTGTT|FPY(7-26)|RPY(248-269)|rT_AACACT|AP|GTB|D_1_|263
GCTGCGTTCTTCATCGATGCGAGAACCAAGAGATCCGTTGTTGAAAGTTTTAACTTTTATTTTTAAATTCAGAAGACTCTAAATACAATATTTTATGTTAACCTTCCGACCAGGCTATACAGCTAACTGTACAGCCAAAACGATCGGAAGCAACAAGTAGTTTAGACAAGGGGTTTGAAACGTATATTCGAATGAATATATATTACTTTTAATGATCCTTCCGCAGGTTCACCTACGGAAACCTTGTTACGACTTTTACTTCC
>S1|FCQD7IX01BTCPA|289|T_AGTGTT|FPY(7-26)|RPWE_(248-268)21|rT_AACACT|AP|GTB|D_1_|262
GCTGCGTTCTTCATCGATGCGAGAACCAAGAGATCCGTTGTTGAAAGTTTTTAACTTTTATTTTAAATTCAGAAGACTCTAAATACAATATTTTATGTTAACCTTCCGACCAGGCTATACAGCTAACTGTACAGCCAAAACGATCGGAAGCAACAGGTAGTTTAGACAAGGGGTTTGAAACGTATATTCGAATGAATATATATTACTTTTAATGATCCTTCCGCAGGTTCACCTACGGAAACCTTGTTACGCTTTTACTTCC
>S1|FCQD7IX01BYTGW|295|T_AGTGTT|FPY(7-26)|RPY(251-272)|rTN|AP|GTB|D_1_|266
GCTGCGTTCTTCATCGATGCGAGAACCAAGAGATCCGTTGTTGAAAGTTTTAACTTTTATTTTAAATTCAGAAGACTCTAAATACAATATTTTATGTTAACCTTCCGACCAGGCTATACAGCTAACTGTACAGCCAAAAACGATCGGAAGCAACAGGTAGTTTAGACAAGGGGTTTGAAACGTATATTCGAATGAATATATATTACTTTTAATTGATCCTTTCCCGCAGGTTCACCTACGGAAACCTTGTTACGACTTTTACTTCC
>S1|FCQD7IX01BPLLE|290|T_AGTGTT|FPY(7-26)|RPY(248-269)|rT_AACACT|AP|GTB|D_1_|263
GCTGCGTTCTTCATCGATGCGAGAACCAAGAGATCCGTTGTTGAAAGTTTTAACTTTTATTTTAAATTCAGAAGACTCTAAATACAATATTTTATGTTAACCTTCCGACCAGGCTATACAGCTAACTGTACAGCCAAAACGATCGGAAGCAACAGGTAGTTTAGACAAGGGGTTTGAAACGTATATTCGAATGAATATATATTACTTTTAATGATCCTTCCGCAGGTTCACCTAACGGAAACCTTGTTACGACTTTTACTTCC
>S1|FCQD7IX01BZLGW|295|T_AGTGTT|FPWE(7)19|RPY(249-270)|rT_AACACT|AL|GTB|D_1_|264
GCTGCGTTCTTCCTCGATGCGAGAACCAAGAGATCCGTTGTTGAAAGTTTTTAACTTTTATTTTTAAATTCAGAAGACTCTAAATACAATATTTTATGTTAACCTTCCGACCAGGCTATACAGCTAACTGTACAGCCAAAACGATCGGAAGCAACAGGTAGTTTAGACAAGGGGTTTGAAACGTATATTCGAATGAATATATATTACTTTTAATGATCCTTCCGCAGGTTCACCTACGGAAACCTTGTTACGACTTTTACTTCC
>S1|FCQD7IX01BZ19R|288|T_AGTGTT|FPY(7-26)|RPY(247-268)|rTN|AP|GTB|D_1_|262
GCTGCGTTCTTCATCGATGCGAGAACCAAGAGATCCGTTGTTGAAAGTTTTAACTTTTATTTTTAAATTCAGAAGACTCTAAATACAATATTTTATGTTAACCTTCCGACCAGGCTATACAGCTAACTGTACAGCCAAAACGATCGGAAGCAACAGGTAGTTTAGACAAGGGGTTTGAAACGTATATTCGAATGAATATATATTACTTTTAATGATCTTCCGCAGGTTCACCTACGGAAACCTTGTTACGACTTTTACTTCC
>S1|FCQD7IX01BOM65|292|T_AGTGTT|FPY(7-26)|RPY(250-271)|rT_AACACT|AP|GTB|D_1_|265
GCTGCGTTCTTCATCGATGCGAGAACCAAGAGATCCGTTGTTGAAAGTTTTAACTTTTATTTTTAAATTCAGAAGTACTCTAAATACAATATTTTATGTTAACCTTCCGACCAGGCTATACAGCTAACTGTACAGCCAAAACGATCGGAAGCAAACAGGTAGTTTAGACAAGGGGTTTGAAACGTATATTCGAATGAATATATATTACTTTTAATGATCCTTCCGCAGGTTCACCTACGGAAACCTTGTTACGACTTTTACTTCC
>S1|FCQD7IX01BUL8R|288|T_AGTGTT|FPWE(7)19|RPY(246-267)|rT_AACACT|AP|GTB|D_1_|261
GCTGCGTCTTCATCGATGCGAGAACCAAGAGATCCGTTGTTGAAAGTTTTAACTTTTATTTTAAATTCAGAAGACTCTAAATACAATATTTTATGTTAACCTTCCGACCAGGCTATACAGCTAACTGTACAGCCAAAACGATCGGAAGCAACAGGTAGTTTAGACAAGGGGTTTGAAACGTATATTCGAATGAATATATATTACTTTTAATGATCCTTCCGCAGGTTCACCTACGGAAACCTTGTTACGACTTTTACTTCC
>S1|FCQD7IX01BQXGQ|292|T_AGTGTT|FPY(7-26)|RPWE_(251)21|rTN|AP|GTB|D_1_|267
GCTGCGTTCTTCATCGATGCGAGAACCAAGAGATCCGTTGTTGAAAGTTTTTAACTTTTATTTTTAAATTCAGAAGACTCTAAATACAATATTTTATGTTAACCTTCCGACCAGGCTATACAGCTAACTGTACAGCCAAAACGATCGGAAGCAACAGGTAGTTTAGACAAGGGGTTTGAAACGTATATTCGAATGAATATATATTACTTTTAATTGATCCTTCCGCAGGTTCACCTAACGGAAACCTTGTTACGTACTTTACTTCCA
>S1|FCQD7IX01BPRCU|289|T_AGTGTT|FPY(7-26)|RPY(250-271)|rT_AACACT|AP|GTB|D_1_|265
GCTGCGTTCTTCATCGATGCGAGAACCAAGAGATCCGTTGTTGAAAGTTTTAACTTTTATTTTAAATTCAGAAGACTCTAAATACAATATTTTATGTTAACCTTCCGACCAGGCTATACAGACTAACTGTACAGCCAAAACGATCGGAAGCAACAGGTAGTTTAGACAAGGGGTTTGAAAACGTATATTCGAATGAATATACTATTACTTTTAATGATCCTTCCGCAGGTTCACCTACGGAAACCTTGTTACGACTTTTACTTCC
>S1|FCQD7IX01BZI5T|293|T_AGTGTT|FPY(7-26)|RPWE_(249-271)21|rT_AACACT|AP|GTB|D_1_|265
GCTGCGTTCTTCATCGATGCGAGAACCAAGAGATCCGTTGTTGAAAGTTTTAACTTTTATTTTTAAATTCAGAAGACTCTAAATACAATATTTTATGTTAACCTTCCGACCAGGCTATACAGCTAACTGTACAGCCAAAACGATCGGAAGCAACAGGTAGTTTAGACAAGGGGTTTGAAACGTATATTCGAATGAATATATATTACTTTTAATTGATCCTTCCGCAGGTTCACCTACGGAAACCTTGTTACGACTTTTACTTTCC
>S1|FCQD7IX01BQGLJ|291|T_AGTGTT|FPY(7-26)|RPY(249-270)|rT_AACACT|AP|GTB|D_2_|264
GCTGCGTTCTTCATCGATGCGAGAACCAAGAGATCCGTTGTTGAAAGTTTTAACTTTTATTTTTAAATTCAGAAGACTTCTAAATACAATATTTTATGTTAACCTTCCGACCAGGCTATACAGCTAACTGTACAGCCAAAACGATCGGAAGCAACAGGTAGTTTAGACAAGGGGTTTGAAACGTATATTCGAATGAATATATATTACTTTTAATGATCCTTCCGCAGGTTCACCTACGGAAACCTTGTTACGACTTTTACTTCC
>S1|FCQD7IX01BTW06|290|T_AGTGTT|FPY(7-26)|RPY(248-269)|rT_AACACT|AP|GTB|D_574_|263
GCTGCGTTCTTCATCGATGCGAGAACCAAGAGATCCGTTGTTGAAAGTTTTAACTTTTATTTTTAAATTCAGAAGACTCTAAATACAATATTTTATGTTAACCTTCCGACCAGGCTATACAGCTAACTGTACAGCCAAAACGATCGGAAGCAACAGGTAGTTTAGACAAGGGGTTTGAAACGTATATTCGAATGAATATATATTACTTTTAATGATCCTTCCGCAGGTTCACCTACGGAAACCTTGTTACGACTTTTACTTCC
>S1|FCQD7IX01BU79W|289|T_AGTGTT|FPWE(7)19|RPY(247-268)|rT_AACACT|AP|GTB|D_1_|262
GCTGCGTTCTTCAGCGATGCGAGAACCAAGAGATCCGTTGTTGAAAGTTTTAACTTTTATTTTAAATTCAGAAGACTCTAAATACAATATTTTATGTTAACCTTCCGACCAGGCTATACAGCTAACTGTACAGCCAAAACGATCGGAAGCAACAGGTAGTTTAGACAAGGGGTTTGAAACGTATATTCGAATGAATATATATTACTTTTAATGATCCTTCCGCAGGTTCACCTACGGAAACCTTGTTACGACTTTTACTTCC
>S1|FCQD7IX01BUUJF|291|T_AGTGTT|FPY(7-26)|RPY(249-270)|rT_AACACT|AP|GTB|D_2_|264
GCTGCGTTCTTCATCGATGCGAGAACCAAGAGATCCGTTGTTGAAAGTTTTAACTTTTATTTTTAAATTCAGAAGACTCTAAATACAATATTTTATGTTAACCTTCCGACCAGGCTATACAGCTAACTGTACAGCCAAAACGATCGGAAGCAACAGGTAGTTTAGACAAGGGGTTTGAAAACGTATATTCGAATGAATATATATTACTTTTAATGATCCTTCCGCAGGTTCACCTACGGAAACCTTGTTACGACTTTTACTTCC
>S1|FCQD7IX01BNM8T|289|T_AGTGTT|FPY(7-26)|RPY(247-268)|rT_AACACT|AP|GTB|D_1_|262
GCTGCGTTCTTCATCGATGCGAGAACCAAGAGATCCGTTGTTGAAAGTTTTAACTTTTATTTTAAATTCAGAAGACTCTAAATACAATATTTTATGTTAACCTTCCGACCAGGCTATACAGCTAACTGTACAGCCAAAACGATCGGAAGCAACAGGTAGTTTAGACAAGGGGTTTGAAACGTATATTCGAATGAATATATATTACTTTTAATGATCCTTTCGCAGGTTCACCTACGGAAACCTTGTTACGACTTTTACTTCC
>S1|FCQD7IX01BZSR3|294|T_AGTGTT|FPY(7-26)|RPWE_(248)21|rTN|AP|GTB|D_3_|264
GCTGCGTTCTTCATCGATGCGAGAACCAAGAGATCCGTTGTTGAAAGTTTTAACTTTTATTTTTAAATTCAGAAGACTCTAAATACAATATTTTATGTTAACCTTCCGACCAGGCTATACAGCTAACTGTACAGCCAAAACGATCGGAAGCAACAGGTAGTTTAGACAAGGGGTTTGAAACGTATATTCGAATGAATATATATTACTTTTAATGATCCTTCCGCAGGTTCACCTACGGAAACCTTGTTACGACTTTTACTTTCC
>S1|FCQD7IX01BWGY6|290|T_AGTGTT|FPWE(7)19|RPWE_(247-269)21|rT_AACACT|AP|GTB|D_1_|263
GCTGCGTTCTCATCGATGCGAGAACCAAGAGATCCGTTGTTGAAAGTTTTAACTTTTATTTTTAAATTCAGAAGACTCTAAATACAATATTTTATGTTAACCTTCCGACCAGGCTATACAGCTAACTGTACAGCCAAAACGATCGGAAGCAACAGGTAGTTTAGACAAGGGGTTTGAAACGTATATTCGAATGAATATATATTACTTTTAATGATCCTTCCGCAGGTTCACCTACGGAAACCTTGTTACGTACTTTTACTTCC
>S1|FCQD7IX01BPBD3|290|T_AGTGTT|FPY(7-26)|RPY(248-269)|rT_AACACT|AP|GTB|D_7_|263
GCTGCGTTCTTCATCGATGCGAGAACCAAGAGATCCGTTGTTGAAAGTTTTTAACTTTTATTTTAAATTCAGAAGACTCTAAATACAATATTTTATGTTAACCTTCCGACCAGGCTATACAGCTAACTGTACAGCCAAAACGATCGGAAGCAACAGGTAGTTTAGACAAGGGGTTTGAAACGTATATTCGAATGAATATATATTACTTTTAATGATCCTTCCGCAGGTTCACCTACGGAAACCTTGTTACGACTTTTACTTCC
>S1|FCQD7IX01BVQP1|290|T_AGTGTT|FPY(7-26)|RPWE_(248-269)21|rT_AACACT|AP|GTB|D_1_|263
GCTGCGTTCTTCATCGATGCGAGAACCAAGAGATCCGTTGTTGAAAGTTTTAACTTTTATTTTTAAATTCAGAAGACTCTAAATACAATATTTTATGTTAACCTTCCGACCAGGCTATACAGCTAACTGTACAGCCAAAACGATCGGAAGCAACAGGTAGTTTAGACAAGGGGTTTGAAACGTATATTCGAATGAATATATATTACTTTTAATGATCCTTCCGCAGGTTCACCTACGGAAACCTTGTTACGACTTTAACTTCC
>S1|FCQD7IX01BXURY|288|T_AGTGTT|FPY(7-26)|RPWE_(247-267)21|rT_AACACT|AP|GTB|D_1_|261
GCTGCGTTCTTCATCGATGCGAGAACCAAGAGATCCGTTGTTGAAAGTTTTAACTTTTATTTTAAATTCAGAAGACTCTAAATACAATATTTTATGTTAACCTTCCGACCAGGCTATACAGCTAACTGTACAGCCAAAACGATCGGAAGCAACAGGTAGTTTAGACAAGGGGTTTGAAACGTATATTCGAATGAATATATATTACTTTTAATGATCCTTCCGCAGGTTCACCTACGGAAACCTTGTTACGACTTTACTTCC
>S1|FCQD7IX01BYJVM|292|T_AGTGTT|FPY(7-26)|RPY(250-271)|rT_AACACT|AP|GTB|D_2_|265
GCTGCGTTCTTCATCGATGCGAGAACCAAGAGATCCGTTGTTGAAAAGTTTTTAACTTTTATTTTTAAATTCAGAAGACTCTAAATACAATATTTTATGTTAACCTTCCGACCAGGCTATACAGCTAACTGTACAGCCAAAACGATCGGAAGCAACAGGTAGTTTAGACAAGGGGTTTGAAACGTATATTCGAATGAATATATATTACTTTTAATGATCCTTCCGCAGGTTCACCTACGGAAACCTTGTTACGACTTTTACTTCC
>S1|FCQD7IX01BTA5K|286|T_AGTGTT|FPY(7-26)|RPY(247-268)|rT_AACACT|AP|GTB|D_1_|262
GCTGCGTTCTTCATCGATGCGAGAACCAAGAGATCCGTTGTTGAAAGTTTTAACTTTTATTTTAAATTCAGAAGACTCTAAATACAATATTTTATGTTAACCTTCCGACCAGGCTATACAGCTAACTGTACAGCCAAAACGATCGGAAGCAACAGGTAGTTTAGACAAGTGGTTTGAAACGTATATTCGAATGAATATATATTACTTTTAATGATCCTTCCGCAGGTTCACCTACGGAAACCTTGTTACGACTTTTACTTCC
>S1|FCQD7IX01BPBFI|295|T_AGTGTT|FPY(7-26)|RPY(249-270)|rT_AACACT|AL|GTB|D_1_|264
GCTGCGTTCTTCATCGATGCGAGAACCAAGAGATCCGTTGTTGAAAGTTTTTAACTTTTATTTTTAAATTCAGAAGACTCTAAATACAATATTTTATGTTAACCTTCCGACCAGGCTATAAAGCTAACTGTACAGCCAAAACGATCGGAAGCAACAGGTAGTTTAGACAAGGGGTTTGAAACGTATATTCGAATGAATATATATTACTTTTAATGATCCTTCCGCAGGTTCACCTACGGAAACCTTGTTACGACTTTTACTTCC
>S1|FCQD7IX01BTWM4|292|T_AGTGTT|FPY(7-26)|RPY(249-270)|rT_AACACT|AP|GTB|D_1_|264
GCTGCGTTCTTCATCGATGCGAGAACCAAGAGATCCGTTGTTGAAAGTTTTAACTTTTATTTTAAATTCAGAAGACTCTAAATACAATTATTTTATGTTAACCTTCCGACCAGGCTATACAGCTAACTGTACAGCCAAAACGATCGGAAGCAACAGGTAGTTTAGACGAAGGGGTTTGAAACGTATATTCGAATGAATATATATTACTTTTAATGATCCTTCCGCAGGTTCACCTACGGAAACCTTGTTACGACTTTTACTTCC
>S1|FCQD7IX01BSAXP|290|T_AGTGTT|FPY(7-26)|RPY(249-270)|rTN|AP|GTB|D_1_|264
GCTGCGTTCTTCATCGATGCGAGAACCAAGAGATCCGTTGTTGAAAGTTTTAACTTTTATTTTTAAATTCAGAAGACTCTAAATACAATATTTTATGTTAACCTTCCGACCAGGCTATACAGCTAACTGTACAGCCAAAACGATCGGAAGCAACAGGTAGTTTAGACAAGGGGTTTGAAACGTATATTCGAATGAATATATATTACTTTTAATGATCCTTCCGCAGGTTCGACCTACGGAAACCTTGTTACGACTTTTACTTCC
>S1|FCQD7IX01BN7QP|291|T_AGTGTT|FPY(7-26)|RPY(247-268)|rT_AACACT|AP|GTB|D_1_|262
GCTGCGTTCTTCATCGATGCGAGAACCAAGAGATCCGTTGTTGAAAGTTTTAACTTTTATTTTTAAATTCAGAAGACTCTAAATACAATATTTTATGTTAACCTTCCGACCAGGCTATACAGCTAACTGTACAGCCAAAACGATCGGAAGCAACAGGTAGTTTAGACAAGGGGTTTGAACGTATATTCGAATGAATATATATTACTTTTAATGATCCTTCCGCAGGTTCACCTACGGAAACCTTGTTACGACTTTTACTTCC
>S1|FCQD7IX01BX4BM|290|T_AGTGTT|FPY(7-26)|RPY(248-269)|rT_AACACT|AP|GTB|D_1_|263
GCTGCGTTCTTCATCGATGCGAGAACCAAGAGATCCGTTGTTGAAAGTTTTTAACTTTTATTTTTAAATTCAGAAGACTCTAAATACAATATTTTATGTTAACCTTCCGACCAGGCTATACAGCTAACTGTACAGCCAAAACGATCGGAAGCAACAGGTAGTTTAGACAAGGGGTTTGAAACGTATATTCGAATGAATATATATTACTTTTAATGATCCTTCCGCAGGTTCACCTACGGAACCTTGTTACGACTTTTACTTCC
>S1|FCQD7IX01BUK4Z|293|T_AGTGTT|FPY(7-26)|RPY(248-269)|rT_AACACT|AP|GTB|D_1_|263
GCTGCGTTCTTCATCGATGCGAGAACCAAGAGATCCGTTGTTGAAAGTTTTAACTTTTATTTTTAAATTCAGAAGACTCTAAATACAATATTTTATGTTAACCTTCCGACCAGGCTATACAGCTAACTGTACAACCAAAACGATCGGAAGCAACAGGTAGTTTAGACAAGGGGTTTGAAACGTATATTCGAATGAATATATATTACTTTTAATGATCCTTCCGCAGGTTCACCTACGGAAACCTTGTTACGACTTTTACTTCC
>S1|FCQD7IX01BPUOO|288|T_AGTGTT|FPY(7-26)|RPWE_(248)21|rTN|AP|GTB|D_2_|264
GCTGCGTTCTTCATCGATGCGAGAACCAAGAGATCCGTTGTTGAAAGTTTTAACTTTTATTTTTAAATTCAGAAGACTCTAAATACAATATTTTATGTTAACCTTCCGACCAGGCTATACAGCTAACTGTACAGCCAAAACGATCGGAAGCAACAGGTAGTTTAGACAAGGGGTTTGAACGTATATTCGAATGAATATATATTACTTTTAATTGATCCTTCCGCAGGTTCACCTACGGAAACCTTGTTACGACTTTACTTCCAC
>S1|FCQD7IX01BTDX3|289|T_AGTGTT|FPY(7-26)|RPWE_(248-268)21|rT_AACACT|AP|GTB|D_1_|262
GCTGCGTTCTTCATCGATGCGAGAACCAAGAGATCCGTTGTTGAAAGTTTTTAACTTTTATTTTTAAATTCAGAAGACTCTAAATACAATATTTTTATGTTAACCTTCCGACCAGGCTATACAGCTAACTGTACAGCCAAACGATCGGAAGCAACAGGTAGTTTAGACAAGGGGTTTGAAACGTATATTCGAATGAATATATATTACTTTTAATGATCCTTCCGCAGTTCACCTACGGAAACCTTGTTACGACTTTTACTCC
>S1|FCQD7IX01BQK7K|236|T_AGTGTT|FPY(7-26)|RPY(190-211)|rT_AACACT|AR|GTB|D_1_|205
GCTGCGTTCTTCATCGATGCGAGAGCCAAGAGATCCGTTGTTGAAAGTGATCTTTAATTTTATCATTAATACATAAATTTTATACATTCAAGAGTGGGTTTTAAATATAAGCGATCGCAAAACCTCGCTAACGCTCGGTTCGCTAAATCAATAATGATCCTTCCGCAGGTTCACCTACGGAAACCTTGTTACGACTTTTACTTCC
>S1|FCQD7IX01BY5QI|239|T_AGTGTT|FPY(7-26)|RPY(193-214)|rT_AACACT|AR|GTB|D_1_|208
GCTGCGTTCTTCATCGATGCGAGAGCCAAGAGATCCGTTGTTGAAAGTGATCTTTTAATCTTATCATTAATACATAAAATTTTATACATTCAAGAGTGGGTTTTAAATATAAACGATCGCGAAACCTCTGCTAACGCTCGGTTCGCTAAATCAATAATGATCCTTCCGCAGGTTCACCTACGGAAACCTTGTTACGACTTTTACTTCC
>S1|FCQD7IX01BZONL|292|T_AGTGTT|FPY(7-26)|RPY(250-271)|rTN|AP|GTB|D_1_|265
GCTGCGTTCTTCATCGATGCGAGAACCAAGAGATCCGTTGTTGAAAGTTTTTAACTTTTATTTTTAAATTCAGAAGACTCTAAATACAATATTTTATTGTTAACCTTCCGACCAGGCTATACAGCTAACTGTACAGCCAAAACGATCGGAAGCAACAGGTAGTTTAGACAAGGGGTTTGAAACGTATATTCGAATGAATATATATTACTTTTAATGATCCTTCCGCAGGTTCACCTACGGAAACCTTGTTACGACTTTTACTTCC
>S1|FCQD7IX01BTQ09|293|T_AGTGTT|FPY(7-26)|RPY(248-269)|rT_AACACT|AP|GTB|D_1_|263
GCTGCGTTCTTCATCGATGCGAGAACCAAGAGATCCGTTGTTGAAAGTTTTAACTTTTATTTTTAAATTCAGAAGACTCTAAATACAATATTTTATGTTAACCTTCCGACCAGGCTATACAACTAACTGTACAGCCAAAACGATCGGAAGCAACAGGTAGTTTAGACAAGGGGTTTGAAACGTATATTCGAATGAATATATATTACTTTTAATGATCCTTCCGCAGGTTCACCTACGGAAACCTTGTTACGACTTTTACTTCC
>S1|FCQD7IX01BY2Y2|290|T_AGTGTT|FPY(7-26)|RPWE_(248)21|rTN|AP|GTB|D_1_|264
GCTGCGTTCTTCATCGATGCGAGAACCAAGAGATCCGTTGTTGAAAGTTTTTAACTTTTATTTTAAATTCAGAAGACTCTAAATACAATATTTTATGTTAACCTTCCGACCAGGCTATACAGCTAACTGTACAGCCAAAACGATCGGAAGCAACAGGTAGTTTAGACAAGGGGTTTGAAACGTATATTCGAATGAATATATATTACTTTTAATGATCCTTCCGCAGGTTCACCTACGGAAACCTTGTTACGACTTTTCTTCCAC
>S1|FCQD7IX01BYD0Q|292|T_AGTGTT|FPY(7-26)|RPY(250-271)|rT_AACACT|AP|GTB|D_1_|265
GCTGCGTTCTTCATCGATGCGAGAACCAAGAGATCCGTTGTTGAAAGTTTTTAACTTTTATTTTTAAATTCAGAAAGACTCTAAATACAATATTTTATGTTAACCTTCCGACCAGGCTATACAGCTAACTGTACAGCCAAAACGATCGGAAGCAACAGGTAGTTTAGACAAGGGGTTTGAAACGTATATTCGAATGAATATATATTACTTTTAATGATCCTTCCGCAGGTTCACCTACGGAAACCTTGTTACGACTTTTACTTCC
>S1|FCQD7IX01BPUFG|288|T_AGTGTT|FPWE(7)19|RPY(246-267)|rT_AACACT|AP|GTB|D_1_|261
GCTGCGTTCTCATCGATGCGAGAACCAAGAGATCCGTTGTTGAAAGTTTTAACTTTTATTTTAAATTCAGAAGACTCTAAATACAATATTTTATGTTAACCTTCCGACCAGGCTATACAGCTAACTGTACAGCCAAAACGATCGGAAGCAACAGGTAGTTTAGACAAGGGGTTTGAAACGTATATTCGAATGAATATATATTACTTTTAATGATCCTTCCGCAGGTTCACCTACGGAAACCTTGTTACGACTTTTACTTCC
>S1|FCQD7IX01BSCJ1|224|T_AGTGTT|FPY(7-26)|RPWE_(180)21|rTN|AR|GTB|D_1_|196
GCTGCGTTCTTCATCGATGCGAGAGCCAAGAGATCCGTTGTTGAAAGTGATCTTTAATTTTATCATTAATACATAAATTTTATACATTCAAGAGTGGGTTTTAAATATAAGCGATCGCAAAACCTCGGTTCGCTAAATCAATAATGATCCTTCCGCAGGTTCACCTACGGAAACCTTGTTACGACTTTACTTCCAC
>S1|FCQD7IX01BTPFD|293|T_AGTGTT|FPY(7-26)|RPY(251-272)|rT_AACACT|AP|GTB|D_1_|266
GCTGCGTTCTTCATCGATGCGAGAACCAAGAGATCCGTTGTTGAAAGTTTTAACTTTTATTTTTAAATTCAGAAGTACTCTAAATACAATATTTTATGTTAACCTTCCGACCAAGGCTATACAGCTAACTGTACAGCCAAAACGATCGGAAGCAAACAGGTAGTTTAGACAAGGGGTTTGAAACGTATATTCGAATGAATATATATTACTTTTAATGATCCTTCCGCAGGTTCACCTACGGAAACCTTGTTACGACTTTTACTTCC
>S1|FCQD7IX01BMPJ2|293|T_AGTGTT|FPY(7-26)|RPWE_(253)21|rTN|AP|GTB|D_1_|269
GCTGCGTTCTTCATCGATGCGAGAACCAAGAGATCCGTTGTTGAAAGTTTTTAACTTTTATTTTTAAATTCAGAAGACTCTAAATACAATATTTTATGTTAACCTTCCGACCAGGCTATACAGCTAACTGTACAGCCAAAACGATCGGAAAGCAAACAGGTAGTTTAGACAAGGGGTTTGAAAACGTATATTCGAATGAATATATATTACTTTTAATGATCCTTCCGCAGGTTACACCTACGGAAACCTTGTTACGACTTTACTTCCAC
>S1|FCQD7IX01BMFMW|290|T_AGTGTT|FPY(7-26)|RPY(249-270)|rTN|AP|GTB|D_1_|264
GCTGCGTTCTTCATCGATGCGAGAACCAAGAGATCCGTTGTTGAAAGTTTTAACTTTTATTTTTAAATTCAGAAGACTCTAAATACAATATTTTATGTTAACCTTCCGACCAGGCTATACAGCTAACTGTACAGCCAAAACGATCGGAAGCAACAGGTAGTTTAGACAAGGGGTTTGAAACGTATATTCGAATGAATATATATTACTTTTAATGATCCTTCCGCACGGTTCACCTACGGAAACCTTGTTACGACTTTTACTTCC
>S1|FCQD7IX01BWMR2|289|T_AGTGTT|FPY(7-26)|RPWE_(248-268)21|rT_AACACT|AP|GTB|D_1_|262
GCTGCGTTCTTCATCGATGCGAGAACCAAGAGATCCGTTGTTGAAAGTTTTTAACTTTTATTTTTAAATTCAGAAGACTCTAAATACAATATTTTATGTTAACCTTCCGACCAGGCTATACAGCTAACTGTACAGCCAAAACGATCGGAAGCAACAGGTAGTTTAGACAAGGGGTTTGAAACGTATATTCGAATGAATATATATTACTTTTAATGATCCTTCCGCAGGTTCACCTACGGAACCTTGTTACACTTTTACTTCC
>S1|FCQD7IX01BRJMY|290|T_AGTGTT|FPY(7-26)|RPWE_(248-268)21|rT_AACACT|AP|GTB|D_1_|262
GCTGCGTTCTTCATCGATGCGAGAACCAAGAGATCCGTTGTTGAAAGTTTTAACTTTTATTTTTAAATTCAGAAGACTCTAAATACAATATTTTATGTTAACCTTCCGACCAGGCTATACAGCTAACTGTACAGCCAAAACGATCGGAAGCAACAGGTAGTTTAGACAAGGGGTTTGAAACGTATATTCGAATGAATATATATTACTTTTAATGATCCTTCCGCAGGTTCACCTACGGAAACCTTGTTACGACTTTTACTTC
>S1|FCQD7IX01BMVJR|290|T_AGTGTT|FPY(7-26)|RPY(249-270)|rTN|AP|GTB|D_1_|264
GCTGCGTTCTTCATCGATGCGAGAACCAAGAGATCCGTTGTTGAAAGTTTTTAACTTTTATTTTTAAATTCAGAAGACTCTAAATACAATATTTTATTGTTAACCTTCCGACCAGGCTATACAGCTAACTGTACAGCCAAAACGATCGGAAGCAACAGGTAGTTTAGACAAGGGGTTTGAAACGTATATTCGAATGAATATATATTACTTTTAATGATCCTTCCGCAGTTCACCTACGGAAACCTTGTTACGACTTTTACTTCC
>S1|FCQD7IX01BM8UB|291|T_AGTGTT|FPY(7-26)|RPY(248-269)|rT_AACACT|AP|GTB|D_1_|263
GCTGCGTTCTTCATCGATGCGAGAACCAAGAGATCCGTTGTTGAAAGTTTTAACTTTTATTTTTAAATTCAGAAGACTCTAAATACAATATTTTATGTTAACCTTCCGACCAGGCTATACAGCTAACTGTACAGCCAAAACGATCGGAAGCAACAGGTAGTTTAGACAAGGGGTTTGAAACGTATATTCGAATGAATATATATTACCTTTAATGATCCTTCCGCAGGTTCACCTACGGAAACCTTGTTACGACTTTTACTTCC
>S1|FCQD7IX01BWVQF|288|T_AGTGTT|FPY(7-26)|RPY(246-267)|rT_AACACT|AP|GTB|D_1_|261
GCTGCGTTCTTCATCGATGCGAGAACCAAGAGATCCGTTGTTGAAAGTTTTAACTTTATTTTAAATTCAGAAGACTCTAAATACAATATTTTATGTTAACCTTCCGACCAGGCTATACAGCTAACTGTACAGCCAAAACGATCGGAAGCAACAGGTAGTTTAGACAAGGGGTTTGAAACGTATATTCGAATGAATATATATTACTTTTAATGATCCTTCCGCAGGTTCACCTACGGAAACCTTGTTACGACTTTTACTTCC
>S1|FCQD7IX01BRX81|293|T_AGTGTT|FPY(7-26)|RPY(248-269)|rT_AACACT|AP|GTB|D_1_|263
GCTGCGTTCTTCATCGATGCGAGAACCAAGAGATCCGTTGTTGAAAGTTTTAACTTTTATTTTTAAATTCAGAAGACTCTAAATACAATATTTTATGTTAACCTTCCGACCAGGTTATACAGCTAACTGTACAGCCAAAACGATCGGAAGCAACAGGTAGTTTAGACAAGGGGTTTGAAACGTATATTCGAATGAATATATATTACTTTTAATGATCCTTCCGCAGGTTCACCTACGGAAACCTTGTTACGACTTTTACTTCC
>S1|FCQD7IX01BWDTH|290|T_AGTGTT|FPY(7-26)|RPY(249-270)|rTN|AP|GTB|D_2_|264
GCTGCGTTCTTCATCGATGCGAGAACCAAGAGATCCGTTGTTGAAAGTTTTAACTTTTATTTTTAAATTCAGAAGTACTCTAAATACAATATTTTATGTTAACCTTCCGACCAGGCTATACAGCTAACTGTACAGCCAAAACGATCGGAAGCAACAGGTAGTTTAGACAAGGGGTTTGAAACGTATATTCGAATGAATATATATTACTTTTAATGATCCTTCCGCAGGTTCACCTACGGAAACCTTGTTACGACTTTTACTTCC
>S1|FCQD7IX01BQXT2|292|T_AGTGTT|FPY(7-26)|RPY(250-271)|rT_AACACT|AP|GTB|D_1_|265
GCTGCGTTCTTCATCGATGCGAGAACCAAGAGATCCGTTGTTGAAAGTTTTTAACTTTTATTTTTAAATTCAGAAGACTCTAAATACAATATTTTATGTTAACCTTCCGACCCAGGCTATACAGCTAACTGTACAGCCAAAACGATCGGAAGCAACAGGTAGTTTAGACAAGGGGTTTGAAACGTATATTCGAATGAATATATATTACTTTTAATGATCCTTCCGCAGGTTCACCTACGGAAACCTTGTTACGACTTTTACTTCC
>S1|FCQD7IX01BROLG|290|T_AGTGTT|FPY(7-26)|RPWE_(250)21|rTN|AP|GTB|D_1_|266
GCTGCGTTCTTCATCGATGCGAGAACCAAGAGATCCGTTGTTGAAAGTTTTTAACTTTTATTTTTAAATTCAGAAGACTCTAAATACAATATTTTATGTTAACCTTCCGACCAGGCTATACAGCTAACTGTACAGCCAAAACGATCGGAAGCAACAGGTAGTTTAGACAAGGGGTTTGAAACGTATATTCGAATGAATATATATTACTTTTAATTGATCCTTCCGCAGGTTCACCTACGGAAACCTTGTTACGTACTTTTACTTCC
>S1|FCQD7IX01BM1VZ|295|T_AGTGTT|FPY(7-26)|RPY(251-272)|rTN|AP|GTB|D_1_|266
GCTGCGTTCTTCATCGATGCGAGAACCAAGAGATCCGTTGTTGAAAGTTTTAACTTTTATTTTTAAATTCAGAAGACTCTAAATACAATATTTTATGTTAACCTTCCGACCAGGCTATACAGCTAACTGTACAGCCAAAACGATCGGAAGCAACAGGTAGTTTAGACAAGGGGTTTGAAACGTATATTCGAATGAATATATATTACTTTTAATTGATCCTTCCGCCAGGTTCACCTACCGGAAACCTTGTTACGACTTTTACTTCC
>S1|FCQD7IX01BNOVD|301|T_AGTGTT|FPY(7-26)|RPWE_(254)20|rTN|AP|GTB|D_1_|270
GCTGCGTTCTTCATCGATGCGAGAACCAAGAGATCCGTTGTTGAAAGTTTTAACTTTTATTTTTAAATTCAGAAGACTCTAAATACAATATTTTATGTTAACCTTCCGACCAGGCTATACAGCTAACTGTACAGCCAAAACGATCGGAAGCAACAGGTAGTTTAGACAAGGGGTTTGAACGTATATTCGAATGAATATATATTACTTTTAATGATCCTTCCCGCCAGGTTCACCCTAACCGGAAAACCCTTGTTACGTACTTTTACTTTC
>S1|FCQD7IX01BVRTK|291|T_AGTGTT|FPY(7-26)|RPY(249-270)|rT_AACACT|AP|GTB|D_1_|264
GCTGCGTTCTTCATCGATGCGAGAACCAAGAGATCCGTTGTTGAAAGTTTTTAACTTTTATTTTTAAATTCAGAAGACTCTAAATACAATATTTTATGTTAACCTTCCGACCAGGCTATACAGCTAACTGTACAGCCAAAACGATCGGAAGCAACAGGTAGTTTAGACAAGGGGTTTGAAACGTATATTCGAATGAATATATATTACTTTTAATTGATCCTTCCGCAGTTCACCTACGGAAACCTTGTTACGACTTTTACTTCC
>S1|FCQD7IX01BZCCT|293|T_AGTGTT|FPY(7-26)|RPWE_(252-272)21|rT_AACACT|AP|GTB|D_1_|266
GCTGCGTTCTTCATCGATGCGAGAACCAAGAGATCCGTTGTTGAAAGTTTTTAAACTTTTTATTTTTAAATTCAGAAGACTCTAAATACAATATTTTATGTTAACCTTCCGACCAGGCTATACAGCTAACTGTACAGCCAAAACGATCGGAAGCAAACAGGTAGTTTAGACAAGGGGTTTGAAACGTATATTCGAATGAATATATATTACTTTTAATGATCCTTCCGCAGGTTCACCTACGGAAACCTTGTTACGACTTTTACTTC
>S1|FCQD7IX01BUI04|293|T_AGTGTT|FPWE(7)19|RPY(248-269)|rT_AACACT|AP|GTB|D_1_|263
GCTGCGTTCTTCTTCGATGCGAGAACCAAGAGATCCGTTGTTGAAAGTTTTAACTTTTATTTTTAAATTCAGAAGACTCTAAATACAATATTTTATGTTAACCTTCCGACCAGGCTATACAGCTAACTGTACAGCCAAAACGATCGGAAGCAACAGGTAGTTTAGACAAGGGGTTTGAAACGTATATTCGAATGAATATATATTACTTTTAATGATCCTTCCGCAGGTTCACCTACGGAAACCTTGTTACGACTTTTACTTCC
>S1|FCQD7IX01BM2LB|289|T_AGTGTT|FPY(7-26)|RPWE_(248-268)21|rT_AACACT|AP|GTB|D_1_|262
GCTGCGTTCTTCATCGATGCGAGAACCAAGAGATCCGTTGTTGAAAGTTTTAACTTTTATTTTTAAATTCAGAAGACTTCTAAATACAATATTTTATGTTAACCTTCCGACCAGGCTATACAGCTAACTGTACAGCCAAAACGATCGGAAGCAACAGGTAGTTTAGACAAGGGGTTTGAAACGTATATTCGAATGAATATATATTACTTTTAATGATCCTTCCGCAGTTCACCTACGGAAACCTTGTTACGACTTTACTTCC
>S1|FCQD7IX01BR839|263|T_AGTGTT|FPY(7-26)|RPwP_(247)17|rTN|AN|GTO|D_1_|263
AGTGTTGCTGCGTTCTTCATCGATGCGAGAGCCAAGAGATCCGTTGTTGAAAGTTGTTATTTGTTATAGTATTTAACATTCTAGACTGTAGTTGTATGTGTAAAAGCGGAAGCGACCTAGGCCGCAACCGAATGGTGCACAGGTGTGGGAGGTTTCAACAGCGTGCAGCCAAAGCGCACAGCTGAAGAGAGATTGACCCGAAGGTCGAAATCTTTAATGATCCTTCCGCAGGTTCACCTACGGAAACCTTGTTACGACTTTTA
>S1|FCQD7IX01BTM4H|289|T_AGTGTT|FPWE(7)19|RPY(247-268)|rT_AACACT|AP|GTB|D_2_|262
GCTGCGTTCTCATCGATGCGAGAACCAAGAGATCCGTTGTTGAAAGTTTTAACTTTTATTTTTAAATTCAGAAGACTCTAAATACAATATTTTATGTTAACCTTCCGACCAGGCTATACAGCTAACTGTACAGCCAAAACGATCGGAAGCAACAGGTAGTTTAGACAAGGGGTTTGAAACGTATATTCGAATGAATATATATTACTTTTAATGATCCTTCCGCAGGTTCACCTACGGAAACCTTGTTACGACTTTTACTTCC
>S1|FCQD7IX01BVE4R|291|T_AGTGTT|FPY(7-26)|RPY(250-271)|rTN|AP|GTB|D_1_|265
GCTGCGTTCTTCATCGATGCGAGAACCAAGAGATCCGTTGTTGAAAGTTTTTAACTTTTATTTTTAAATTCAGAAGACTCTAAATACAATATTTTTATGTTAACCTTCCGACCAGGCTATACAGCTAACTGTACAGCCAAAACGATCGGAAGCAACAGGTAGTTTAGACAAGGGGTTTGAAACGTATATTCGAATGAATATATATTACTTTTAATGATCCTTCCGCAGGTTCACCTACGGAAACCTTGTTACGACTTTTACTTCC
>S1|FCQD7IX01BMY7I|290|T_AGTGTT|FPY(7-26)|RPY(249-270)|rTN|AP|GTB|D_5_|264
GCTGCGTTCTTCATCGATGCGAGAACCAAGAGATCCGTTGTTGAAAGTTTTAACTTTTATTTTTAAATTCAGAAGACTCTAAATACAATATTTTATGTTAACCTTCCGACCAGGCTATACAGCTAACTGTACAGCCAAAACGATCGGAAGCAACAGGTAGTTTAGACAAGGGGTTTGAAACGTATATTCGAATGAATATATATTACTTTTAATTGATCCTTCCGCAGGTTCACCTACGGAAACCTTGTTACGACTTTTACTTCC
>S1|FCQD7IX01BVQ5U|289|T_AGTGTT|FPY(7-26)|RPY(247-268)|rT_AACACT|AP|GTB|D_1_|262
GCTGCGTTCTTCATCGATGCGAGAACCAAGAGATCCGTTGTTGAAAGTTTTAACTTTTATTTTTAAATTCAGAAGACTCTAAATACAATATTTTATGTTAACCTTCCGACCAGGCTATACAGCTAACTGTACAGCCAAAACGATCGGAAGCAACAGGTAGTTTAGACAAGGGGTTTGAAACGTATATTCGAATGAATATATATTACTTTTAATGATCCTTCCGCAGGTTCACCTACGGAACCTTGTTACGACTTTTACTTCC
>S1|FCQD7IX01BMO04|290|T_AGTGTT|FPY(7-26)|RPWE_(248)21|rTN|AP|GTB|D_1_|264
GCTGCGTTCTTCATCGATGCGAGAACCAAGAGATCCGTTGTTGAAAGTTTTAATTTTTATTTTTAAATTCAGAAGACTCTAAATACAATATTTTATGTTAACCTTCCGACCAGGCTATACAGCTAACTGTACAGCCAAAACGATCGGAAGCAACAGGTAGTTTAGACAAGGGGTTTGAACGTATATTCGAATGAATATATATTACTTTTAATTGATCCTTCCGCAGGTTCACCTACGGAAACCTTGTTACGACTTTACTTCCAC
>S1|FCQD7IX01BMY7O|290|T_AGTGTT|FPY(7-26)|RPY(249-270)|rTN|AP|GTB|D_1_|264
GCTGCGTTCTTCATCGATGCGAGAACCAAGAGATCCGTTGTTGAAAGTTTTAACTTTTATTTTTAAATTCAGAAGACTCTAAATACAATATTTTATGTTAACCTTCCGACCAGGCTATACAGCTAACTGTACAGCCAAAACGATCGGAAGCAACAGGTAGTTTAGACAAGGGGTTTGAAACGTATATTCGAATGAATATATATTACTTTTAATGATCCTTCCGCAGGTTCACCTACCGGAAACCTTGTTACGACTTTTACTTCC
>S1|FCQD7IX01BP4KE|274|T_AGTGTT|FPY(7-26)|RPY(249-270)|rTP_4|AN|GTB|D_1_|264
GCTGCGTTCTTCATCGATGCGAGAACCAAGAGATCCGTTGTTGAAAGTTTTAACTTTTATTTTAAATTCAGAAGACTCTAAATACAATATTTTATGTTAACCTTCCGACCAGGCTATACAGCTAACTGTACAGCCAAAACGATCGGAAGCAACAGGTAGTTTAGACAAGGGGTTTGAAACGTATATTCGAATGAATATATATTACTTTTAATTGATCCTTCCCGCAGGTTCACCTACGGAAACCTTGTTACGACTTTTACTTCC
>S1|FCQD7IX01BTJIB|286|T_AGTGTT|FPY(7-26)|RPY(247-268)|rT_AACACT|AP|GTB|D_1_|262
GCTGCGTTCTTCATCGATGCGAGAACCAAGAGATCCGTTGTTGAAAGTTTTAACTTTTATTTTAAATTCAGAAGACTCTAAATACAATATTTTATGTTAACCTTCCGACCAGGCTATACAGCTAACTGTACAGCCAAAACGATCGGAAGCAACAGGTAGTTTAGACAAGGGGTTTGAAACGTATATTCGAATGAATATATATTACTTTTAATGATCCTTCCGCAGGTTCACCTATGGAAACCTTGTTACGACTTTTACTTCC
>S1|FCQD7IX01BYDAY|293|T_AGTGTT|FPY(7-26)|RPY(251-272)|rT_AACACT|AP|GTB|D_1_|266
GCTGCGTTCTTCATCGATGCGAGAACCAAGAGATCCGTTGTTGAAAGTTTTTAACTTTTATTTTTAAATTCAGAAGACTCTAAATACAATATTTTATGTTAACCTTCCGACCAGGCTATACAGCTAACTGTACAGCCAAAACGATCGGAAGCAACAGGTAGTTTAGACAAGGGGTTTGAAAACGTATATTCGAATGAATATATATTACTTTTAATGATCCTTCCGCAGGTTACACCTACGGAAACCTTGTTACGACTTTTACTTCC
>S1|FCQD7IX01BT9SW|290|T_AGTGTT|FPY(7-26)|RPY(247-268)|rT_AACACT|AP|GTB|D_308_|262
GCTGCGTTCTTCATCGATGCGAGAACCAAGAGATCCGTTGTTGAAAGTTTTAACTTTTATTTTAAATTCAGAAGACTCTAAATACAATATTTTATGTTAACCTTCCGACCAGGCTATACAGCTAACTGTACAGCCAAAACGATCGGAAGCAACAGGTAGTTTAGACAAGGGGTTTGAAACGTATATTCGAATGAATATATATTACTTTTAATGATCCTTCCGCAGGTTCACCTACGGAAACCTTGTTACGACTTTTACTTCC
>S1|FCQD7IX01BUESK|288|T_AGTGTT|FPY(7-26)|RPWE_(250-270)21|rT_AACACT|AP|GTB|D_1_|264
GCTGCGTTCTTCATCGATGCGAGAACCAAGAGATCCGTTGTTGAAAGTTTTAACTTTTATTTTTAAATTCTAGAAGTACTCTAAATACAATATTTTATGTTAACCTTCCGACCAGGCTATACAGCTAACTGTACAGCCAAAACGATCGGAAGCAAACAGGTAGTTTAGACAAGGGGTTTGAAACGTATATTCGAATGAATATATATTACTTTTAATGATCCTTCCGCAGGTTCACCTACGGAACCTTGTTACACTTTTACTTCC
>S1|FCQD7IX01BXB54|290|T_AGTGTT|FPWE(7)19|RPY(248-269)|rT_AACACT|AP|GTB|D_1_|263
GCTGCGTTCTCATCGATGCGAGAACCAAGAGATCCGTTGTTGAAAGTTTTTAACTTTTATTTTTAAATTCAGAAGACTCTAAATACAATATTTTATGTTAACCTTCCGACCAGGCTATACAGCTAACTGTACAGCCAAAACGATCGGAAGCAACAGGTAGTTTAGACAAGGGGTTTGAAACGTATATTCGAATGAATATATATTACTTTTAATGATCCTTCCGCAGGTTCACCTACGGAAACCTTGTTACGACTTTTACTTCC
>S1|FCQD7IX01BXL0R|289|T_AGTGTT|FPY(7-26)|RPWE_(248-268)21|rT_AACACT|AP|GTB|D_2_|262
GCTGCGTTCTTCATCGATGCGAGAACCAAGAGATCCGTTGTTGAAAGTTTTAACTTTTATTTTTAAATTCAGAAGACTCTAAATACAATATTTTATGTTAACCTTCCGACCAGGCTATACAGCTAACTGTACAGCCAAAACGATCGGAAGCAACAGGTAGTTTAGACAAGGGGTTTGAAACGTATATTCGAATGAATATATATTACTTTTAATGATCCTTCCGCAGGTTCACCTACGGAAACCTTGTTACGCTTTTACTTCC
>S1|FCQD7IX01BQ0FZ|290|T_AGTGTT|FPY(7-26)|RPWE_(249-269)21|rT_AACACT|AP|GTB|D_1_|263
GCTGCGTTCTTCATCGATGCGAGAACCAAGAGATCCGTTGTTGAAAGTTTTAACTTTTATTTTTAAATTCAGAAGACTTCTAAATACAATATTTTATGTTAACCTTCCGACCAGGCTATACAGCTAACTGTACAGCCAAACGATCGGAAGCAACAAGGTAGTTTAGACAAGGGGTTTGAAACGTATATTCGAATGAATATATATTACTTTTAATTGATCCTTCCGCAGTTCACCTACGGAAACCTTGTTACGACTTTACTTCC
>S1|FCQD7IX01BYWRG|288|T_AGTGTT|FPY(7-26)|RPY(246-267)|rT_AACACT|AP|GTB|D_3_|261
GCTGCGTTCTTCATCGATGCGAGAACCAAGAGATCCGTTGTTGAAAGTTTTAACTTTTATTTTAAATTCAGAAGACTCTAAATACAATATTTTATGTTAACCTTCCGACCAGGCTATACAGCTAACTGTACAGCCAAAACGATCGGAAGCAACAGGTAGTTTAGACAAGGGGTTTGAAACGTATATTCGAATGAATATATATTACTTTAATGATCCTTCCGCAGGTTCACCTACGGAAACCTTGTTACGACTTTTACTTCC
>S1|FCQD7IX01BW1G3|289|T_AGTGTT|FPWE(7)19|RPY(247-268)|rT_AACACT|AP|GTB|D_1_|262
GCTGCCTTCTTCATCGATGCGAGAACCAAGAGATCCGTTGTTGAAAGTTTTAACTTTTATTTTAAATTCAGAAGACTCTAAATACAATATTTTATGTTAACCTTCCGACCAGGCTATACAGCTAACTGTACAGCCAAAACGATCGGAAGCAACAGGTAGTTTAGACAAGGGGTTTGAAACGTATATTCGAATGAATATATATTACTTTTAATGATCCTTCCGCAGGTTCACCTACGGAAACCTTGTTACGACTTTTACTTCC
>S1|FCQD7IX01BW4LP|292|T_AGTGTT|FPY(7-26)|RPY(250-271)|rT_AACACT|AP|GTB|D_1_|265
GCTGCGTTCTTCATCGATGCGAGAACCAAGAGATCCGTTGTTGAAAGTTTTTAACTTTTATTTTTAAATTCAGAAGACTCTAAATACAATATTTTATGTTAACCTTCCGACCAGGCTATACAGCTAACTGTACAGCCAAAACGATCGGAAGCAAACAGGTAGTTTAGACAAGGGGTTTGAAACGTATATTCGAATGAATATATATTACTTTTAATGATCCTTCCGCAGGTTCACCTACGGAAACCTTGTTACGACTTTTACTTCC
>S1|FCQD7IX01BOGI7|289|T_AGTGTT|FPY(7-26)|RPWE_(249)21|rTN|AP|GTB|D_1_|265
GCTGCGTTCTTCATCGATGCGAGAACCAAGAGATCCGTTGTTGAAAGTTTTTAACTTTTATTTTTAAATTCAGAAGACTCTAAATACAATATTTTATGTTAACCTTCCGACCAGGCTATACAGCTAACTGTACAGCCAAAACGATCGGAAGCAACAGGTAGTTTAGACAAGGGGTTTGAAACGTATATTCGAATGAATATATATTACTTTTAATGATCCTTCCGCAGGTTCACCTACGGAAACCTTGTTACGACTTTACTTCCAC
>S1|FCQD7IX01BXURG|291|T_AGTGTT|FPY(7-26)|RPWE_(248-270)21|rT_AACACT|AP|GTB|D_3_|264
GCTGCGTTCTTCATCGATGCGAGAACCAAGAGATCCGTTGTTGAAAGTTTTAACTTTTATTTTTAAATTCAGAAGACTCTAAATACAATATTTTATGTTAACCTTCCGACCAGGCTATACAGCTAACTGTACAGCCAAAACGATCGGAAGCAACAGGTAGTTTAGACAAGGGGTTTGAAACGTATATTCGAATGAATATATATTACTTTTAATGATCCTTCCGCAGGTTCACCTACGGAAACCTTGTTACGTACTTTTACTTCC
>S1|FCQD7IX01BYKIR|289|T_AGTGTT|FPY(7-26)|RPY(247-268)|rT_AACACT|AP|GTB|D_2_|262
GCTGCGTTCTTCATCGATGCGAGAACCAAGAGATCCGTTGTTGAAAGTTTTAACTTTTATTTTTAAATTCAGAAGACTCTAAATACAATATTTTATGTTAACCTTCCGACCAGGCTATACAGCTAACTGTACAGCCAAAACGATCGGAGCAACAGGTAGTTTAGACAAGGGGTTTGAAACGTATATTCGAATGAATATATATTACTTTTAATGATCCTTCCGCAGGTTCACCTACGGAAACCTTGTTACGACTTTTACTTCC
>S1|FCQD7IX01BUILO|291|T_AGTGTT|FPY(7-26)|RPY(250-271)|rTN|AP|GTB|D_5_|265
GCTGCGTTCTTCATCGATGCGAGAACCAAGAGATCCGTTGTTGAAAGTTTTTAACTTTTATTTTTAAATTCAGAAGACTCTAAATACAATATTTTATGTTAACCTTCCGACCAGGCTATACAGCTAACTGTACAGCCAAAACGATCGGAAGCAACAGGTAGTTTAGACAAGGGGTTTGAAACGTATATTCGAATGAATATATATTACTTTTAATTGATCCTTCCGCAGGTTCACCTACGGAAACCTTGTTACGACTTTTACTTCC
>S1|FCQD7IX01BOPIB|288|T_AGTGTT|FPY(7-26)|RPWE_(247-267)21|rT_AACACT|AP|GTB|D_1_|261
GCTGCGTTCTTCATCGATGCGAGAACCAAGAGATCCGTTGTTGAAAGTTTTAACTTTTATTTTTAAATTCAGAAGACTCTAAATACAATATTTTATGTTAACCTTCCGACCAGGCTATACAGCTAACTGTACAGCCAAAACGATCGGAAGCAACAGGTAGTTTAGACAAGGGGTTTGAAACGTATATTCGAATGAATATATATTACTTTTAATGATCCTTCCGCAGGTTCACCTACGGAACCTTGTTACGACTTTTACTCC
>S1|FCQD7IX01BQ6K8|288|T_AGTGTT|FPY(7-26)|RPWE_(247-267)21|rT_AACACT|AP|GTB|D_1_|261
GCTGCGTTCTTCATCGATGCGAGAACCAAGAGATCCGTTGTTGAAAGTTTTAACTTTTATTTTAAATTCAGAAGACTCTAAATACAATATTTTATGTTAACCTTCCGACCAGGCTATACAGCTAACTGTACAGCCAAAACGATCGGAAGCAACAGGTAGTTTAGACAAGGGGTTTGAAACGTATATTCGAATGAATATATATTACTTTTAATGATCCTTCCGCAGGTTCACCTACGGAAACCTTGTTACGACTTTTACTCC
>S1|FCQD7IX01BNE8B|292|T_AGTGTT|FPY(7-26)|RPY(248-269)|rT_AACACT|AP|GTB|D_1_|263
GCTGCGTTCTTCATCGATGCGAGAACCAAGAGATCCGTTGTTGAAAGTTTTAACTTTTATTTTTAAATTCAGAAGACTCTAAATACAATATTTTATGTTAACCTTCCGACCAGGCTATACAGCTAACTGTACAGCCAAAACGATCGGAAGCAACAGGTAGTTTAGACAAGGGGTTTGGAACGTATATTCGAATGAATATATATTACTTTTAATGATCCTTCCGCAGGTTCACCTACGGAAACCTTGTTACGACTTTTACTTCC
>S1|FCQD7IX01BP2CV|290|T_AGTGTT|FPY(7-26)|RPY(248-269)|rTN|AP|GTB|D_1_|263
GCTGCGTTCTTCATCGATGCGAGAACCAAGAGATCCGTTGTTGAAAGTTTTTAACTTTTATTTTTAAATTCAGAAGACTCTAAATACAATATTTTATGTTAACCTTCCGACCAGGCTATACAGCTAACTGTACAGCCAAAACGATCGGAAGCAACAGGTAGTTTAGACAAGGGGTTTGAAACGTATATTCGAATGAATATATATTACTTTTAATGATCCTTCCGCAGTTCACCTACGGAAACCTTGTTACGACTTTTACTTCC
>S1|FCQD7IX01BQXAS|292|T_AGTGTT|FPY(7-26)|RPY(250-271)|rT_AACACT|AP|GTB|D_2_|265
GCTGCGTTCTTCATCGATGCGAGAACCAAGAGATCCGTTGTTGAAAGTTTTTAACTTTTATTTTTAAATTCAGAAGACTCTAAATACAATATTTTATGTTAACCTTCCGACCAGGCTATACAGCTAACTGTACAGCCAAAACGATCGGAAGCAACAGGTAGTTTAGACAAGGGGTTTGAAACGTATATTCGAATGAATATATATTACTTTTAATGATCCTTTCCGCAGGTTCACCTACGGAAACCTTGTTACGACTTTTACTTCC
>S1|FCQD7IX01BXZ12|294|T_AGTGTT|FPY(7-26)|RPY(251-272)|rT_AACACT|AP|GTB|D_1_|266
GCTGCGTTCTTCATCGATGCGAGAACCAAGAGATCCGTTGTTGAAAGTTTTTAACTTTTATTTTTAAATTCAGAAGACTCTAAATACAATATTTTTATGTTAACCTTCCGACCAGGCTATACAGCTAACTGTACAGCCAAAAACGATCGGAAGCAACAGGTAGTTTAGACAAGGGGTTTGAAACGTATATTCGAATGAATATATATTACTTTTAATGATCCTTCCGCAGGTTCACCTACGGAAACCTTGTTACGACTTTTACTTCC
>S1|FCQD7IX01BO28O|290|T_AGTGTT|FPY(7-26)|RPY(248-269)|rT_AACACT|AP|GTB|D_1_|263
GCTGCGTTCTTCATCGATGCGAGAACCAAGAGATCCGTTGTTGAAAGTTTTAACTTTTATTTTAAATTCAGAAGACTCTAAATACAATTATTTTATGTTAACCTTCCGACCAGGCTATACAGCTAACTGTACAGCCAAAACGATCGGAAGCAACAGGTAGTTTAGACAAGGGGTTTGAAACGTATATTCGAATGAATATATATTACTTTTAATGATCCTTCCGCAGGTTCACCTACGGAAACCTTGTTACGACTTTTACTTCC
>S1|FCQD7IX01BSJ89|287|T_AGTGTT|FPY(7-26)|RPY(245-266)|rT_AACACT|AP|GTB|D_1_|260
GCTGCGTTCTTCATCGATGCGAGAACCAAGAGATCCGTTGTTGAAAGTTTTAACTTTATTTTAAATTCAGAAGACTCTAAATACAATATTTTATGTTAACCTTCCGACCAGGCTATACAGCTAACTGTACAGCCAAAACGATCGGAAGCAACAGGTAGTTTAGACAAGGGGTTTGAAACGTATATTCGAATGAATATATATTACTTTAATGATCCTTCCGCAGGTTCACCTACGGAAACCTTGTTACGACTTTTACTTCC
>S1|FCQD7IX01BP62U|292|T_AGTGTT|FPY(7-26)|RPWE_(248-270)21|rT_AACACT|AP|GTB|D_1_|264
GCTGCGTTCTTCATCGATGCGAGAACCAAGAGATCCGTTGTTGAAAGTTTTTAACTTTTATTTTTAAATTCAGAAGACTCTAAATACAATATTTTATGTTAACCTTCCGACCAGGCTATACAGCTAACTGTACAGCCAAAACGATCGGAAGCAACAGGTAGTTTAGACAAGGGGTTTGAAACGTATATTCGAATGAATATATATTACTTTTAATGATCCTTCCGCAGGTTCACCTACGGAACCTTGTTACGTACTTTTACTTCC
>S1|FCQD7IX01BS92I|293|T_AGTGTT|FPY(7-26)|RPY(251-272)|rT_AACACT|AP|GTB|D_1_|266
GCTGCGTTCTTCATCGATGCGAGAACCAAGAGATCCGTTGTTGAAAGTTTTTAACTTTTATTTTAAATTCAGAAGACTCTAAATACAATTATTTTATGTTAACCTTCCGACCAGGCTATACAGCTAACTGTACAGCCAAAACGATCGGAAGCAACAGGTAGTTTAGACGAAGGGGTTTGAAACGTATATTCGAATGAATATATATTTACTTTTAATGATCCTTCCGCAGGTTCACCTACGGAAACCTTGTTACGACTTTTACTTCC
>S1|FCQD7IX01BYF2X|233|T_AGTGTT|FPY(7-26)|RPY(187-208)|rT_AACACT|AR|GTB|D_1_|202
GCTGCGTTCTTCATCGATGCGAGAGCCAAGAGATCCGTTGTTGAAAGTGATCTTTATTTTTATCATTAATAACATTTTATACATTCAAGAGTGGGTTTTAAATACAAACGATCGCAGAACCTCGCTAACGCTCGGTCCGCTAAATCAATAATGATCCTTCCGCAGGTTCACCTACGGAAACCTTGTTACGACTTTTACTTCC
>S1|FCQD7IX01BVM33|287|T_AGTGTT|FPY(7-26)|RPY(248-269)|rT_AACACT|AP|GTB|D_1_|263
GCTGCGTTCTTCATCGATGCGAGAACCAAGAGATCCGTTGTTGAAAGTTTTAACTTTTATTTTTAAATTCAGAAGACTCTAAATACAATATTTTATGTTAACCTTCCGACCAGGCTATACAGCTAACTGTACAGCCAAAACGATCGGAAGCAACAGGTAGTTTAGACAAGGGGTTTGAAACGTATATTCGAATGAATATATATTACTTTTAATGATCCTTCCGCAGGTTCACCTATGGAAACCTTGTTACGACTTTTACTTCC
>S1|FCQD7IX01BWFZB|291|T_AGTGTT|FPY(7-26)|RPY(250-271)|rTN|AP|GTB|D_1_|265
GCTGCGTTCTTCATCGATGCGAGAACCAAGAGATCCGTTGTTGAAAGTTTTTAACTTTTATTTTTAAATTCAGAAGACTCTAAATACAATATTTTATGTTAACCTTCCGACCAGGCTATACAGCTAACTGTACAGCCAAAACGATCGGAAGCAACAGGTAGTTTAGACAAGGGGTTTTGAAACGTATATTCGAATGAATATATATTACTTTTAATGATCCTTCCGCAGGTTCACCTACGGAAACCTTGTTACGACTTTTACTTCC
>S1|FCQD7IX01BUSZA|293|T_AGTGTT|FPY(7-26)|RPY(249-270)|rT_AACACT|AP|GTB|D_1_|264
GCTGCGTTCTTCATCGATGCGAGAACCAAGAGATCCGTTGTTGAAAAGTTTTAACTTTTATTTTTAAATTCAGAAGACTCTAAATACAATATTTTATGTTAACCTTCCGACCAGGCTATACAGCTAACTGTACAGCCAAAACGATCGGAAGCAACAGGTAGTTTAGACAAGGGGTTTGAAACGTATATTCGAATGAATATATATTACTTTTAATGATCCTTCCGCAGGTTCACCTACGGAAACCTTGTTACGACTTTTACTTCC
>S1|FCQD7IX01BTWXS|291|T_AGTGTT|FPY(7-26)|RPY(249-270)|rT_AACACT|AP|GTB|D_1_|264
GCTGCGTTCTTCATCGATGCGAGAACCAAGAGATCCGTTGTTGAAAGTTTTAACTTTTATTTTTAAATTCAGAAGACTCTAAATACAATATTTTATGTTAACCTTCCGACCAGGCTATACAGCTAACTGTACAGCCAAAACGATCGGAAGGCAACAGGTAGTTTAGACAAGGGGTTTGAAACGTATATTCGAATGAATATATATTACTTTTAATGATCCTTCCGCAGGTTCACCTACGGAAACCTTGTTACGACTTTTACTTCC
>S1|FCQD7IX01BXUBC|293|T_AGTGTT|FPY(7-26)|RPWE_(249-271)21|rT_AACACT|AP|GTB|D_1_|265
GCTGCGTTCTTCATCGATGCGAGAACCAAGAGATCCGTTGTTGAAAGTTTTTAACTTTTATTTTTAAATTCAGAAGACTCTAAATACAATATTTTATGTTAACCTTCCGACCAGGCTATACAGCTAACTGTACAGCCAAAACGATCGGAAGCAACAGGTAGTTTAGACAAGGGGTTTGAAACGTATATTCGAATGAATATATATTACTTTTAATGATCCTTCCGCAGGTTCACCTACGGAAACCTTGTTACGTACTTTTACTTCC
>S1|FCQD7IX01BMMF7|297|T_AGTGTT|FPY(7-26)|RPY(248-269)|rTN|AL|GTB|D_1_|263
GCTGCGTTCTTCATCGATGCGAGAACCAAGAGATCCGTTGTTGAAAGTTTTAACTTTTATTTTAAATTCAGAAGACTCTAAATACAATATTTTATGTTAACCTTCCGACCAGGCTATACAGCTAACTGTACAGCCAAAACGATCGGAAGCAACAGGTAGTTTAGACAAGGGGTTTGAAACGTATATTCGAATGAATATATATTACTTTTAATTGATCCTTCCGCAGGTTCACCTACGGAAACCTTGTTACGACTTTTACTTCC
>S1|FCQD7IX01BXVOE|291|T_AGTGTT|FPY(7-26)|RPWE_(250-270)21|rT_AACACT|AP|GTB|D_1_|264
GCTGCGTTCTTCATCGATGCGAGAACCAAGAGATCCGTTGTTGAAAGTTTTTAACTTTTATTTTTAAATTCAGAAGACTCTAAATACAATATTTTATGTTAACCTTCCGACCAGGCTATACAGCTAACTGTACAGCCAAAACGATCGGAAGCAACAGGTAGTTTAGACAAGGGGTTTGAAACGTATATTCGAATGAATATATATTACTTTTAATTGATCCTTCCGCAGGTTCACCTACGGAAACCTTGTTACGACTTTACTTCC
>S1|FCQD7IX01BPKU2|288|T_AGTGTT|FPY(7-26)|RPWE_(248)21|rTN|AP|GTB|D_2_|264
GCTGCGTTCTTCATCGATGCGAGAACCAAGAGATCCGTTGTTGAAAGTTTTAACTTTTATTTTTAAATTCAGAAGACTCTAAATACAATATTTTATGTTAACCTTCCGACCAGGCTATACAGCTAACTGTACAGCCAAAACGATCGGAAGCAACAGGTAGTTTAGACAAGGGGTTTGAAACGTATATTCGAATGAATATATATTACTTTTAATGATCCTTCCGCAGGTTCACCTACGGAAACCTTGTTACGACTTTTACTTCAC
>S1|FCQD7IX01BM368|291|T_AGTGTT|FPY(7-26)|RPY(249-270)|rT_AACACT|AP|GTB|D_1_|264
GCTGCGTTCTTCATCGATGCGAGAACCAAGAGATCCGTTGTTGAAAGTTTTAACTTTTATTTTAAATTCAGAAGACTCTAAATACAATATTTTATGTTAACCTTCCGACCAAGGCTATACAGCTAACTGTACAGCCAAAACGATCGGAAGCAACAGGTAGTTTAGACAAGGGGTTTGAAACGTATATTCGAATGAATATATATTACTTTTAATGATCCTTCCGCAGGTTCACCTAACGGAAACCTTGTTACGACTTTTACTTCC
>S1|FCQD7IX01BY24R|290|T_AGTGTT|FPY(7-26)|RPY(249-270)|rTN|AP|GTB|D_1_|264
GCTGCGTTCTTCATCGATGCGAGAACCAAGAGATCCGTTGTTGAAAGTTTTAACTTTTATTTTTAAATTCAGAAGACTCTAAATACAATATTTTATGTTAACCTTCCGACCAGGCTATACAGCTAACTGTACAGCCAAAACGATCGGAAGCAACAGGTAGTTTAGACAAGGGGTTTTGAAACGTATATTCGAATGAATATATATTACTTTTAATGATCCTTCCGCAGGTTCACCTACGGAAACCTTGTTACGACTTTTACTTCC
>S1|FCQD7IX01BW5VB|301|T_AGTGTT|FPY(7-26)|RPWE_(253)20|rTN|AP|GTB|D_1_|269
GCTGCGTTCTTCATCGATGCGAGAACCAAGAGATCCGTTGTTGAAAGTTTTAACTTTTATTTTTAAATTCAGAAGACTCTAAATACAATATTTTATGTTAACCTTCCGACCAGGCTATACAGCTAACTGTACAGCCAAAACGATCGGAAGCAACAGGTAGTTTAGACAAGGGGTTTGAAACGTATATTCGAATGAATATATATTACTTTTAATGATCCTTCCCGCAGGTTCACCTAACCGGAAAACCCTTGTTACGTACTTTTACTTTC
>S1|FCQD7IX01BQGTL|289|T_AGTGTT|FPY(7-26)|RPWE_(248-268)21|rT_AACACT|AP|GTB|D_4_|262
GCTGCGTTCTTCATCGATGCGAGAACCAAGAGATCCGTTGTTGAAAGTTTTAACTTTTATTTTTAAATTCAGAAGACTCTAAATACAATATTTTATGTTAACCTTCCGACCAGGCTATACAGCTAACTGTACAGCCAAAACGATCGGAAGCAACAGGTAGTTTAGACAAGGGGTTTGAAACGTATATTCGAATGAATATATATTACTTTTAATGATCCTTCCGCAGGTTCACCTACGGAAACCTTGTTACGACTTTTACTCC
>S1|FCQD7IX01BMJCH|288|T_AGTGTT|FPY(7-26)|RPWE_(249)21|rTN|AP|GTB|D_1_|265
GCTGCGTTCTTCATCGATGCGAGAACCAAGAGATCCGTTGTTGAAAGTTTTTAACTTTTATTTTTAAATTCAGAAGACTCTAAATACAATATTTTATGTTAACCTTCCGACCAGGCTATACAGCTAACTGTACAGCCAAAACGATCGGAAGCAACAGGTAGTTTAGACAAGGGGTTTGAAACGTATATTCGAATGAATATATATTACTTTTAATTGATCCTTCCGCAGTTCACCTACGGAAACCTTGTTACGTACTTTTACTTCC
>S1|FCQD7IX01BVS45|292|T_AGTGTT|FPY(7-26)|RPWE_(247-269)21|rT_AACACT|AP|GTB|D_2_|263
GCTGCGTTCTTCATCGATGCGAGAACCAAGAGATCCGTTGTTGAAAGTTTTAACTTTTATTTTAAATTCAGAAGACTCTAAATACAATATTTTATGTTAACCTTCCGACCAGGCTATACAGCTAACTGTACAGCCAAAACGATCGGAAGCAACAGGTAGTTTAGACAAGGGGTTTGAAACGTATATTCGAATGAATATATATTACTTTTAATGATCCTTCCGCAGGTTCACCTACGGAAACCTTGTTACGTACTTTTACTTCC
>S1|FCQD7IX01BWZMK|294|T_AGTGTT|FPWE(7)19|RPY(249-270)|rT_AACACT|AP|GTB|D_1_|264
ACTGCGTTCTTCATCGATGCGAGAACCAAGAGATCCGTTGTTGAAAGTTTTTAACTTTTATTTTTAAATTCAGAAGACTCTAAATACAATATTTTATGTTAACCTTCCGACCAGGCTATACAGCTAACTGTACAGCCAAAACGATCGGAAGCAACAGGTAGTTTAGACAAGGGGTTTGAAACGTATATTCGAATGAATATATATTACTTTTAATGATCCTTCCGCAGGTTCACCTACGGAAACCTTGTTACGACTTTTACTTCC
>S1|FCQD7IX01BRJJD|289|T_AGTGTT|FPWE(7)19|RPWE_(248-268)21|rT_AACACT|AP|GTB|D_1_|262
GCTGCCTTCTTCATCGATGCGAGAACCAAGAGATCCGTTGTTGAAAGTTTTAACTTTTATTTTTAAATTCAGAAGACTCTAAATACAATATTTTATGTTAACCTTCCGACCAGGCTATACAGCTAACTGTACAGCCAAAACGATCGGAAGCAACAGGTAGTTTAGACAAGGGGTTTGAAACGTATATTCGAATGAATATATATTACTTTTAATGATCCTTCCGCAGGTTCACCTACGGAAACCTTGTTACGACTTTTACTCC
>S1|FCQD7IX01BY9WM|296|T_AGTGTT|FPWE(7)19|RPWE_(250-272)21|rT_AACACT|AP|GTB|D_1_|266
GCTGCGTTCTTCCTCGATGCGAGAACCAAGAGATCCGTTGTTGAAAGTTTTAACTTTTATTTTTAAATTCAGAAGACTCTAAATACAATATTTTATGTTAACCTTCCGACCAGGCTATACAGCTAACTGTACAGCCAAAACGATCGGAAGACAACAGGTAGTTTAGACAAGGGGTTTGAAACGTATATTCGAATGAATATATATTACTTTTAATGACTCCTTCCGCAGGTTCACCTACGGAAACCTTGTTACGTACTTTTACTTCC
>S1|FCQD7IX01BQZNE|287|T_AGTGTT|FPY(7-26)|RPY(248-269)|rT_AACACT|AP|GTB|D_1_|263
GCTGCGTTCTTCATCGATGCGAGAGCCAAGAGATCCGTTGTTGAAAGTTTTAACTTTTATTTTTAAATTCAGAAGACTCTAAATACAATATTTTATGTTAACCTTCCGACCAGGCTATACAGCTAACTGTACAGCCAAAACGATCGGAAGCAACAGGTAGTTTAGACAAGGGGTTTGAAACGTATATTCGAATGAATATATATTACTTTTAATGATCCTTCCGCAGGTTCACCTACGGAAACCTTGTTACGACTTTTACTTCC
>S1|FCQD7IX01BUODY|288|T_AGTGTT|FPY(7-26)|RPY(246-267)|rT_AACACT|AP|GTB|D_1_|261
GCTGCGTTCTTCATCGATGCGAGAACCAAGAGATCCGTTGTTGAAAGTTTTAACTTTTATTTTAATTCAGAAGACTCTAAATACAATATTTTATGTTAACCTTCCGACCAGGCTATACAGCTAACTGTACAGCCAAAACGATCGGAAGCAACAGGTAGTTTAGACAAGGGGTTTGAAACGTATATTCGAATGAATATATATTACTTTTAATGATCCTTCCGCAGGTTCACCTACGGAAACCTTGTTACGACTTTTACTTCC
>S1|FCQD7IX01BRRY6|289|T_AGTGTT|FPY(7-26)|RPWE_(248-268)21|rT_AACACT|AP|GTB|D_1_|262
GCTGCGTTCTTCATCGATGCGAGAACCAAGAGATCCGTTGTTGAAAGTTTTAACTTTTATTTTTAAATTCAGAAGACTCTAAATACAATATTTTATGTTAACCTTCCGACCAGGCTATACAGCTAACTGTACAGCCAAAACGATCGGAAGCAACAGGTAGTTTAGACAAGGGGTTTGAAACGTATATTCGAATGAATATATATTACTTTTAATGATCCTTCCGCAGGTTCACCTACGGAAACCTTGTTACACTTTTACTTCC
>S1|FCQD7IX01BNFHT|241|T_AGTGTT|FPY(7-26)|RPY(193-214)|rT_AACACT|AL|GTB|D_1_|208
GCTGCGTTCTTCATCGATGCGAGAACCAAGAGATCCGTTGTTGAAAGTGATCTTTATTTTTATCATTAATATAACATAAATTTTATACATTCAAGAGTGGGTTTTAAATACAAACGATCGCAGAACCTCGCTAACGCTCGGTTCGCTAAATCAATAATGATCCTTCCGCAGGTTCACCTACGGAAACCTTGTTACGACTTTTACTTCC
>S1|FCQD7IX01BUNYP|281|T_AGTGTT|FPY(7-26)|RPWE_(249-272)21|rT_AACACT|AN|GTB|D_1_|266
GCTGCGTTCTTCATCGATGCGAGAACCAAGAGATCCGTTGTTGAAAGTTTTAACTTTTATTTTTAAATTCAGAAGACTCTAAATACAATATTTTATTGTTAACCTTCCGACCAGGCTATACAGCTAACTGTACAGCCAAAACGATCGGAAGCAACAGGTAGTTTAGACAAGGGGTTTGAAACGTATATTCGAATGAATATATATTACTTTTAATTGATCCTTCCGCAGTTCACCTACGGAAACCTTGTTACGACTTTTACTTTCCT
>S1|FCQD7IX01BQ6LX|290|T_AGTGTT|FPY(7-26)|RPY(248-269)|rT_AACACT|AP|GTB|D_1_|263
GCTGCGTTCTTCATCGATGCGAGAACCAAGAGATCCGTTGTTGAAAGTTTTAACTTTTATTTTAAATTCAGAAGACTCTAAATACAATATTTTATGTTAACCTTCCGACCAGGCTATACAGCTAAACTGTACAGCCAAAACGATCGGAAGCAACAGGTAGTTTAGACAAGGGGTTTGAAACGTATATTCGAATGAATATATATTACTTTTAATGATCCTTCCGCAGGTTCACCTACGGAAACCTTGTTACGACTTTTACTTCC
>S1|FCQD7IX01BQ02L|288|T_AGTGTT|FPY(7-26)|RPWE_(248)21|rTN|AP|GTB|D_4_|264
GCTGCGTTCTTCATCGATGCGAGAACCAAGAGATCCGTTGTTGAAAGTTTTAACTTTTATTTTTAAATTCAGAAGACTCTAAATACAATATTTTATGTTAACCTTCCGACCAGGCTATACAGCTAACTGTACAGCCAAAACGATCGGAAGCAACAGGTAGTTTAGACAAGGGGTTTGAAACGTATATTCGAATGAATATATATTACTTTTAATGATCCTTCCGCAGGTTCACCTACGGAAACCTTGTTACGACTTTACTTCCAC
>S1|FCQD7IX01BU7VM|292|T_AGTGTT|FPY(7-26)|RPY(251-272)|rTN|AP|GTB|D_1_|266
GCTGCGTTCTTCATCGATGCGAGAACCAAGAGATCCGTTGTTGAAAGTTTTTAACTTTTATTTTTAAATTCAGAAGACTCTAAATACAATATTTTATTGTTAACCTTCCGACCAGGCTATACAGCTAACTGTACAGCCAAAACGATCGGAAGCAACAGGTAGTTTAGACAAGGGGTTTGAAACGTATATTCGAATGAATATATATTACTTTTAATTGATCCTTCCGCAGGTTCACCTACGGAAACCTTGTTACGACTTTTACTTCC
>S1|FCQD7IX01BXOBP|291|T_AGTGTT|FPY(7-26)|RPWE_(248)21|rTN|AP|GTB|D_1_|264
GCTGCGTTCTTCATCGATGCGAGAACCAAGAGATCCGTTGTTGAAAGTTTTTAACTTTTATTTTAAATTCAGAAGACTCTAAATACAATATTTTATGTTAACCTTCCGACCAGGCTATACAGCTAACTGTACAGCCAAAACGATCGGAAGCAACAGGTAGTTTAGACAAGGGGTTTGAAACGTATATTCGAATGAATATATATTACTTTTAATGATCCTTCCGCAGGTTCACCTACGGAAACCTTGTTACGTACTTTTACTTCC
>S1|FCQD7IX01BWYQ5|289|T_AGTGTT|FPY(7-26)|RPWE_(248-268)21|rT_AACACT|AP|GTB|D_6_|262
GCTGCGTTCTTCATCGATGCGAGAACCAAGAGATCCGTTGTTGAAAGTTTTAACTTTTATTTTTAAATTCAGAAGACTCTAAATACAATATTTTATGTTAACCTTCCGACCAGGCTATACAGCTAACTGTACAGCCAAAACGATCGGAAGCAACAGGTAGTTTAGACAAGGGGTTTGAAACGTATATTCGAATGAATATATATTACTTTTAATGATCCTTCCGCAGGTTCACCTACGGAAACCTTGTTACGACTTTACTTCC
>S1|FCQD7IX01BYSY9|289|T_AGTGTT|FPY(7-26)|RPY(247-268)|rT_AACACT|AP|GTB|D_1_|262
GCTGCGTTCTTCATCGATGCGAGAACCAAGAGATCCGTTGTTGAAAGTTTTAACTTTTATTTTAAATTCAGAAGACTCTAAATACAATATTTTTATGTTAACCTTCCGACCAGGCTATACAGCTAACTGTACAGCCAAAACGATCGGAAGCAACAGGTAGTTTAGACAAGGGGTTTGAAACGTATATTCGAATGAATATATATTACTTTTAATGATCCTTCCGCAGGTTCACCTACGGAACCTTGTTACGACTTTTACTTCC
>S1|FCQD7IX01BY5MT|290|T_AGTGTT|FPY(7-26)|RPY(249-270)|rTN|AP|GTB|D_2_|264
GCTGCGTTCTTCATCGATGCGAGAACCAAGAGATCCGTTGTTGAAAGTTTTAACTTTTATTTTTAAATTCAGAAGACTCTAAATACAATATTTTATGTTAACCTTCCGACCAGGCTATACAGCTAACTGTACAGCCAAAACGATCGGAAGCAAACAGGTAGTTTAGACAAGGGGTTTGAAACGTATATTCGAATGAATATATATTACTTTTAATGATCCTTCCGCAGGTTCACCTACGGAAACCTTGTTACGACTTTTACTTCC
>S1|FCQD7IX01BSINF|289|T_AGTGTT|FPY(7-26)|RPY(247-268)|rT_AACACT|AP|GTB|D_2_|262
GCTGCGTTCTTCATCGATGCGAGAACCAAGAGATCCGTTGTTGAAAGTTTTAACTTTTATTTTTAAATTCAGAAGACTCTAAATACAATATTTTATGTTAACCTTCCGACCAGGCTATACAGCTAACTGTACAGCCAAAACGATCGGAAGCAACAGGTAGTTTAGACAAGGGGTTTGAAACGTATATTCGAATGAATATATATTACTTTTAATGATCCTTCCGCAGTTCACCTACGGAAACCTTGTTACGACTTTTACTTCC
>S1|FCQD7IX01BXVEZ|237|T_AGTGTT|FPY(7-26)|RPWE_(190-210)21|rT_AACACT|AL|GTB|D_1_|204
GCTGCGTTCTTCATCGATGCGAGAGCCAAGAGATCCGTTGTTGAAAGTGATCTTTAATTTTATCATTAATACATAAATTTTATACGTTCAAGAGTGGGTTTTAAATATAAGCGATCGCAGAACCTCGCTAACGCTCGGTTCGCTAAATCAATAATGATCCTTCCGCAGGTTCACCTACGGAAACCTTGTTACGACTTTACTTCC
>S1|FCQD7IX01BYG8Z|291|T_AGTGTT|FPY(7-26)|RPY(249-270)|rT_AACACT|AP|GTB|D_1_|264
GCTGCGTTCTTCATCGATGCGAGAACCAAGAGATCCGTTGTTGAAAGTTTTAACTTTTATTTTTAAATTCAGAAGACTCTAAATACAATATTTTATGTTAACCTTCCGACCAGGCTATACAGCTAACTGTACAGCCAAAACGATCGGAAGCAACAGGTAGTTTAGACAAGGGGTTTGAAACGTATATTCGAATGAATAGTATATTACTTTTAATGATCCTTCCGCAGGTTCACCTACGGAAACCTTGTTACGACTTTTACTTCC
>S1|FCQD7IX01BRJIP|290|T_AGTGTT|FPWE(7)19|RPY(248-269)|rT_AACACT|AP|GTB|D_1_|263
GCTTGCGTTCTTCATCGATGCGAGAACCAAGAGATCCGTTGTTGAAAGTTTTAACTTTTATTTTAAATTCAGAAGACTCTAAATACAATATTTTATGTTAACCTTCCGACCAGGCTATACAGCTAACTGTACAGCCAAAACGATCGGAAGCAACAGGTAGTTTAGACAAGGGGTTTGAAACGTATATTCGAATGAATATATATTACTTTTAATGATCCTTCCGCAGGTTCACCTACGGAAACCTTGTTACGACTTTTACTTCC
>S1|FCQD7IX01BXR7T|293|T_AGTGTT|FPWE(7)19|RPY(248-269)|rT_AACACT|AP|GTB|D_1_|263
GCTGCGTTCTTCATCGATTCGAGAACCAAGAGATCCGTTGTTGAAAGTTTTAACTTTTATTTTTAAATTCAGAAGACTCTAAATACAATATTTTATGTTAACCTTCCGACCAGGCTATACAGCTAACTGTACAGCCAAAACGATCGGAAGCAACAGGTAGTTTAGACAAGGGGTTTGAAACGTATATTCGAATGAATATATATTACTTTTAATGATCCTTCCGCAGGTTCACCTACGGAAACCTTGTTACGACTTTTACTTCC
>S1|FCQD7IX01BXKEO|289|T_AGTGTT|FPY(7-26)|RPY(247-268)|rT_AACACT|AP|GTB|D_1_|262
GCTGCGTTCTTCATCGATGCGAGAACCAAGAGATCCGTTGTTGAAAGTTTTAACTTTTATTTTTAAATTCAGAAGACTCTAAATACAATATTTTATGTTAACCTTCCGACCAGGCTATACAGCTAACTGTACAGCCAAAACGATCGGAAGCAACAGGTAGTTTAGACAAGGGGTTTGAAACGTATATTCGAATGAATATATATTACTTTAATGATCCTTCCGCAGGTTCACCTACGGAAACCTTGTTACGACTTTTACTTCC
>S1|FCQD7IX01BZPF9|290|T_AGTGTT|FPY(7-26)|RPY(249-270)|rTN|AP|GTB|D_2_|264
GCTGCGTTCTTCATCGATGCGAGAACCAAGAGATCCGTTGTTGAAAGTTTTAACTTTTATTTTTAAATTCAGAAGACTCTAAATACAATATTTTATGTTAACCTTCCGACCAGGCTATACAGCTAACTGTACAGCCAAAACGATCGGAAGCAACAGGTAGTTTAGACAAGGGGTTTGAAACGTATATTCGAATGAATATATATTACTTTTAATGATCCTTTCCGCAGGTTCACCTACGGAAACCTTGTTACGACTTTTACTTCC
>S1|FCQD7IX01BSQ1Y|290|T_AGTGTT|FPY(7-26)|RPWE_(250)21|rTN|AP|GTB|D_1_|266
GCTGCGTTCTTCATCGATGCGAGAACCAAGAGATCCGTTGTTGAAAGTTTTTAACTTTTATTTTTAAATTCAGAAGACTCTAAATACAATATTTTATGTTAACCTTCCGACCAGGCTATACAGCTAACTGTACAGCCAAAACGATCGGAAGCAACAGGTAGTTTAGACAAGGGGTTTGAAACGTATATTCGAATGAATATATATTACTTTTAATTGATCCTTCCGCAGGTTCACCTACGGAAACCTTGTTACGACTTTACTTCCAC
>S1|FCQD7IX01BUN0B|289|T_AGTGTT|FPY(7-26)|RPWE_(248)21|rTN|AP|GTB|D_1_|264
GCTGCGTTCTTCATCGATGCGAGAACCAAGAGATCCGTTGTTGAAAGTTTTAACTTTTATTTTTAAATTCAGAAGACTCTAAATACAATATTTTATGTTAACCTTCCGACCAGGCTATACAGCTAACTGTACAGCCAAAACGATCGGAAGCAACAGGTAGTTTAGACAAGGGGTTTGAAACGTATATTCGAATGAATATATATTACTTTTAATGATCCTTCCGCAGGTTCACCTACGGAAACCTTGTTACGTACTTTACTTCCA
>S1|FCQD7IX01BRCL9|245|T_AGTGTT|FPY(7-26)|RPY(199-220)|rT_AACACT|AR|GTB|D_1_|214
GCTGCGTTCTTCATCGATGCGAGAGCCAAGAGATCCGTTGTTGAAAGTGATCTTTATTTATTATATACATTGTATAAATGATATGATTTTTTATAAGAGTGGGGTTTTAAATACAAGTTTTCGCGAGACCATGACCAAAGATCAGATCCGCTAAAATCGGTAATGATCCTTCCGCAGGTTCACCTACGGAAACCTTGTTACGACTTTTACTTCC
>S1|FCQD7IX01BQQIZ|286|T_AGTGTT|FPY(7-26)|RPWE_(247-268)21|rT_AACACT|AP|GTB|D_1_|262
GCTGCGTTCTTCATCGATGCGAGAACCAAGAGATCCGTTGTTGAAAGTTTTAACTTTTATTTTAAATTCAGAAGACTCTAAATACAATATTTTATGTTAACCTTCCGACCAGGCTATACAGCTAACTGTACAGCCAAAACGATCGGAAGCAACAGGTAGTTTAGACAAGGGGTTTGAAACGTATATTCGAATGAATATATATTACTTTTAATGATCCTTCCGCAGGTTCACCTACGGAAACCTTGTTACGACATTTACTTCC
>S1|FCQD7IX01BSYGX|289|T_AGTGTT|FPY(7-26)|RPWE_(247-268)21|rT_AACACT|AP|GTB|D_1_|262
GCTGCGTTCTTCATCGATGCGAGAACCAAGAGATCCGTTGTTGAAAGTTTTAACTTTTATTTTAAATTCAGAAGACTCTAAATACAATATTTTATGTTAACCTTCCGACCAGGCTATACAGCTAACTGTACAGCCAAAACGATCGGAAGCAACAGGTAGTTTAGACAAGGGGTTTGAAACGTATATTCGAATGAATATATATTACTTTTAATGATCCTTCCGCAGGTTCACCTACGGAAACCTTGTTACGAATTTTACTTCC
>S1|FCQD7IX01BOPI0|292|T_AGTGTT|FPY(7-26)|RPY(250-271)|rT_AACACT|AP|GTB|D_1_|265
GCTGCGTTCTTCATCGATGCGAGAACCAAGAGATCCGTTGTTGAAAGTTTTAACTTTTATTTTAAATTCAGAAGACTCTAAATACAATATTTTATGTTAACCTTCCGACCAGGCTATACAGCTAACTGTACAGCCAAAACGATCGGAAGCAACAGGTAGTTTAGACAAGGGGGTTTGAAACCGTATATTCGAATGAATATATATTACTTTTAATGATCCTTCCGCAGGTTCACCTACGGGAAACCTTGTTACGACTTTTACTTCC
>S1|FCQD7IX01BUJBL|291|T_AGTGTT|FPY(7-26)|RPWE_(248-269)21|rT_AACACT|AP|GTB|D_1_|263
GCTGCGTTCTTCATCGATGCGAGAACCAAGAGATCCGTTGTTGAAAGTTTTAACTTTTATTTTTAAATTCAGAAGACTCTAAATACAATATTTTATGTTAACCTTCCGACCAGGCTATACAGCTAACTGTACAGCCAAAACGATCGGAAGCAACAGGTAGTTTAGACAAGGGGTTTGAAACGTATATTCGAATGAATATATATTACTTTTAATGATCCTTCCGCAGGTTCACCTACGGAAACCTTGTTACGATTTTTACTTCC
>S1|FCQD7IX01BMRKG|289|T_AGTGTT|FPY(7-26)|RPWE_(250)21|rTN|AP|GTB|D_1_|266
GCTGCGTTCTTCATCGATGCGAGAACCAAGAGATCCGTTGTTGAAAGTTTTTAACTTTTATTTTTAAATTCAGAAGACTCTAAATACAATATTTTATGTTAACCTTCCGACCAGGCTATACAGCTAACTGTACAGCCAAAACGATCGGAAGCAACAGGTAGTTTAGACAAGGGGTTTGAAACGTATATTCGAATGAATATATATTACTTTTAATGATCCTTTCCGCAGGTTCACCTACGGAAACCTTGTTACGTACTTTTACTTCC
>S1|FCQD7IX01BUPPX|290|T_AGTGTT|FPY(7-26)|RPWE_(249-269)21|rT_AACACT|AP|GTB|D_1_|263
GCTGCGTTCTTCATCGATGCGAGAACCAAGAGATCCGTTGTTGAAAGTTTTTAACTTTTATTTTTAAATTCAGAAGACTCTAAATACAATATTTTATGTTAACCTTCCGACCAGGCTATACAGCTAACTGTACAGCCAAAACGATCGGAAGCAACAGGTAGTTTAGACAAGGGGTTTGAAACGTATATTCGAATGAATATATATTACTTTTAATGATCCTTCCGCAGGTTCACCTACGGAAACCTTGTTACGACTTTACTTCC
>S1|FCQD7IX01BUU3A|290|T_AGTGTT|FPY(7-26)|RPWE_(248-269)21|rT_AACACT|AP|GTB|D_1_|263
GCTGCGTTCTTCATCGATGCGAGAACCAAGAGATCCGTTGTTGAAAGTTTTAACTTTTATTTTTAAATTCAGAAGACTCTAAATACAATATTTTATGTTAACCTTCCGACCAGGCTATACAGCTAACTGTACAGCCAAAACGATCGGAAGCAACAGGTAGTTTAGACAAGGGGTTTGAAACGTATATTCGAATGAATATATATTACTTTTAATGATCCTTCCGCAGGTTCACCTACGGAAACCTTGTTACAACTTTTACTTCC
>S1|FCQD7IX01BV8SP|239|T_AGTGTT|FPY(7-26)|RPY(193-214)|rT_AACACT|AR|GTB|D_2_|208
GCTGCGTTCTTCATCGATGCGAGAGCCAAGAGATCCGTTGTTGAAAGTGATCTTTATTTTTATCATTAATATAACATAAATTTTATACATTCAAGAGTGGGTTTTAAATACAAACGATCGCAGAACCTCGCTAACGCTCGGTTCGCTAAATCAATAATGATCCTTCCGCAGGTTCACCTACGGAAACCTTGTTACGACTTTTACTTCC
>S1|FCQD7IX01BVTW9|291|T_AGTGTT|FPY(7-26)|RPY(249-270)|rT_AACACT|AP|GTB|D_81_|264
GCTGCGTTCTTCATCGATGCGAGAACCAAGAGATCCGTTGTTGAAAGTTTTTAACTTTTATTTTTAAATTCAGAAGACTCTAAATACAATATTTTATGTTAACCTTCCGACCAGGCTATACAGCTAACTGTACAGCCAAAACGATCGGAAGCAACAGGTAGTTTAGACAAGGGGTTTGAAACGTATATTCGAATGAATATATATTACTTTTAATGATCCTTCCGCAGGTTCACCTACGGAAACCTTGTTACGACTTTTACTTCC
>S1|FCQD7IX01BO2LX|245|T_CCGCTG|FPY(7-26)|RPY(199-220)|rT_CAGCGG|AR|GTB|D_1_|214
GCTGCGTTCTTCATCGATGCGAGAGCCAAGAGATCCGTTGTTGAAAGTGATCTTTATTTATTATACATAATATAAAATAATGATTTAATTTATAAGAGTGGGGTTTTAAATACAAGTTTTCGCGAGACCATGACCAAAGATCAGGTCCGCTAAAATACGGTAATGATCCTTCCGCAGGTTCACCTACGGAAACCTTGTTACGACTTTTACTTCC
>S1|FCQD7IX01BMRT5|225|T_AACGCG|FPY(7-26)|RPY(180-201)|rTN|AR|GTB|D_1_|195
GCTGCGTTCTTCATCGATGCGAGAGCCAAGAGATCCGTTGTTGAAAGTGATCTTTAATTTTATCATTAATACATAAATTTTATACATTCAAGAGTGGGTTTTAAATATAAGCGATCGCAAAACCTCGGTTCGCTAAATCAATAATGATCCTTCCGCAGGTTCACCTACGGAAACCTTGTTACGACTTTTACTTCC
>S1|FCQD7IX01BRIP5|253|T_AACGCG|FPY(7-26)|RPY(208-229)|rTN|AR|GTB|hp=1_223:221|D_1_|221
GCTGCGTTCTTCATCGATGCGAGAGCCAAGAGATCCGTTGTTGAAAGTGATCTTTTTTTATTATATAATTAATAATTTGATTTATTTTTACAAGAGTGGGAGTTTTAAATACAAAAGAATTTTTCGCGAAACCTCACCGAAAAGGTTCGGTTCGCTAAAAAAATCATTAATGATCCTTCCGCAGGTTCACCTACGGAAACCTTGTTACGACTTTTACTTCC
>S1|FCQD7IX01BS6RF|235|T_AACGCG|FPWE(7)19|RPY(189-210)|rT_CGCGTT|AR|GTB|D_1_|204
GCTGCGTCTTCATCGATGCGAGAGCCAAGAGATCCGTTGTTGAAAGTGATCTTTAATTTTATCATTAATACATAAATTTTATACATTCAAGAGTGGGTTTTAAATATAAACGATCGCAAAACCTTGCTAACGCTCGGTTCGCTAAATCAATAATGATCCTTCCGCAGGTTCACCTACGGAAACCTTGTTACGACTTTTACTTCC
>S1|FCQD7IX01BRPFS|236|T_AACGCG|FPY(7-26)|RPY(190-211)|rT_CGCGTT|AR|GTB|D_1_|205
GCTGCGTTCTTCATCGATGCGAGAGCCAAGAGATCCGTTGTTGAAAGTGATCTTTAATTTTATCATTAATACATAAATTTTATACATTCAAGAGTGGGTTTTAAATATAAACGATCGCAAAACCTTGCTAACGCTCGGTTCGCTAAATCAATAATGATCCTTCCGCAGGTTCACCTACGGAAACCTTGTTACGACTTTTACTTCC
>S1|FCQD7IX01BVPXT|298|T_GGCTAC|FPWE(7)19|RPWE_(250-272)21|rT_GTAGCC|AN|GTB|D_1_|266
GCTGCGTTCTTCATCAATGCGAGAACCAAGAGATCCGTTGTTGAAAGTTTTTAACTTTTATTTTTAAATTCAGAAGACTCTAAATACAATATTTTATGTTAACCTTCCGACCAGGCTATACAGCTAACTGTACAGCCAAAACGATCGGAAGCAACAGGTAGTTTAGACAAGGGGTTTGAAACGTATATTCGAATGAATATATATTACTTTTAATGATCCTTCCGCAGGTTCACCTACCGGAAACCTTGTTACGACTTTTACTTTCC
>S1|FCQD7IX01BXOGZ|293|T_GGCTAC|FPY(7-26)|RPY(248-269)|rT_GTAGCC|AP|GTB|D_10_|263
GCTGCGTTCTTCATCGATGCGAGAACCAAGAGATCCGTTGTTGAAAGTTTTAACTTTTATTTTTAAATTCAGAAGACTCTAAATACAATATTTTATGTTAACCTTCCGACCAGGCTATACAGCTAACTGTACAGCCAAAACGATCGGAAGCAACAGGTAGTTTAGACAAGGGGTTTGAAACGTATATTCGAATGAATATATATTACTTTTAATGATCCTTCCGCAGGTTCACCTACGGAAACCTTGTTACGACTTTTACTTCC
>S1|FCQD7IX01BNHQF|236|T_GGCTAC|FPY(7-26)|RPY(190-211)|rT_GTAGCC|AR|GTB|D_1_|205
GCTGCGTTCTTCATCGATGCGAGAGCCAAGAGATCCGTTGTTGAAAGTGATCTTTAATTTTATCATTAATACATAAATTTTATACATTCAAGAGTGGGTTTTAAATATAAGCGATCGCAAAACCTCGCTAACGCTCGGTTCGCTAAATCAATAATGATCCTTCCGCAGGTTCACCTACGGAAACCTTGTTACGACTTTTACTTCC
>S1|FCQD7IX01BRJID|240|T_GGCTAC|FPY(7-26)|RPY(194-215)|rT_GTAGCC|AR|GTB|D_1_|209
GCTGCGTTCTTCATCGATGCGAGAGCCAAGAGATCCGTTGTTGAAAGTGATCTTTATTTATTATACAATATAAAATGATTCAATTTATAAGAGTGGGGTTTTAAATACAAGTTTTCGCGAGACCATGACCAAAGATCAGGTCCGCTAAAAATCGGTAATGATCCTTCCGCAGGTTCACCTACGGAAACCTTGTTACGACTTTTACTTCC
>S1|FCQD7IX01BPUM5|225|T_GGCTAC|FPY(7-26)|RPWE_(180-200)21|rT_GTAGCC|AR|GTB|D_1_|194
GCTGCGTTCTTCATCGATGCGAGAGCCAAGAGATCCGTTGTTGAAAGTGATCTTTAATTTTATCATTAATACATAAATTTTATACATTCAAGAGTGGGTTTTAAATATAAGCGATCGCAAAACCTCGGTTCGCTAAATCAATAATGATCCTTCCGCAGGTTCACCTACGGAAACCTTGTTACGACTTTACTTCC
>S1|FCQD7IX01BV7EZ|293|T_GGCTAC|FPY(7-26)|RPY(248-269)|rT_GTAGCC|AP|GTB|D_1_|263
GCTGCGTTCTTCATCGATGCGAGAGCCAAGAGATCCGTTGTTGAAAGTTTTAACTTTTATTTTTAAATTCAGAAGACTCTAAATACAATATTTTATGTTAACCTTCCGACCAGGCTATACAGCTAACTGTACAGCCAAAACGATCGGAAGCAACAGGTAGTTTAGACAAGGGGTTTGAAACGTATATTCGAATGAATATATATTACTTTTAATGATCCTTCCGCAGGTTCACCTACGGAAACCTTGTTACGACTTTTACTTCC
>S1|FCQD7IX01BUSMQ|293|T_GGCTAC|FPY(7-26)|RPY(249-270)|rT_GTAGCC|AP|GTB|D_3_|264
GCTGCGTTCTTCATCGATGCGAGAACCAAGAGATCCGTTGTTGAAAGTTTTTAACTTTTATTTTTAAATTCAGAAGACTCTAAATACAATATTTTATGTTAACCTTCCGACCAGGCTATACAGCTAACTGTACAGCCAAAACGATCGGAAGCAACAGGTAGTTTAGACAAGGGGTTTGAAACGTATATTCGAATGAATATATATTACTTTTAATGATCCTTCCGCAGGTTCACCTACGGAAACCTTGTTACGACTTTTACTTCC
>S1|FCQD7IX01BZF0G|293|T_TTCTCG|FPY(7-26)|RPY(248-269)|rT_CGAGAA|AP|GTB|D_9_|263
GCTGCGTTCTTCATCGATGCGAGAACCAAGAGATCCGTTGTTGAAAGTTTTAACTTTTATTTTTAAATTCAGAAGACTCTAAATACAATATTTTATGTTAACCTTCCGACCAGGCTATACAGCTAACTGTACAGCCAAAACGATCGGAAGCAACAGGTAGTTTAGACAAGGGGTTTGAAACGTATATTCGAATGAATATATATTACTTTTAATGATCCTTCCGCAGGTTCACCTACGGAAACCTTGTTACGACTTTTACTTCC
>S1|FCQD7IX01BX0GZ|239|T_TTCTCG|FPY(7-26)|RPY(193-214)|rT_CGAGAA|AR|GTB|D_1_|208
GCTGCGTTCTTCATCGATGCGAGAGCCAAGAGATCCGTTGTTGAAAGTGATCTTTTAATCTTATCATTAATACATAAAATTTTATACATTCAAGAGTGGGTTTTAAATATAAACGATCGCGAAACCTCTGCTAACGCTCGGTTCGCTAAATCAATAATGATCCTTCCGCAGGTTCACCTACGGAAACCTTGTTACGACTTTTACTTCC
>S1|FCQD7IX01BTPLK|226|T_TTCTCG|FPY(7-26)|RPY(180-201)|rT_CGAGAA|AR|GTB|D_1_|195
GCTGCGTTCTTCATCGATGCGAGAGCCAAGAGATCCGTTGTTGAAAGTGATCTTTAATTTTATCATTAATACATAAATTTTATACATTCAAGAGTGGGTTTTAAATATAAGCGATCGCAAAACCTCGGTTCGCTAAATCAATAATGATCCTTCCGCAGGTTCACCTACGGAAACCTTGTTACGACTTTTACTTCC
>S1|FCQD7IX01BP680|239|T_TTCTCG|FPY(7-26)|RPY(193-214)|rT_CGAGAA|AR|GTB|D_1_|208
GCTGCGTTCTTCATCGATGCGAGAGCCAAGAGATCCGTTGTTGAAAGTGATCTTTTAATTTATCATTTAAAAAAATATAATATATAATATAAAGTGTGGGTTTTAAATATAAGTGATCGCGAAACCTCGCTAACGCTCGGTTCGCCAAATATTGTAATGATCCTTCCGCAGGTTCACCTACGGAAACCTTGTTACGACTTTTACTTCC
>S1|FCQD7IX01BM4GR|297|T_TTCTCG|FPY(7-26)|RPY(250-271)|rTN|AL|GTB|D_1_|265
GCTGCGTTCTTCATCGATGCGAGAACCAAGAGATCCGTTGTTGAAAGTTTTTAACTTTTATTTTTAAATTTCAGAAGACTCTAAATACAATATTTTATGTTAACCTTCCGACCAGGCTATACAGCTAACTGTACAGCCAAAACGATCGGAAGCAACAGGTAGTTTAGACAAGGGGTTTGAAACGTATATTCGAATGAATATATATTACTTTTAATGATCCTTCCGCAGGTTCACCTACGGAAACCTTGTTACGACTTTTACTTCC
>S1|FCQD7IX01BOZ3H|290|T_TTCTCG|FPY(7-26)|RPY(243-264)|rT_CGAGAA|AL|GTB|D_1_|258
GCTGCGTTCTTCATCGATGCCAGAACCAAGAGATCCGTTGTTGAAAGTTTTTAACTTATTTGTTTTTTTACTCAGAGATACAGAGATAAAAGAGTTTGGTAGTCCTTCGGCGGTCACTCCCCGGTAACTACAGGGTAGCTATAGGGTAGGCCCGCCGAGGCAACAGGTATGTTCACATGGGTTTTAGGGAGTTTTACAACTCTATAATGATCCCTCCGCTGGTTCACCAACGGAGACCTTGTTACGACTTTTACTTCC
>S1|FCQD7IX01BXOSH|295|T_TTCTCG|FPY(7-26)|RPY(250-271)|rT_CGAGAA|AP|GTB|D_1_|265
GCTGCGTTCTTCATCGATGCGAGAACCAAGAGATCCGTTGTTGAAAGTTTTTAACTTTTATTTTTAAATTCAGAAGACTTCTAAATACAATATTTTATGTTAACCTTCCGACCAGGCTATACAGCTAACTGTACAGCCAAAACGATCGGAAGCAACAGGTAGTTTAGACAAGGGGTTTGAAACGTATATTCGAATGAATATATATTACTTTTAATGATCCTTCCGCAGGTTCACCTACGGAAACCTTGTTACGACTTTTACTTCC
>S1|FCQD7IX01BW230|240|T_TTCTCG|FPY(7-26)|RPY(194-215)|rT_CGAGAA|AR|GTB|D_1_|209
GCTGCGTTCTTCATCGATGCGAGAGCCAAGAGATCCGTTGTTGAAAGTGATCTTTATTTATTATACAATATAAAATGATTCAATTTATAAGAGTGGGGTTTTAAATACAAGTTTTCGCGAGACCATGACCAAAGATCAGGTCCGCTAAAAATCGGTAATGATCCTTCCGCAGGTTCACCTACGGAAACCTTGTTACGACTTTTACTTCC
>S1|FCQD7IX01BXKII|239|T_TTCTCG|FPY(7-26)|RPY(193-214)|rT_CGAGAA|AR|GTB|D_1_|208
GCTGCGTTCTTCATCGATGCGAGAGCCAAGAGATCCGTTGTTGAAAGTGATCTTATTTATTATACAATATAAAATGATTCAATTTATAAGAGTGGGGTTTTAAATACAAGTTTTCGCGAGACCATGATCAAAGATCAGGTCCGCTAAAAATCGGTAATGATCCTTCCGCAGGTTCACCTACGGAAACCTTGTTACGACTTTTACTTCC
>S1|FCQD7IX01BZRWN|241|T_TTCTCG|FPY(7-26)|RPY(195-216)|rT_CGAGAA|AR|GTB|D_1_|210
GCTGCGTTCTTCATCGATGCGAGAGCCAAGAGATCCGTTGTTGAAAGTGATCTTATTTATTATACAATATAAAATGATTTCAATTTTATAAGAGTGGGGTTTTAAATACAAGTTTTCGCGAGACCATGATCAAAGATCAGGTCCGCTAAAAATCGGTAATGATCCTTCCGCAGGTTCACCTACGGAAACCTTGTTACGACTTTTACTTCC
>S1|FCQD7IX01BNQYG|294|T_TTCTCG|FPY(7-26)|RPY(249-270)|rT_CGAGAA|AP|GTB|D_8_|264
GCTGCGTTCTTCATCGATGCGAGAACCAAGAGATCCGTTGTTGAAAGTTTTTAACTTTTATTTTTAAATTCAGAAGACTCTAAATACAATATTTTATGTTAACCTTCCGACCAGGCTATACAGCTAACTGTACAGCCAAAACGATCGGAAGCAACAGGTAGTTTAGACAAGGGGTTTGAAACGTATATTCGAATGAATATATATTACTTTTAATGATCCTTCCGCAGGTTCACCTACGGAAACCTTGTTACGACTTTTACTTCC
