# Supplementary material for: CLOTU: An online pipeline for processing and clustering of 454 amplicon reads into OTUs followed by taxonomic annotation
Source: BMC Bioinformatics. 2011 May 20;12:182. doi: 10.1186/1471-2105-12-182 (PMC3120705; doi:10.1186/1471-2105-12-182)
Supplement: Additional file 4 — Result files for analysis I and II. [file 1471-2105-12-182-S4.ZIP › Analysis_I_II_results/Analysis_I_FR_2bp_mismatch/bc_50_95/cluster_out.fas]

>S1|FCQD7IX01BNOVD|301|T_AGTGTT|FPY(7-26)|RPWE_(254)20|rTN|AP|GTB|D_2753_|270|C1|
GCTGCGTTCTTCATCGATGCGAGAACCAAGAGATCCGTTGTTGAAAGTTTTAACTTTTATTTTTAAATTCAGAAGACTCTAAATACAATATTTTATGTTAACCTTCCGACCAGGCTATACAGCTAACTGTACAGCCAAAACGATCGGAAGCAACAGGTAGTTTAGACAAGGGGTTTGAACGTATATTCGAATGAATATATATTACTTTTAATGATCCTTCCCGCCAGGTTCACCCTAACCGGAAAACCCTTGTTACGTACTTTTACTTTC
>S1|FCQD7IX01BRAKS|240|T_AACCGA|FPY(7-26)|RPY(194-215)|rT_TCGGTT|AR|GTB|D_473_|209|C2|
GCTGCGTTCTTCATCGATGCGAGAGCCAAGAGATCCGTTGTTGAAAGTGATCTTTTAATCTTATCATTAATACATAAAATTTTATACATTCAAGAGTGGGTTTTAAATATAAACGAATCGCGAAACCTCTGCTAACGCTCGGTTCGCTAAATCAATAATGATCCTTCCGCAGGTTCACCTACGGAAACCTTGTTACGACTTTTACTTCC
>S1|FCQD7IX01BZPVS|266|T_AACCGA|FPY(7-26)|RPWE_(236-260)20|rT_TCGGTT|AN|GTB|D_82_|254|C3|
GCTGCGTTCTTCATCGATGCGAGAACCAAGAGATCCATTGTTGAAAGTTGTTTTACAATTGGTTAATCAAAGCATTCAAATATATCAATGGTGTGTAAAAAAGCATAGACATATATGTCTACTTGGAGTGCACAGGTGGATAATGGGTTTTAAGAGTGCACATACCAAAGGCCAGCACATCTTTAAAAATCAATAATGAATCCTTTCCGGCAGGTTCCACCTACGGAAACCTTGTTACGTACTTTTACTTTCCT
>S1|FCQD7IX01BZL6N|248|T_AACAAC|FPY(7-26)|RPY(202-223)|rT_GTTGTT|AR|GTB|D_51_|217|C4|
GCTGCGTTCTTCATCGATGCGAGAGCCAAGAGATCCGTTGTTGAAAGTGATCTTTATTTATTATTATATACATAATATAAAATGATTCAATTTATAAGAGTGGGGTTTTAAATACAAGTTTTCGCGAGACCATGACCAAAGATCAGGTCCGCTAAAAATACGGTAATGATCCTTCCGCAGGTTCACCTACGGAAACCTTGTTACGACTTTTACTTCC
>S1|FCQD7IX01BOD3Q|251|T_AACAAC|FPWE(7)19|RPY(205-226)|rT_GTTGTT|AR|GTB|D_14_|220|C5|
GCTGCGTTCTTCATCGATGTGAGAGCCAAGAGATCCGTTGTTGAAAGTTGTATTTATTATTAGTAGTATTACATTCATTACATTATGTTTGTTTGGTGCCCGAAGGCAAATAGTTCACAGGTGTATAGGATGATAAAAGACTAGGCTCGAAAGCTTCGCCATTTATTAATGATCCTTCCGCAGGTTCACCTACGGAAACCTTGTTACGACTTTTACTTCC
>S1|FCQD7IX01BOZ3H|290|T_TTCTCG|FPY(7-26)|RPY(243-264)|rT_CGAGAA|AL|GTB|D_10_|258|C6|
GCTGCGTTCTTCATCGATGCCAGAACCAAGAGATCCGTTGTTGAAAGTTTTTAACTTATTTGTTTTTTTACTCAGAGATACAGAGATAAAAGAGTTTGGTAGTCCTTCGGCGGTCACTCCCCGGTAACTACAGGGTAGCTATAGGGTAGGCCCGCCGAGGCAACAGGTATGTTCACATGGGTTTTAGGGAGTTTTACAACTCTATAATGATCCCTCCGCTGGTTCACCAACGGAGACCTTGTTACGACTTTTACTTCC
>S1|FCQD7IX01BQWV3|292|T_AACAAC|FPY(7-26)|RPY(253-274)|rT_GTTGTT|AP|GTB|D_4_|268|C7|
GCTGCGTTCTTCATCGATGCGAGAGCCAAGAGATCCGTTGTTGAAAGTGATCTTTATTTTATCATTCAAAATACATAAATATTTTTAAGAGTGGGTTTTAAATATAAAATTCATCTTGCTCCTATTTGGAAATAGGATTATTTGGTAAAAGTTTACTACTTTACATTTGAGACATATGGGCAACAGTTATAAGTAGTAAACCCGACCCAAATAATAATGATCCTTCCGCAGGTTCACCTACGGAAACCTTGTTACGACTTTTACTTCC
>S1|FCQD7IX01BQATU|266|T_AACCGA|FPY(7-26)|RPY(239-260)|rT_TCGGTT|AN|GTB|D_3_|254|C8|
GCTGCGTTCTTCATCGATGCGAGAACCAAGAGATCCATTGTTGAAAGTTGTTTTACATTGATTATTCAAAAACATTCAAATAATGAATAGTTGTTTGTAAAAAGAACATAGGCAAATTACTTTGCCTACAAAATGTGCACAGGTGGATATTGGTTTGTTAAGAGTGCACATGCTAGAAAGCCAGCACATCTTTAAATCAATAATGATCCTTCCGCAGGTTCACCTACGGAAACCTTGTTACGACTTTTACTTCC
>S1|FCQD7IX01BY8H0|282|T_AACCGA|FPY(7-26)|RPY(255-276)|rT_TCGGTT|AN|GTB|D_2_|270|C9|
GCTGCGTTCTTCATCGATGCGAGAGCCAAGAGATCCGTTGTTGAAAGTGATCTTTAATTTTATCATTAATACATAAATTTTATACATTCAAGAGTGGGTTTTAAATATAAATTCATCTTGCTCCTATTTGGATATAGGATTATTTGGTAAAAGTTTACTACTTTACATTTGAGACACATGAGCAACAGTTATAAGTAGTAAACCCGACCCAAATAATAATGATCCTTCCGCAGGTTCACCTACGGAAACCTTGTTACGACTTTTACTTCC
>S1|FCQD7IX01BOJW2|291|T_AACCGA|FPY(7-26)|RPY(255-276)|rT_TCGGTT|AP|GTB|D_2_|270|C10|
GCTGCGTTCTTCATCGATGCGAGAGCCAAGAGATCCGTTGTTGAAAGTGATCCTTAATTTTTATCATTCAAAATACAAACAAAAATATTTTAAGAGCGGGTTTTAAATATGTTTATCTTGCTCCTATTCGGAAATAGGATTATTCGGGAAGACTTTATCACTTAAATTTTGAGCCGTTGAGGCAACAATTATGAGTAATAAAACCCACCCAAATCATAATGATCCTTCCGCAGGTTCACCTACGGAAACCTTGTTACGACTTTTACTTCC
>S1|FCQD7IX01BWYAK|269|T_AACCGA|FPY(7-26)|RPwP_(250)20|rTN|AN|GTO|D_1_|269|C11|
AACCGAGCTGCGTTCTTCATCGATGCGAGAACCAAGAGATCCATTGTTGAAAGTTGTATTAATGTTTATTGGCCAAAGCCATTTATTAGACATTCAATAACTTGTTAAGGGGTTTGTAAAACATAGGTGACATATGCCACCTACAATAAGTTCACAGGTGTATTGAAAGGTAGGAGTGCACATGCCCCGAAAGGCCAGCAACATCCTGAGGATTCAATAATGATCCTTCCGCAGGTTCACCTACGGAAACCTTGTTACGACTTTTACTT
>S1|FCQD7IX01BRIP5|253|T_AACGCG|FPY(7-26)|RPY(208-229)|rTN|AR|GTB|hp=1_223:221|D_1_|221|C12|
GCTGCGTTCTTCATCGATGCGAGAGCCAAGAGATCCGTTGTTGAAAGTGATCTTTTTTTATTATATAATTAATAATTTGATTTATTTTTACAAGAGTGGGAGTTTTAAATACAAAAGAATTTTTCGCGAAACCTCACCGAAAAGGTTCGGTTCGCTAAAAAAATCATTAATGATCCTTCCGCAGGTTCACCTACGGAAACCTTGTTACGACTTTTACTTCC
>S1|FCQD7IX01BR839|263|T_AGTGTT|FPY(7-26)|RPwP_(247)17|rTN|AN|GTO|D_1_|263|C13|
AGTGTTGCTGCGTTCTTCATCGATGCGAGAGCCAAGAGATCCGTTGTTGAAAGTTGTTATTTGTTATAGTATTTAACATTCTAGACTGTAGTTGTATGTGTAAAAGCGGAAGCGACCTAGGCCGCAACCGAATGGTGCACAGGTGTGGGAGGTTTCAACAGCGTGCAGCCAAAGCGCACAGCTGAAGAGAGATTGACCCGAAGGTCGAAATCTTTAATGATCCTTCCGCAGGTTCACCTACGGAAACCTTGTTACGACTTTTA
>S1|FCQD7IX01BP680|239|T_TTCTCG|FPY(7-26)|RPY(193-214)|rT_CGAGAA|AR|GTB|D_1_|208|C14|
GCTGCGTTCTTCATCGATGCGAGAGCCAAGAGATCCGTTGTTGAAAGTGATCTTTTAATTTATCATTTAAAAAAATATAATATATAATATAAAGTGTGGGTTTTAAATATAAGTGATCGCGAAACCTCGCTAACGCTCGGTTCGCCAAATATTGTAATGATCCTTCCGCAGGTTCACCTACGGAAACCTTGTTACGACTTTTACTTCC
