# Supplementary material for: CLOTU: An online pipeline for processing and clustering of 454 amplicon reads into OTUs followed by taxonomic annotation
Source: BMC Bioinformatics. 2011 May 20;12:182. doi: 10.1186/1471-2105-12-182 (PMC3120705; doi:10.1186/1471-2105-12-182)
Supplement: Additional file 4 — Result files for analysis I and II. [file 1471-2105-12-182-S4.ZIP › Analysis_I_II_results/Analysis_I_FR_2bp_mismatch/bc_50_95/outfile_BP.xls]

Accession	DB	Score	E-Value	Query-seq-len	Hit-seq-len	Overlap	Ovlap%	Identity	Strand	Hit-seq-name	Query-seq
HM036637.1	gb	339	5e-90	270	545	219	81%	208/219 (94%)	+/-	Fungal sp. NS176A internal transcribed spacer 1	S1|FCQD7IX01BNOVD|301|T_AGTGTT|FPY(7-26)|RPWE_(254)20|rTN|AP|GTB|D_2753_|270|C1|
AJ410863.1	emb	281	1e-72	270	516	202	75%	189/202 (93%)	+/-	Ectomycorrhizal isolate ECM 189 internal partial internal transcribed spacer 1 (ITS1)	S1|FCQD7IX01BNOVD|301|T_AGTGTT|FPY(7-26)|RPWE_(254)20|rTN|AP|GTB|D_2753_|270|C1|
Total_hit:50	Uncultured:38
Accession	DB	Score	E-Value	Query-seq-len	Hit-seq-len	Overlap	Ovlap%	Identity	Strand	Hit-seq-name	Query-seq
NO-HIT	-	-	-	-	-	-	-	-	-	-	S1|FCQD7IX01BRAKS|240|T_AACCGA|FPY(7-26)|RPY(194-215)|rT_TCGGTT|AR|GTB|D_473_|209|C2|
Total_hit:50	Uncultured:50
Accession	DB	Score	E-Value	Query-seq-len	Hit-seq-len	Overlap	Ovlap%	Identity	Strand	Hit-seq-name	Query-seq
NO-HIT	-	-	-	-	-	-	-	-	-	-	S1|FCQD7IX01BZPVS|266|T_AACCGA|FPY(7-26)|RPWE_(236-260)20|rT_TCGGTT|AN|GTB|D_82_|254|C3|
Total_hit:50	Uncultured:47
Accession	DB	Score	E-Value	Query-seq-len	Hit-seq-len	Overlap	Ovlap%	Identity	Strand	Hit-seq-name	Query-seq
AM980841.1	emb	369	4e-99	217	844	212	98%	207/212 (97%)	+/-	Glomus intraradices 18S rRNA gene (partial)	S1|FCQD7IX01BZL6N|248|T_AACAAC|FPY(7-26)|RPY(202-223)|rT_GTTGTT|AR|GTB|D_51_|217|C4|
FM865610.1	emb	363	3e-97	217	1477	213	98%	207/213 (97%)	+/-	Glomus sp. Att690-9 18S rRNA gene (partial)	S1|FCQD7IX01BZL6N|248|T_AACAAC|FPY(7-26)|RPY(202-223)|rT_GTTGTT|AR|GTB|D_51_|217|C4|
FM865608.1	emb	363	3e-97	217	1479	213	98%	207/213 (97%)	+/-	Glomus sp. Att690-9 18S rRNA gene (partial)	S1|FCQD7IX01BZL6N|248|T_AACAAC|FPY(7-26)|RPY(202-223)|rT_GTTGTT|AR|GTB|D_51_|217|C4|
FM865555.1	emb	363	3e-97	217	1478	213	98%	207/213 (97%)	+/-	Glomus sp. Att1192-44 18S rRNA gene (partial)	S1|FCQD7IX01BZL6N|248|T_AACAAC|FPY(7-26)|RPY(202-223)|rT_GTTGTT|AR|GTB|D_51_|217|C4|
FM865609.1	emb	357	2e-95	217	1485	213	98%	206/213 (96%)	+/-	Glomus sp. Att690-9 18S rRNA gene (partial)	S1|FCQD7IX01BZL6N|248|T_AACAAC|FPY(7-26)|RPY(202-223)|rT_GTTGTT|AR|GTB|D_51_|217|C4|
FM865616.1	emb	355	7e-95	217	1772	213	98%	206/213 (96%)	+/-	Glomus sp. Att1192-27 18S rRNA gene (partial)	S1|FCQD7IX01BZL6N|248|T_AACAAC|FPY(7-26)|RPY(202-223)|rT_GTTGTT|AR|GTB|D_51_|217|C4|
FM865615.1	emb	355	7e-95	217	1772	213	98%	206/213 (96%)	+/-	Glomus sp. Att1192-27 18S rRNA gene (partial)	S1|FCQD7IX01BZL6N|248|T_AACAAC|FPY(7-26)|RPY(202-223)|rT_GTTGTT|AR|GTB|D_51_|217|C4|
FM865614.1	emb	355	7e-95	217	1771	213	98%	206/213 (96%)	+/-	Glomus sp. Att1192-27 18S rRNA gene (partial)	S1|FCQD7IX01BZL6N|248|T_AACAAC|FPY(7-26)|RPY(202-223)|rT_GTTGTT|AR|GTB|D_51_|217|C4|
FM865612.1	emb	355	7e-95	217	1774	213	98%	206/213 (96%)	+/-	Glomus sp. Att1192-27 18S rRNA gene (partial)	S1|FCQD7IX01BZL6N|248|T_AACAAC|FPY(7-26)|RPY(202-223)|rT_GTTGTT|AR|GTB|D_51_|217|C4|
FM865558.1	emb	355	7e-95	217	1477	213	98%	206/213 (96%)	+/-	Glomus sp. Att1192-44 18S rRNA gene (partial)	S1|FCQD7IX01BZL6N|248|T_AACAAC|FPY(7-26)|RPY(202-223)|rT_GTTGTT|AR|GTB|D_51_|217|C4|
FM865551.1	emb	355	7e-95	217	1476	213	98%	206/213 (96%)	+/-	Glomus sp. Att1192-44 18S rRNA gene (partial)	S1|FCQD7IX01BZL6N|248|T_AACAAC|FPY(7-26)|RPY(202-223)|rT_GTTGTT|AR|GTB|D_51_|217|C4|
FM865617.1	emb	349	4e-93	217	1785	213	98%	205/213 (96%)	+/-	Glomus sp. Att1192-27 18S rRNA gene (partial)	S1|FCQD7IX01BZL6N|248|T_AACAAC|FPY(7-26)|RPY(202-223)|rT_GTTGTT|AR|GTB|D_51_|217|C4|
FM865611.1	emb	349	4e-93	217	1780	213	98%	205/213 (96%)	+/-	Glomus sp. Att1192-27 18S rRNA gene (partial)	S1|FCQD7IX01BZL6N|248|T_AACAAC|FPY(7-26)|RPY(202-223)|rT_GTTGTT|AR|GTB|D_51_|217|C4|
AM980845.1	emb	349	4e-93	217	864	213	98%	206/213 (96%)	+/-	Glomus intraradices 18S rRNA gene (partial)	S1|FCQD7IX01BZL6N|248|T_AACAAC|FPY(7-26)|RPY(202-223)|rT_GTTGTT|AR|GTB|D_51_|217|C4|
FM865552.1	emb	345	6e-92	217	1477	213	98%	203/213 (95%)	+/-	Glomus sp. Att1192-44 18S rRNA gene (partial)	S1|FCQD7IX01BZL6N|248|T_AACAAC|FPY(7-26)|RPY(202-223)|rT_GTTGTT|AR|GTB|D_51_|217|C4|
FM865557.1	emb	343	3e-91	217	1476	213	98%	205/213 (96%)	+/-	Glomus sp. Att1192-44 18S rRNA gene (partial)	S1|FCQD7IX01BZL6N|248|T_AACAAC|FPY(7-26)|RPY(202-223)|rT_GTTGTT|AR|GTB|D_51_|217|C4|
FM865556.1	emb	343	3e-91	217	1476	213	98%	205/213 (96%)	+/-	Glomus sp. Att1192-44 18S rRNA gene (partial)	S1|FCQD7IX01BZL6N|248|T_AACAAC|FPY(7-26)|RPY(202-223)|rT_GTTGTT|AR|GTB|D_51_|217|C4|
FM865554.1	emb	343	3e-91	217	1477	213	98%	205/213 (96%)	+/-	Glomus sp. Att1192-44 18S rRNA gene (partial)	S1|FCQD7IX01BZL6N|248|T_AACAAC|FPY(7-26)|RPY(202-223)|rT_GTTGTT|AR|GTB|D_51_|217|C4|
FM865553.1	emb	343	3e-91	217	1478	213	98%	205/213 (96%)	+/-	Glomus sp. Att1192-44 18S rRNA gene (partial)	S1|FCQD7IX01BZL6N|248|T_AACAAC|FPY(7-26)|RPY(202-223)|rT_GTTGTT|AR|GTB|D_51_|217|C4|
FM865550.1	emb	343	3e-91	217	1475	213	98%	205/213 (96%)	+/-	Glomus sp. Att1192-44 18S rRNA gene (partial)	S1|FCQD7IX01BZL6N|248|T_AACAAC|FPY(7-26)|RPY(202-223)|rT_GTTGTT|AR|GTB|D_51_|217|C4|
AJ567737.1	emb	343	3e-91	217	591	216	100%	209/216 (96%)	+/-	Glomus intraradices 18S rRNA gene (partial)	S1|FCQD7IX01BZL6N|248|T_AACAAC|FPY(7-26)|RPY(202-223)|rT_GTTGTT|AR|GTB|D_51_|217|C4|
AM980847.1	emb	341	1e-90	217	820	214	99%	206/214 (96%)	+/-	Glomus intraradices 18S rRNA gene (partial)	S1|FCQD7IX01BZL6N|248|T_AACAAC|FPY(7-26)|RPY(202-223)|rT_GTTGTT|AR|GTB|D_51_|217|C4|
AJ567761.1	emb	339	4e-90	217	589	213	98%	205/213 (96%)	+/-	Glomus intraradices 18S rRNA gene (partial)	S1|FCQD7IX01BZL6N|248|T_AACAAC|FPY(7-26)|RPY(202-223)|rT_GTTGTT|AR|GTB|D_51_|217|C4|
AJ567773.1	emb	337	2e-89	217	586	211	97%	202/211 (95%)	+/-	Glomus intraradices 18S rRNA gene (partial)	S1|FCQD7IX01BZL6N|248|T_AACAAC|FPY(7-26)|RPY(202-223)|rT_GTTGTT|AR|GTB|D_51_|217|C4|
AJ567763.1	emb	337	2e-89	217	584	217	100%	207/217 (95%)	+/-	Glomus intraradices 18S rRNA gene (partial)	S1|FCQD7IX01BZL6N|248|T_AACAAC|FPY(7-26)|RPY(202-223)|rT_GTTGTT|AR|GTB|D_51_|217|C4|
FM865613.1	emb	335	6e-89	217	1778	213	98%	204/213 (95%)	+/-	Glomus sp. Att1192-27 18S rRNA gene (partial)	S1|FCQD7IX01BZL6N|248|T_AACAAC|FPY(7-26)|RPY(202-223)|rT_GTTGTT|AR|GTB|D_51_|217|C4|
FJ009595.1	gb	335	6e-89	217	2044	213	98%	204/213 (95%)	+/-	Glomus intraradices clone 05 18S ribosomal RNA gene and internal transcribed spacer 1	S1|FCQD7IX01BZL6N|248|T_AACAAC|FPY(7-26)|RPY(202-223)|rT_GTTGTT|AR|GTB|D_51_|217|C4|
AJ567764.1	emb	335	6e-89	217	587	213	98%	204/213 (95%)	+/-	Glomus intraradices 18S rRNA gene (partial)	S1|FCQD7IX01BZL6N|248|T_AACAAC|FPY(7-26)|RPY(202-223)|rT_GTTGTT|AR|GTB|D_51_|217|C4|
AJ567738.1	emb	333	2e-88	217	590	216	100%	206/216 (95%)	+/-	Glomus intraradices 18S rRNA gene (partial)	S1|FCQD7IX01BZL6N|248|T_AACAAC|FPY(7-26)|RPY(202-223)|rT_GTTGTT|AR|GTB|D_51_|217|C4|
FJ009618.1	gb	329	4e-87	217	2044	213	98%	203/213 (95%)	+/-	Glomus irregulare clone 14 18S ribosomal RNA gene and internal transcribed spacer 1	S1|FCQD7IX01BZL6N|248|T_AACAAC|FPY(7-26)|RPY(202-223)|rT_GTTGTT|AR|GTB|D_51_|217|C4|
Total_hit:50	Uncultured:20
Accession	DB	Score	E-Value	Query-seq-len	Hit-seq-len	Overlap	Ovlap%	Identity	Strand	Hit-seq-name	Query-seq
AB049614.1	dbj	389	e-105	220	551	220	100%	217/220 (98%)	+/-	Dioszegia hungarica genes for 18S rRNA	S1|FCQD7IX01BOD3Q|251|T_AACAAC|FPWE(7)19|RPY(205-226)|rT_GTTGTT|AR|GTB|D_14_|220|C5|
AB049611.1	dbj	357	2e-95	220	468	204	93%	201/204 (98%)	+/-	Dioszegia hungarica genes for 18S rRNA	S1|FCQD7IX01BOD3Q|251|T_AACAAC|FPWE(7)19|RPY(205-226)|rT_GTTGTT|AR|GTB|D_14_|220|C5|
AF444467.1	gb	341	1e-90	220	491	196	89%	193/196 (98%)	+/-	Dioszegia hungarica strain CBS 7091 18S ribosomal RNA gene	S1|FCQD7IX01BOD3Q|251|T_AACAAC|FPWE(7)19|RPY(205-226)|rT_GTTGTT|AR|GTB|D_14_|220|C5|
AF444379.1	gb	341	1e-90	220	491	196	89%	193/196 (98%)	+/-	Dioszegia hungarica strain CBS 4214 18S ribosomal RNA gene	S1|FCQD7IX01BOD3Q|251|T_AACAAC|FPWE(7)19|RPY(205-226)|rT_GTTGTT|AR|GTB|D_14_|220|C5|
EU252552.1	gb	335	6e-89	220	554	193	88%	190/193 (98%)	+/-	Dioszegia hungarica ATCC:24291 18S ribosomal RNA gene	S1|FCQD7IX01BOD3Q|251|T_AACAAC|FPWE(7)19|RPY(205-226)|rT_GTTGTT|AR|GTB|D_14_|220|C5|
EU266501.1	gb	327	2e-86	220	484	189	86%	186/189 (98%)	+/-	Dioszegia hungarica strain AS 2.2566 18S ribosomal RNA gene	S1|FCQD7IX01BOD3Q|251|T_AACAAC|FPWE(7)19|RPY(205-226)|rT_GTTGTT|AR|GTB|D_14_|220|C5|
EU286796.1	gb	327	2e-86	220	484	189	86%	186/189 (98%)	+/-	Dioszegia hungarica strain SH24 18S ribosomal RNA gene	S1|FCQD7IX01BOD3Q|251|T_AACAAC|FPWE(7)19|RPY(205-226)|rT_GTTGTT|AR|GTB|D_14_|220|C5|
EU286795.1	gb	327	2e-86	220	484	189	86%	186/189 (98%)	+/-	Dioszegia hungarica strain HX21.3 18S ribosomal RNA gene	S1|FCQD7IX01BOD3Q|251|T_AACAAC|FPWE(7)19|RPY(205-226)|rT_GTTGTT|AR|GTB|D_14_|220|C5|
EU286794.1	gb	327	2e-86	220	484	189	86%	186/189 (98%)	+/-	Dioszegia hungarica strain AS 2.2323 18S ribosomal RNA gene	S1|FCQD7IX01BOD3Q|251|T_AACAAC|FPWE(7)19|RPY(205-226)|rT_GTTGTT|AR|GTB|D_14_|220|C5|
AF272014.1	gb	283	2e-73	220	460	171	78%	167/171 (97%)	+/-	AF272014 Cryptococcus hungaricus internal transcribed spacer 1	S1|FCQD7IX01BOD3Q|251|T_AACAAC|FPWE(7)19|RPY(205-226)|rT_GTTGTT|AR|GTB|D_14_|220|C5|
AF314987.1	gb	281	8e-73	220	450	166	75%	163/166 (98%)	+/-	AF314987 Bullera armeniaca strain JCM 2955 internal transcribed spacer 1	S1|FCQD7IX01BOD3Q|251|T_AACAAC|FPWE(7)19|RPY(205-226)|rT_GTTGTT|AR|GTB|D_14_|220|C5|
EU517066.1	gb	278	1e-71	220	2136	223	100%	209/223 (93%)	+/-	Dioszegia fristingensis strain AS 2.3763 18S ribosomal RNA gene	S1|FCQD7IX01BOD3Q|251|T_AACAAC|FPWE(7)19|RPY(205-226)|rT_GTTGTT|AR|GTB|D_14_|220|C5|
DQ402529.1	gb	254	2e-64	220	445	211	96%	196/211 (92%)	+/-	Dioszegia sp. LC-03-116 18S ribosomal RNA gene	S1|FCQD7IX01BOD3Q|251|T_AACAAC|FPWE(7)19|RPY(205-226)|rT_GTTGTT|AR|GTB|D_14_|220|C5|
Total_hit:50	Uncultured:37
Accession	DB	Score	E-Value	Query-seq-len	Hit-seq-len	Overlap	Ovlap%	Identity	Strand	Hit-seq-name	Query-seq
EU326165.1	gb	381	e-102	258	646	221	86%	213/221 (96%)	+/-	Inocybe ochroalba isolate 254 18S ribosomal RNA gene	S1|FCQD7IX01BOZ3H|290|T_TTCTCG|FPY(7-26)|RPY(243-264)|rT_CGAGAA|AL|GTB|D_10_|258|C6|
EU563602.1	gb	212	8e-52	258	593	253	98%	220/253 (86%)	+/-	Fungal sp. 229c2h 18S ribosomal RNA gene	S1|FCQD7IX01BOZ3H|290|T_TTCTCG|FPY(7-26)|RPY(243-264)|rT_CGAGAA|AL|GTB|D_10_|258|C6|
AF502893.1	gb	155	2e-34	258	573	138	53%	124/138 (89%)	+/-	Leaf litter ascomycete strain its412 isolate 1000270417 internal transcribed spacer 1	S1|FCQD7IX01BOZ3H|290|T_TTCTCG|FPY(7-26)|RPY(243-264)|rT_CGAGAA|AL|GTB|D_10_|258|C6|
EU040223.1	gb	153	6e-34	258	1536	144	56%	128/144 (88%)	+/-	Phlogicylindrium eucalyptorum strain CBS 120221 18S ribosomal RNA gene	S1|FCQD7IX01BOZ3H|290|T_TTCTCG|FPY(7-26)|RPY(243-264)|rT_CGAGAA|AL|GTB|D_10_|258|C6|
GQ303287.1	gb	147	4e-32	258	623	133	52%	119/133 (89%)	+/-	Polyscytalum algarvense culture-collection CBS:124770 18S ribosomal RNA gene	S1|FCQD7IX01BOZ3H|290|T_TTCTCG|FPY(7-26)|RPY(243-264)|rT_CGAGAA|AL|GTB|D_10_|258|C6|
GU062295.1	gb	141	2e-30	258	545	147	57%	130/147 (88%)	+/-	Diatrypella pulvinata isolate I324 18S ribosomal RNA gene	S1|FCQD7IX01BOZ3H|290|T_TTCTCG|FPY(7-26)|RPY(243-264)|rT_CGAGAA|AL|GTB|D_10_|258|C6|
Total_hit:50	Uncultured:30
Accession	DB	Score	E-Value	Query-seq-len	Hit-seq-len	Overlap	Ovlap%	Identity	Strand	Hit-seq-name	Query-seq
NO-HIT	-	-	-	-	-	-	-	-	-	-	S1|FCQD7IX01BQWV3|292|T_AACAAC|FPY(7-26)|RPY(253-274)|rT_GTTGTT|AP|GTB|D_4_|268|C7|
Total_hit:50	Uncultured:49
Accession	DB	Score	E-Value	Query-seq-len	Hit-seq-len	Overlap	Ovlap%	Identity	Strand	Hit-seq-name	Query-seq
NO-HIT	-	-	-	-	-	-	-	-	-	-	S1|FCQD7IX01BQATU|266|T_AACCGA|FPY(7-26)|RPY(239-260)|rT_TCGGTT|AN|GTB|D_3_|254|C8|
Total_hit:50	Uncultured:44
Accession	DB	Score	E-Value	Query-seq-len	Hit-seq-len	Overlap	Ovlap%	Identity	Strand	Hit-seq-name	Query-seq
NO-HIT	-	-	-	-	-	-	-	-	-	-	S1|FCQD7IX01BY8H0|282|T_AACCGA|FPY(7-26)|RPY(255-276)|rT_TCGGTT|AN|GTB|D_2_|270|C9|
Total_hit:50	Uncultured:50
Accession	DB	Score	E-Value	Query-seq-len	Hit-seq-len	Overlap	Ovlap%	Identity	Strand	Hit-seq-name	Query-seq
NO-HIT	-	-	-	-	-	-	-	-	-	-	S1|FCQD7IX01BOJW2|291|T_AACCGA|FPY(7-26)|RPY(255-276)|rT_TCGGTT|AP|GTB|D_2_|270|C10|
Total_hit:50	Uncultured:49
Accession	DB	Score	E-Value	Query-seq-len	Hit-seq-len	Overlap	Ovlap%	Identity	Strand	Hit-seq-name	Query-seq
NO-HIT	-	-	-	-	-	-	-	-	-	-	S1|FCQD7IX01BWYAK|269|T_AACCGA|FPY(7-26)|RPwP_(250)20|rTN|AN|GTO|D_1_|269|C11|
Total_hit:50	Uncultured:49
Accession	DB	Score	E-Value	Query-seq-len	Hit-seq-len	Overlap	Ovlap%	Identity	Strand	Hit-seq-name	Query-seq
NO-HIT	-	-	-	-	-	-	-	-	-	-	S1|FCQD7IX01BRIP5|253|T_AACGCG|FPY(7-26)|RPY(208-229)|rTN|AR|GTB|hp=1_223:221|D_1_|221|C12|
Total_hit:50	Uncultured:45
Accession	DB	Score	E-Value	Query-seq-len	Hit-seq-len	Overlap	Ovlap%	Identity	Strand	Hit-seq-name	Query-seq
AY509549.1	gb	194	2e-46	263	1244	265	100%	234/265 (88%)	+/-	Exidiopsis sp. RJB11821 18S ribosomal RNA gene	S1|FCQD7IX01BR839|263|T_AGTGTT|FPY(7-26)|RPwP_(247)17|rTN|AN|GTO|D_1_|263|C13|
Total_hit:50	Uncultured:49
Accession	DB	Score	E-Value	Query-seq-len	Hit-seq-len	Overlap	Ovlap%	Identity	Strand	Hit-seq-name	Query-seq
FJ769293.1	gb	176	3e-41	208	592	117	56%	111/117 (94%)	+/-	Glomus mosseae clone M54_2_45 18S ribosomal RNA gene	S1|FCQD7IX01BP680|239|T_TTCTCG|FPY(7-26)|RPY(193-214)|rT_CGAGAA|AR|GTB|D_1_|208|C14|
Total_hit:50	Uncultured:49
