# Supplementary material for: CLOTU: An online pipeline for processing and clustering of 454 amplicon reads into OTUs followed by taxonomic annotation
Source: BMC Bioinformatics. 2011 May 20;12:182. doi: 10.1186/1471-2105-12-182 (PMC3120705; doi:10.1186/1471-2105-12-182)
Supplement: Additional file 4 — Result files for analysis I and II. [file 1471-2105-12-182-S4.ZIP › Analysis_I_II_results/Analysis_I_FR_2bp_mismatch/bc_50_96/blastclust_out.txt]

2753 345	>S1|FCQD7IX01BNOVD|301|T_AGTGTT|FPY(7-26)|RPWE_(254)20|rTN|AP|GTB|D_1_|270 >S1|FCQD7IX01BMPJ2|293|T_AGTGTT|FPY(7-26)|RPWE_(253)21|rTN|AP|GTB|D_1_|269 >S1|FCQD7IX01BW5VB|301|T_AGTGTT|FPY(7-26)|RPWE_(253)20|rTN|AP|GTB|D_1_|269 >S1|FCQD7IX01BW6AY|301|T_AACCGA|FPY(7-26)|RPWE_(249-274)20|rT_TCGGTT|AN|GTB|D_1_|268 >S1|FCQD7IX01BRWNA|299|T_CCGGAA|FPY(7-26)|RPY(253-274)|rT_TTCCGG|AL|GTB|D_1_|268 >S1|FCQD…
473 147	>S1|FCQD7IX01BRAKS|240|T_AACCGA|FPY(7-26)|RPY(194-215)|rT_TCGGTT|AR|GTB|D_1_|209 >S1|FCQD7IX01BS945|240|T_AACCGA|FPY(7-26)|RPY(194-215)|rT_TCGGTT|AR|GTB|D_1_|209 >S1|FCQD7IX01BOCET|240|T_AACAAC|FPY(7-26)|RPWE_(192-215)20|rT_GTTGTT|AR|GTB|D_1_|209 >S1|FCQD7IX01BUXPA|239|T_AACAAC|FPWE(7)19|RPY(193-214)|rT_GTTGTT|AR|GTB|D_1_|208 >S1|FCQD7IX01BNR1Q|239|T_AACAAC|FPY(7-26)|RPWE_(194-214)21|rT_GTTGTT|AR…
82 28	>S1|FCQD7IX01BZPVS|266|T_AACCGA|FPY(7-26)|RPWE_(236-260)20|rT_TCGGTT|AN|GTB|D_1_|254 >S1|FCQD7IX01BWDQM|262|T_AACAAC|FPY(7-26)|RPY(235-256)|rT_GTTGTT|AN|GTB|D_1_|250 >S1|FCQD7IX01BXOLU|262|T_AACAAC|FPY(7-26)|RPY(235-256)|rT_GTTGTT|AN|GTB|D_1_|250 >S1|FCQD7IX01BL8TI|261|T_AACCGA|FPY(7-26)|RPY(235-256)|rTPN|AN|GTB|D_1_|250 >S1|FCQD7IX01BM5CV|262|T_AACCGA|FPY(7-26)|RPY(235-256)|rT_TCGGTT|AN|GTB|D_1_…
35 19	>S1|FCQD7IX01BZL6N|248|T_AACAAC|FPY(7-26)|RPY(202-223)|rT_GTTGTT|AR|GTB|D_1_|217 >S1|FCQD7IX01BY5S9|247|T_AACAAC|FPY(7-26)|RPY(201-222)|rT_GTTGTT|AR|GTB|D_2_|216 >S1|FCQD7IX01BZPEP|247|T_AACCGA|FPY(7-26)|RPY(201-222)|rT_TCGGTT|AR|GTB|D_1_|216 >S1|FCQD7IX01BV91U|247|T_AACCGA|FPY(7-26)|RPY(201-222)|rT_TCGGTT|AR|GTB|D_6_|216 >S1|FCQD7IX01BTC48|247|T_AACAAC|FPY(7-26)|RPY(201-222)|rT_GTTGTT|AR|GTB|D_7…
16 8	>S1|FCQD7IX01BUCXH|247|T_AACAAC|FPY(7-26)|RPY(201-222)|rT_GTTGTT|AR|GTB|D_1_|216 >S1|FCQD7IX01BP38C|247|T_AACCGA|FPY(7-26)|RPY(201-222)|rT_TCGGTT|AR|GTB|D_4_|216 >S1|FCQD7IX01BWZUT|247|T_AACCGA|FPY(7-26)|RPY(201-222)|rT_TCGGTT|AR|GTB|D_2_|216 >S1|FCQD7IX01BWSJS|247|T_AACCGA|FPY(7-26)|RPY(201-222)|rT_TCGGTT|AR|GTB|D_1_|216 >S1|FCQD7IX01BNBRN|247|T_AACAAC|FPY(7-26)|RPY(201-222)|rT_GTTGTT|AR|GTB|D_5…
14 5	>S1|FCQD7IX01BOD3Q|251|T_AACAAC|FPWE(7)19|RPY(205-226)|rT_GTTGTT|AR|GTB|D_1_|220 >S1|FCQD7IX01BR18A|249|T_AACAAC|FPWE(7)19|RPY(203-224)|rT_GTTGTT|AR|GTB|D_1_|218 >S1|FCQD7IX01BZFFP|249|T_AACAAC|FPY(7-26)|RPY(202-223)|rT_GTTGTT|AL|GTB|D_1_|217 >S1|FCQD7IX01BTYSD|248|T_AACAAC|FPY(7-26)|RPY(202-223)|rT_GTTGTT|AR|GTB|D_2_|217 >S1|FCQD7IX01BNA5T|248|T_AACAAC|FPWE(7)19|RPY(202-223)|rT_GTTGTT|AR|GTB|D_9…
10 7	>S1|FCQD7IX01BOZ3H|290|T_TTCTCG|FPY(7-26)|RPY(243-264)|rT_CGAGAA|AL|GTB|D_1_|258 >S1|FCQD7IX01BRY0D|288|T_AACAAC|FPY(7-26)|RPY(242-263)|rT_GTTGTT|AR|GTB|D_2_|257 >S1|FCQD7IX01BQUFW|288|T_AACCGA|FPY(7-26)|RPY(242-263)|rT_TCGGTT|AR|GTB|D_1_|257 >S1|FCQD7IX01BP7RG|288|T_AACAAC|FPY(7-26)|RPY(242-263)|rT_GTTGTT|AR|GTB|D_1_|257 >S1|FCQD7IX01BOL2N|287|T_AACAAC|FPY(7-26)|RPY(241-262)|rT_GTTGTT|AR|GTB|D_2…
4 3	>S1|FCQD7IX01BQWV3|292|T_AACAAC|FPY(7-26)|RPY(253-274)|rT_GTTGTT|AP|GTB|D_2_|268 >S1|FCQD7IX01BU8B3|291|T_AACAAC|FPY(7-26)|RPY(252-273)|rT_GTTGTT|AP|GTB|D_1_|267 >S1|FCQD7IX01BU052|291|T_AACAAC|FPY(7-26)|RPY(252-273)|rT_GTTGTT|AP|GTB|D_1_|267
3 1	>S1|FCQD7IX01BQATU|266|T_AACCGA|FPY(7-26)|RPY(239-260)|rT_TCGGTT|AN|GTB|D_3_|254
2 2	>S1|FCQD7IX01BY8H0|282|T_AACCGA|FPY(7-26)|RPY(255-276)|rT_TCGGTT|AN|GTB|D_1_|270 >S1|FCQD7IX01BV0BM|281|T_AACCGA|FPY(7-26)|RPWE_(254)21|rTN|AN|GTB|D_1_|270
2 2	>S1|FCQD7IX01BOJW2|291|T_AACCGA|FPY(7-26)|RPY(255-276)|rT_TCGGTT|AP|GTB|D_1_|270 >S1|FCQD7IX01BWMKR|291|T_AACCGA|FPY(7-26)|RPWE_(256-276)21|rT_TCGGTT|AN|GTB|D_1_|270
1 1	>S1|FCQD7IX01BWYAK|269|T_AACCGA|FPY(7-26)|RPwP_(250)20|rTN|AN|GTO|D_1_|269
1 1	>S1|FCQD7IX01BRIP5|253|T_AACGCG|FPY(7-26)|RPY(208-229)|rTN|AR|GTB|hp=1_223:221|D_1_|221
1 1	>S1|FCQD7IX01BR839|263|T_AGTGTT|FPY(7-26)|RPwP_(247)17|rTN|AN|GTO|D_1_|263
1 1	>S1|FCQD7IX01BP680|239|T_TTCTCG|FPY(7-26)|RPY(193-214)|rT_CGAGAA|AR|GTB|D_1_|208
