# Supplementary material for: CLOTU: An online pipeline for processing and clustering of 454 amplicon reads into OTUs followed by taxonomic annotation
Source: BMC Bioinformatics. 2011 May 20;12:182. doi: 10.1186/1471-2105-12-182 (PMC3120705; doi:10.1186/1471-2105-12-182)
Supplement: Additional file 4 — Result files for analysis I and II. [file 1471-2105-12-182-S4.ZIP › Analysis_I_II_results/Analysis_I_FR_2bp_mismatch/bc_50_96/matrix_table_1.xls]

S1-AACAAC	S1-AACAAC	S1-AACCGA	S1-AACCGA	S1-CCGGAA	S1-CCGGAA	S1-AGTGTT	S1-AGTGTT	S1-CCGCTG	S1-CCGCTG	S1-AACGCG	S1-AACGCG	S1-GGCTAC	S1-GGCTAC	S1-TTCTCG	S1-TTCTCG	Total	Total	
U	D	U	D	U	D	U	D	U	D	U	D	U	D	U	D	U	D	
34	206	36	159	137	1219	130	1135	0	0	0	0	4	15	4	19	345	2753	Cluster 1
71	262	58	189	3	6	8	9	0	0	3	3	2	2	2	2	147	473	Cluster 2
9	34	19	48	0	0	0	0	0	0	0	0	0	0	0	0	28	82	Cluster 3
8	19	5	10	1	1	0	0	1	1	0	0	1	1	3	3	19	35	Cluster 4
3	7	4	8	0	0	1	1	0	0	0	0	0	0	0	0	8	16	Cluster 5
5	14	0	0	0	0	0	0	0	0	0	0	0	0	0	0	5	14	Cluster 6
4	6	2	3	0	0	0	0	0	0	0	0	0	0	1	1	7	10	Cluster 7
3	4	0	0	0	0	0	0	0	0	0	0	0	0	0	0	3	4	Cluster 8
0	0	1	3	0	0	0	0	0	0	0	0	0	0	0	0	1	3	Cluster 9
0	0	2	2	0	0	0	0	0	0	0	0	0	0	0	0	2	2	Cluster 10
0	0	2	2	0	0	0	0	0	0	0	0	0	0	0	0	2	2	Cluster 11
0	0	1	1	0	0	0	0	0	0	0	0	0	0	0	0	1	1	Cluster 12
0	0	0	0	0	0	0	0	0	0	1	1	0	0	0	0	1	1	Cluster 13
0	0	0	0	0	0	1	1	0	0	0	0	0	0	0	0	1	1	Cluster 14
0	0	0	0	0	0	0	0	0	0	0	0	0	0	1	1	1	1	Cluster 15
137	552	130	425	141	1226	140	1146	1	1	4	4	7	18	11	26	571	3398	
