# Supplementary material for: CLOTU: An online pipeline for processing and clustering of 454 amplicon reads into OTUs followed by taxonomic annotation
Source: BMC Bioinformatics. 2011 May 20;12:182. doi: 10.1186/1471-2105-12-182 (PMC3120705; doi:10.1186/1471-2105-12-182)
Supplement: Additional file 4 — Result files for analysis I and II. [file 1471-2105-12-182-S4.ZIP › Analysis_I_II_results/Analysis_I_FR_2bp_mismatch/bc_50_96/stats_log.txt]

####################
##   File Info    ##
####################

Input File (.zip) : ../../454.zip
Tag file name : ../../tags2_n
File list : ../../t_file_list_n

Sequence files in ../../454.zip

-----------------------------
 File name : Sequence count
-----------------------------
1.FCQD7IX01.fna:12486
-----------------------------

Total files(1):12486

"all_dataset" file created with 12486 sequences


########################
##   Tags file info   ##
########################

Total number of tags (Tag-length=6) : 8

Tags	 : AACAAC AACCGA CCGGAA AGTGTT CCGCTG AACGCG GGCTAC TTCTCG
rcTags	 : GTTGTT TCGGTT TTCCGG AACACT CAGCGG CGCGTT GTAGCC CGAGAA 	(Reverse complement of TAGS)
Forward primer	 : GCTGCGTTCTTCATCGATGC (20)
Reverse primer	 : CCTTGTTACGACTTTTACTTCC (22)
Adaptor	 : CTGATGGCGCGAGGGAGGC (19)
Length (TAG+FP+RP) : 47

###########################################
##   Filtering and trimming Parameters   ##
###########################################

Selected input filename : all_dataset

(All rejected sequences goes in file : *.rej file)

---------------------------------------
Parameters Selected:
---------------------------------------

1. Remove sequences if TAG match fail [y|n]      : y
   Allow error for TAG match [num]               : 0
2. Remove sequences if PRIMER match fail [f|m|n] : m
   Allow error for PRIMER match [num]            : 2
   Remove sequences when chimeric [y|n]          : y
3. Remove sequences with Ns [y|n]                : y
4. Remove sequences withe length less than [num] : 150
5. Trim Adaptor [y|n|p]                          : p
6. Trim TAGS and Primers [g|p]                   : g
7. Collapse homopolymers [num|n]                 : 8
8. Remove identical sequences [y|n]              : y

---------------
1. TAGS-MATCH
---------------

REMOVE SEQUENCES WHERE TAG-MATCH FAIL OPTION "ACTIVATED"

Sequences to check in                  : 12486
Number of sequences with matching tags : 12015
Number of sequences with tag error     : 471

~~~~~~~~~~~~~~~~
Accepted : 12015
Rejected : 471
~~~~~~~~~~~~~~~~

------------------------------------------
2. PRIMER/PRIMERS - MATCH
------------------------------------------

REMOVE SEQUENCES WHERE FP & RP MATCH FAIL OPTION "ACTIVATED"

Forward primer (FP) statistics
------------------------------
Number of sequences to search in                                : 12015
Number of sequences with MATCHING Forward primer (*Correct)     : 11751*
Number of sequences with MATCHING Forward primer (*Overlapping) : 1*
Number of sequences with MATCHING Forward primer (*Gap)         : 1*
Number of sequences with NON-MATCHING Forward primer            : 262
Total accepted                                                  : 11753 (11751+1+1)

*Correct     = When Forward primer found immediately after TAG sequence (Ideal location).
*Overlapping = When TAG sequence end and starting bases of Forward primer overlap each other.
*Gap         = When extra bases found in between TAG and FP. These extra bases are not part of either TAG or FP.

Forward primer match with error option "ACTIVATED"

Error allowed for search : 2

Sequences to search in with error                              : 262
Number of sequences ACCEPTED when FP match with error allowed  : 235*
Number of sequences REJECTED when FP match with error allowed  : 27
Total sequences accepted (~match with error)                   : 11988

Forward and Reverse primer (primers) statistics
-----------------------------------------------
Number of sequences to search in              : 11988
Number of sequences with MATCHING primers     : 3342*
Number of sequences with NON-MATCHING primers : 8645

Reverse Primer (RP) match with error option "ACTIVATED"

Error allowed for search : 2

Sequences to search in with error                              : 8645
Number of sequences ACCEPTED when RP match with error allowed  : 313*
Number of sequences REJECTED when RP match with error allowed  : 8332
Number of sequences IGNORED for RP search (Ns & short seqs)    : 1117 (N=905 L=212)
Total sequences accepted (~match with error)                   : 3655

Chimera check
-------------
Number of chimeric sequences found : 1

*Chemeric sequences filtered away

~~~~~~~~~~~~~~~~
Accepted : 3655
Rejected : 8831
~~~~~~~~~~~~~~~~

------------------------------------------
3. Remove sequences with Ns
------------------------------------------

REMOVE SEQUENCES WITH Ns "ACTIVATED"

Number of sequences to search in  : 3655
Number of sequences ACCEPTED      : 3399*
Number of sequences REJECTED (Ns) : 256

~~~~~~~~~~~~~~~~
Accepted : 3399
Rejected : 9087
~~~~~~~~~~~~~~~~

----------------------------------------
4. Remove short sequences
----------------------------------------

REMOVE SHORT SEQUENCES "ACTIVATED"

Remove sequences with length less than : 150
Number of sequences to search in       : 3399
Number of sequences ACCEPTED           : 3398*
Number of sequences REJECTED           : 1

~~~~~~~~~~~~~~~~
Accepted : 3398
Rejected : 9088
~~~~~~~~~~~~~~~~

Rejected sequences statistics
-----------------------------
Total number of sequences REJECTED : 9088

Rejected sequences with Ns statistics
--------------------------------------
Number of sequences with 1 Ns   : 971
Number of sequences with 2 Ns   : 210
Number of sequences with > 3 Ns : 150
Total sequences with Ns         : 1331

Rejected short sequences statistics
------------------------------------
Total Sequence less than 150 : 545

Brief statistics
------------------
TSeq	Range	Ns	150	<150+Ns	<150-Ns
9088	43-365	1331	546	229	317

------------------------------------------
3. TRIMMING (TAGS+PRIMERS+ADAPTORS)
------------------------------------------

Trim  Adaptors
--------------

TRIM ADAPTOR OPTION "ACTIVATED"

ADAPTOR MATCH FULL & PARTIAL BOTH "ACTIVATED"

Sequences to search in                                        : 3398
Number of sequences where ADAPTOR (FULL) removed              : 516
Number of sequences where ADAPTOR (PARTIAL+FULL+LONG) removed : 3273 (2435 + 516 + 322)
Number of sequences where ADAPTOR match fail                  : 125
Number of sequences where ADAPTOR found is not at the end     : 0
TOTAL (PARTIAL+FULL+LONG+FAIL)                                : 3398 (2435 + 516 + 322 + 125)

*ADAPTOR removed in 3273 sequences out of 3398 sequences

Trim  Tags or/and Primers
-------------------------

TRIM TAG+PRIMER OPTION "ACTIVATED"

TRIM TAGS "ACTIVATED"

Sequences to search in     : 3398
Tags removed from start    : 2
Tags removed from both end : 3396

Collapse homopolymer
--------------------

COLLAPSE HOMOPOLYMER OPTION "ACTIVATED"

Sequences to search in                    = 3398

Brief statistics of homopolymers in entire dataset
----------------------------------------------------
Total count of homopolymers with length 6 = 106
Total count of homopolymers with length 7 = 8
Total count of homopolymers with length 8 = 0
Total count of homopolymers with length 9 = 1
Total count of homopolymers with length 10 = 0
Total count of homopolymers with length 11 = 0
Total count of homopolymers with length 12 = 0
Total count of homopolymers with length 13 = 0
Totat count of homopolymers with length range (6 to 12) = 115

Homopolymers with length >=8 found in 1 sequences

-------------------------
Remove duplicate sequence
-------------------------

REMOVE DUPLICATE SEQUENCES OPTION "ACTIVATED"

Sequences to check in :3398
TAGS	BR	AR
AACAAC	552	137
AACCGA	425	130
CCGGAA	1226	141
AGTGTT	1146	140
CCGCTG	1	1
AACGCG	4	4
GGCTAC	18	7
TTCTCG	26	11
-----------------------
Total D:3398	U:571
Duplicate sequences removed : 2827

*BR - Number of sequences before removing duplicates
*AR - Number of sequences after removing duplicates

~~~~~~~~~~~~~~~~
Total Seqs : 12486
Duplicates : 2827
* Accepted : 571
* Rejected : 9088
~~~~~~~~~~~~~~~~

#################
##   Cluster   ##
#################

BLASTCLUST PROGRAM

Parameter selected for BLASTCLUST

Sequence type [n|p])         : n
Sequence coverage% [num]     : 50
Sequence identity% [num]     : 96
Remove single singleton[y|n] : n

cluster info
------------


TOTAL: 15 Cluster = 571 (UNIQ) = 3398 (WITH DUPLICATES)

Remove singletons "IGNORED"

Total number of singletons : 4
Total number of sequences ready for BLAST : 15


################
##   Matrix   ##
################


Created "matrix_table_1.xls" file for detailed statitsics of each tags in all the samples and clusters
