# Supplementary material for: CLOTU: An online pipeline for processing and clustering of 454 amplicon reads into OTUs followed by taxonomic annotation
Source: BMC Bioinformatics. 2011 May 20;12:182. doi: 10.1186/1471-2105-12-182 (PMC3120705; doi:10.1186/1471-2105-12-182)
Supplement: Additional file 4 — Result files for analysis I and II. [file 1471-2105-12-182-S4.ZIP › Analysis_I_II_results/Analysis_I_FR_2bp_mismatch/bc_50_97/cluster_info.txt]

Cluster 1 = 345 = 2753
Cluster 2 = 147 = 473
Cluster 3 = 28 = 82
Cluster 4 = 7 = 19
Cluster 5 = 8 = 16
Cluster 6 = 12 = 16
Cluster 7 = 5 = 14
Cluster 8 = 7 = 10
Cluster 9 = 3 = 4
Cluster 10 = 1 = 3
Cluster 11 = 2 = 2
Cluster 12 = 2 = 2
Cluster 13 = 1 = 1
Cluster 14 = 1 = 1
Cluster 15 = 1 = 1
Cluster 16 = 1 = 1

TOTAL: 16 Cluster = 571 (UNIQ) = 3398 (WITH DUPLICATES)

Total number of singletons : 4
