# Supplementary material for: CLOTU: An online pipeline for processing and clustering of 454 amplicon reads into OTUs followed by taxonomic annotation
Source: BMC Bioinformatics. 2011 May 20;12:182. doi: 10.1186/1471-2105-12-182 (PMC3120705; doi:10.1186/1471-2105-12-182)
Supplement: Additional file 4 — Result files for analysis I and II. [file 1471-2105-12-182-S4.ZIP › Analysis_I_II_results/Analysis_I_FR_2bp_mismatch/bc_50_98/matrix_table_2.xls]

S1-AACAAC	S1-AACAAC	S1-AACCGA	S1-AACCGA	S1-CCGGAA	S1-CCGGAA	S1-AGTGTT	S1-AGTGTT	S1-CCGCTG	S1-CCGCTG	S1-AACGCG	S1-AACGCG	S1-GGCTAC	S1-GGCTAC	S1-TTCTCG	S1-TTCTCG	Total	Total	
U	D	U	D	U	D	U	D	U	D	U	D	U	D	U	D	U	D	
34	206	36	159	137	1219	130	1135	0	0	0	0	4	15	4	19	345	2753	Cluster 1	HM036637.1	 Fungal sp. NS176A internal transcribed spacer 1, partial sequence; 5.8S ribosomal RNA gene, complete sequence; and internal transcribed spacer 2, partial sequence 
69	260	56	182	3	6	7	8	0	0	3	3	2	2	2	2	142	463	Cluster 2	NO-HIT	-
9	34	19	48	0	0	0	0	0	0	0	0	0	0	0	0	28	82	Cluster 3	NO-HIT	-
4	11	3	8	0	0	0	0	0	0	0	0	0	0	0	0	7	19	Cluster 4	AM980841.1	 Glomus intraradices 18S rRNA gene (partial), ITS1, 5.8S rRNA gene and ITS2, clone C14.1d_3 
3	7	4	8	0	0	1	1	0	0	0	0	0	0	0	0	8	16	Cluster 5	AJ567767.1	 Glomus intraradices 18S rRNA gene (partial), 5.8S rRNA gene, 28S rRNA gene (partial), ITS1 and ITS2, clone 2v34.1 
5	14	0	0	0	0	0	0	0	0	0	0	0	0	0	0	5	14	Cluster 6	AB049614.1	 Dioszegia hungarica genes for 18S rRNA, ITS1, 5.8S rRNA, ITS2, 26S rRNA, partial and complete sequence, strain:JCM 9046 
4	6	2	3	0	0	0	0	0	0	0	0	0	0	1	1	7	10	Cluster 7	EU326165.1	 Inocybe ochroalba isolate 254 18S ribosomal RNA gene, partial sequence; internal transcribed spacer 1, 5.8S ribosomal RNA gene, and internal transcribed spacer 2, complete sequence; and 28S ribosomal RNA gene, partial sequence 
1	1	2	7	0	0	1	1	0	0	0	0	0	0	0	0	4	9	Cluster 8	NO-HIT	-
1	1	2	2	1	1	0	0	0	0	0	0	1	1	3	3	8	8	Cluster 9	AJ567769.1	 Glomus intraradices 18S rRNA gene (partial), 5.8S rRNA gene, 28S rRNA gene (partial), ITS1 and ITS2, clone 1v2.3/2 
3	7	0	0	0	0	0	0	1	1	0	0	0	0	0	0	4	8	Cluster 10	AJ567768.1	 Glomus intraradices 18S rRNA gene (partial), 5.8S rRNA gene, 28S rRNA gene (partial), ITS1 and ITS2, clone 1v33.2 
3	4	0	0	0	0	0	0	0	0	0	0	0	0	0	0	3	4	Cluster 11	NO-HIT	-
0	0	1	3	0	0	0	0	0	0	0	0	0	0	0	0	1	3	Cluster 12	NO-HIT	-
0	0	2	2	0	0	0	0	0	0	0	0	0	0	0	0	2	2	Cluster 13	NO-HIT	-
0	0	2	2	0	0	0	0	0	0	0	0	0	0	0	0	2	2	Cluster 14	NO-HIT	-
0	0	1	1	0	0	0	0	0	0	0	0	0	0	0	0	1	1	Cluster 15	NO-HIT	-
0	0	0	0	0	0	0	0	0	0	1	1	0	0	0	0	1	1	Cluster 16	NO-HIT	-
0	0	0	0	0	0	1	1	0	0	0	0	0	0	0	0	1	1	Cluster 17	AY509549.1	 Exidiopsis sp. RJB11821 18S ribosomal RNA gene, partial sequence; internal transcribed spacer 1, 5.8S ribosomal RNA gene, and internal transcribed spacer 2, complete sequence; and 28S ribosomal RNA gene, partial sequence 
0	0	0	0	0	0	0	0	0	0	0	0	0	0	1	1	1	1	Cluster 18	FJ769293.1	 Glomus mosseae clone M54_2_45 18S ribosomal RNA gene, partial sequence; internal transcribed spacer 1, 5.8S ribosomal RNA gene, and internal transcribed spacer 2, complete sequence; and 28S ribosomal RNA gene, partial sequence 
1	1	0	0	0	0	0	0	0	0	0	0	0	0	0	0	1	1	Cluster 19	NO-HIT	-
137	552	130	425	141	1226	140	1146	1	1	4	4	7	18	11	26	571	3398	
