# Supplementary material for: CLOTU: An online pipeline for processing and clustering of 454 amplicon reads into OTUs followed by taxonomic annotation
Source: BMC Bioinformatics. 2011 May 20;12:182. doi: 10.1186/1471-2105-12-182 (PMC3120705; doi:10.1186/1471-2105-12-182)
Supplement: Additional file 4 — Result files for analysis I and II. [file 1471-2105-12-182-S4.ZIP › Analysis_I_II_results/Analysis_I_FR_2bp_mismatch/bc_50_98/summary.txt]

Abbreviations used:-
seq_C  : Sequences considered
seq_A  : Sequences accepted
seq_R  : Sequences rejected
seq_R% : Sequences rejected% (overall dataset)

Dataset size : 12486
                       	seq_C	seq_A	seq_R	seq_R%
Filtering
Sequences with TAGs	12486	12015	471	3.77
Sequences with Primers	12015	3655	8360	66.95
Sequences with Ns	3655	3399	256	2.05
Sequences with Length	3399	3398	1	0.01
Identical sequences	3398	571	2827	22.64

Clustering
Number of sequences to cluster : 571

TOTAL: 19 Cluster = 571 (UNIQ) = 3398 (WITH DUPLICATES)

Total number of singletons : 5

Total number of sequences ready for BLAST : 19
