# Supplementary material for: CLOTU: An online pipeline for processing and clustering of 454 amplicon reads into OTUs followed by taxonomic annotation
Source: BMC Bioinformatics. 2011 May 20;12:182. doi: 10.1186/1471-2105-12-182 (PMC3120705; doi:10.1186/1471-2105-12-182)
Supplement: Additional file 4 — Result files for analysis I and II. [file 1471-2105-12-182-S4.ZIP › Analysis_I_II_results/Analysis_I_FR_2bp_mismatch/bc_50_99/cluster_out.fas]

>S1|FCQD7IX01BW5VB|301|T_AGTGTT|FPY(7-26)|RPWE_(253)20|rTN|AP|GTB|D_2742_|269|C1|
GCTGCGTTCTTCATCGATGCGAGAACCAAGAGATCCGTTGTTGAAAGTTTTAACTTTTATTTTTAAATTCAGAAGACTCTAAATACAATATTTTATGTTAACCTTCCGACCAGGCTATACAGCTAACTGTACAGCCAAAACGATCGGAAGCAACAGGTAGTTTAGACAAGGGGTTTGAAACGTATATTCGAATGAATATATATTACTTTTAATGATCCTTCCCGCAGGTTCACCTAACCGGAAAACCCTTGTTACGTACTTTTACTTTC
>S1|FCQD7IX01BRAKS|240|T_AACCGA|FPY(7-26)|RPY(194-215)|rT_TCGGTT|AR|GTB|D_431_|209|C2|
GCTGCGTTCTTCATCGATGCGAGAGCCAAGAGATCCGTTGTTGAAAGTGATCTTTTAATCTTATCATTAATACATAAAATTTTATACATTCAAGAGTGGGTTTTAAATATAAACGAATCGCGAAACCTCTGCTAACGCTCGGTTCGCTAAATCAATAATGATCCTTCCGCAGGTTCACCTACGGAAACCTTGTTACGACTTTTACTTCC
>S1|FCQD7IX01BWDQM|262|T_AACAAC|FPY(7-26)|RPY(235-256)|rT_GTTGTT|AN|GTB|D_78_|250|C3|
GCTGCGTTCTTCATCGATGCGAGAACCAAGAGATCCATTGTTGAAAGTTGTTTTACAATTGGTTAATCAAAGCATTCAAATATATCAATGGTGTGTAAAAAAGCATAGACATATATGTCTACTTGGAGTGCACAGGTGGATAATGGGGTTTTTAAGAGTGCACATACCAAAGGCCAGCACATCTTTAAAAAATCAATAATGATCCTTCCGCAGGTTCACCTACGGAAACCTTGTTACGACTTTTACTTCC
>S1|FCQD7IX01BYDF3|239|T_AACAAC|FPY(7-26)|RPY(193-214)|rT_GTTGTT|AR|GTB|D_25_|208|C4|
GCTGCGTTCTTCATCGATGCGAGAGCCAAGAGATCCGTTGTTGAAAGTGATCTTTATTTTTATCATTAATATAACATAAATTTTATACATTCAAGAGTGGGTTTTAAATACAAACGATCGCAGAACCTCGCTAACGCTCGGTTCGCTAAATCAATAATGATCCTTCCGCAGGTTCACCTACGGAAACCTTGTTACGACTTTTACTTCC
>S1|FCQD7IX01BZL6N|248|T_AACAAC|FPY(7-26)|RPY(202-223)|rT_GTTGTT|AR|GTB|D_19_|217|C5|
GCTGCGTTCTTCATCGATGCGAGAGCCAAGAGATCCGTTGTTGAAAGTGATCTTTATTTATTATTATATACATAATATAAAATGATTCAATTTATAAGAGTGGGGTTTTAAATACAAGTTTTCGCGAGACCATGACCAAAGATCAGGTCCGCTAAAAATACGGTAATGATCCTTCCGCAGGTTCACCTACGGAAACCTTGTTACGACTTTTACTTCC
>S1|FCQD7IX01BUCXH|247|T_AACAAC|FPY(7-26)|RPY(201-222)|rT_GTTGTT|AR|GTB|D_16_|216|C6|
GCTGCGTTCTTCATCGATGCAAGAGCCAAGAGATCCGTTGTTGAAAGTGATCTTTATTTATTATATACATTGTATAAATGATATGATTTTTTATAAGAGTGGGGTTTTAAATACAAGTTTTTCGCGAGACCATGACCAAAGATCAGGTCCGCTAAAAATCGGTAATGATCCTTCCGCAGGTTCACCTACGGAAACCTTGTTACGACTTTTACTTCC
>S1|FCQD7IX01BOD3Q|251|T_AACAAC|FPWE(7)19|RPY(205-226)|rT_GTTGTT|AR|GTB|D_14_|220|C7|
GCTGCGTTCTTCATCGATGTGAGAGCCAAGAGATCCGTTGTTGAAAGTTGTATTTATTATTAGTAGTATTACATTCATTACATTATGTTTGTTTGGTGCCCGAAGGCAAATAGTTCACAGGTGTATAGGATGATAAAAGACTAGGCTCGAAAGCTTCGCCATTTATTAATGATCCTTCCGCAGGTTCACCTACGGAAACCTTGTTACGACTTTTACTTCC
>S1|FCQD7IX01BOZ3H|290|T_TTCTCG|FPY(7-26)|RPY(243-264)|rT_CGAGAA|AL|GTB|D_10_|258|C8|
GCTGCGTTCTTCATCGATGCCAGAACCAAGAGATCCGTTGTTGAAAGTTTTTAACTTATTTGTTTTTTTACTCAGAGATACAGAGATAAAAGAGTTTGGTAGTCCTTCGGCGGTCACTCCCCGGTAACTACAGGGTAGCTATAGGGTAGGCCCGCCGAGGCAACAGGTATGTTCACATGGGTTTTAGGGAGTTTTACAACTCTATAATGATCCCTCCGCTGGTTCACCAACGGAGACCTTGTTACGACTTTTACTTCC
>S1|FCQD7IX01BN25X|233|T_AACAAC|FPY(7-26)|RPY(187-208)|rT_GTTGTT|AR|GTB|D_9_|202|C9|
GCTGCGTTCTTCATCGATGCGAGAGCCAAGAGATCCGTTGTTGAAAGTGATCTTTATTTTTATCATTAATAACATTTTATACATTCAAGAGTGGGTTTTAAATACAAACGATCGCAGAACCTCGCTAATGCTCGGTCCGCTAAATCAATAATGATCCTTCCGCAGGTTCACCTACGGAAACCTTGTTACGACTTTTACTTCC
>S1|FCQD7IX01BZRWN|241|T_TTCTCG|FPY(7-26)|RPY(195-216)|rT_CGAGAA|AR|GTB|D_8_|210|C10|
GCTGCGTTCTTCATCGATGCGAGAGCCAAGAGATCCGTTGTTGAAAGTGATCTTATTTATTATACAATATAAAATGATTTCAATTTTATAAGAGTGGGGTTTTAAATACAAGTTTTCGCGAGACCATGATCAAAGATCAGGTCCGCTAAAAATCGGTAATGATCCTTCCGCAGGTTCACCTACGGAAACCTTGTTACGACTTTTACTTCC
>S1|FCQD7IX01BQ95A|245|T_AACAAC|FPY(7-26)|RPY(199-220)|rT_GTTGTT|AR|GTB|D_7_|214|C11|
GCTGCGTTCTTCATCGATGCGAGAGCCAAGAGATCCGTTGTTGAAAGTGATCTTTATTTATTATACATAATGTAAAATAATGATTCAATTTATAAGAGTGGGGTTTTAAATACAAGTTTTCGCGAGACCATGACCAAAGATCAGGTCCGCTAAAAATCGGTAATGATCCTTCCGCAGGTTCACCTACGGAAACCTTGTTACGACTTTTACTTCC
>S1|FCQD7IX01BQWV3|292|T_AACAAC|FPY(7-26)|RPY(253-274)|rT_GTTGTT|AP|GTB|D_4_|268|C12|
GCTGCGTTCTTCATCGATGCGAGAGCCAAGAGATCCGTTGTTGAAAGTGATCTTTATTTTATCATTCAAAATACATAAATATTTTTAAGAGTGGGTTTTAAATATAAAATTCATCTTGCTCCTATTTGGAAATAGGATTATTTGGTAAAAGTTTACTACTTTACATTTGAGACATATGGGCAACAGTTATAAGTAGTAAACCCGACCCAAATAATAATGATCCTTCCGCAGGTTCACCTACGGAAACCTTGTTACGACTTTTACTTCC
>S1|FCQD7IX01BQATU|266|T_AACCGA|FPY(7-26)|RPY(239-260)|rT_TCGGTT|AN|GTB|D_3_|254|C13|
GCTGCGTTCTTCATCGATGCGAGAACCAAGAGATCCATTGTTGAAAGTTGTTTTACATTGATTATTCAAAAACATTCAAATAATGAATAGTTGTTTGTAAAAAGAACATAGGCAAATTACTTTGCCTACAAAATGTGCACAGGTGGATATTGGTTTGTTAAGAGTGCACATGCTAGAAAGCCAGCACATCTTTAAATCAATAATGATCCTTCCGCAGGTTCACCTACGGAAACCTTGTTACGACTTTTACTTCC
>S1|FCQD7IX01BY8H0|282|T_AACCGA|FPY(7-26)|RPY(255-276)|rT_TCGGTT|AN|GTB|D_2_|270|C14|
GCTGCGTTCTTCATCGATGCGAGAGCCAAGAGATCCGTTGTTGAAAGTGATCTTTAATTTTATCATTAATACATAAATTTTATACATTCAAGAGTGGGTTTTAAATATAAATTCATCTTGCTCCTATTTGGATATAGGATTATTTGGTAAAAGTTTACTACTTTACATTTGAGACACATGAGCAACAGTTATAAGTAGTAAACCCGACCCAAATAATAATGATCCTTCCGCAGGTTCACCTACGGAAACCTTGTTACGACTTTTACTTCC
>S1|FCQD7IX01BT6C2|237|T_AACAAC|FPY(7-26)|RPY(191-212)|rT_GTTGTT|AR|GTB|D_2_|206|C15|
GCTGCGTTCTTCATCGATGCGAGAGCCAAGAGATCCGTTGTTGAAAGTGATCTTTTAATCTTATCATTAATACATAAAATTTTATACATTCAAGAGTGGGTTTTAAATATAAACGATCGCAACGACTGCTAACGCTCGGTTCGCTAAATCAATAATGATCCTTCCGCAGGTTCACCTACGGAAACCTTGTTACGACTTTTACTTCC
>S1|FCQD7IX01BQ9EP|260|T_AACCGA|FPY(7-26)|RPY(233-254)|rT_TCGGTT|AN|GTB|D_2_|248|C16|
GCTGCGTTCTTCATCGATGCAAGAGCCTAGAGATCCGTTGTTGAAAGTTGTTTTACAATTGGTTAATCAAAGCATTCAAATATATCAATGGTGTGTAAAAAAGCATAGACATATATGTCTACTTGGAGTGCACAGGTGGATAATGGGTTTTTAAGAGTGCACATACCAAAGGCCAGCACATCTTTAAAAATCAATAATGATCCTTCCGCAGGTTCACCTACGGAAACCTTGTTACGACTTTTACTTCC
>S1|FCQD7IX01BNBF9|228|T_AACAAC|FPY(7-26)|RPY(182-203)|rT_GTTGTT|AR|GTB|D_2_|197|C17|
GCTGCGTTCTTCATCGATGCGAGAGCCAAGAGATCCGTTGTTGAAAGTGATCTTTTAATCTTATCATTAATACATAAAATTTTATACATTCAAGAGTGGGTTTTAAATATAAGCGATCGCAAAACCTCGGTTCGCTAAATCAATAATGATCCTTCCGCAGGTTCACCTACGGAAACCTTGTTACGACTTTTACTTCC
>S1|FCQD7IX01BZPVS|266|T_AACCGA|FPY(7-26)|RPWE_(236-260)20|rT_TCGGTT|AN|GTB|D_1_|254|C18|
GCTGCGTTCTTCATCGATGCGAGAACCAAGAGATCCATTGTTGAAAGTTGTTTTACAATTGGTTAATCAAAGCATTCAAATATATCAATGGTGTGTAAAAAAGCATAGACATATATGTCTACTTGGAGTGCACAGGTGGATAATGGGTTTTAAGAGTGCACATACCAAAGGCCAGCACATCTTTAAAAATCAATAATGAATCCTTTCCGGCAGGTTCCACCTACGGAAACCTTGTTACGTACTTTTACTTTCCT
>S1|FCQD7IX01BZ2GS|300|T_AACAAC|FPY(7-26)|RPWE_(251-273)21|rT_GTTGTT|AL|GTB|D_1_|267|C19|
GCTGCGTTCTTCATCGATGCGAGAACCAAGAGATCCGTTGTTGAAAGTTTTAACTTTTATTTTTAAATTCAGAAGACTCTAAATACAATATTTTATTGTTAACCTTCCGACCAGGCTATACAGCTAACTGTACAGCCAAAACGATCGGAAGCAACAGGTAGTTTAGACAAGGGGTTTGAACGTATATTCGAATGAATATATATTACTTTTAATTGTATCCTTCCGTCAGGTTCACCTACGGAAACCTTGTTACGACTTTTACTTTCC
>S1|FCQD7IX01BY9WM|296|T_AGTGTT|FPWE(7)19|RPWE_(250-272)21|rT_AACACT|AP|GTB|D_1_|266|C20|
GCTGCGTTCTTCCTCGATGCGAGAACCAAGAGATCCGTTGTTGAAAGTTTTAACTTTTATTTTTAAATTCAGAAGACTCTAAATACAATATTTTATGTTAACCTTCCGACCAGGCTATACAGCTAACTGTACAGCCAAAACGATCGGAAGACAACAGGTAGTTTAGACAAGGGGTTTGAAACGTATATTCGAATGAATATATATTACTTTTAATGACTCCTTCCGCAGGTTCACCTACGGAAACCTTGTTACGTACTTTTACTTCC
>S1|FCQD7IX01BXRPX|298|T_CCGGAA|FPY(7-26)|RPWE_(252-274)21|rT_TTCCGG|AP|GTB|D_1_|268|C21|
GCTGCGTTCTTCATCGATGCGAGAACCAAGAGATCCGTTGTTGAAAGTTTTAACTTTTATTTTTAAATTCAGAAGAACTCTAAATACAATATTTTATGTTTAACCTTCCGACCTAGGCTATACAGCTAACTGTACAGCCAAAACGATCGGAAGCAACAGGTAGTTTAGACAAGGGGTTTGAAACGTATATTCGAATGAATATATATTACTTTTAATGATCCTTCCGCAGGTTCAACCTACGGAAACCTTGTTACGTACTTTTACTTCC
>S1|FCQD7IX01BWYAK|269|T_AACCGA|FPY(7-26)|RPwP_(250)20|rTN|AN|GTO|D_1_|269|C22|
AACCGAGCTGCGTTCTTCATCGATGCGAGAACCAAGAGATCCATTGTTGAAAGTTGTATTAATGTTTATTGGCCAAAGCCATTTATTAGACATTCAATAACTTGTTAAGGGGTTTGTAAAACATAGGTGACATATGCCACCTACAATAAGTTCACAGGTGTATTGAAAGGTAGGAGTGCACATGCCCCGAAAGGCCAGCAACATCCTGAGGATTCAATAATGATCCTTCCGCAGGTTCACCTACGGAAACCTTGTTACGACTTTTACTT
>S1|FCQD7IX01BWSTR|239|T_AACAAC|FPY(7-26)|RPY(193-214)|rT_GTTGTT|AR|GTB|D_1_|208|C23|
GCTGCGTTCTTCATCGATGCAAGAGCCTAGAGATCCGTTGTTGAAAGTGATCTTTATTTTTATCATTAATATAACATAAATTTTATACATTCAAGAGTGGGTTTTAAATATAAACGATCGCAAAACCTTGCTAACGCTCGGTTCGCTAAATCAATAATGATCCTTCCGCAGGTTCACCTACGGAAACCTTGTTACGACTTTTACTTCC
>S1|FCQD7IX01BWMKR|291|T_AACCGA|FPY(7-26)|RPWE_(256-276)21|rT_TCGGTT|AN|GTB|D_1_|270|C24|
GCTGCGTTCTTCATCGATGCGAGAGCCAAGAGATCCGTTGTTGAAAGTGATCCTTAATTTTATCATTCAAAATACAAACAAAAATATTTTTAAGAGCGGGTTTTAAATATGTTTATCTTGCTCCTATTCGGAAATAGGATTATTCGGGAAGACTTTATCACTTAAATTTTGAGCCGTTGAGGCAACAATTATGAGTAATAAAACCCACCCAAATACATAATGATCCTTCCGCAGGTTCACCTACGGAAACCTTGTTACGACTTTACTTCC
>S1|FCQD7IX01BVDS9|239|T_AACCGA|FPY(7-26)|RPY(193-214)|rT_TCGGTT|AR|GTB|D_1_|208|C25|
GCTGCGTTCTTCATCGATGCGAGAGCCAAGAGATCCGTTGTTGAAAGTGATCTTTAATTTTATCTATTAATACATAAATTTTATACGTTCAAGAGTGGGTTTTAAAATATAAGCGATCGCAGAACCTCGCTAACGCTCGGTTCGTTAAATACAATAATGATCCTTCCGCAGGTTCACCTACGGAAACCTTGTTACGACTTTTACTTCC
>S1|FCQD7IX01BUESK|288|T_AGTGTT|FPY(7-26)|RPWE_(250-270)21|rT_AACACT|AP|GTB|D_1_|264|C26|
GCTGCGTTCTTCATCGATGCGAGAACCAAGAGATCCGTTGTTGAAAGTTTTAACTTTTATTTTTAAATTCTAGAAGTACTCTAAATACAATATTTTATGTTAACCTTCCGACCAGGCTATACAGCTAACTGTACAGCCAAAACGATCGGAAGCAAACAGGTAGTTTAGACAAGGGGTTTGAAACGTATATTCGAATGAATATATATTACTTTTAATGATCCTTCCGCAGGTTCACCTACGGAACCTTGTTACACTTTTACTTCC
>S1|FCQD7IX01BSQT7|296|T_CCGGAA|FPY(7-26)|RPY(251-272)|rT_TTCCGG|AP|GTB|D_1_|266|C27|
GCTGCGTTCTTCATCGATGCGAGAACCAAGAGATCCGTTGTTGAAAGTTTTAACTTTTATTTTAAATTCAGAAGACTTCTAAATAACTTAATATTTTATGTTAACCTTCCGACCAGGCTATACAGCTAACTGTACAGCCAAAACGATCGGAAGCAACAGGTAGTTTAGACAAGGGGTTTGAAACGTATATTCGAATGAATATATATTACTTTTAATGATCCTTCCGCAGGTTCACCTACGGAAACCTTGTTACGACTTTTACTTCC
>S1|FCQD7IX01BRWNA|299|T_CCGGAA|FPY(7-26)|RPY(253-274)|rT_TTCCGG|AL|GTB|D_1_|268|C28|
GCTGCGTTCTTCATCGATGCGAGAACCAAGAGATCCGTTGTTGAAAGTTTTTAACTTTTATTTTTAAATTCAGAAGACTCTAAATACAATATTTTATGTTAACCTTCCGACCAGGCTATACAGCTAACTGTACAGCCAAAACGATCGGAAGCAACAGGTAGTTTAGACAAGGGGTTTGAAACGTATATTCGAATGAATATATATTACTTTTAATTGATCCTTTCCCGTCAGGTTCACCTACGGAAACCTTGTTACGACTTTTACTTCC
>S1|FCQD7IX01BRIP5|253|T_AACGCG|FPY(7-26)|RPY(208-229)|rTN|AR|GTB|hp=1_223:221|D_1_|221|C29|
GCTGCGTTCTTCATCGATGCGAGAGCCAAGAGATCCGTTGTTGAAAGTGATCTTTTTTTATTATATAATTAATAATTTGATTTATTTTTACAAGAGTGGGAGTTTTAAATACAAAAGAATTTTTCGCGAAACCTCACCGAAAAGGTTCGGTTCGCTAAAAAAATCATTAATGATCCTTCCGCAGGTTCACCTACGGAAACCTTGTTACGACTTTTACTTCC
>S1|FCQD7IX01BR839|263|T_AGTGTT|FPY(7-26)|RPwP_(247)17|rTN|AN|GTO|D_1_|263|C30|
AGTGTTGCTGCGTTCTTCATCGATGCGAGAGCCAAGAGATCCGTTGTTGAAAGTTGTTATTTGTTATAGTATTTAACATTCTAGACTGTAGTTGTATGTGTAAAAGCGGAAGCGACCTAGGCCGCAACCGAATGGTGCACAGGTGTGGGAGGTTTCAACAGCGTGCAGCCAAAGCGCACAGCTGAAGAGAGATTGACCCGAAGGTCGAAATCTTTAATGATCCTTCCGCAGGTTCACCTACGGAAACCTTGTTACGACTTTTA
>S1|FCQD7IX01BQ0FZ|290|T_AGTGTT|FPY(7-26)|RPWE_(249-269)21|rT_AACACT|AP|GTB|D_1_|263|C31|
GCTGCGTTCTTCATCGATGCGAGAACCAAGAGATCCGTTGTTGAAAGTTTTAACTTTTATTTTTAAATTCAGAAGACTTCTAAATACAATATTTTATGTTAACCTTCCGACCAGGCTATACAGCTAACTGTACAGCCAAACGATCGGAAGCAACAAGGTAGTTTAGACAAGGGGTTTGAAACGTATATTCGAATGAATATATATTACTTTTAATTGATCCTTCCGCAGTTCACCTACGGAAACCTTGTTACGACTTTACTTCC
>S1|FCQD7IX01BPRCU|289|T_AGTGTT|FPY(7-26)|RPY(250-271)|rT_AACACT|AP|GTB|D_1_|265|C32|
GCTGCGTTCTTCATCGATGCGAGAACCAAGAGATCCGTTGTTGAAAGTTTTAACTTTTATTTTAAATTCAGAAGACTCTAAATACAATATTTTATGTTAACCTTCCGACCAGGCTATACAGACTAACTGTACAGCCAAAACGATCGGAAGCAACAGGTAGTTTAGACAAGGGGTTTGAAAACGTATATTCGAATGAATATACTATTACTTTTAATGATCCTTCCGCAGGTTCACCTACGGAAACCTTGTTACGACTTTTACTTCC
>S1|FCQD7IX01BP680|239|T_TTCTCG|FPY(7-26)|RPY(193-214)|rT_CGAGAA|AR|GTB|D_1_|208|C33|
GCTGCGTTCTTCATCGATGCGAGAGCCAAGAGATCCGTTGTTGAAAGTGATCTTTTAATTTATCATTTAAAAAAATATAATATATAATATAAAGTGTGGGTTTTAAATATAAGTGATCGCGAAACCTCGCTAACGCTCGGTTCGCCAAATATTGTAATGATCCTTCCGCAGGTTCACCTACGGAAACCTTGTTACGACTTTTACTTCC
>S1|FCQD7IX01BOPI0|292|T_AGTGTT|FPY(7-26)|RPY(250-271)|rT_AACACT|AP|GTB|D_1_|265|C34|
GCTGCGTTCTTCATCGATGCGAGAACCAAGAGATCCGTTGTTGAAAGTTTTAACTTTTATTTTAAATTCAGAAGACTCTAAATACAATATTTTATGTTAACCTTCCGACCAGGCTATACAGCTAACTGTACAGCCAAAACGATCGGAAGCAACAGGTAGTTTAGACAAGGGGGTTTGAAACCGTATATTCGAATGAATATATATTACTTTTAATGATCCTTCCGCAGGTTCACCTACGGGAAACCTTGTTACGACTTTTACTTCC
>S1|FCQD7IX01BOJW2|291|T_AACCGA|FPY(7-26)|RPY(255-276)|rT_TCGGTT|AP|GTB|D_1_|270|C35|
GCTGCGTTCTTCATCGATGCGAGAGCCAAGAGATCCGTTGTTGAAAGTGATCCTTAATTTTTATCATTCAAAATACAAACAAAAATATTTTAAGAGCGGGTTTTAAATATGTTTATCTTGCTCCTATTCGGAAATAGGATTATTCGGGAAGACTTTATCACTTAAATTTTGAGCCGTTGAGGCAACAATTATGAGTAATAAAACCCACCCAAATCATAATGATCCTTCCGCAGGTTCACCTACGGAAACCTTGTTACGACTTTTACTTCC
>S1|FCQD7IX01BO2LX|245|T_CCGCTG|FPY(7-26)|RPY(199-220)|rT_CAGCGG|AR|GTB|D_1_|214|C36|
GCTGCGTTCTTCATCGATGCGAGAGCCAAGAGATCCGTTGTTGAAAGTGATCTTTATTTATTATACATAATATAAAATAATGATTTAATTTATAAGAGTGGGGTTTTAAATACAAGTTTTCGCGAGACCATGACCAAAGATCAGGTCCGCTAAAATACGGTAATGATCCTTCCGCAGGTTCACCTACGGAAACCTTGTTACGACTTTTACTTCC
>S1|FCQD7IX01BNR1Q|239|T_AACAAC|FPY(7-26)|RPWE_(194-214)21|rT_GTTGTT|AR|GTB|D_1_|208|C37|
GCTGCGTTCTTCATCGATGCGAGAGCCAAGAGATCCGTTGTTGAAAGTGATCTTTTAATTCTTATTCATTAATACATAAAATTTTATACATTCAAGAGTGGGTTTTAAATATAAACGATCGCGAACCTCTGCTAACGCTCGGTTCGCTAAATCAATAATGATCCTTCCGCAGGTTCACCTACGGAAACCTTGTTACGACTTTACTTCC
>S1|FCQD7IX01BNOVD|301|T_AGTGTT|FPY(7-26)|RPWE_(254)20|rTN|AP|GTB|D_1_|270|C38|
GCTGCGTTCTTCATCGATGCGAGAACCAAGAGATCCGTTGTTGAAAGTTTTAACTTTTATTTTTAAATTCAGAAGACTCTAAATACAATATTTTATGTTAACCTTCCGACCAGGCTATACAGCTAACTGTACAGCCAAAACGATCGGAAGCAACAGGTAGTTTAGACAAGGGGTTTGAACGTATATTCGAATGAATATATATTACTTTTAATGATCCTTCCCGCCAGGTTCACCCTAACCGGAAAACCCTTGTTACGTACTTTTACTTTC
>S1|FCQD7IX01BMUZL|223|T_AACAAC|FPY(7-26)|RPY(177-198)|rT_GTTGTT|AR|GTB|D_1_|192|C39|
GCTGCGTTCTTCATCGATGCGAGAGCCAAGAGATCCGTTGTTGAAAGTGATCTTTATTTTTATCATTAATAACATTTTATACATTCAAGAGTGGGTTTTAAATATAAGCGATCGCAAAACCTCGGTTCGCTAAATCAATAATGATCCTTCCGCAGGTTCACCTACGGAAACCTTGTTACGACTTTTACTTCC
>S1|FCQD7IX01BMPJ2|293|T_AGTGTT|FPY(7-26)|RPWE_(253)21|rTN|AP|GTB|D_1_|269|C40|
GCTGCGTTCTTCATCGATGCGAGAACCAAGAGATCCGTTGTTGAAAGTTTTTAACTTTTATTTTTAAATTCAGAAGACTCTAAATACAATATTTTATGTTAACCTTCCGACCAGGCTATACAGCTAACTGTACAGCCAAAACGATCGGAAAGCAAACAGGTAGTTTAGACAAGGGGTTTGAAAACGTATATTCGAATGAATATATATTACTTTTAATGATCCTTCCGCAGGTTACACCTACGGAAACCTTGTTACGACTTTACTTCCAC
>S1|FCQD7IX01BMIVI|257|T_AACCGA|FPY(7-26)|RPY(231-252)|rTPN|AN|GTB|D_1_|246|C41|
GCTGCGTTCTTCATCGATGCGAGAACCAAGAGATCCATTGTTGAAAGTTGTTTTACAATTGGTTAATCAAAGCATTCAAATATATCAATGGTGTGTAAAAAAGCATAGACATATATGTCTACTTGGAGTGCACAGGTGGATAATGGGTTTTAAGAGTGCACATACCAAAGGCCAGCACATCTTTAAAAATACAATAATGATCCTTCCGCAGTTCACCTACGGAACCTTGTTACGACTTTTACTTCC
