# Supplementary material for: CLOTU: An online pipeline for processing and clustering of 454 amplicon reads into OTUs followed by taxonomic annotation
Source: BMC Bioinformatics. 2011 May 20;12:182. doi: 10.1186/1471-2105-12-182 (PMC3120705; doi:10.1186/1471-2105-12-182)
Supplement: Additional file 4 — Result files for analysis I and II. [file 1471-2105-12-182-S4.ZIP › Analysis_I_II_results/Analysis_I_FR_2bp_mismatch/bc_50_99/matrix_table_1.xls]

S1-AACAAC	S1-AACAAC	S1-AACCGA	S1-AACCGA	S1-CCGGAA	S1-CCGGAA	S1-AGTGTT	S1-AGTGTT	S1-CCGCTG	S1-CCGCTG	S1-AACGCG	S1-AACGCG	S1-GGCTAC	S1-GGCTAC	S1-TTCTCG	S1-TTCTCG	Total	Total	
U	D	U	D	U	D	U	D	U	D	U	D	U	D	U	D	U	D	
33	205	36	159	134	1216	123	1128	0	0	0	0	4	15	4	19	334	2742	Cluster 1
58	238	52	176	2	5	5	5	0	0	3	3	2	2	2	2	124	431	Cluster 2
9	34	15	44	0	0	0	0	0	0	0	0	0	0	0	0	24	78	Cluster 3
6	17	2	4	1	1	2	3	0	0	0	0	0	0	0	0	11	25	Cluster 4
4	11	3	8	0	0	0	0	0	0	0	0	0	0	0	0	7	19	Cluster 5
3	7	4	8	0	0	1	1	0	0	0	0	0	0	0	0	8	16	Cluster 6
5	14	0	0	0	0	0	0	0	0	0	0	0	0	0	0	5	14	Cluster 7
4	6	2	3	0	0	0	0	0	0	0	0	0	0	1	1	7	10	Cluster 8
1	1	2	7	0	0	1	1	0	0	0	0	0	0	0	0	4	9	Cluster 9
1	1	2	2	1	1	0	0	0	0	0	0	1	1	3	3	8	8	Cluster 10
3	7	0	0	0	0	0	0	0	0	0	0	0	0	0	0	3	7	Cluster 11
3	4	0	0	0	0	0	0	0	0	0	0	0	0	0	0	3	4	Cluster 12
0	0	1	3	0	0	0	0	0	0	0	0	0	0	0	0	1	3	Cluster 13
0	0	2	2	0	0	0	0	0	0	0	0	0	0	0	0	2	2	Cluster 14
1	1	1	1	0	0	0	0	0	0	0	0	0	0	0	0	2	2	Cluster 15
0	0	2	2	0	0	0	0	0	0	0	0	0	0	0	0	2	2	Cluster 16
2	2	0	0	0	0	0	0	0	0	0	0	0	0	0	0	2	2	Cluster 17
0	0	1	1	0	0	0	0	0	0	0	0	0	0	0	0	1	1	Cluster 18
1	1	0	0	0	0	0	0	0	0	0	0	0	0	0	0	1	1	Cluster 19
0	0	0	0	0	0	1	1	0	0	0	0	0	0	0	0	1	1	Cluster 20
0	0	0	0	1	1	0	0	0	0	0	0	0	0	0	0	1	1	Cluster 21
0	0	1	1	0	0	0	0	0	0	0	0	0	0	0	0	1	1	Cluster 22
1	1	0	0	0	0	0	0	0	0	0	0	0	0	0	0	1	1	Cluster 23
0	0	1	1	0	0	0	0	0	0	0	0	0	0	0	0	1	1	Cluster 24
0	0	1	1	0	0	0	0	0	0	0	0	0	0	0	0	1	1	Cluster 25
0	0	0	0	0	0	1	1	0	0	0	0	0	0	0	0	1	1	Cluster 26
0	0	0	0	1	1	0	0	0	0	0	0	0	0	0	0	1	1	Cluster 27
0	0	0	0	1	1	0	0	0	0	0	0	0	0	0	0	1	1	Cluster 28
0	0	0	0	0	0	0	0	0	0	1	1	0	0	0	0	1	1	Cluster 29
0	0	0	0	0	0	1	1	0	0	0	0	0	0	0	0	1	1	Cluster 30
0	0	0	0	0	0	1	1	0	0	0	0	0	0	0	0	1	1	Cluster 31
0	0	0	0	0	0	1	1	0	0	0	0	0	0	0	0	1	1	Cluster 32
0	0	0	0	0	0	0	0	0	0	0	0	0	0	1	1	1	1	Cluster 33
0	0	0	0	0	0	1	1	0	0	0	0	0	0	0	0	1	1	Cluster 34
0	0	1	1	0	0	0	0	0	0	0	0	0	0	0	0	1	1	Cluster 35
0	0	0	0	0	0	0	0	1	1	0	0	0	0	0	0	1	1	Cluster 36
1	1	0	0	0	0	0	0	0	0	0	0	0	0	0	0	1	1	Cluster 37
0	0	0	0	0	0	1	1	0	0	0	0	0	0	0	0	1	1	Cluster 38
1	1	0	0	0	0	0	0	0	0	0	0	0	0	0	0	1	1	Cluster 39
0	0	0	0	0	0	1	1	0	0	0	0	0	0	0	0	1	1	Cluster 40
0	0	1	1	0	0	0	0	0	0	0	0	0	0	0	0	1	1	Cluster 41
137	552	130	425	141	1226	140	1146	1	1	4	4	7	18	11	26	571	3398	
