# Supplementary material for: CLOTU: An online pipeline for processing and clustering of 454 amplicon reads into OTUs followed by taxonomic annotation
Source: BMC Bioinformatics. 2011 May 20;12:182. doi: 10.1186/1471-2105-12-182 (PMC3120705; doi:10.1186/1471-2105-12-182)
Supplement: Additional file 4 — Result files for analysis I and II. [file 1471-2105-12-182-S4.ZIP › Analysis_I_II_results/Analysis_I_FR_2bp_mismatch/bc_50_99/matrix_table_2.xls]

S1-AACAAC	S1-AACAAC	S1-AACCGA	S1-AACCGA	S1-CCGGAA	S1-CCGGAA	S1-AGTGTT	S1-AGTGTT	S1-CCGCTG	S1-CCGCTG	S1-AACGCG	S1-AACGCG	S1-GGCTAC	S1-GGCTAC	S1-TTCTCG	S1-TTCTCG	Total	Total
U	D	U	D	U	D	U	D	U	D	U	D	U	D	U	D	U	D
33	205	36	159	134	1216	123	1128	0	0	0	0	4	15	4	19	334	2742	Cluster 1	HM036637.1	Fungal sp. NS176A internal transcribed spacer 1, partial sequence; 5.8S ribosomal RNA gene, complete sequence; and internal transcribed spacer 2, partial sequence
58	238	52	176	2	5	5	5	0	0	3	3	2	2	2	2	124	431	Cluster 2	NO-HIT	-
9	34	15	44	0	0	0	0	0	0	0	0	0	0	0	0	24	78	Cluster 3	NO-HIT	-
6	17	2	4	1	1	2	3	0	0	0	0	0	0	0	0	11	25	Cluster 4	AJ518852.1	Glomus sp. R21.2 18S rRNA gene (partial), 5.8S rRNA gene, 28S rRNA gene (partial), internal transcribed spacer 1 (ITS1) and internal transcribed spacer 2 (ITS2), clone R21.2
4	11	3	8	0	0	0	0	0	0	0	0	0	0	0	0	7	19	Cluster 5	AM980841.1	Glomus intraradices 18S rRNA gene (partial), ITS1, 5.8S rRNA gene and ITS2, clone C14.1d_3
3	7	4	8	0	0	1	1	0	0	0	0	0	0	0	0	8	16	Cluster 6	AJ567767.1	Glomus intraradices 18S rRNA gene (partial), 5.8S rRNA gene, 28S rRNA gene (partial), ITS1 and ITS2, clone 2v34.1
5	14	0	0	0	0	0	0	0	0	0	0	0	0	0	0	5	14	Cluster 7	AB049614.1	Dioszegia hungarica genes for 18S rRNA, ITS1, 5.8S rRNA, ITS2, 26S rRNA, partial and complete sequence, strain:JCM 9046
4	6	2	3	0	0	0	0	0	0	0	0	0	0	1	1	7	10	Cluster 8	EU326165.1	Inocybe ochroalba isolate 254 18S ribosomal RNA gene, partial sequence; internal transcribed spacer 1, 5.8S ribosomal RNA gene, and internal transcribed spacer 2, complete sequence; and 28S ribosomal RNA gene, partial sequence
1	1	2	7	0	0	1	1	0	0	0	0	0	0	0	0	4	9	Cluster 9	NO-HIT	-
1	1	2	2	1	1	0	0	0	0	0	0	1	1	3	3	8	8	Cluster 10	AJ567769.1	Glomus intraradices 18S rRNA gene (partial), 5.8S rRNA gene, 28S rRNA gene (partial), ITS1 and ITS2, clone 1v2.3/2
3	7	0	0	0	0	0	0	0	0	0	0	0	0	0	0	3	7	Cluster 11	AJ567768.1	Glomus intraradices 18S rRNA gene (partial), 5.8S rRNA gene, 28S rRNA gene (partial), ITS1 and ITS2, clone 1v33.2
3	4	0	0	0	0	0	0	0	0	0	0	0	0	0	0	3	4	Cluster 12	NO-HIT	-
0	0	1	3	0	0	0	0	0	0	0	0	0	0	0	0	1	3	Cluster 13	NO-HIT	-
0	0	2	2	0	0	0	0	0	0	0	0	0	0	0	0	2	2	Cluster 14	NO-HIT	-
1	1	1	1	0	0	0	0	0	0	0	0	0	0	0	0	2	2	Cluster 15	NO-HIT	-
0	0	2	2	0	0	0	0	0	0	0	0	0	0	0	0	2	2	Cluster 16	NO-HIT	-
2	2	0	0	0	0	0	0	0	0	0	0	0	0	0	0	2	2	Cluster 17	NO-HIT	-
0	0	1	1	0	0	0	0	0	0	0	0	0	0	0	0	1	1	Cluster 18	NO-HIT	-
1	1	0	0	0	0	0	0	0	0	0	0	0	0	0	0	1	1	Cluster 19	HM036637.1	Fungal sp. NS176A internal transcribed spacer 1, partial sequence; 5.8S ribosomal RNA gene, complete sequence; and internal transcribed spacer 2, partial sequence
0	0	0	0	0	0	1	1	0	0	0	0	0	0	0	0	1	1	Cluster 20	HM036637.1	Fungal sp. NS176A internal transcribed spacer 1, partial sequence; 5.8S ribosomal RNA gene, complete sequence; and internal transcribed spacer 2, partial sequence
0	0	0	0	1	1	0	0	0	0	0	0	0	0	0	0	1	1	Cluster 21	HM036637.1	Fungal sp. NS176A internal transcribed spacer 1, partial sequence; 5.8S ribosomal RNA gene, complete sequence; and internal transcribed spacer 2, partial sequence
0	0	1	1	0	0	0	0	0	0	0	0	0	0	0	0	1	1	Cluster 22	NO-HIT	-
1	1	0	0	0	0	0	0	0	0	0	0	0	0	0	0	1	1	Cluster 23	AJ518862.1	Glomus sp. 4.2.3 18S rRNA gene (partial), 5.8S rRNA gene, 28S rRNA gene (partial), internal transcribed spacer 1 (ITS1) and internal transcribed spacer 2 (ITS2), clone 4.2.3
0	0	1	1	0	0	0	0	0	0	0	0	0	0	0	0	1	1	Cluster 24	NO-HIT	-
0	0	1	1	0	0	0	0	0	0	0	0	0	0	0	0	1	1	Cluster 25	AJ518863.1	Glomus sp. N16.4 18S rRNA gene (partial), 5.8S rRNA gene, 28S rRNA gene (partial), internal transcribed spacer 1 (ITS1) and internal transcribed spacer 2 (ITS2), clone N16.4
0	0	0	0	0	0	1	1	0	0	0	0	0	0	0	0	1	1	Cluster 26	HM036637.1	Fungal sp. NS176A internal transcribed spacer 1, partial sequence; 5.8S ribosomal RNA gene, complete sequence; and internal transcribed spacer 2, partial sequence
0	0	0	0	1	1	0	0	0	0	0	0	0	0	0	0	1	1	Cluster 27	HM036637.1	Fungal sp. NS176A internal transcribed spacer 1, partial sequence; 5.8S ribosomal RNA gene, complete sequence; and internal transcribed spacer 2, partial sequence
0	0	0	0	1	1	0	0	0	0	0	0	0	0	0	0	1	1	Cluster 28	HM036637.1	Fungal sp. NS176A internal transcribed spacer 1, partial sequence; 5.8S ribosomal RNA gene, complete sequence; and internal transcribed spacer 2, partial sequence
0	0	0	0	0	0	0	0	0	0	1	1	0	0	0	0	1	1	Cluster 29	NO-HIT	-
0	0	0	0	0	0	1	1	0	0	0	0	0	0	0	0	1	1	Cluster 30	AY509549.1	Exidiopsis sp. RJB11821 18S ribosomal RNA gene, partial sequence; internal transcribed spacer 1, 5.8S ribosomal RNA gene, and internal transcribed spacer 2, complete sequence; and 28S ribosomal RNA gene, partial sequence
0	0	0	0	0	0	1	1	0	0	0	0	0	0	0	0	1	1	Cluster 31	HM036637.1	Fungal sp. NS176A internal transcribed spacer 1, partial sequence; 5.8S ribosomal RNA gene, complete sequence; and internal transcribed spacer 2, partial sequence
0	0	0	0	0	0	1	1	0	0	0	0	0	0	0	0	1	1	Cluster 32	HM036637.1	Fungal sp. NS176A internal transcribed spacer 1, partial sequence; 5.8S ribosomal RNA gene, complete sequence; and internal transcribed spacer 2, partial sequence
0	0	0	0	0	0	0	0	0	0	0	0	0	0	1	1	1	1	Cluster 33	FJ769293.1	Glomus mosseae clone M54_2_45 18S ribosomal RNA gene, partial sequence; internal transcribed spacer 1, 5.8S ribosomal RNA gene, and internal transcribed spacer 2, complete sequence; and 28S ribosomal RNA gene, partial sequence
0	0	0	0	0	0	1	1	0	0	0	0	0	0	0	0	1	1	Cluster 34	HM036637.1	Fungal sp. NS176A internal transcribed spacer 1, partial sequence; 5.8S ribosomal RNA gene, complete sequence; and internal transcribed spacer 2, partial sequence
0	0	1	1	0	0	0	0	0	0	0	0	0	0	0	0	1	1	Cluster 35	NO-HIT	-
0	0	0	0	0	0	0	0	1	1	0	0	0	0	0	0	1	1	Cluster 36	AJ567768.1	Glomus intraradices 18S rRNA gene (partial), 5.8S rRNA gene, 28S rRNA gene (partial), ITS1 and ITS2, clone 1v33.2
1	1	0	0	0	0	0	0	0	0	0	0	0	0	0	0	1	1	Cluster 37	NO-HIT	-
0	0	0	0	0	0	1	1	0	0	0	0	0	0	0	0	1	1	Cluster 38	HM036637.1	Fungal sp. NS176A internal transcribed spacer 1, partial sequence; 5.8S ribosomal RNA gene, complete sequence; and internal transcribed spacer 2, partial sequence
1	1	0	0	0	0	0	0	0	0	0	0	0	0	0	0	1	1	Cluster 39	NO-HIT	-
0	0	0	0	0	0	1	1	0	0	0	0	0	0	0	0	1	1	Cluster 40	HM036637.1	Fungal sp. NS176A internal transcribed spacer 1, partial sequence; 5.8S ribosomal RNA gene, complete sequence; and internal transcribed spacer 2, partial sequence
0	0	1	1	0	0	0	0	0	0	0	0	0	0	0	0	1	1	Cluster 41	NO-HIT	-
137	552	130	425	141	1226	140	1146	1	1	4	4	7	18	11	26	571	3398
