# Supplementary material for: CLOTU: An online pipeline for processing and clustering of 454 amplicon reads into OTUs followed by taxonomic annotation
Source: BMC Bioinformatics. 2011 May 20;12:182. doi: 10.1186/1471-2105-12-182 (PMC3120705; doi:10.1186/1471-2105-12-182)
Supplement: Additional file 4 — Result files for analysis I and II. [file 1471-2105-12-182-S4.ZIP › Analysis_I_II_results/Analysis_I_FR_2bp_mismatch/cdhit_50_95/blastout.txt]

BLASTN 2.2.17 [Aug-26-2007]


Reference: Altschul, Stephen F., Thomas L. Madden, Alejandro A. Schaffer, 
Jinghui Zhang, Zheng Zhang, Webb Miller, and David J. Lipman (1997), 
"Gapped BLAST and PSI-BLAST: a new generation of protein database search
programs",  Nucleic Acids Res. 25:3389-3402.

Query= S1|FCQD7IX01BNOVD|301|T_AGTGTT|FPY(7-
26)|RPWE_(254)20|rTN|AP|GTB|D_2753_|270|C1|
         (270 letters)

Database: nr.nal 
           12,487,851 sequences; 32,255,764,854 total letters

Searching..................................................done


                                                                 Score    E
Sequences producing significant alignments:                      (bits) Value

gi|71066897|gb|DQ069010.1| Uncultured ascomycete clone NS191 18S...   416   e-113
gi|199594075|gb|FJ013060.1| Uncultured ectomycorrhizal fungus cl...   345   8e-92
gi|294861918|gb|HM036637.1| Fungal sp. NS176A internal transcrib...   339   5e-90
gi|171879753|gb|EU557319.1| Uncultured ascomycete clone Simb67s2...   339   5e-90
gi|146762148|gb|EF484931.1| Uncultured ectomycorrhizal fungus cl...   331   1e-87
gi|208970736|gb|FJ210746.1| Uncultured Pyronemataceae clone 3068...   327   2e-86
gi|289547147|gb|GU452518.1| Uncultured Pyronemataceae clone UBCO...   323   3e-85
gi|186461757|gb|EU562601.1| Uncultured ascomycete clone Simb21C ...   321   1e-84
gi|71066900|gb|DQ069013.1| Uncultured ascomycete clone NS239 18S...   321   1e-84
gi|50910804|gb|AY587740.1| Uncultured ectomycorrhizal fungus iso...   321   1e-84
gi|111608692|gb|DQ822806.1| Uncultured mycorrhizal ascomycete fr...   315   7e-83
gi|189098275|gb|EU726302.1| Uncultured Pyronemataceae clone FP41...   311   1e-81
gi|83940763|gb|DQ320132.1| Uncultured ascomycete isolate NS234B ...   305   7e-80
gi|187403855|gb|EU649088.1| Uncultured ectomycorrhiza (Pyronemat...   295   7e-77
gi|71066895|gb|DQ069008.1| Uncultured ascomycete clone NS176A 18...   293   3e-76
gi|189098276|gb|EU726303.1| Uncultured Pyronemataceae clone PP57...   285   7e-74
gi|14275866|emb|AJ410863.1| Ectomycorrhizal isolate ECM 189 inte...   281   1e-72
gi|34766370|gb|AY310830.1| Uncultured ectomycorrhizal fungus not...   274   3e-70
gi|172054511|gb|EU554712.1| Uncultured fungus clone A2S_94 18S r...   270   4e-69
gi|98962366|gb|DQ508802.1| Uncultured ascomycete genotype 15_Mil...   270   4e-69
gi|298352674|gb|GU969251.1| Uncultured Ascomycota morphotype 5 i...   234   2e-58
gi|280967818|gb|GU184035.1| Uncultured Pyronemataceae isolate DN...   168   1e-38
gi|198102476|gb|EU498739.1| Uncultured ectomycorrhiza (Pezizales...   123   6e-25
gi|164612290|gb|EU195341.1| Uncultured Pyronemataceae isolate 48...   123   6e-25
gi|164612289|gb|EU195340.1| Uncultured Pyronemataceae isolate 48...   123   6e-25
gi|146325109|gb|EF372402.1| Pezizales sp. kz26 18S ribosomal RNA...   123   6e-25
gi|34329744|gb|AY351623.1| Uncultured ectomycorrhiza (Pyronemata...   123   6e-25
gi|74197459|emb|AJ968676.2| Uncultured ectomycorrhiza (Pezizales...   123   6e-25
gi|4336963|gb|AF117355.1|AF117355 Phillipsia crispata specimen-v...   123   6e-25
gi|4336962|gb|AF117354.1|AF117354 Phillipsia crispata specimen-v...   123   6e-25
gi|229560466|gb|FJ897248.1| Uncultured mycorrhizal fungus clone ...   121   2e-24
gi|186696011|gb|EU480280.1| Uncultured soil fungus clone CS5M5c1...   121   2e-24
gi|194307233|gb|EU822505.1| Vouchered mycorrhizae (Fungi) vouche...   121   2e-24
gi|89213656|gb|DQ402507.1| Uncultured ectomycorrhizal fungus iso...   121   2e-24
gi|77997727|gb|DQ200835.1| Trichophaea woolhopeia voucher KH.01....   121   2e-24
gi|296046175|gb|GU322435.1| Xylaria sp. 7 HMH-2010g 18S ribosoma...   119   9e-24
gi|295850939|gb|HM123666.1| Fungal sp. ARIZ AZ1007 internal tran...   119   9e-24
gi|288964589|gb|GQ203777.1| Preussia dubia voucher S:Strid 19562...   119   9e-24
gi|283482685|emb|FM172843.1| Calluna vulgaris root associated fu...   119   9e-24
gi|283482683|emb|FM172841.1| Calluna vulgaris root associated fu...   119   9e-24
gi|281332363|gb|GQ254872.1| Uncultured Pezizales ADT_3 18S ribos...   119   9e-24
gi|256855533|emb|FN397163.1| Uncultured fungus genomic DNA seque...   119   9e-24
gi|256855532|emb|FN397162.1| Uncultured fungus genomic DNA seque...   119   9e-24
gi|256855531|emb|FN397161.1| Uncultured fungus genomic DNA seque...   119   9e-24
gi|256855530|emb|FN397160.1| Uncultured fungus genomic DNA seque...   119   9e-24
gi|256855529|emb|FN397159.1| Uncultured fungus genomic DNA seque...   119   9e-24
gi|256855528|emb|FN397158.1| Uncultured fungus genomic DNA seque...   119   9e-24
gi|256855527|emb|FN397157.1| Uncultured fungus genomic DNA seque...   119   9e-24
gi|226930551|gb|FJ780958.1| Uncultured fungus clone Singleton_(2...   119   9e-24
gi|226926858|gb|FJ777265.1| Uncultured fungus clone Contig1248-2...   119   9e-24

>gi|71066897|gb|DQ069010.1| Uncultured ascomycete clone NS191 18S ribosomal RNA gene, partial
           sequence; internal transcribed spacer 1, 5.8S ribosomal
           RNA gene, and internal transcribed spacer 2, complete
           sequence; and 28S ribosomal RNA gene, partial sequence
          Length = 517

 Score =  416 bits (210), Expect = e-113
 Identities = 220/222 (99%), Gaps = 1/222 (0%)
 Strand = Plus / Minus

                                                                       
Query: 1   gctgcgttcttcatcgatgcgagaaccaagagatccgttgttgaaagttttaacttttat 60
           ||||||||||||||||||||||||||||||||||||||||||||||||||||||||||||
Sbjct: 233 gctgcgttcttcatcgatgcgagaaccaagagatccgttgttgaaagttttaacttttat 174

                                                                       
Query: 61  ttttaaattcagaagactctaaatacaatattttatgttaaccttccgaccaggctatac 120
           ||||||||||||||||||||||||||||||||||||||||||||||||||||||||||||
Sbjct: 173 ttttaaattcagaagactctaaatacaatattttatgttaaccttccgaccaggctatac 114

                                                                       
Query: 121 agctaactgtacagccaaaacgatcggaagcaacaggtagtttagacaaggggtttg-aa 179
           |||||||||||||||||||||| |||||||||||||||||||||||||||||||||| ||
Sbjct: 113 agctaactgtacagccaaaacggtcggaagcaacaggtagtttagacaaggggtttgaaa 54

                                                     
Query: 180 cgtatattcgaatgaatatatattacttttaatgatccttcc 221
           ||||||||||||||||||||||||||||||||||||||||||
Sbjct: 53  cgtatattcgaatgaatatatattacttttaatgatccttcc 12


>gi|199594075|gb|FJ013060.1| Uncultured ectomycorrhizal fungus clone OT-57 18S ribosomal RNA
           gene, partial sequence; internal transcribed spacer 1,
           5.8S ribosomal RNA gene, and internal transcribed spacer
           2, complete sequence; and 28S ribosomal RNA gene,
           partial sequence
          Length = 592

 Score =  345 bits (174), Expect = 8e-92
 Identities = 211/222 (95%), Gaps = 1/222 (0%)
 Strand = Plus / Minus

                                                                       
Query: 1   gctgcgttcttcatcgatgcgagaaccaagagatccgttgttgaaagttttaacttttat 60
           ||||||||||||||||||||||||||||||||||||||||||||||||||||||||||||
Sbjct: 278 gctgcgttcttcatcgatgcgagaaccaagagatccgttgttgaaagttttaacttttat 219

                                                                       
Query: 61  ttttaaattcagaagactctaaatacaatattttatgttaaccttccgaccaggctatac 120
           ||| |||||||||||||||||||||||||||||||||||||||||||| |||||||||||
Sbjct: 218 tttaaaattcagaagactctaaatacaatattttatgttaaccttccggccaggctatac 159

                                                                       
Query: 121 agctaactgtacagccaaaacgatcggaagcaacaggtagtttagacaaggggtttg-aa 179
           |||||||| ||||||| ||||   |||||||||||||| |||||||||||||||| | ||
Sbjct: 158 agctaactatacagcccaaacagccggaagcaacaggtggtttagacaaggggttagaaa 99

                                                     
Query: 180 cgtatattcgaatgaatatatattacttttaatgatccttcc 221
            |||||||||||||||||||||||||||||||||||||||||
Sbjct: 98  tgtatattcgaatgaatatatattacttttaatgatccttcc 57


>gi|294861918|gb|HM036637.1| Fungal sp. NS176A internal transcribed spacer 1, partial sequence;
           5.8S ribosomal RNA gene, complete sequence; and internal
           transcribed spacer 2, partial sequence
          Length = 545

 Score =  339 bits (171), Expect = 5e-90
 Identities = 208/219 (94%), Gaps = 1/219 (0%)
 Strand = Plus / Minus

                                                                       
Query: 1   gctgcgttcttcatcgatgcgagaaccaagagatccgttgttgaaagttttaacttttat 60
           ||||||||||||||||||||||||||||||||||||||||||||||||||||||||||||
Sbjct: 234 gctgcgttcttcatcgatgcgagaaccaagagatccgttgttgaaagttttaacttttat 175

                                                                       
Query: 61  ttttaaattcagaagactctaaatacaatattttatgttaaccttccgaccaggctatac 120
           ||| |||||||||||||||||||||||||||||||||||||||||||| |||||||||||
Sbjct: 174 tttaaaattcagaagactctaaatacaatattttatgttaaccttccggccaggctatac 115

                                                                       
Query: 121 agctaactgtacagccaaaacgatcggaagcaacaggtagtttagacaaggggtttg-aa 179
           |||||||| ||||||| ||||   |||||||||||||| |||||||||||||||| | ||
Sbjct: 114 agctaactatacagcccaaacagccggaagcaacaggtggtttagacaaggggttagaaa 55

                                                  
Query: 180 cgtatattcgaatgaatatatattacttttaatgatcct 218
            ||||||||||||||||||||||||||||||||||||||
Sbjct: 54  tgtatattcgaatgaatatatattacttttaatgatcct 16


>gi|171879753|gb|EU557319.1| Uncultured ascomycete clone Simb67s21C 18S ribosomal RNA gene,
           partial sequence; internal transcribed spacer 1, 5.8S
           ribosomal RNA gene, and internal transcribed spacer 2,
           complete sequence; and 28S ribosomal RNA gene, partial
           sequence
          Length = 551

 Score =  339 bits (171), Expect = 5e-90
 Identities = 208/219 (94%), Gaps = 1/219 (0%)
 Strand = Plus / Minus

                                                                       
Query: 1   gctgcgttcttcatcgatgcgagaaccaagagatccgttgttgaaagttttaacttttat 60
           ||||||||||||||||||||||||||||||||||||||||||||||||||||||||||||
Sbjct: 227 gctgcgttcttcatcgatgcgagaaccaagagatccgttgttgaaagttttaacttttat 168

                                                                       
Query: 61  ttttaaattcagaagactctaaatacaatattttatgttaaccttccgaccaggctatac 120
           ||| |||||||||||||||||||||||||||||||||||||||||||| |||||||||||
Sbjct: 167 tttaaaattcagaagactctaaatacaatattttatgttaaccttccggccaggctatac 108

                                                                       
Query: 121 agctaactgtacagccaaaacgatcggaagcaacaggtagtttagacaaggggtttg-aa 179
           |||||||| ||||||| ||||   |||||||||||||| |||||||||||||||| | ||
Sbjct: 107 agctaactatacagcccaaacagccggaagcaacaggtggtttagacaaggggttagaaa 48

                                                  
Query: 180 cgtatattcgaatgaatatatattacttttaatgatcct 218
            ||||||||||||||||||||||||||||||||||||||
Sbjct: 47  tgtatattcgaatgaatatatattacttttaatgatcct 9


>gi|146762148|gb|EF484931.1| Uncultured ectomycorrhizal fungus clone Riv-1 18S ribosomal RNA
           gene, partial sequence; internal transcribed spacer 1,
           5.8S ribosomal RNA gene, and internal transcribed spacer
           2, complete sequence; and 28S ribosomal RNA gene,
           partial sequence
          Length = 608

 Score =  331 bits (167), Expect = 1e-87
 Identities = 211/223 (94%), Gaps = 2/223 (0%)
 Strand = Plus / Minus

                                                                       
Query: 1   gctgcgttcttcatcgatgcgagaaccaagagatc-cgttgttgaaagttttaactttta 59
           ||||||||||||||||||||||||||||||||||| ||||||||||||||||||||||||
Sbjct: 281 gctgcgttcttcatcgatgcgagaaccaagagatcacgttgttgaaagttttaactttta 222

                                                                       
Query: 60  tttttaaattcagaagactctaaatacaatattttatgttaaccttccgaccaggctata 119
           |||| |||||||||||||||||||||||||||||||||||||||||||| ||||||||||
Sbjct: 221 ttttaaaattcagaagactctaaatacaatattttatgttaaccttccggccaggctata 162

                                                                       
Query: 120 cagctaactgtacagccaaaacgatcggaagcaacaggtagtttagacaaggggtttg-a 178
           ||||||||| ||||||| ||||   |||||||||||||| |||||||||||||||| | |
Sbjct: 161 cagctaactatacagcccaaacagccggaagcaacaggtggtttagacaaggggttagaa 102

                                                      
Query: 179 acgtatattcgaatgaatatatattacttttaatgatccttcc 221
           | |||||||||||||||||||||||||||||||||||||||||
Sbjct: 101 atgtatattcgaatgaatatatattacttttaatgatccttcc 59


>gi|208970736|gb|FJ210746.1| Uncultured Pyronemataceae clone 3068B internal transcribed spacer
           1, partial sequence; 5.8S ribosomal RNA gene and
           internal transcribed spacer 2, complete sequence; and
           28S ribosomal RNA gene, partial sequence
          Length = 501

 Score =  327 bits (165), Expect = 2e-86
 Identities = 190/197 (96%), Gaps = 1/197 (0%)
 Strand = Plus / Minus

                                                                       
Query: 1   gctgcgttcttcatcgatgcgagaaccaagagatccgttgttgaaagttttaacttttat 60
           ||||||||||||||||||||||||||||||||||||||||||||||||||||||||||||
Sbjct: 197 gctgcgttcttcatcgatgcgagaaccaagagatccgttgttgaaagttttaacttttat 138

                                                                       
Query: 61  ttttaaattcagaagactctaaatacaatattttatgttaaccttccgaccaggctatac 120
           ||| |||||||||||||||||||||||||||||||||||||||||||| |||||||||||
Sbjct: 137 tttaaaattcagaagactctaaatacaatattttatgttaaccttccggccaggctatac 78

                                                                       
Query: 121 agctaactgtacagccaaaacgatcggaagcaacaggtagtttagacaaggggtttg-aa 179
           |||||||||||||||| |||||  ||||||||||||||||||||||||||||||||| ||
Sbjct: 77  agctaactgtacagcccaaacggccggaagcaacaggtagtttagacaaggggtttgaaa 18

                            
Query: 180 cgtatattcgaatgaat 196
            ||||||||||||||||
Sbjct: 17  tgtatattcgaatgaat 1


>gi|289547147|gb|GU452518.1| Uncultured Pyronemataceae clone UBCOFE363A 18S ribosomal RNA gene,
           partial sequence; internal transcribed spacer 1, 5.8S
           ribosomal RNA gene, and internal transcribed spacer 2,
           complete sequence; and 28S ribosomal RNA gene, partial
           sequence
          Length = 887

 Score =  323 bits (163), Expect = 3e-85
 Identities = 210/223 (94%), Gaps = 2/223 (0%)
 Strand = Plus / Minus

                                                                       
Query: 1   gctgcgttcttcatcgatgcgagaaccaagagatccgttgttgaaagttttaacttttat 60
           |||||||||||||||||||||||||||||||||||||||||||||||||||||||||| |
Sbjct: 344 gctgcgttcttcatcgatgcgagaaccaagagatccgttgttgaaagttttaacttttgt 285

                                                                       
Query: 61  tttta-aattcagaagactctaaatacaatattttatgttaaccttccgaccaggctata 119
           ||| | ||||||||||||||||||||||||||||||||| ||||||||| ||||||||||
Sbjct: 284 tttaacaattcagaagactctaaatacaatattttatgtcaaccttccggccaggctata 225

                                                                       
Query: 120 cagctaactgtacagccaaaacgatcggaagcaacaggtagtttagacaaggggtttg-a 178
           |||||| |||||||||| ||||   ||||||||||||||||||||||||||||||||| |
Sbjct: 224 cagctagctgtacagcccaaacagccggaagcaacaggtagtttagacaaggggtttgaa 165

                                                      
Query: 179 acgtatattcgaatgaatatatattacttttaatgatccttcc 221
           | |||||||| ||||||||||||||||||||||||||||||||
Sbjct: 164 atgtatattccaatgaatatatattacttttaatgatccttcc 122


>gi|186461757|gb|EU562601.1| Uncultured ascomycete clone Simb21C internal transcribed spacer 1,
           partial sequence; 5.8S ribosomal RNA gene and internal
           transcribed spacer 2, complete sequence; and 28S
           ribosomal RNA gene, partial sequence
          Length = 537

 Score =  321 bits (162), Expect = 1e-84
 Identities = 202/214 (94%), Gaps = 1/214 (0%)
 Strand = Plus / Minus

                                                                       
Query: 1   gctgcgttcttcatcgatgcgagaaccaagagatccgttgttgaaagttttaacttttat 60
           ||||||||||||||||||||||||||||||||||||||||||||||||||||||||||||
Sbjct: 214 gctgcgttcttcatcgatgcgagaaccaagagatccgttgttgaaagttttaacttttat 155

                                                                       
Query: 61  ttttaaattcagaagactctaaatacaatattttatgttaaccttccgaccaggctatac 120
           ||| |||||||||||||||||||||||||||||||||||||||||||| |||||||||||
Sbjct: 154 tttaaaattcagaagactctaaatacaatattttatgttaaccttccggccaggctatac 95

                                                                       
Query: 121 agctaactgtacagccaaaacgatcggaagcaacaggtagtttagacaaggggtttg-aa 179
           |||||||| ||||||| ||||   |||||||||||||| |||||||||||||||| | ||
Sbjct: 94  agctaactatacagcccaaacagccggaagcaacaggtggtttagacaaggggttagaaa 35

                                             
Query: 180 cgtatattcgaatgaatatatattacttttaatg 213
            ||||||||||||||||||||||||||| |||||
Sbjct: 34  tgtatattcgaatgaatatatattacttgtaatg 1


>gi|71066900|gb|DQ069013.1| Uncultured ascomycete clone NS239 18S ribosomal RNA gene, partial
           sequence; internal transcribed spacer 1, 5.8S ribosomal
           RNA gene, and internal transcribed spacer 2, complete
           sequence; and 28S ribosomal RNA gene, partial sequence
          Length = 537

 Score =  321 bits (162), Expect = 1e-84
 Identities = 208/222 (93%), Gaps = 1/222 (0%)
 Strand = Plus / Minus

                                                                       
Query: 1   gctgcgttcttcatcgatgcgagaaccaagagatccgttgttgaaagttttaacttttat 60
           |||||||||||||||||||||||||||||||||||||||||||||||||||||||||| |
Sbjct: 244 gctgcgttcttcatcgatgcgagaaccaagagatccgttgttgaaagttttaactttttt 185

                                                                       
Query: 61  ttttaaattcagaagactctaaatacaatattttatgttaaccttccgaccaggctatac 120
           ||  |||||||||||||||||||||||||||||| ||||||||||||| |||||||||||
Sbjct: 184 ttaaaaattcagaagactctaaatacaatattttgtgttaaccttccggccaggctatac 125

                                                                       
Query: 121 agctaactgtacagccaaaacgatcggaagcaacaggtagtttagacaaggggtttg-aa 179
           |||||||| ||||||| ||||   ||||||||||||||||||||||||||||| ||| ||
Sbjct: 124 agctaactatacagcccaaacagccggaagcaacaggtagtttagacaaggggattgaaa 65

                                                     
Query: 180 cgtatattcgaatgaatatatattacttttaatgatccttcc 221
            |||||||| ||||||||||||||||||||||||||||||||
Sbjct: 64  tgtatattcaaatgaatatatattacttttaatgatccttcc 23


>gi|50910804|gb|AY587740.1| Uncultured ectomycorrhizal fungus isolation-source root tip voucher
           specimen TKDN875 18S ribosomal RNA gene, partial
           sequence; internal transcribed spacer 1, 5.8S ribosomal
           RNA gene, and internal transcribed spacer 2, complete
           sequence; and 28S ribosomal RNA gene, partial sequence
          Length = 509

 Score =  321 bits (162), Expect = 1e-84
 Identities = 209/222 (94%), Gaps = 2/222 (0%)
 Strand = Plus / Minus

                                                                       
Query: 1   gctgcgttcttcatcgatgcgagaaccaagagatccgttgttgaaagttttaacttttat 60
           |||||||||||||||||||||||||||||||||||||||||||||||||||||||||| |
Sbjct: 222 gctgcgttcttcatcgatgcgagaaccaagagatccgttgttgaaagttttaacttttgt 163

                                                                       
Query: 61  tttta-aattcagaagactctaaatacaatattttatgttaaccttccgaccaggctata 119
           ||| | ||||||||||||||||||||||||||||||||| ||||||||| ||||||||||
Sbjct: 162 tttaacaattcagaagactctaaatacaatattttatgtcaaccttccggccaggctata 103

                                                                       
Query: 120 cagctaactgtacagccaaaacgatcggaagcaacaggtagtttagacaaggggtttg-a 178
           |||||| |||||||||| ||||   ||||||||||||||||||||||||||||||||| |
Sbjct: 102 cagctagctgtacagcccaaacagccggaagcaacaggtagtttagacaaggggtttgaa 43

                                                     
Query: 179 acgtatattcgaatgaatatatattacttttaatgatccttc 220
           | |||||||| |||||||||||||||||||||||||||||||
Sbjct: 42  atgtatattccaatgaatatatattacttttaatgatccttc 1


>gi|111608692|gb|DQ822806.1| Uncultured mycorrhizal ascomycete from RT269 18S ribosomal RNA
           gene, partial sequence; internal transcribed spacer 1,
           5.8S ribosomal RNA gene, and internal transcribed spacer
           2, complete sequence; and 28S ribosomal RNA gene,
           partial sequence
          Length = 536

 Score =  315 bits (159), Expect = 7e-83
 Identities = 209/223 (93%), Gaps = 2/223 (0%)
 Strand = Plus / Minus

                                                                       
Query: 1   gctgcgttcttcatcgatgcgagaaccaagagatccgttgttgaaagttttaacttttat 60
           |||||||||||||||||||||||||||||||||||||||||||||||||||||||||| |
Sbjct: 230 gctgcgttcttcatcgatgcgagaaccaagagatccgttgttgaaagttttaacttttgt 171

                                                                       
Query: 61  tttta-aattcagaagactctaaatacaatattttatgttaaccttccgaccaggctata 119
           ||| | ||||||||||||||||||||||||||||||||| ||||||||| ||||||||||
Sbjct: 170 tttaacaattcagaagactctaaatacaatattttatgtcaaccttccggccaggctata 111

                                                                       
Query: 120 cagctaactgtacagccaaaacgatcggaagcaacaggtagtttagacaaggggtttg-a 178
           ||||||||  ||||||| ||||   ||||||||||||||||||||||||||||||||| |
Sbjct: 110 cagctaaccatacagcccaaacagccggaagcaacaggtagtttagacaaggggtttgaa 51

                                                      
Query: 179 acgtatattcgaatgaatatatattacttttaatgatccttcc 221
           | |||||||| ||||||||||||||||||||||||||||||||
Sbjct: 50  atgtatattccaatgaatatatattacttttaatgatccttcc 8


>gi|189098275|gb|EU726302.1| Uncultured Pyronemataceae clone FP41 A9R 18S ribosomal RNA gene,
           partial sequence; internal transcribed spacer 1, 5.8S
           ribosomal RNA gene, and internal transcribed spacer 2,
           complete sequence; and 28S ribosomal RNA gene, partial
           sequence
          Length = 721

 Score =  311 bits (157), Expect = 1e-81
 Identities = 208/221 (94%), Gaps = 3/221 (1%)
 Strand = Plus / Minus

                                                                       
Query: 1   gctgcgttcttcatcgatgcgagaaccaagagatccgttgttgaaagttttaacttttat 60
           ||||||||||||||||||||||||||||||||||||||||||||||||||||||||||||
Sbjct: 221 gctgcgttcttcatcgatgcgagaaccaagagatccgttgttgaaagttttaacttttat 162

                                                                       
Query: 61  ttttaaa-ttcagaagactctaaatacaatattttatgttaaccttccgaccaggctata 119
           ||| ||| ||||||||||||||||||||||||||||||||||||||||| ||||||||| 
Sbjct: 161 tttaaaaattcagaagactctaaatacaatattttatgttaaccttccggccaggctatt 102

                                                                       
Query: 120 cagctaactgtacagccaaaacgatcggaagcaacaggtagtttagacaa-ggggtttg- 177
           ||||||||||||||||| ||||   |||||||||||||| |||||||||| |||||||| 
Sbjct: 101 cagctaactgtacagcccaaacagccggaagcaacaggtggtttagacaagggggtttga 42

                                                    
Query: 178 aacgtatattcgaatgaatatatattacttttaatgatcct 218
           || |||||||| |||||||||||||||||||||||||||||
Sbjct: 41  aatgtatattcaaatgaatatatattacttttaatgatcct 1


>gi|83940763|gb|DQ320132.1| Uncultured ascomycete isolate NS234B 18S ribosomal RNA gene,
           partial sequence; internal transcribed spacer 1, 5.8S
           ribosomal RNA gene, and internal transcribed spacer 2,
           complete sequence; and 28S ribosomal RNA gene, partial
           sequence
          Length = 490

 Score =  305 bits (154), Expect = 7e-80
 Identities = 191/202 (94%), Gaps = 1/202 (0%)
 Strand = Plus / Minus

                                                                       
Query: 1   gctgcgttcttcatcgatgcgagaaccaagagatccgttgttgaaagttttaacttttat 60
           ||||||||||||||||||||||||||||||||||||||||||||||||||||||||||||
Sbjct: 203 gctgcgttcttcatcgatgcgagaaccaagagatccgttgttgaaagttttaacttttat 144

                                                                       
Query: 61  ttttaaattcagaagactctaaatacaatattttatgttaaccttccgaccaggctatac 120
           ||| |||||||||||||||||||||||||||||||||||||||||||| |||||||||||
Sbjct: 143 tttaaaattcagaagactctaaatacaatattttatgttaaccttccggccaggctatac 84

                                                                       
Query: 121 agctaactgtacagccaaaacgatcggaagcaacaggtagtttagacaaggggtttg-aa 179
           |||||||| ||||||| ||||   |||||||||||||| |||||||||||||||| | ||
Sbjct: 83  agctaactatacagcccaaacagccggaagcaacaggtggtttagacaaggggttagaaa 24

                                 
Query: 180 cgtatattcgaatgaatatata 201
            |||||||||||||||||||||
Sbjct: 23  tgtatattcgaatgaatatata 2


>gi|187403855|gb|EU649088.1| Uncultured ectomycorrhiza (Pyronemataceae) clone Pine3_c10 18S
           ribosomal RNA gene, partial sequence; internal
           transcribed spacer 1, 5.8S ribosomal RNA gene, and
           internal transcribed spacer 2, complete sequence; and
           28S ribosomal RNA gene, partial sequence
          Length = 1089

 Score =  295 bits (149), Expect = 7e-77
 Identities = 204/221 (92%), Gaps = 3/221 (1%)
 Strand = Plus / Minus

                                                                       
Query: 1   gctgcgttcttcatcgatgcgagaaccaagagatccgttgttgaaagttttaacttttat 60
           ||||||||||||||||||||||||||||||||||||||||||||||||||||||||||||
Sbjct: 221 gctgcgttcttcatcgatgcgagaaccaagagatccgttgttgaaagttttaacttttat 162

                                                                       
Query: 61  ttttaaa-ttcagaagactctaaatacaatattttatgttaaccttccgaccaggctata 119
           ||| ||| ||||||||||||||||||||||||||||||||||||||||| ||||||||| 
Sbjct: 161 tttaaaaattcagaagactctaaatacaatattttatgttaaccttccggccaggctatt 102

                                                                       
Query: 120 cagctaactgtacagccaaaacgatcggaagcaacaggtagtttagacaagggg--tttg 177
           |||||||||| ||| || ||||   |||||||||||||| ||||||||||||||  ||  
Sbjct: 101 cagctaactgnacancccaaacagccggaagcaacaggtggtttagacaagggggtttna 42

                                                    
Query: 178 aacgtatattcgaatgaatatatattacttttaatgatcct 218
           || |||||||| |||||||||||||||||||||||||||||
Sbjct: 41  aatgtatattcaaatgaatatatattacttttaatgatcct 1


>gi|71066895|gb|DQ069008.1| Uncultured ascomycete clone NS176A 18S ribosomal RNA gene, partial
           sequence; internal transcribed spacer 1, 5.8S ribosomal
           RNA gene, and internal transcribed spacer 2, complete
           sequence; and 28S ribosomal RNA gene, partial sequence
          Length = 483

 Score =  293 bits (148), Expect = 3e-76
 Identities = 185/196 (94%), Gaps = 1/196 (0%)
 Strand = Plus / Minus

                                                                       
Query: 1   gctgcgttcttcatcgatgcgagaaccaagagatccgttgttgaaagttttaacttttat 60
           ||||||||||||||||||||||||||||||||||||||||||||||||||||||||||||
Sbjct: 196 gctgcgttcttcatcgatgcgagaaccaagagatccgttgttgaaagttttaacttttat 137

                                                                       
Query: 61  ttttaaattcagaagactctaaatacaatattttatgttaaccttccgaccaggctatac 120
           ||| |||||||||||||||||||||||||||||||||||||||||||| |||||||||||
Sbjct: 136 tttaaaattcagaagactctaaatacaatattttatgttaaccttccggccaggctatac 77

                                                                       
Query: 121 agctaactgtacagccaaaacgatcggaagcaacaggtagtttagacaaggggtttg-aa 179
           |||||||| ||||||| ||||   |||||||||||||| |||||||||||||||| | ||
Sbjct: 76  agctaactatacagcccaaacagccggaagcaacaggtggtttagacaaggggttagaaa 17

                           
Query: 180 cgtatattcgaatgaa 195
            |||||||||||||||
Sbjct: 16  tgtatattcgaatgaa 1


>gi|189098276|gb|EU726303.1| Uncultured Pyronemataceae clone PP57 H7 18S ribosomal RNA gene,
           partial sequence; internal transcribed spacer 1, 5.8S
           ribosomal RNA gene, and internal transcribed spacer 2,
           complete sequence; and 28S ribosomal RNA gene, partial
           sequence
          Length = 762

 Score =  285 bits (144), Expect = 7e-74
 Identities = 203/220 (92%), Gaps = 2/220 (0%)
 Strand = Plus / Minus

                                                                       
Query: 1   gctgcgttcttcatcgatgcgagaaccaagagatccgttgttgaaagttttaacttttat 60
           |||||||||||||||||||||||||||||||||||||||||||||||||||||||||| |
Sbjct: 220 gctgcgttcttcatcgatgcgagaaccaagagatccgttgttgaaagttttaacttttgt 161

                                                                       
Query: 61  tttta-aattcagaagactctaaatacaatattttatgttaaccttccgaccaggctata 119
           ||| | ||||||||||||||||||||||||||| ||||| ||||||||| ||||||||||
Sbjct: 160 tttaacaattcagaagactctaaatacaatattatatgtcaaccttccggccaggctata 101

                                                                       
Query: 120 cagctaactgtacagccaaaacgatcggaagcaacaggtagtttagacaaggggtttg-a 178
           ||||||||  || |||| ||||   ||||||||||||||||||||||||||||||||| |
Sbjct: 100 cagctaaccatatagcccaaacagccggaagcaacaggtagtttagacaaggggtttgaa 41

                                                   
Query: 179 acgtatattcgaatgaatatatattacttttaatgatcct 218
           | ||||||||  ||||||||||||||||||||||||||||
Sbjct: 40  atgtatattcctatgaatatatattacttttaatgatcct 1


>gi|14275866|emb|AJ410863.1| Ectomycorrhizal isolate ECM 189 internal partial internal
           transcribed spacer 1 (ITS1), 5.8S ribosomal RNA gene,
           and partial internal transcribed spacer 2 (ITS2);
           isolate ECM 189
          Length = 516

 Score =  281 bits (142), Expect = 1e-72
 Identities = 189/202 (93%), Gaps = 2/202 (0%)
 Strand = Plus / Minus

                                                                       
Query: 1   gctgcgttcttcatcgatgcgagaaccaagagatccgttgttgaaagttttaacttttat 60
           ||||||||||||||||||||||||||||||||||||||||||||||||||||||||||||
Sbjct: 201 gctgcgttcttcatcgatgcgagaaccaagagatccgttgttgaaagttttaacttttat 142

                                                                       
Query: 61  ttttaaattcagaagactctaaatacaatattttatgttaaccttccgaccaggctatac 120
           ||| |||||||||||||||||||||||||| ||||| ||||||||||| |||||||||||
Sbjct: 141 tttaaaattcagaagactctaaatacaata-tttatattaaccttccggccaggctatac 83

                                                                       
Query: 121 agctaactgtacagccaaaacgatcggaagcaacaggtagtttagacaaggggtttg-aa 179
           |||||||| ||||||| ||||   |||||||||||||| |||||||||||||||| | ||
Sbjct: 82  agctaactatacagcccaaacagccggaagcaacaggtggtttagacaaggggttagaaa 23

                                 
Query: 180 cgtatattcgaatgaatatata 201
            |||||||||||||||||||||
Sbjct: 22  tgtatattcgaatgaatatata 1


>gi|34766370|gb|AY310830.1| Uncultured ectomycorrhizal fungus note PCR # TAM2066 18S ribosomal
           RNA gene, partial sequence; internal transcribed spacer
           1, 5.8S ribosomal RNA gene, and internal transcribed
           spacer 2, complete sequence; and 28S ribosomal RNA gene,
           partial sequence
          Length = 518

 Score =  274 bits (138), Expect = 3e-70
 Identities = 200/217 (92%), Gaps = 4/217 (1%)
 Strand = Plus / Minus

                                                                       
Query: 1   gctgcgttcttcatcgatgcgagaaccaagagatccgttgttgaaagtttt--aactttt 58
           ||||||| |||||||||||||||||||||||||||||||||||||||||||  |||||||
Sbjct: 217 gctgcgtccttcatcgatgcgagaaccaagagatccgttgttgaaagttttttaactttt 158

                                                                       
Query: 59  attttta-aattcagaagactctaaatacaatattttatgttaaccttccgaccaggcta 117
            |||| | ||||||||||||||||||||||||||||||||| ||||||||| ||||||||
Sbjct: 157 gttttaacaattcagaagactctaaatacaatattttatgtcaaccttccggccaggcta 98

                                                                       
Query: 118 tacagctaactgtacagccaaaacgatcggaagcaacaggtagtttagacaaggggtttg 177
           ||||||||||  ||||||| ||||   |||||||||||||||||||||||||||||||||
Sbjct: 97  tacagctaaccatacagcccaaacagccggaagcaacaggtagtttagacaaggggtttg 38

                                                
Query: 178 -aacgtatattcgaatgaatatatattacttttaatg 213
            || |||||||| ||||||||||||||||||||||||
Sbjct: 37  aaatgtatattccaatgaatatatattacttttaatg 1


>gi|172054511|gb|EU554712.1| Uncultured fungus clone A2S_94 18S ribosomal RNA gene, partial
           sequence; internal transcribed spacer 1, 5.8S ribosomal
           RNA gene, and internal transcribed spacer 2, complete
           sequence; and 28S ribosomal RNA gene, partial sequence
          Length = 516

 Score =  270 bits (136), Expect = 4e-69
 Identities = 170/180 (94%), Gaps = 1/180 (0%)
 Strand = Plus / Minus

                                                                       
Query: 1   gctgcgttcttcatcgatgcgagaaccaagagatccgttgttgaaagttttaacttttat 60
           |||||||||||||||||||||||||||||||||||||||||||||||||||||||||| |
Sbjct: 214 gctgcgttcttcatcgatgcgagaaccaagagatccgttgttgaaagttttaacttttgt 155

                                                                       
Query: 61  tttta-aattcagaagactctaaatacaatattttatgttaaccttccgaccaggctata 119
           ||| | ||||||||||||||||||||||||||||||||| ||||||||| ||||||||||
Sbjct: 154 tttaacaattcagaagactctaaatacaatattttatgtcaaccttccggccaggctata 95

                                                                       
Query: 120 cagctaactgtacagccaaaacgatcggaagcaacaggtagtttagacaaggggtttgaa 179
           |||||| |||||||||| ||||   |||||||||||||||||||||||||||||||||||
Sbjct: 94  cagctagctgtacagcccaaacagccggaagcaacaggtagtttagacaaggggtttgaa 35


>gi|98962366|gb|DQ508802.1| Uncultured ascomycete genotype 15_Milomlyn internal transcribed
           spacer 1, partial sequence; 5.8S ribosomal RNA gene,
           complete sequence; and internal transcribed spacer 2,
           partial sequence
          Length = 431

 Score =  270 bits (136), Expect = 4e-69
 Identities = 167/176 (94%), Gaps = 1/176 (0%)
 Strand = Plus / Minus

                                                                       
Query: 1   gctgcgttcttcatcgatgcgagaaccaagagatccgttgttgaaagttttaacttttat 60
           ||||||||||||||||||||||||||||||||||||||||||||||||||||||||||||
Sbjct: 176 gctgcgttcttcatcgatgcgagaaccaagagatccgttgttgaaagttttaacttttat 117

                                                                       
Query: 61  ttttaaattcagaagactctaaatacaatattttatgttaaccttccgaccaggctatac 120
           ||| |||||||||||||||||||||||||||||||||||||||||||| |||||||||||
Sbjct: 116 tttaaaattcagaagactctaaatacaatattttatgttaaccttccggccaggctatac 57

                                                                   
Query: 121 agctaactgtacagccaaaacgatcggaagcaacaggt-agtttagacaaggggtt 175
           |||||||| ||||||| ||||   ||||||||||||||  ||||||||||||||||
Sbjct: 56  agctaactatacagcccaaacagccggaagcaacaggtgggtttagacaaggggtt 1


>gi|298352674|gb|GU969251.1| Uncultured Ascomycota morphotype 5 internal transcribed spacer 1,
           partial sequence; 5.8S ribosomal RNA gene and internal
           transcribed spacer 2, complete sequence; and 28S
           ribosomal RNA gene, partial sequence
          Length = 483

 Score =  234 bits (118), Expect = 2e-58
 Identities = 162/174 (93%), Gaps = 2/174 (1%)
 Strand = Plus / Minus

                                                                       
Query: 3   tgcgttcttcatcgatgcgagaaccaagagatccgttgttgaaagttttaacttttattt 62
           ||||||||||||||||||||||||||||||||||||||||||||||| ||||||||||||
Sbjct: 174 tgcgttcttcatcgatgcgagaaccaagagatccgttgttgaaagttctaacttttattt 115

                                                                       
Query: 63  ttaaattcagaagactctaaatacaatattttatgttaaccttccgaccaggctatacag 122
           | |||||||||||||||||||||||||||||||||||||||||||| ||||| |||||||
Sbjct: 114 taaaattcagaagactctaaatacaatattttatgttaaccttccggccaggatatacag 55

                                                                 
Query: 123 ctaactgtacagccaaaacgatcggaa-gcaa-caggtagtttagacaaggggt 174
           |||||| ||||||| ||||   ||||| |||| ||||| |||||||||||||||
Sbjct: 54  ctaactatacagcccaaacagccggaacgcaaccaggtggtttagacaaggggt 1


>gi|280967818|gb|GU184035.1| Uncultured Pyronemataceae isolate DNU1_2 internal transcribed
           spacer 1, partial sequence; 5.8S ribosomal RNA gene,
           complete sequence; and internal transcribed spacer 2,
           partial sequence
          Length = 606

 Score =  168 bits (85), Expect = 1e-38
 Identities = 129/141 (91%), Gaps = 2/141 (1%)
 Strand = Plus / Minus

                                                                       
Query: 3   tgcgttcttcatcgatgcgagaaccaagagatccgttgttgaaagttttaacttttattt 62
           |||||||||||||||||||||||||||||||||||||||||||||  |||||| ||||||
Sbjct: 144 tgcgttcttcatcgatgcgagaaccaagagatccgttgttgaaagaattaactattattt 85

                                                                       
Query: 63  t-taaattcagaagactctaaatac-aatattttatgttaaccttccgaccaggctatac 120
           |  |||||| |||||||||||| || |||||||||||| ||||||||| ||||||||| |
Sbjct: 84  taaaaattccgaagactctaaacactaatattttatgtgaaccttccggccaggctattc 25

                                
Query: 121 agctaactgtacagccaaaac 141
           |||||||||||||||| ||||
Sbjct: 24  agctaactgtacagcccaaac 4


>gi|198102476|gb|EU498739.1| Uncultured ectomycorrhiza (Pezizales) isolate 168 18S ribosomal RNA
           gene, partial sequence; internal transcribed spacer 1,
           5.8S ribosomal RNA gene, and internal transcribed spacer
           2, complete sequence; and 28S ribosomal RNA gene,
           partial sequence
          Length = 598

 Score =  123 bits (62), Expect = 6e-25
 Identities = 62/62 (100%)
 Strand = Plus / Minus

                                                                       
Query: 1   gctgcgttcttcatcgatgcgagaaccaagagatccgttgttgaaagttttaacttttat 60
           ||||||||||||||||||||||||||||||||||||||||||||||||||||||||||||
Sbjct: 207 gctgcgttcttcatcgatgcgagaaccaagagatccgttgttgaaagttttaacttttat 148

             
Query: 61  tt 62
           ||
Sbjct: 147 tt 146


>gi|164612290|gb|EU195341.1| Uncultured Pyronemataceae isolate 486 internal transcribed spacer
           1, partial sequence; 5.8S ribosomal RNA gene, complete
           sequence; and internal transcribed spacer 2, partial
           sequence
          Length = 663

 Score =  123 bits (62), Expect = 6e-25
 Identities = 62/62 (100%)
 Strand = Plus / Minus

                                                                       
Query: 1   gctgcgttcttcatcgatgcgagaaccaagagatccgttgttgaaagttttaacttttat 60
           ||||||||||||||||||||||||||||||||||||||||||||||||||||||||||||
Sbjct: 261 gctgcgttcttcatcgatgcgagaaccaagagatccgttgttgaaagttttaacttttat 202

             
Query: 61  tt 62
           ||
Sbjct: 201 tt 200


>gi|164612289|gb|EU195340.1| Uncultured Pyronemataceae isolate 485 internal transcribed spacer
           1, partial sequence; 5.8S ribosomal RNA gene, complete
           sequence; and internal transcribed spacer 2, partial
           sequence
          Length = 554

 Score =  123 bits (62), Expect = 6e-25
 Identities = 62/62 (100%)
 Strand = Plus / Minus

                                                                       
Query: 1   gctgcgttcttcatcgatgcgagaaccaagagatccgttgttgaaagttttaacttttat 60
           ||||||||||||||||||||||||||||||||||||||||||||||||||||||||||||
Sbjct: 222 gctgcgttcttcatcgatgcgagaaccaagagatccgttgttgaaagttttaacttttat 163

             
Query: 61  tt 62
           ||
Sbjct: 162 tt 161


>gi|146325109|gb|EF372402.1| Pezizales sp. kz26 18S ribosomal RNA gene, partial sequence;
           internal transcribed spacer 1, 5.8S ribosomal RNA gene,
           and internal transcribed spacer 2, complete sequence;
           and 28S ribosomal RNA gene, partial sequence
          Length = 558

 Score =  123 bits (62), Expect = 6e-25
 Identities = 62/62 (100%)
 Strand = Plus / Minus

                                                                       
Query: 1   gctgcgttcttcatcgatgcgagaaccaagagatccgttgttgaaagttttaacttttat 60
           ||||||||||||||||||||||||||||||||||||||||||||||||||||||||||||
Sbjct: 148 gctgcgttcttcatcgatgcgagaaccaagagatccgttgttgaaagttttaacttttat 89

             
Query: 61  tt 62
           ||
Sbjct: 88  tt 87


>gi|34329744|gb|AY351623.1| Uncultured ectomycorrhiza (Pyronemataceae) 18S ribosomal RNA gene,
           partial sequence; internal transcribed spacer 1, 5.8S
           ribosomal RNA gene, and internal transcribed spacer 2,
           complete sequence; and 28S ribosomal RNA gene, partial
           sequence
          Length = 598

 Score =  123 bits (62), Expect = 6e-25
 Identities = 62/62 (100%)
 Strand = Plus / Minus

                                                                       
Query: 1   gctgcgttcttcatcgatgcgagaaccaagagatccgttgttgaaagttttaacttttat 60
           ||||||||||||||||||||||||||||||||||||||||||||||||||||||||||||
Sbjct: 212 gctgcgttcttcatcgatgcgagaaccaagagatccgttgttgaaagttttaacttttat 153

             
Query: 61  tt 62
           ||
Sbjct: 152 tt 151


>gi|74197459|emb|AJ968676.2| Uncultured ectomycorrhiza (Pezizales) 5.8 rRNA, 28 rRNA (partial)
           genes, ITS1 and ITS2, isolate L809_Two1
          Length = 1224

 Score =  123 bits (62), Expect = 6e-25
 Identities = 62/62 (100%)
 Strand = Plus / Minus

                                                                       
Query: 1   gctgcgttcttcatcgatgcgagaaccaagagatccgttgttgaaagttttaacttttat 60
           ||||||||||||||||||||||||||||||||||||||||||||||||||||||||||||
Sbjct: 191 gctgcgttcttcatcgatgcgagaaccaagagatccgttgttgaaagttttaacttttat 132

             
Query: 61  tt 62
           ||
Sbjct: 131 tt 130


>gi|4336963|gb|AF117355.1|AF117355 Phillipsia crispata specimen-voucher T.Laessoe AAU-44895a (AAU, C)
           18S ribosomal RNA gene, partial sequence; internal
           transcribed spacer 1, 5.8S ribosomal RNA gene and
           internal transcribed spacer 2, complete sequence; and
           25S ribosomal RNA gene, partial sequence
          Length = 626

 Score =  123 bits (62), Expect = 6e-25
 Identities = 62/62 (100%)
 Strand = Plus / Minus

                                                                       
Query: 1   gctgcgttcttcatcgatgcgagaaccaagagatccgttgttgaaagttttaacttttat 60
           ||||||||||||||||||||||||||||||||||||||||||||||||||||||||||||
Sbjct: 284 gctgcgttcttcatcgatgcgagaaccaagagatccgttgttgaaagttttaacttttat 225

             
Query: 61  tt 62
           ||
Sbjct: 224 tt 223


>gi|4336962|gb|AF117354.1|AF117354 Phillipsia crispata specimen-voucher T.Laessoe AAU-44801 (AAU, C)
           18S ribosomal RNA gene, partial sequence; internal
           transcribed spacer 1, 5.8S ribosomal RNA gene and
           internal transcribed spacer 2, complete sequence; and
           25S ribosomal RNA gene, partial sequence
          Length = 619

 Score =  123 bits (62), Expect = 6e-25
 Identities = 62/62 (100%)
 Strand = Plus / Minus

                                                                       
Query: 1   gctgcgttcttcatcgatgcgagaaccaagagatccgttgttgaaagttttaacttttat 60
           ||||||||||||||||||||||||||||||||||||||||||||||||||||||||||||
Sbjct: 282 gctgcgttcttcatcgatgcgagaaccaagagatccgttgttgaaagttttaacttttat 223

             
Query: 61  tt 62
           ||
Sbjct: 222 tt 221


>gi|229560466|gb|FJ897248.1| Uncultured mycorrhizal fungus clone 540 Trichophaea 18S ribosomal
           RNA, internal transcribed spacer 1, 5.8S ribosomal RNA,
           internal transcribed spacer 2, and 28S ribosomal RNA
           gene, region
          Length = 590

 Score =  121 bits (61), Expect = 2e-24
 Identities = 61/61 (100%)
 Strand = Plus / Minus

                                                                       
Query: 1   gctgcgttcttcatcgatgcgagaaccaagagatccgttgttgaaagttttaacttttat 60
           ||||||||||||||||||||||||||||||||||||||||||||||||||||||||||||
Sbjct: 260 gctgcgttcttcatcgatgcgagaaccaagagatccgttgttgaaagttttaacttttat 201

            
Query: 61  t 61
           |
Sbjct: 200 t 200


>gi|186696011|gb|EU480280.1| Uncultured soil fungus clone CS5M5c11P internal transcribed spacer
           1, partial sequence; 5.8S ribosomal RNA gene, complete
           sequence; and internal transcribed spacer 2, partial
           sequence
          Length = 651

 Score =  121 bits (61), Expect = 2e-24
 Identities = 61/61 (100%)
 Strand = Plus / Minus

                                                                       
Query: 1   gctgcgttcttcatcgatgcgagaaccaagagatccgttgttgaaagttttaacttttat 60
           ||||||||||||||||||||||||||||||||||||||||||||||||||||||||||||
Sbjct: 303 gctgcgttcttcatcgatgcgagaaccaagagatccgttgttgaaagttttaacttttat 244

            
Query: 61  t 61
           |
Sbjct: 243 t 243


>gi|194307233|gb|EU822505.1| Vouchered mycorrhizae (Fungi) voucher PAPM-Mycorrhiza 150 18S
           ribosomal RNA gene, partial sequence; internal
           transcribed spacer 1, 5.8S ribosomal RNA gene, and
           internal transcribed spacer 2, complete sequence; and
           28S ribosomal RNA gene, partial sequence
          Length = 650

 Score =  121 bits (61), Expect = 2e-24
 Identities = 61/61 (100%)
 Strand = Plus / Minus

                                                                       
Query: 1   gctgcgttcttcatcgatgcgagaaccaagagatccgttgttgaaagttttaacttttat 60
           ||||||||||||||||||||||||||||||||||||||||||||||||||||||||||||
Sbjct: 259 gctgcgttcttcatcgatgcgagaaccaagagatccgttgttgaaagttttaacttttat 200

            
Query: 61  t 61
           |
Sbjct: 199 t 199


>gi|89213656|gb|DQ402507.1| Uncultured ectomycorrhizal fungus isolate ECMm8 small subunit
           ribosomal RNA gene, partial sequence; internal
           transcribed spacer 1, 5.8S ribosomal RNA gene, and
           internal transcribed spacer 2, complete sequence; and
           large subunit ribosomal RNA gene, partial sequence
          Length = 545

 Score =  121 bits (61), Expect = 2e-24
 Identities = 61/61 (100%)
 Strand = Plus / Minus

                                                                       
Query: 1   gctgcgttcttcatcgatgcgagaaccaagagatccgttgttgaaagttttaacttttat 60
           ||||||||||||||||||||||||||||||||||||||||||||||||||||||||||||
Sbjct: 220 gctgcgttcttcatcgatgcgagaaccaagagatccgttgttgaaagttttaacttttat 161

            
Query: 61  t 61
           |
Sbjct: 160 t 160


>gi|77997727|gb|DQ200835.1| Trichophaea woolhopeia voucher KH.01.33 (C) 18S ribosomal RNA gene,
           partial sequence; internal transcribed spacer 1, 5.8S
           ribosomal RNA gene, and internal transcribed spacer 2,
           complete sequence; and 28S ribosomal RNA gene, partial
           sequence
          Length = 545

 Score =  121 bits (61), Expect = 2e-24
 Identities = 61/61 (100%)
 Strand = Plus / Minus

                                                                       
Query: 1   gctgcgttcttcatcgatgcgagaaccaagagatccgttgttgaaagttttaacttttat 60
           ||||||||||||||||||||||||||||||||||||||||||||||||||||||||||||
Sbjct: 219 gctgcgttcttcatcgatgcgagaaccaagagatccgttgttgaaagttttaacttttat 160

            
Query: 61  t 61
           |
Sbjct: 159 t 159


>gi|296046175|gb|GU322435.1| Xylaria sp. 7 HMH-2010g 18S ribosomal RNA gene, partial sequence;
           internal transcribed spacer 1, 5.8S ribosomal RNA gene,
           and internal transcribed spacer 2, complete sequence;
           and 28S ribosomal RNA gene, partial sequence
          Length = 604

 Score =  119 bits (60), Expect = 9e-24
 Identities = 63/64 (98%)
 Strand = Plus / Minus

                                                                       
Query: 1   gctgcgttcttcatcgatgcgagaaccaagagatccgttgttgaaagttttaacttttat 60
           |||||||||||||||||||| |||||||||||||||||||||||||||||||||||||||
Sbjct: 274 gctgcgttcttcatcgatgccagaaccaagagatccgttgttgaaagttttaacttttat 215

               
Query: 61  tttt 64
           ||||
Sbjct: 214 tttt 211


>gi|295850939|gb|HM123666.1| Fungal sp. ARIZ AZ1007 internal transcribed spacer 1, partial
           sequence; 5.8S ribosomal RNA gene and internal
           transcribed spacer 2, complete sequence; and 28S
           ribosomal RNA gene, partial sequence
          Length = 1114

 Score =  119 bits (60), Expect = 9e-24
 Identities = 60/60 (100%)
 Strand = Plus / Minus

                                                                       
Query: 1   gctgcgttcttcatcgatgcgagaaccaagagatccgttgttgaaagttttaacttttat 60
           ||||||||||||||||||||||||||||||||||||||||||||||||||||||||||||
Sbjct: 246 gctgcgttcttcatcgatgcgagaaccaagagatccgttgttgaaagttttaacttttat 187


>gi|288964589|gb|GQ203777.1| Preussia dubia voucher S:Strid 19562-G internal transcribed spacer
           1, partial sequence; 5.8S ribosomal RNA gene, complete
           sequence; and internal transcribed spacer 2, partial
           sequence
          Length = 462

 Score =  119 bits (60), Expect = 9e-24
 Identities = 63/64 (98%)
 Strand = Plus / Minus

                                                                       
Query: 1   gctgcgttcttcatcgatgcgagaaccaagagatccgttgttgaaagttttaacttttat 60
           |||||||||||||||||||| |||||||||||||||||||||||||||||||||||||||
Sbjct: 201 gctgcgttcttcatcgatgccagaaccaagagatccgttgttgaaagttttaacttttat 142

               
Query: 61  tttt 64
           ||||
Sbjct: 141 tttt 138


>gi|283482685|emb|FM172843.1| Calluna vulgaris root associated fungus partial 18S rRNA gene,
           ITS1, 5.8S rRNA gene, ITS2 and partial 28S rRNA gene,
           isolate agrKH149
          Length = 496

 Score =  119 bits (60), Expect = 9e-24
 Identities = 63/64 (98%)
 Strand = Plus / Minus

                                                                       
Query: 1   gctgcgttcttcatcgatgcgagaaccaagagatccgttgttgaaagttttaacttttat 60
           |||||||||||||||||||| |||||||||||||||||||||||||||||||||||||||
Sbjct: 197 gctgcgttcttcatcgatgccagaaccaagagatccgttgttgaaagttttaacttttat 138

               
Query: 61  tttt 64
           ||||
Sbjct: 137 tttt 134


>gi|283482683|emb|FM172841.1| Calluna vulgaris root associated fungus partial 18S rRNA gene,
           ITS1, 5.8S rRNA gene, ITS2 and partial 28S rRNA gene,
           isolate agrKH147
          Length = 489

 Score =  119 bits (60), Expect = 9e-24
 Identities = 63/64 (98%)
 Strand = Plus / Minus

                                                                       
Query: 1   gctgcgttcttcatcgatgcgagaaccaagagatccgttgttgaaagttttaacttttat 60
           |||||||||||||||||||| |||||||||||||||||||||||||||||||||||||||
Sbjct: 197 gctgcgttcttcatcgatgccagaaccaagagatccgttgttgaaagttttaacttttat 138

               
Query: 61  tttt 64
           ||||
Sbjct: 137 tttt 134


>gi|281332363|gb|GQ254872.1| Uncultured Pezizales ADT_3 18S ribosomal RNA gene and internal
           transcribed spacer 1, partial sequence
          Length = 181

 Score =  119 bits (60), Expect = 9e-24
 Identities = 60/60 (100%)
 Strand = Plus / Minus

                                                                       
Query: 1   gctgcgttcttcatcgatgcgagaaccaagagatccgttgttgaaagttttaacttttat 60
           ||||||||||||||||||||||||||||||||||||||||||||||||||||||||||||
Sbjct: 180 gctgcgttcttcatcgatgcgagaaccaagagatccgttgttgaaagttttaacttttat 121


>gi|256855533|emb|FN397163.1| Uncultured fungus genomic DNA sequence containing 18S rRNA gene,
           ITS1, 5.8S rRNA gene, ITS2 and 28S rRNA gene, clone 62
          Length = 600

 Score =  119 bits (60), Expect = 9e-24
 Identities = 60/60 (100%)
 Strand = Plus / Minus

                                                                       
Query: 1   gctgcgttcttcatcgatgcgagaaccaagagatccgttgttgaaagttttaacttttat 60
           ||||||||||||||||||||||||||||||||||||||||||||||||||||||||||||
Sbjct: 244 gctgcgttcttcatcgatgcgagaaccaagagatccgttgttgaaagttttaacttttat 185


>gi|256855532|emb|FN397162.1| Uncultured fungus genomic DNA sequence containing 18S rRNA gene,
           ITS1, 5.8S rRNA gene, ITS2 and 28S rRNA gene, clone 61
          Length = 642

 Score =  119 bits (60), Expect = 9e-24
 Identities = 60/60 (100%)
 Strand = Plus / Minus

                                                                       
Query: 1   gctgcgttcttcatcgatgcgagaaccaagagatccgttgttgaaagttttaacttttat 60
           ||||||||||||||||||||||||||||||||||||||||||||||||||||||||||||
Sbjct: 244 gctgcgttcttcatcgatgcgagaaccaagagatccgttgttgaaagttttaacttttat 185


>gi|256855531|emb|FN397161.1| Uncultured fungus genomic DNA sequence containing 18S rRNA gene,
           ITS1, 5.8S rRNA gene, ITS2 and 28S rRNA gene, clone 60
          Length = 642

 Score =  119 bits (60), Expect = 9e-24
 Identities = 60/60 (100%)
 Strand = Plus / Minus

                                                                       
Query: 1   gctgcgttcttcatcgatgcgagaaccaagagatccgttgttgaaagttttaacttttat 60
           ||||||||||||||||||||||||||||||||||||||||||||||||||||||||||||
Sbjct: 244 gctgcgttcttcatcgatgcgagaaccaagagatccgttgttgaaagttttaacttttat 185


>gi|256855530|emb|FN397160.1| Uncultured fungus genomic DNA sequence containing 18S rRNA gene,
           ITS1, 5.8S rRNA gene, ITS2 and 28S rRNA gene, clone 59
          Length = 642

 Score =  119 bits (60), Expect = 9e-24
 Identities = 60/60 (100%)
 Strand = Plus / Minus

                                                                       
Query: 1   gctgcgttcttcatcgatgcgagaaccaagagatccgttgttgaaagttttaacttttat 60
           ||||||||||||||||||||||||||||||||||||||||||||||||||||||||||||
Sbjct: 244 gctgcgttcttcatcgatgcgagaaccaagagatccgttgttgaaagttttaacttttat 185


>gi|256855529|emb|FN397159.1| Uncultured fungus genomic DNA sequence containing 18S rRNA gene,
           ITS1, 5.8S rRNA gene, ITS2 and 28S rRNA gene, clone 58
          Length = 642

 Score =  119 bits (60), Expect = 9e-24
 Identities = 60/60 (100%)
 Strand = Plus / Minus

                                                                       
Query: 1   gctgcgttcttcatcgatgcgagaaccaagagatccgttgttgaaagttttaacttttat 60
           ||||||||||||||||||||||||||||||||||||||||||||||||||||||||||||
Sbjct: 244 gctgcgttcttcatcgatgcgagaaccaagagatccgttgttgaaagttttaacttttat 185


>gi|256855528|emb|FN397158.1| Uncultured fungus genomic DNA sequence containing 18S rRNA gene,
           ITS1, 5.8S rRNA gene, ITS2 and 28S rRNA gene, clone 57
          Length = 642

 Score =  119 bits (60), Expect = 9e-24
 Identities = 60/60 (100%)
 Strand = Plus / Minus

                                                                       
Query: 1   gctgcgttcttcatcgatgcgagaaccaagagatccgttgttgaaagttttaacttttat 60
           ||||||||||||||||||||||||||||||||||||||||||||||||||||||||||||
Sbjct: 244 gctgcgttcttcatcgatgcgagaaccaagagatccgttgttgaaagttttaacttttat 185


>gi|256855527|emb|FN397157.1| Uncultured fungus genomic DNA sequence containing 18S rRNA gene,
           ITS1, 5.8S rRNA gene, ITS2 and 28S rRNA gene, clone 56
          Length = 643

 Score =  119 bits (60), Expect = 9e-24
 Identities = 60/60 (100%)
 Strand = Plus / Minus

                                                                       
Query: 1   gctgcgttcttcatcgatgcgagaaccaagagatccgttgttgaaagttttaacttttat 60
           ||||||||||||||||||||||||||||||||||||||||||||||||||||||||||||
Sbjct: 244 gctgcgttcttcatcgatgcgagaaccaagagatccgttgttgaaagttttaacttttat 185


>gi|226930551|gb|FJ780958.1| Uncultured fungus clone Singleton_(259-1664_3103) 18S ribosomal RNA
           gene, partial sequence; internal transcribed spacer 1,
           complete sequence; and 5.8S ribosomal RNA gene, partial
           sequence
          Length = 260

 Score =  119 bits (60), Expect = 9e-24
 Identities = 60/60 (100%)
 Strand = Plus / Minus

                                                                       
Query: 1   gctgcgttcttcatcgatgcgagaaccaagagatccgttgttgaaagttttaacttttat 60
           ||||||||||||||||||||||||||||||||||||||||||||||||||||||||||||
Sbjct: 260 gctgcgttcttcatcgatgcgagaaccaagagatccgttgttgaaagttttaacttttat 201


>gi|226926858|gb|FJ777265.1| Uncultured fungus clone Contig1248-259-1575_1194 18S ribosomal RNA
           gene, partial sequence; internal transcribed spacer 1,
           complete sequence; and 5.8S ribosomal RNA gene, partial
           sequence
          Length = 260

 Score =  119 bits (60), Expect = 9e-24
 Identities = 60/60 (100%)
 Strand = Plus / Minus

                                                                       
Query: 1   gctgcgttcttcatcgatgcgagaaccaagagatccgttgttgaaagttttaacttttat 60
           ||||||||||||||||||||||||||||||||||||||||||||||||||||||||||||
Sbjct: 260 gctgcgttcttcatcgatgcgagaaccaagagatccgttgttgaaagttttaacttttat 201


BLASTN 2.2.17 [Aug-26-2007]


Reference: Altschul, Stephen F., Thomas L. Madden, Alejandro A. Schaffer, 
Jinghui Zhang, Zheng Zhang, Webb Miller, and David J. Lipman (1997), 
"Gapped BLAST and PSI-BLAST: a new generation of protein database search
programs",  Nucleic Acids Res. 25:3389-3402.

Query= S1|FCQD7IX01BOCET|240|T_AACAAC|FPY(7-26)|RPWE_(192-
215)20|rT_GTTGTT|AR|GTB|D_472_|209|C2|
         (209 letters)

Database: nr.nal 
           12,487,851 sequences; 32,255,764,854 total letters

Searching..................................................done


                                                                 Score    E
Sequences producing significant alignments:                      (bits) Value

gi|151936820|gb|AY896541.2| Uncultured glomeraceous AM fungus is...   329   4e-87
gi|151936819|gb|AY896540.2| Uncultured glomeraceous AM fungus is...   329   4e-87
gi|213053624|gb|FJ008623.1| Uncultured Glomus clone 013 18S ribo...   307   1e-80
gi|213053626|gb|FJ008625.1| Uncultured Glomus clone 015 18S ribo...   289   3e-75
gi|226928749|gb|FJ779156.1| Uncultured fungus clone Singleton_(1...   287   1e-74
gi|257423478|gb|GQ388588.1| Uncultured Glomus clone 82_32/34_ST1...   285   5e-74
gi|257423581|gb|GQ388691.1| Uncultured Glomus clone 46_45/30_ST1...   283   2e-73
gi|165879980|gb|EU359267.1| Uncultured Glomus clone 1379_9 18S r...   281   8e-73
gi|165879929|gb|EU359216.1| Uncultured Glomus clone 1379_5 18S r...   281   8e-73
gi|165879928|gb|EU359215.1| Uncultured Glomus clone 1379_31 18S ...   281   8e-73
gi|165879927|gb|EU359214.1| Uncultured Glomus clone 1379_30 18S ...   281   8e-73
gi|165879926|gb|EU359213.1| Uncultured Glomus clone 1379_27 18S ...   281   8e-73
gi|165879925|gb|EU359212.1| Uncultured Glomus clone 1379_22 18S ...   281   8e-73
gi|165879924|gb|EU359211.1| Uncultured Glomus clone 1379_17 18S ...   281   8e-73
gi|165879923|gb|EU359210.1| Uncultured Glomus clone 1379_15 18S ...   281   8e-73
gi|165879922|gb|EU359209.1| Uncultured Glomus clone 1379_14 18S ...   281   8e-73
gi|165879921|gb|EU359208.1| Uncultured Glomus clone 1379_13 18S ...   281   8e-73
gi|165879920|gb|EU359207.1| Uncultured Glomus clone 1379_3 18S r...   281   8e-73
gi|165879919|gb|EU359206.1| Uncultured Glomus clone 1379_1 18S r...   281   8e-73
gi|257423476|gb|GQ388586.1| Uncultured Glomus clone 55_47_ST10 1...   278   1e-71
gi|213053645|gb|FJ008644.1| Uncultured Glomus clone 095 18S ribo...   278   1e-71
gi|257423481|gb|GQ388591.1| Uncultured Glomus clone 8_2/11_ST10 ...   276   5e-71
gi|257423443|gb|GQ388553.1| Uncultured Glomus clone 57_31_ST10 1...   276   5e-71
gi|257423339|gb|GQ388449.1| Uncultured Glomus clone 55_33_ST6 18...   276   5e-71
gi|257423317|gb|GQ388427.1| Uncultured Glomus clone 27_31_ST5 18...   276   5e-71
gi|257423304|gb|GQ388414.1| Uncultured Glomus clone 27_5/27_ST5 ...   276   5e-71
gi|257423271|gb|GQ388381.1| Uncultured Glomus clone 18_10/37_ST4...   276   5e-71
gi|226928434|gb|FJ778841.1| Uncultured fungus clone Singleton_(1...   276   5e-71
gi|165879931|gb|EU359218.1| Uncultured Glomus clone 1379_32 18S ...   274   2e-70
gi|165879930|gb|EU359217.1| Uncultured Glomus clone 1379_16 18S ...   274   2e-70
gi|257423434|gb|GQ388544.1| Uncultured Glomus clone 55_27/17_ST1...   270   3e-69
gi|257423433|gb|GQ388543.1| Uncultured Glomus clone 57_27/21_ST1...   270   3e-69
gi|257423430|gb|GQ388540.1| Uncultured Glomus clone 55_40_ST10 1...   270   3e-69
gi|257423428|gb|GQ388538.1| Uncultured Glomus clone 73_32/25_ST1...   270   3e-69
gi|257423351|gb|GQ388461.1| Uncultured Glomus clone 90_29_ST6 18...   270   3e-69
gi|257423314|gb|GQ388424.1| Uncultured Glomus clone 2_10/4_ST5 1...   270   3e-69
gi|257423237|gb|GQ388347.1| Uncultured Glomus clone 78_2/46_ST2 ...   270   3e-69
gi|90102973|gb|DQ421289.1| Uncultured soil fungus clone 68a27 18...   270   3e-69
gi|257423580|gb|GQ388690.1| Uncultured Glomus clone 92_25_ST11 1...   268   1e-68
gi|257423569|gb|GQ388679.1| Uncultured Glomus clone 53_38_ST11 1...   268   1e-68
gi|257423562|gb|GQ388672.1| Uncultured Glomus clone 92_15_ST11 1...   268   1e-68
gi|257423450|gb|GQ388560.1| Uncultured Glomus clone 64_32/15_ST1...   268   1e-68
gi|257423444|gb|GQ388554.1| Uncultured Glomus clone 49_27/1_ST10...   268   1e-68
gi|257423285|gb|GQ388395.1| Uncultured Glomus clone 27_12_ST5 18...   268   1e-68
gi|257423284|gb|GQ388394.1| Uncultured Glomus clone 53_30_ST5 18...   268   1e-68
gi|257423579|gb|GQ388689.1| Uncultured Glomus clone 33/15_ST11 1...   264   2e-67
gi|257423578|gb|GQ388688.1| Uncultured Glomus clone 33/47_ST11 1...   264   2e-67
gi|257423576|gb|GQ388686.1| Uncultured Glomus clone 56_11_ST11 1...   264   2e-67
gi|257423575|gb|GQ388685.1| Uncultured Glomus clone 33/23_ST11 1...   264   2e-67
gi|257423477|gb|GQ388587.1| Uncultured Glomus clone 57_46_ST10 1...   264   2e-67

>gi|151936820|gb|AY896541.2| Uncultured glomeraceous AM fungus isolate 1 clone 3 18S ribosomal
           RNA gene, partial sequence; internal transcribed spacer
           1, 5.8S ribosomal RNA gene, and internal transcribed
           spacer 2, complete sequence; and 28S ribosomal RNA gene,
           partial sequence
          Length = 566

 Score =  329 bits (166), Expect = 4e-87
 Identities = 196/202 (97%), Gaps = 3/202 (1%)
 Strand = Plus / Minus

                                                                       
Query: 5   cgttcttcatcgatgcgagagccaagagatccgttgttgaaagtgatctttaattttatc 64
           |||||||||||||||||||||||||||||||||||||||||||||||||||| |||||||
Sbjct: 207 cgttcttcatcgatgcgagagccaagagatccgttgttgaaagtgatctttatttttatc 148

                                                                       
Query: 65  attaatacataaattttatacattcaagagtgggttttaaatataaacgatcgcaaaacc 124
           ||||||||||||||||||||||||||||||||||||||||||||||||||||||| ||||
Sbjct: 147 attaatacataaattttatacattcaagagtgggttttaaatataaacgatcgcagaacc 88

                                                                       
Query: 125 ttagctaacgctcggttcgctaaatacaataatgatccttccgcaggttcacctacggaa 184
            | |||||||||||||||||||||| ||||||||||||||||||||||||||||||||||
Sbjct: 87  -tcgctaacgctcggttcgctaaat-caataatgatccttccgcaggttcacctacggaa 30

                                 
Query: 185 accttgttacgtacttttactt 206
           ||||||||||| ||||||||||
Sbjct: 29  accttgttacg-acttttactt 9


>gi|151936819|gb|AY896540.2| Uncultured glomeraceous AM fungus isolate 3 clone 1 18S ribosomal
           RNA gene, partial sequence; internal transcribed spacer
           1, 5.8S ribosomal RNA gene, and internal transcribed
           spacer 2, complete sequence; and 28S ribosomal RNA gene,
           partial sequence
          Length = 566

 Score =  329 bits (166), Expect = 4e-87
 Identities = 196/202 (97%), Gaps = 3/202 (1%)
 Strand = Plus / Minus

                                                                       
Query: 5   cgttcttcatcgatgcgagagccaagagatccgttgttgaaagtgatctttaattttatc 64
           |||||||||||||||||||||||||||||||||||||||||||||||||||| |||||||
Sbjct: 207 cgttcttcatcgatgcgagagccaagagatccgttgttgaaagtgatctttatttttatc 148

                                                                       
Query: 65  attaatacataaattttatacattcaagagtgggttttaaatataaacgatcgcaaaacc 124
           ||||||||||||||||||||||||||||||||||||||||||||||||||||||| ||||
Sbjct: 147 attaatacataaattttatacattcaagagtgggttttaaatataaacgatcgcagaacc 88

                                                                       
Query: 125 ttagctaacgctcggttcgctaaatacaataatgatccttccgcaggttcacctacggaa 184
            | |||||||||||||||||||||| ||||||||||||||||||||||||||||||||||
Sbjct: 87  -tcgctaacgctcggttcgctaaat-caataatgatccttccgcaggttcacctacggaa 30

                                 
Query: 185 accttgttacgtacttttactt 206
           ||||||||||| ||||||||||
Sbjct: 29  accttgttacg-acttttactt 9


>gi|213053624|gb|FJ008623.1| Uncultured Glomus clone 013 18S ribosomal RNA gene, partial
           sequence; internal transcribed spacer 1, 5.8S ribosomal
           RNA gene, and internal transcribed spacer 2, complete
           sequence; and 28S ribosomal RNA gene, partial sequence
          Length = 562

 Score =  307 bits (155), Expect = 1e-80
 Identities = 195/203 (96%), Gaps = 4/203 (1%)
 Strand = Plus / Minus

                                                                       
Query: 5   cgttcttcatcgatgcgagagccaagagatccgttgttgaaagtgatctttaattttatc 64
           |||||||||||||||||||||||||||||||||||||||||||||||||||| |||||||
Sbjct: 202 cgttcttcatcgatgcgagagccaagagatccgttgttgaaagtgatctttatttttatc 143

                                                                       
Query: 65  attaatacat-aaattttatacattcaagagtgggttttaaatataaacgatcgcaaaac 123
           |||||||||| ||||||||||| |||||||||||||||||||||||| ||||||||||||
Sbjct: 142 attaatacataaaattttatacgttcaagagtgggttttaaatataagcgatcgcaaaac 83

                                                                       
Query: 124 cttagctaacgctcggttcgctaaatacaataatgatccttccgcaggttcacctacgga 183
           | | |||||||||||||||||||||| |||||||||||||||||||||||||||||||||
Sbjct: 82  c-tcgctaacgctcggttcgctaaat-caataatgatccttccgcaggttcacctacgga 25

                                  
Query: 184 aaccttgttacgtacttttactt 206
           |||||||||||| ||||||||||
Sbjct: 24  aaccttgttacg-acttttactt 3


>gi|213053626|gb|FJ008625.1| Uncultured Glomus clone 015 18S ribosomal RNA gene, partial
           sequence; internal transcribed spacer 1, 5.8S ribosomal
           RNA gene, and internal transcribed spacer 2, complete
           sequence; and 28S ribosomal RNA gene, partial sequence
          Length = 559

 Score =  289 bits (146), Expect = 3e-75
 Identities = 186/194 (95%), Gaps = 4/194 (2%)
 Strand = Plus / Minus

                                                                       
Query: 14  tcgatgcgagagccaagagatccgttgttgaaagtgatctttaattttatcattaataca 73
           ||||||||||||||||||||||||||||||||||||||||||| ||||||||||||||||
Sbjct: 193 tcgatgcgagagccaagagatccgttgttgaaagtgatctttatttttatcattaataca 134

                                                                       
Query: 74  t-aaattttatacattcaagagtgggttttaaatataaacgatcgcaaaaccttagctaa 132
           | ||||||||||| |||||||||||||||||||||||| ||||||||||||| | |||||
Sbjct: 133 taaaattttatacgttcaagagtgggttttaaatataagcgatcgcaaaacc-tcgctaa 75

                                                                       
Query: 133 cgctcggttcgctaaatacaataatgatccttccgcaggttcacctacggaaaccttgtt 192
           ||||||||||||||||| ||||||||||||||||||||||||||||||||||||||||||
Sbjct: 74  cgctcggttcgctaaat-caataatgatccttccgcaggttcacctacggaaaccttgtt 16

                         
Query: 193 acgtacttttactt 206
           ||| ||||||||||
Sbjct: 15  acg-acttttactt 3


>gi|226928749|gb|FJ779156.1| Uncultured fungus clone Singleton_(156-1176_2700) 18S ribosomal RNA
           gene, partial sequence; internal transcribed spacer 1,
           complete sequence; and 5.8S ribosomal RNA gene, partial
           sequence
          Length = 221

 Score =  287 bits (145), Expect = 1e-74
 Identities = 196/208 (94%), Gaps = 5/208 (2%)
 Strand = Plus / Minus

                                                                       
Query: 1   gctgcgttcttcatcgatgcgagagccaagagatccgttgttgaaagtgatcttta--at 58
           |||||||||||||||||||||||||||||||||||||||||||||||||||||||   ||
Sbjct: 221 gctgcgttcttcatcgatgcgagagccaagagatccgttgttgaaagtgatcttttttat 162

                                                                       
Query: 59  tttatcattaatacataaattttatacattcaagagtgggttttaaatataaacgatcgc 118
           ||||||||||||||||||||||||||||||||||||||||||||||||||||| ||||||
Sbjct: 161 tttatcattaatacataaattttatacattcaagagtgggttttaaatataaatgatcgc 102

                                                                       
Query: 119 aaaaccttagctaacgctcggttcgctaaatacaataatgatccttccgcaggttcacct 178
           | |||| | ||| ||||||||| |||||||| || |||||||||||||||||||||||||
Sbjct: 101 agaacc-tcgctgacgctcggtccgctaaat-cagtaatgatccttccgcaggttcacct 44

                                       
Query: 179 acggaaaccttgttacgtacttttactt 206
           ||||||||||||||||| ||||||||||
Sbjct: 43  acggaaaccttgttacg-acttttactt 17


>gi|257423478|gb|GQ388588.1| Uncultured Glomus clone 82_32/34_ST10 18S ribosomal RNA gene,
           partial sequence; internal transcribed spacer 1, 5.8S
           ribosomal RNA gene, and internal transcribed spacer 2,
           complete sequence; and 26S ribosomal RNA gene, partial
           sequence
          Length = 559

 Score =  285 bits (144), Expect = 5e-74
 Identities = 197/208 (94%), Gaps = 5/208 (2%)
 Strand = Plus / Minus

                                                                       
Query: 1   gctgcgttcttcatcgatgcgagagccaagagatccgttgttgaaagtgatctttaattt 60
           |||||||||||||||||||||||||||||||||||||||||||||||||||||||| |||
Sbjct: 207 gctgcgttcttcatcgatgcgagagccaagagatccgttgttgaaagtgatctttatttt 148

                                                                       
Query: 61  tatcattaat-acat-aaattttatacattcaagagtgggttttaaatataaacgatcgc 118
           |||||||||| |||| ||||||||||| |||||||||||||||||||||||| |||||||
Sbjct: 147 tatcattaataacataaaattttatacgttcaagagtgggttttaaatataagcgatcgc 88

                                                                       
Query: 119 aaaaccttagctaacgctcggttcgctaaatacaataatgatccttccgcaggttcacct 178
           |||||| | |||||||||||||||| ||||| || |||||||||||||||||||||||||
Sbjct: 87  aaaacc-tcgctaacgctcggttcgttaaat-cagtaatgatccttccgcaggttcacct 30

                                       
Query: 179 acggaaaccttgttacgtacttttactt 206
           ||||||||||||||||| ||||||||||
Sbjct: 29  acggaaaccttgttacg-acttttactt 3


>gi|257423581|gb|GQ388691.1| Uncultured Glomus clone 46_45/30_ST11 18S ribosomal RNA gene,
           partial sequence; internal transcribed spacer 1, 5.8S
           ribosomal RNA gene, and internal transcribed spacer 2,
           complete sequence; and 26S ribosomal RNA gene, partial
           sequence
          Length = 553

 Score =  283 bits (143), Expect = 2e-73
 Identities = 192/203 (94%), Gaps = 4/203 (1%)
 Strand = Plus / Minus

                                                                       
Query: 5   cgttcttcatcgatgcgagagccaagagatccgttgttgaaagtgatctttaattttatc 64
           |||||||||||||||||||||||||||||||||||||||||||||||||||| ||||| |
Sbjct: 202 cgttcttcatcgatgcgagagccaagagatccgttgttgaaagtgatctttatttttacc 143

                                                                       
Query: 65  attaatacat-aaattttatacattcaagagtgggttttaaatataaacgatcgcaaaac 123
           |||||||||| ||||||||||| |||||||||||||||||||||||| ||||||||||||
Sbjct: 142 attaatacataaaattttatacgttcaagagtgggttttaaatataagcgatcgcaaaac 83

                                                                       
Query: 124 cttagctaacgctcggttcgctaaatacaataatgatccttccgcaggttcacctacgga 183
           | | |||||||||||||||||||||| || ||||||||||||||||||||||||| ||||
Sbjct: 82  c-tcgctaacgctcggttcgctaaat-cagtaatgatccttccgcaggttcacctgcgga 25

                                  
Query: 184 aaccttgttacgtacttttactt 206
           |||||||||||| ||||||||||
Sbjct: 24  aaccttgttacg-acttttactt 3


>gi|165879980|gb|EU359267.1| Uncultured Glomus clone 1379_9 18S ribosomal RNA gene, partial
           sequence; internal transcribed spacer 1, 5.8S ribosomal
           RNA gene, and internal transcribed spacer 2, complete
           sequence; and 28S ribosomal RNA gene, partial sequence
          Length = 521

 Score =  281 bits (142), Expect = 8e-73
 Identities = 175/182 (96%), Gaps = 3/182 (1%)
 Strand = Plus / Minus

                                                                       
Query: 5   cgttcttcatcgatgcgagagccaagagatccgttgttgaaagtgatctttaattttatc 64
           |||||||||||||||||||||||||||||||||||||||||||||||||||| |||||||
Sbjct: 180 cgttcttcatcgatgcgagagccaagagatccgttgttgaaagtgatctttatttttatc 121

                                                                       
Query: 65  attaatacat-aaattttatacattcaagagtgggttttaaatataaacgatcgcaaaac 123
           |||||||||| ||||||||||| |||||||||||||||||||||||| ||||||||||||
Sbjct: 120 attaatacataaaattttatacgttcaagagtgggttttaaatataagcgatcgcaaaac 61

                                                                       
Query: 124 cttagctaacgctcggttcgctaaatacaataatgatccttccgcaggttcacctacgga 183
           | | |||||||||||||||||||||| |||||||||||||||||||||||||||||||||
Sbjct: 60  c-tcgctaacgctcggttcgctaaat-caataatgatccttccgcaggttcacctacgga 3

             
Query: 184 aa 185
           ||
Sbjct: 2   aa 1


>gi|165879929|gb|EU359216.1| Uncultured Glomus clone 1379_5 18S ribosomal RNA gene, partial
           sequence; internal transcribed spacer 1, 5.8S ribosomal
           RNA gene, and internal transcribed spacer 2, complete
           sequence; and 28S ribosomal RNA gene, partial sequence
          Length = 521

 Score =  281 bits (142), Expect = 8e-73
 Identities = 175/182 (96%), Gaps = 3/182 (1%)
 Strand = Plus / Minus

                                                                       
Query: 5   cgttcttcatcgatgcgagagccaagagatccgttgttgaaagtgatctttaattttatc 64
           |||||||||||||||||||||||||||||||||||||||||||||||||||| |||||||
Sbjct: 180 cgttcttcatcgatgcgagagccaagagatccgttgttgaaagtgatctttatttttatc 121

                                                                       
Query: 65  attaatacat-aaattttatacattcaagagtgggttttaaatataaacgatcgcaaaac 123
           |||||||||| ||||||||||| |||||||||||||||||||||||| ||||||||||||
Sbjct: 120 attaatacataaaattttatacgttcaagagtgggttttaaatataagcgatcgcaaaac 61

                                                                       
Query: 124 cttagctaacgctcggttcgctaaatacaataatgatccttccgcaggttcacctacgga 183
           | | |||||||||||||||||||||| |||||||||||||||||||||||||||||||||
Sbjct: 60  c-tcgctaacgctcggttcgctaaat-caataatgatccttccgcaggttcacctacgga 3

             
Query: 184 aa 185
           ||
Sbjct: 2   aa 1


>gi|165879928|gb|EU359215.1| Uncultured Glomus clone 1379_31 18S ribosomal RNA gene, partial
           sequence; internal transcribed spacer 1, 5.8S ribosomal
           RNA gene, and internal transcribed spacer 2, complete
           sequence; and 28S ribosomal RNA gene, partial sequence
          Length = 521

 Score =  281 bits (142), Expect = 8e-73
 Identities = 175/182 (96%), Gaps = 3/182 (1%)
 Strand = Plus / Minus

                                                                       
Query: 5   cgttcttcatcgatgcgagagccaagagatccgttgttgaaagtgatctttaattttatc 64
           |||||||||||||||||||||||||||||||||||||||||||||||||||| |||||||
Sbjct: 180 cgttcttcatcgatgcgagagccaagagatccgttgttgaaagtgatctttatttttatc 121

                                                                       
Query: 65  attaatacat-aaattttatacattcaagagtgggttttaaatataaacgatcgcaaaac 123
           |||||||||| ||||||||||| |||||||||||||||||||||||| ||||||||||||
Sbjct: 120 attaatacataaaattttatacgttcaagagtgggttttaaatataagcgatcgcaaaac 61

                                                                       
Query: 124 cttagctaacgctcggttcgctaaatacaataatgatccttccgcaggttcacctacgga 183
           | | |||||||||||||||||||||| |||||||||||||||||||||||||||||||||
Sbjct: 60  c-tcgctaacgctcggttcgctaaat-caataatgatccttccgcaggttcacctacgga 3

             
Query: 184 aa 185
           ||
Sbjct: 2   aa 1


>gi|165879927|gb|EU359214.1| Uncultured Glomus clone 1379_30 18S ribosomal RNA gene, partial
           sequence; internal transcribed spacer 1, 5.8S ribosomal
           RNA gene, and internal transcribed spacer 2, complete
           sequence; and 28S ribosomal RNA gene, partial sequence
          Length = 521

 Score =  281 bits (142), Expect = 8e-73
 Identities = 175/182 (96%), Gaps = 3/182 (1%)
 Strand = Plus / Minus

                                                                       
Query: 5   cgttcttcatcgatgcgagagccaagagatccgttgttgaaagtgatctttaattttatc 64
           |||||||||||||||||||||||||||||||||||||||||||||||||||| |||||||
Sbjct: 180 cgttcttcatcgatgcgagagccaagagatccgttgttgaaagtgatctttatttttatc 121

                                                                       
Query: 65  attaatacat-aaattttatacattcaagagtgggttttaaatataaacgatcgcaaaac 123
           |||||||||| ||||||||||| |||||||||||||||||||||||| ||||||||||||
Sbjct: 120 attaatacataaaattttatacgttcaagagtgggttttaaatataagcgatcgcaaaac 61

                                                                       
Query: 124 cttagctaacgctcggttcgctaaatacaataatgatccttccgcaggttcacctacgga 183
           | | |||||||||||||||||||||| |||||||||||||||||||||||||||||||||
Sbjct: 60  c-tcgctaacgctcggttcgctaaat-caataatgatccttccgcaggttcacctacgga 3

             
Query: 184 aa 185
           ||
Sbjct: 2   aa 1


>gi|165879926|gb|EU359213.1| Uncultured Glomus clone 1379_27 18S ribosomal RNA gene, partial
           sequence; internal transcribed spacer 1, 5.8S ribosomal
           RNA gene, and internal transcribed spacer 2, complete
           sequence; and 28S ribosomal RNA gene, partial sequence
          Length = 521

 Score =  281 bits (142), Expect = 8e-73
 Identities = 175/182 (96%), Gaps = 3/182 (1%)
 Strand = Plus / Minus

                                                                       
Query: 5   cgttcttcatcgatgcgagagccaagagatccgttgttgaaagtgatctttaattttatc 64
           |||||||||||||||||||||||||||||||||||||||||||||||||||| |||||||
Sbjct: 180 cgttcttcatcgatgcgagagccaagagatccgttgttgaaagtgatctttatttttatc 121

                                                                       
Query: 65  attaatacat-aaattttatacattcaagagtgggttttaaatataaacgatcgcaaaac 123
           |||||||||| ||||||||||| |||||||||||||||||||||||| ||||||||||||
Sbjct: 120 attaatacataaaattttatacgttcaagagtgggttttaaatataagcgatcgcaaaac 61

                                                                       
Query: 124 cttagctaacgctcggttcgctaaatacaataatgatccttccgcaggttcacctacgga 183
           | | |||||||||||||||||||||| |||||||||||||||||||||||||||||||||
Sbjct: 60  c-tcgctaacgctcggttcgctaaat-caataatgatccttccgcaggttcacctacgga 3

             
Query: 184 aa 185
           ||
Sbjct: 2   aa 1


>gi|165879925|gb|EU359212.1| Uncultured Glomus clone 1379_22 18S ribosomal RNA gene, partial
           sequence; internal transcribed spacer 1, 5.8S ribosomal
           RNA gene, and internal transcribed spacer 2, complete
           sequence; and 28S ribosomal RNA gene, partial sequence
          Length = 521

 Score =  281 bits (142), Expect = 8e-73
 Identities = 175/182 (96%), Gaps = 3/182 (1%)
 Strand = Plus / Minus

                                                                       
Query: 5   cgttcttcatcgatgcgagagccaagagatccgttgttgaaagtgatctttaattttatc 64
           |||||||||||||||||||||||||||||||||||||||||||||||||||| |||||||
Sbjct: 180 cgttcttcatcgatgcgagagccaagagatccgttgttgaaagtgatctttatttttatc 121

                                                                       
Query: 65  attaatacat-aaattttatacattcaagagtgggttttaaatataaacgatcgcaaaac 123
           |||||||||| ||||||||||| |||||||||||||||||||||||| ||||||||||||
Sbjct: 120 attaatacataaaattttatacgttcaagagtgggttttaaatataagcgatcgcaaaac 61

                                                                       
Query: 124 cttagctaacgctcggttcgctaaatacaataatgatccttccgcaggttcacctacgga 183
           | | |||||||||||||||||||||| |||||||||||||||||||||||||||||||||
Sbjct: 60  c-tcgctaacgctcggttcgctaaat-caataatgatccttccgcaggttcacctacgga 3

             
Query: 184 aa 185
           ||
Sbjct: 2   aa 1


>gi|165879924|gb|EU359211.1| Uncultured Glomus clone 1379_17 18S ribosomal RNA gene, partial
           sequence; internal transcribed spacer 1, 5.8S ribosomal
           RNA gene, and internal transcribed spacer 2, complete
           sequence; and 28S ribosomal RNA gene, partial sequence
          Length = 521

 Score =  281 bits (142), Expect = 8e-73
 Identities = 175/182 (96%), Gaps = 3/182 (1%)
 Strand = Plus / Minus

                                                                       
Query: 5   cgttcttcatcgatgcgagagccaagagatccgttgttgaaagtgatctttaattttatc 64
           |||||||||||||||||||||||||||||||||||||||||||||||||||| |||||||
Sbjct: 180 cgttcttcatcgatgcgagagccaagagatccgttgttgaaagtgatctttatttttatc 121

                                                                       
Query: 65  attaatacat-aaattttatacattcaagagtgggttttaaatataaacgatcgcaaaac 123
           |||||||||| ||||||||||| |||||||||||||||||||||||| ||||||||||||
Sbjct: 120 attaatacataaaattttatacgttcaagagtgggttttaaatataagcgatcgcaaaac 61

                                                                       
Query: 124 cttagctaacgctcggttcgctaaatacaataatgatccttccgcaggttcacctacgga 183
           | | |||||||||||||||||||||| |||||||||||||||||||||||||||||||||
Sbjct: 60  c-tcgctaacgctcggttcgctaaat-caataatgatccttccgcaggttcacctacgga 3

             
Query: 184 aa 185
           ||
Sbjct: 2   aa 1


>gi|165879923|gb|EU359210.1| Uncultured Glomus clone 1379_15 18S ribosomal RNA gene, partial
           sequence; internal transcribed spacer 1, 5.8S ribosomal
           RNA gene, and internal transcribed spacer 2, complete
           sequence; and 28S ribosomal RNA gene, partial sequence
          Length = 521

 Score =  281 bits (142), Expect = 8e-73
 Identities = 175/182 (96%), Gaps = 3/182 (1%)
 Strand = Plus / Minus

                                                                       
Query: 5   cgttcttcatcgatgcgagagccaagagatccgttgttgaaagtgatctttaattttatc 64
           |||||||||||||||||||||||||||||||||||||||||||||||||||| |||||||
Sbjct: 180 cgttcttcatcgatgcgagagccaagagatccgttgttgaaagtgatctttatttttatc 121

                                                                       
Query: 65  attaatacat-aaattttatacattcaagagtgggttttaaatataaacgatcgcaaaac 123
           |||||||||| ||||||||||| |||||||||||||||||||||||| ||||||||||||
Sbjct: 120 attaatacataaaattttatacgttcaagagtgggttttaaatataagcgatcgcaaaac 61

                                                                       
Query: 124 cttagctaacgctcggttcgctaaatacaataatgatccttccgcaggttcacctacgga 183
           | | |||||||||||||||||||||| |||||||||||||||||||||||||||||||||
Sbjct: 60  c-tcgctaacgctcggttcgctaaat-caataatgatccttccgcaggttcacctacgga 3

             
Query: 184 aa 185
           ||
Sbjct: 2   aa 1


>gi|165879922|gb|EU359209.1| Uncultured Glomus clone 1379_14 18S ribosomal RNA gene, partial
           sequence; internal transcribed spacer 1, 5.8S ribosomal
           RNA gene, and internal transcribed spacer 2, complete
           sequence; and 28S ribosomal RNA gene, partial sequence
          Length = 521

 Score =  281 bits (142), Expect = 8e-73
 Identities = 175/182 (96%), Gaps = 3/182 (1%)
 Strand = Plus / Minus

                                                                       
Query: 5   cgttcttcatcgatgcgagagccaagagatccgttgttgaaagtgatctttaattttatc 64
           |||||||||||||||||||||||||||||||||||||||||||||||||||| |||||||
Sbjct: 180 cgttcttcatcgatgcgagagccaagagatccgttgttgaaagtgatctttatttttatc 121

                                                                       
Query: 65  attaatacat-aaattttatacattcaagagtgggttttaaatataaacgatcgcaaaac 123
           |||||||||| ||||||||||| |||||||||||||||||||||||| ||||||||||||
Sbjct: 120 attaatacataaaattttatacgttcaagagtgggttttaaatataagcgatcgcaaaac 61

                                                                       
Query: 124 cttagctaacgctcggttcgctaaatacaataatgatccttccgcaggttcacctacgga 183
           | | |||||||||||||||||||||| |||||||||||||||||||||||||||||||||
Sbjct: 60  c-tcgctaacgctcggttcgctaaat-caataatgatccttccgcaggttcacctacgga 3

             
Query: 184 aa 185
           ||
Sbjct: 2   aa 1


>gi|165879921|gb|EU359208.1| Uncultured Glomus clone 1379_13 18S ribosomal RNA gene, partial
           sequence; internal transcribed spacer 1, 5.8S ribosomal
           RNA gene, and internal transcribed spacer 2, complete
           sequence; and 28S ribosomal RNA gene, partial sequence
          Length = 521

 Score =  281 bits (142), Expect = 8e-73
 Identities = 175/182 (96%), Gaps = 3/182 (1%)
 Strand = Plus / Minus

                                                                       
Query: 5   cgttcttcatcgatgcgagagccaagagatccgttgttgaaagtgatctttaattttatc 64
           |||||||||||||||||||||||||||||||||||||||||||||||||||| |||||||
Sbjct: 180 cgttcttcatcgatgcgagagccaagagatccgttgttgaaagtgatctttatttttatc 121

                                                                       
Query: 65  attaatacat-aaattttatacattcaagagtgggttttaaatataaacgatcgcaaaac 123
           |||||||||| ||||||||||| |||||||||||||||||||||||| ||||||||||||
Sbjct: 120 attaatacataaaattttatacgttcaagagtgggttttaaatataagcgatcgcaaaac 61

                                                                       
Query: 124 cttagctaacgctcggttcgctaaatacaataatgatccttccgcaggttcacctacgga 183
           | | |||||||||||||||||||||| |||||||||||||||||||||||||||||||||
Sbjct: 60  c-tcgctaacgctcggttcgctaaat-caataatgatccttccgcaggttcacctacgga 3

             
Query: 184 aa 185
           ||
Sbjct: 2   aa 1


>gi|165879920|gb|EU359207.1| Uncultured Glomus clone 1379_3 18S ribosomal RNA gene, partial
           sequence; internal transcribed spacer 1, 5.8S ribosomal
           RNA gene, and internal transcribed spacer 2, complete
           sequence; and 28S ribosomal RNA gene, partial sequence
          Length = 521

 Score =  281 bits (142), Expect = 8e-73
 Identities = 175/182 (96%), Gaps = 3/182 (1%)
 Strand = Plus / Minus

                                                                       
Query: 5   cgttcttcatcgatgcgagagccaagagatccgttgttgaaagtgatctttaattttatc 64
           |||||||||||||||||||||||||||||||||||||||||||||||||||| |||||||
Sbjct: 180 cgttcttcatcgatgcgagagccaagagatccgttgttgaaagtgatctttatttttatc 121

                                                                       
Query: 65  attaatacat-aaattttatacattcaagagtgggttttaaatataaacgatcgcaaaac 123
           |||||||||| ||||||||||| |||||||||||||||||||||||| ||||||||||||
Sbjct: 120 attaatacataaaattttatacgttcaagagtgggttttaaatataagcgatcgcaaaac 61

                                                                       
Query: 124 cttagctaacgctcggttcgctaaatacaataatgatccttccgcaggttcacctacgga 183
           | | |||||||||||||||||||||| |||||||||||||||||||||||||||||||||
Sbjct: 60  c-tcgctaacgctcggttcgctaaat-caataatgatccttccgcaggttcacctacgga 3

             
Query: 184 aa 185
           ||
Sbjct: 2   aa 1


>gi|165879919|gb|EU359206.1| Uncultured Glomus clone 1379_1 18S ribosomal RNA gene, partial
           sequence; internal transcribed spacer 1, 5.8S ribosomal
           RNA gene, and internal transcribed spacer 2, complete
           sequence; and 28S ribosomal RNA gene, partial sequence
          Length = 521

 Score =  281 bits (142), Expect = 8e-73
 Identities = 175/182 (96%), Gaps = 3/182 (1%)
 Strand = Plus / Minus

                                                                       
Query: 5   cgttcttcatcgatgcgagagccaagagatccgttgttgaaagtgatctttaattttatc 64
           |||||||||||||||||||||||||||||||||||||||||||||||||||| |||||||
Sbjct: 180 cgttcttcatcgatgcgagagccaagagatccgttgttgaaagtgatctttatttttatc 121

                                                                       
Query: 65  attaatacat-aaattttatacattcaagagtgggttttaaatataaacgatcgcaaaac 123
           |||||||||| ||||||||||| |||||||||||||||||||||||| ||||||||||||
Sbjct: 120 attaatacataaaattttatacgttcaagagtgggttttaaatataagcgatcgcaaaac 61

                                                                       
Query: 124 cttagctaacgctcggttcgctaaatacaataatgatccttccgcaggttcacctacgga 183
           | | |||||||||||||||||||||| |||||||||||||||||||||||||||||||||
Sbjct: 60  c-tcgctaacgctcggttcgctaaat-caataatgatccttccgcaggttcacctacgga 3

             
Query: 184 aa 185
           ||
Sbjct: 2   aa 1


>gi|257423476|gb|GQ388586.1| Uncultured Glomus clone 55_47_ST10 18S ribosomal RNA gene, partial
           sequence; internal transcribed spacer 1, 5.8S ribosomal
           RNA gene, and internal transcribed spacer 2, complete
           sequence; and 26S ribosomal RNA gene, partial sequence
          Length = 559

 Score =  278 bits (140), Expect = 1e-71
 Identities = 193/204 (94%), Gaps = 5/204 (2%)
 Strand = Plus / Minus

                                                                       
Query: 5   cgttcttcatcgatgcgagagccaagagatccgttgttgaaagtgatc-tttaattttat 63
           |||||||||||||||||||||||||||||||||||||||||||||||| |||| ||||||
Sbjct: 203 cgttcttcatcgatgcgagagccaagagatccgttgttgaaagtgatcttttatttttat 144

                                                                       
Query: 64  cattaatacat-aaattttatacattcaagagtgggttttaaatataaacgatcgcaaaa 122
           ||||||||||| ||||||||||| ||||||||||||||||||||||||  ||||||||||
Sbjct: 143 cattaatacataaaattttatacgttcaagagtgggttttaaatataagtgatcgcaaaa 84

                                                                       
Query: 123 ccttagctaacgctcggttcgctaaatacaataatgatccttccgcaggttcacctacgg 182
           || | |||||||||||||||||||||| || |||||||||||||||||||||||||||||
Sbjct: 83  cc-tcgctaacgctcggttcgctaaat-cagtaatgatccttccgcaggttcacctacgg 26

                                   
Query: 183 aaaccttgttacgtacttttactt 206
           ||||||||||||| ||||||||||
Sbjct: 25  aaaccttgttacg-acttttactt 3


>gi|213053645|gb|FJ008644.1| Uncultured Glomus clone 095 18S ribosomal RNA gene, partial
           sequence; internal transcribed spacer 1, 5.8S ribosomal
           RNA gene, and internal transcribed spacer 2, complete
           sequence; and 28S ribosomal RNA gene, partial sequence
          Length = 561

 Score =  278 bits (140), Expect = 1e-71
 Identities = 193/204 (94%), Gaps = 5/204 (2%)
 Strand = Plus / Minus

                                                                       
Query: 5   cgttcttcatcgatgcgagagccaagagatccgttgttgaaagtgatctttaattttatc 64
           |||||||||||||||||||||||||||||||||||||||||||||||||||| |||||||
Sbjct: 203 cgttcttcatcgatgcgagagccaagagatccgttgttgaaagtgatctttatttttatc 144

                                                                       
Query: 65  attaatacat-aaattttatacattc-aagagtgggttttaaatataaacgatcgcaaaa 122
           |||||||||| ||||||||||| ||| |||||||||||||||||||||  ||||||||||
Sbjct: 143 attaatacataaaattttatacgttcaaagagtgggttttaaatataagtgatcgcaaaa 84

                                                                       
Query: 123 ccttagctaacgctcggttcgctaaatacaataatgatccttccgcaggttcacctacgg 182
           || | |||||||||||||||||||||| || |||||||||||||||||||||||||||||
Sbjct: 83  cc-tcgctaacgctcggttcgctaaat-cagtaatgatccttccgcaggttcacctacgg 26

                                   
Query: 183 aaaccttgttacgtacttttactt 206
           ||||||||||||| ||||||||||
Sbjct: 25  aaaccttgttacg-acttttactt 3


>gi|257423481|gb|GQ388591.1| Uncultured Glomus clone 8_2/11_ST10 18S ribosomal RNA gene, partial
           sequence; internal transcribed spacer 1, 5.8S ribosomal
           RNA gene, and internal transcribed spacer 2, complete
           sequence; and 26S ribosomal RNA gene, partial sequence
          Length = 561

 Score =  276 bits (139), Expect = 5e-71
 Identities = 191/203 (94%), Gaps = 4/203 (1%)
 Strand = Plus / Minus

                                                                       
Query: 5   cgttcttcatcgatgcgagagccaagagatccgttgttgaaagtgatctttaattttatc 64
           ||||||||||||||||||||||||||||||||||||||||||||||||||| | ||||||
Sbjct: 202 cgttcttcatcgatgcgagagccaagagatccgttgttgaaagtgatcttttaatttatc 143

                                                                       
Query: 65  attaatacat-aaattttatacattcaagagtgggttttaaatataaacgatcgcaaaac 123
           ||| |||||| ||||||||||| ||||||||||||||||||||||||  |||||||||||
Sbjct: 142 attcatacataaaattttatacgttcaagagtgggttttaaatataagtgatcgcaaaac 83

                                                                       
Query: 124 cttagctaacgctcggttcgctaaatacaataatgatccttccgcaggttcacctacgga 183
           | | |||||||||||||||||||||| || ||||||||||||||||||||||||||||||
Sbjct: 82  c-tcgctaacgctcggttcgctaaat-cagtaatgatccttccgcaggttcacctacgga 25

                                  
Query: 184 aaccttgttacgtacttttactt 206
           |||||||||||| ||||||||||
Sbjct: 24  aaccttgttacg-acttttactt 3


>gi|257423443|gb|GQ388553.1| Uncultured Glomus clone 57_31_ST10 18S ribosomal RNA gene, partial
           sequence; internal transcribed spacer 1, 5.8S ribosomal
           RNA gene, and internal transcribed spacer 2, complete
           sequence; and 26S ribosomal RNA gene, partial sequence
          Length = 558

 Score =  276 bits (139), Expect = 5e-71
 Identities = 191/203 (94%), Gaps = 4/203 (1%)
 Strand = Plus / Minus

                                                                       
Query: 5   cgttcttcatcgatgcgagagccaagagatccgttgttgaaagtgatctttaattttatc 64
           ||||||||||||||||||||||||||||||||||||||||||||||||||| | ||||||
Sbjct: 202 cgttcttcatcgatgcgagagccaagagatccgttgttgaaagtgatcttttaatttatc 143

                                                                       
Query: 65  attaatacataaattttatacattcaagagtgggttttaaatataaa-cgatcgcaaaac 123
           ||||||||| |||||||||||||| ||||||||||||||||||||||  |||||||||||
Sbjct: 142 attaatacaaaaattttatacattaaagagtgggttttaaatataaattgatcgcaaaac 83

                                                                       
Query: 124 cttagctaacgctcggttcgctaaatacaataatgatccttccgcaggttcacctacgga 183
           | | ||||| |||||||||||||||| || ||||||||||||||||||||||||||||||
Sbjct: 82  c-tcgctaatgctcggttcgctaaat-cagtaatgatccttccgcaggttcacctacgga 25

                                  
Query: 184 aaccttgttacgtacttttactt 206
           |||||||||||| ||||||||||
Sbjct: 24  aaccttgttacg-acttttactt 3


>gi|257423339|gb|GQ388449.1| Uncultured Glomus clone 55_33_ST6 18S ribosomal RNA gene, partial
           sequence; internal transcribed spacer 1, 5.8S ribosomal
           RNA gene, and internal transcribed spacer 2, complete
           sequence; and 26S ribosomal RNA gene, partial sequence
          Length = 561

 Score =  276 bits (139), Expect = 5e-71
 Identities = 191/203 (94%), Gaps = 4/203 (1%)
 Strand = Plus / Minus

                                                                       
Query: 5   cgttcttcatcgatgcgagagccaagagatccgttgttgaaagtgatctttaattttatc 64
           ||||||||||||||||||||||||||||||||||||||||||||||||||| | ||||||
Sbjct: 202 cgttcttcatcgatgcgagagccaagagatccgttgttgaaagtgatcttttaatttatc 143

                                                                       
Query: 65  attaatacataaattttatacattcaagagtgggttttaaatataaa-cgatcgcaaaac 123
           ||||||||| |||||||||||||| ||||||||||||||||||||||  |||||||||||
Sbjct: 142 attaatacaaaaattttatacattaaagagtgggttttaaatataaattgatcgcaaaac 83

                                                                       
Query: 124 cttagctaacgctcggttcgctaaatacaataatgatccttccgcaggttcacctacgga 183
           | | ||||| |||||||||||||||| || ||||||||||||||||||||||||||||||
Sbjct: 82  c-tcgctaatgctcggttcgctaaat-cagtaatgatccttccgcaggttcacctacgga 25

                                  
Query: 184 aaccttgttacgtacttttactt 206
           |||||||||||| ||||||||||
Sbjct: 24  aaccttgttacg-acttttactt 3


>gi|257423317|gb|GQ388427.1| Uncultured Glomus clone 27_31_ST5 18S ribosomal RNA gene, partial
           sequence; internal transcribed spacer 1, 5.8S ribosomal
           RNA gene, and internal transcribed spacer 2, complete
           sequence; and 26S ribosomal RNA gene, partial sequence
          Length = 563

 Score =  276 bits (139), Expect = 5e-71
 Identities = 191/203 (94%), Gaps = 4/203 (1%)
 Strand = Plus / Minus

                                                                       
Query: 5   cgttcttcatcgatgcgagagccaagagatccgttgttgaaagtgatctttaattttatc 64
           ||||||||||||||||||||||||||||||||||||||||||||||||||| | ||||||
Sbjct: 202 cgttcttcatcgatgcgagagccaagagatccgttgttgaaagtgatcttttaatttatc 143

                                                                       
Query: 65  attaatacat-aaattttatacattcaagagtgggttttaaatataaacgatcgcaaaac 123
           ||| |||||| ||||||||||| ||||||||||||||||||||||||  |||||||||||
Sbjct: 142 attcatacataaaattttatacgttcaagagtgggttttaaatataagtgatcgcaaaac 83

                                                                       
Query: 124 cttagctaacgctcggttcgctaaatacaataatgatccttccgcaggttcacctacgga 183
           | | |||||||||||||||||||||| || ||||||||||||||||||||||||||||||
Sbjct: 82  c-tcgctaacgctcggttcgctaaat-cagtaatgatccttccgcaggttcacctacgga 25

                                  
Query: 184 aaccttgttacgtacttttactt 206
           |||||||||||| ||||||||||
Sbjct: 24  aaccttgttacg-acttttactt 3


>gi|257423304|gb|GQ388414.1| Uncultured Glomus clone 27_5/27_ST5 18S ribosomal RNA gene, partial
           sequence; internal transcribed spacer 1, 5.8S ribosomal
           RNA gene, and internal transcribed spacer 2, complete
           sequence; and 26S ribosomal RNA gene, partial sequence
          Length = 560

 Score =  276 bits (139), Expect = 5e-71
 Identities = 190/202 (94%), Gaps = 5/202 (2%)
 Strand = Plus / Minus

                                                                       
Query: 5   cgttcttcatcgatgcgagagccaagagatccgttgttgaaagtgatctttaattttatc 64
           ||||||||||||||||||||||||||||||||||||||||||||||||||| | ||||||
Sbjct: 199 cgttcttcatcgatgcgagagccaagagatccgttgttgaaagtgatcttttaatttatc 140

                                                                       
Query: 65  attaatacataaattttatacattcaagagtgggttttaaatataaacgatcgcaaaacc 124
           ||||||||  |||||||||||||| |||||||||||||||||||||  ||||||||||||
Sbjct: 139 attaatac--aaattttatacattaaagagtgggttttaaatataagtgatcgcaaaacc 82

                                                                       
Query: 125 ttagctaacgctcggttcgctaaatacaataatgatccttccgcaggttcacctacggaa 184
            | |||||||||||||||||||||| || |||||||||||||||||||||||||||||||
Sbjct: 81  -tcgctaacgctcggttcgctaaat-cagtaatgatccttccgcaggttcacctacggaa 24

                                 
Query: 185 accttgttacgtacttttactt 206
           ||||||||||| ||||||||||
Sbjct: 23  accttgttacg-acttttactt 3


>gi|257423271|gb|GQ388381.1| Uncultured Glomus clone 18_10/37_ST4 18S ribosomal RNA gene,
           partial sequence; internal transcribed spacer 1, 5.8S
           ribosomal RNA gene, and internal transcribed spacer 2,
           complete sequence; and 26S ribosomal RNA gene, partial
           sequence
          Length = 563

 Score =  276 bits (139), Expect = 5e-71
 Identities = 191/203 (94%), Gaps = 4/203 (1%)
 Strand = Plus / Minus

                                                                       
Query: 5   cgttcttcatcgatgcgagagccaagagatccgttgttgaaagtgatctttaattttatc 64
           ||||||||||||||||||||||||||||||||||||||||| ||||||||| | ||||||
Sbjct: 202 cgttcttcatcgatgcgagagccaagagatccgttgttgaaggtgatcttttaatttatc 143

                                                                       
Query: 65  attaatacat-aaattttatacattcaagagtgggttttaaatataaacgatcgcaaaac 123
           ||| |||||| ||||||||||| || ||||||||||||||||||||| ||||||||||||
Sbjct: 142 attcatacataaaattttatacgtttaagagtgggttttaaatataagcgatcgcaaaac 83

                                                                       
Query: 124 cttagctaacgctcggttcgctaaatacaataatgatccttccgcaggttcacctacgga 183
           | | |||||||||||||||||||||| |||||||||||||||||||||||||||||||||
Sbjct: 82  c-tcgctaacgctcggttcgctaaat-caataatgatccttccgcaggttcacctacgga 25

                                  
Query: 184 aaccttgttacgtacttttactt 206
           |||||||||||| ||||||||||
Sbjct: 24  aaccttgttacg-acttttactt 3


>gi|226928434|gb|FJ778841.1| Uncultured fungus clone Singleton_(156-1081_2059) 18S ribosomal RNA
           gene, partial sequence; internal transcribed spacer 1,
           complete sequence; and 5.8S ribosomal RNA gene, partial
           sequence
          Length = 223

 Score =  276 bits (139), Expect = 5e-71
 Identities = 195/209 (93%), Gaps = 6/209 (2%)
 Strand = Plus / Minus

                                                                       
Query: 1   gctgcgttcttcatcgatgcgagagccaagagatccgttgttgaaagtgatc---tttaa 57
           |||||||||||||||||||||||||||||||||||||||||||||||||||    ||| |
Sbjct: 223 gctgcgttcttcatcgatgcgagagccaagagatccgttgttgaaagtgattctttttta 164

                                                                       
Query: 58  ttttatcattaatacataaattttatacattcaagagtgggttttaaatataaacgatcg 117
           |||||||||||||||||||||||||||||||||||||||||||||||||||||| |||||
Sbjct: 163 ttttatcattaatacataaattttatacattcaagagtgggttttaaatataaatgatcg 104

                                                                       
Query: 118 caaaaccttagctaacgctcggttcgctaaatacaataatgatccttccgcaggttcacc 177
           || |||| | ||| ||||||||| |||||||| || ||||||||||||||||||||||||
Sbjct: 103 cagaacc-tcgctgacgctcggtccgctaaat-cagtaatgatccttccgcaggttcacc 46

                                        
Query: 178 tacggaaaccttgttacgtacttttactt 206
           |||||||||||||||||| ||||||||||
Sbjct: 45  tacggaaaccttgttacg-acttttactt 18


>gi|165879931|gb|EU359218.1| Uncultured Glomus clone 1379_32 18S ribosomal RNA gene, partial
           sequence; internal transcribed spacer 1, 5.8S ribosomal
           RNA gene, and internal transcribed spacer 2, complete
           sequence; and 28S ribosomal RNA gene, partial sequence
          Length = 521

 Score =  274 bits (138), Expect = 2e-70
 Identities = 174/182 (95%), Gaps = 3/182 (1%)
 Strand = Plus / Minus

                                                                       
Query: 5   cgttcttcatcgatgcgagagccaagagatccgttgttgaaagtgatctttaattttatc 64
           |||||||||||||||||||||||||||||||||||||||||||||||||||| |||||||
Sbjct: 180 cgttcttcatcgatgcgagagccaagagatccgttgttgaaagtgatctttatttttatc 121

                                                                       
Query: 65  attaatacat-aaattttatacattcaagagtgggttttaaatataaacgatcgcaaaac 123
           |||||||||| ||||||||||| |||||||||||||||||||||||| ||||||||||||
Sbjct: 120 attaatacataaaattttatacgttcaagagtgggttttaaatataagcgatcgcaaaac 61

                                                                       
Query: 124 cttagctaacgctcggttcgctaaatacaataatgatccttccgcaggttcacctacgga 183
           | | |||||||||||||||||||||| || ||||||||||||||||||||||||||||||
Sbjct: 60  c-tcgctaacgctcggttcgctaaat-cagtaatgatccttccgcaggttcacctacgga 3

             
Query: 184 aa 185
           ||
Sbjct: 2   aa 1


>gi|165879930|gb|EU359217.1| Uncultured Glomus clone 1379_16 18S ribosomal RNA gene, partial
           sequence; internal transcribed spacer 1, 5.8S ribosomal
           RNA gene, and internal transcribed spacer 2, complete
           sequence; and 28S ribosomal RNA gene, partial sequence
          Length = 521

 Score =  274 bits (138), Expect = 2e-70
 Identities = 174/182 (95%), Gaps = 3/182 (1%)
 Strand = Plus / Minus

                                                                       
Query: 5   cgttcttcatcgatgcgagagccaagagatccgttgttgaaagtgatctttaattttatc 64
           |||||||||||||||||||||||||||||||||||||||||||||||||||| |||||||
Sbjct: 180 cgttcttcatcgatgcgagagccaagagatccgttgttgaaagtgatctttatttttatc 121

                                                                       
Query: 65  attaatacat-aaattttatacattcaagagtgggttttaaatataaacgatcgcaaaac 123
           |||||||||| ||||||||||| |||||||||||||||||||||||| ||||||||||||
Sbjct: 120 attaatacataaaattttatacgttcaagagtgggttttaaatataagcgatcgcaaaac 61

                                                                       
Query: 124 cttagctaacgctcggttcgctaaatacaataatgatccttccgcaggttcacctacgga 183
           | | |||||||||||||||||||||| || ||||||||||||||||||||||||||||||
Sbjct: 60  c-tcgctaacgctcggttcgctaaat-cagtaatgatccttccgcaggttcacctacgga 3

             
Query: 184 aa 185
           ||
Sbjct: 2   aa 1


>gi|257423434|gb|GQ388544.1| Uncultured Glomus clone 55_27/17_ST10 18S ribosomal RNA gene,
           partial sequence; internal transcribed spacer 1, 5.8S
           ribosomal RNA gene, and internal transcribed spacer 2,
           complete sequence; and 26S ribosomal RNA gene, partial
           sequence
          Length = 556

 Score =  270 bits (136), Expect = 3e-69
 Identities = 191/203 (94%), Gaps = 6/203 (2%)
 Strand = Plus / Minus

                                                                       
Query: 5   cgttcttcatcgatgcgagagccaagagatccgttgttgaaagtgatctttaattttatc 64
           ||||||||||||||||||||||||||||||||||||||||||||||||||| | ||||||
Sbjct: 200 cgttcttcatcgatgcgagagccaagagatccgttgttgaaagtgatcttttaatttatc 141

                                                                       
Query: 65  attaatacataaattttatacattcaagagtgggttttaaatataaa-cgatcgcaaaac 123
           ||||||||  |||||||||||||| ||||||||||||||||||||||  |||||||||||
Sbjct: 140 attaatac--aaattttatacattaaagagtgggttttaaatataaattgatcgcaaaac 83

                                                                       
Query: 124 cttagctaacgctcggttcgctaaatacaataatgatccttccgcaggttcacctacgga 183
           | | |||||||||||||||||||||| || ||||||||||||||||||||||||||||||
Sbjct: 82  c-tcgctaacgctcggttcgctaaat-cagtaatgatccttccgcaggttcacctacgga 25

                                  
Query: 184 aaccttgttacgtacttttactt 206
           |||||||||||| ||||||||||
Sbjct: 24  aaccttgttacg-acttttactt 3


>gi|257423433|gb|GQ388543.1| Uncultured Glomus clone 57_27/21_ST10 18S ribosomal RNA gene,
           partial sequence; internal transcribed spacer 1, 5.8S
           ribosomal RNA gene, and internal transcribed spacer 2,
           complete sequence; and 26S ribosomal RNA gene, partial
           sequence
          Length = 556

 Score =  270 bits (136), Expect = 3e-69
 Identities = 191/203 (94%), Gaps = 6/203 (2%)
 Strand = Plus / Minus

                                                                       
Query: 5   cgttcttcatcgatgcgagagccaagagatccgttgttgaaagtgatctttaattttatc 64
           ||||||||||||||||||||||||||||||||||||||||||||||||||| | ||||||
Sbjct: 200 cgttcttcatcgatgcgagagccaagagatccgttgttgaaagtgatcttttaatttatc 141

                                                                       
Query: 65  attaatacataaattttatacattcaagagtgggttttaaatataaa-cgatcgcaaaac 123
           ||||||||  |||||||||||||| ||||||||||||||||||||||  |||||||||||
Sbjct: 140 attaatac--aaattttatacattaaagagtgggttttaaatataaattgatcgcaaaac 83

                                                                       
Query: 124 cttagctaacgctcggttcgctaaatacaataatgatccttccgcaggttcacctacgga 183
           | | |||||||||||||||||||||| || ||||||||||||||||||||||||||||||
Sbjct: 82  c-tcgctaacgctcggttcgctaaat-cagtaatgatccttccgcaggttcacctacgga 25

                                  
Query: 184 aaccttgttacgtacttttactt 206
           |||||||||||| ||||||||||
Sbjct: 24  aaccttgttacg-acttttactt 3


>gi|257423430|gb|GQ388540.1| Uncultured Glomus clone 55_40_ST10 18S ribosomal RNA gene, partial
           sequence; internal transcribed spacer 1, 5.8S ribosomal
           RNA gene, and internal transcribed spacer 2, complete
           sequence; and 26S ribosomal RNA gene, partial sequence
          Length = 556

 Score =  270 bits (136), Expect = 3e-69
 Identities = 191/203 (94%), Gaps = 6/203 (2%)
 Strand = Plus / Minus

                                                                       
Query: 5   cgttcttcatcgatgcgagagccaagagatccgttgttgaaagtgatctttaattttatc 64
           ||||||||||||||||||||||||||||||||||||||||||||||||||| | ||||||
Sbjct: 200 cgttcttcatcgatgcgagagccaagagatccgttgttgaaagtgatcttttaatttatc 141

                                                                       
Query: 65  attaatacataaattttatacattcaagagtgggttttaaatataaa-cgatcgcaaaac 123
           ||||||||  |||||||||||||| ||||||||||||||||||||||  |||||||||||
Sbjct: 140 attaatac--aaattttatacattaaagagtgggttttaaatataaagtgatcgcaaaac 83

                                                                       
Query: 124 cttagctaacgctcggttcgctaaatacaataatgatccttccgcaggttcacctacgga 183
           | | |||||||||||||||||||||| || ||||||||||||||||||||||||||||||
Sbjct: 82  c-tcgctaacgctcggttcgctaaat-cagtaatgatccttccgcaggttcacctacgga 25

                                  
Query: 184 aaccttgttacgtacttttactt 206
           |||||||||||| ||||||||||
Sbjct: 24  aaccttgttacg-acttttactt 3


>gi|257423428|gb|GQ388538.1| Uncultured Glomus clone 73_32/25_ST10 18S ribosomal RNA gene,
           partial sequence; internal transcribed spacer 1, 5.8S
           ribosomal RNA gene, and internal transcribed spacer 2,
           complete sequence; and 26S ribosomal RNA gene, partial
           sequence
          Length = 556

 Score =  270 bits (136), Expect = 3e-69
 Identities = 191/203 (94%), Gaps = 6/203 (2%)
 Strand = Plus / Minus

                                                                       
Query: 5   cgttcttcatcgatgcgagagccaagagatccgttgttgaaagtgatctttaattttatc 64
           ||||||||||||||||||||||||||||||||||||||||||||||||||| | ||||||
Sbjct: 200 cgttcttcatcgatgcgagagccaagagatccgttgttgaaagtgatcttttaatttatc 141

                                                                       
Query: 65  attaatacataaattttatacattcaagagtgggttttaaatataaa-cgatcgcaaaac 123
           ||||||||  |||||||||||||| ||||||||||||||||||||||  |||||||||||
Sbjct: 140 attaatac--aaattttatacattaaagagtgggttttaaatataaattgatcgcaaaac 83

                                                                       
Query: 124 cttagctaacgctcggttcgctaaatacaataatgatccttccgcaggttcacctacgga 183
           | | |||||||||||||||||||||| || ||||||||||||||||||||||||||||||
Sbjct: 82  c-tcgctaacgctcggttcgctaaat-cagtaatgatccttccgcaggttcacctacgga 25

                                  
Query: 184 aaccttgttacgtacttttactt 206
           |||||||||||| ||||||||||
Sbjct: 24  aaccttgttacg-acttttactt 3


>gi|257423351|gb|GQ388461.1| Uncultured Glomus clone 90_29_ST6 18S ribosomal RNA gene, partial
           sequence; internal transcribed spacer 1, 5.8S ribosomal
           RNA gene, and internal transcribed spacer 2, complete
           sequence; and 26S ribosomal RNA gene, partial sequence
          Length = 558

 Score =  270 bits (136), Expect = 3e-69
 Identities = 191/203 (94%), Gaps = 6/203 (2%)
 Strand = Plus / Minus

                                                                       
Query: 5   cgttcttcatcgatgcgagagccaagagatccgttgttgaaagtgatctttaattttatc 64
           ||||||||||||||||||||||||||||||||||||||||||||||||||| | ||||||
Sbjct: 200 cgttcttcatcgatgcgagagccaagagatccgttgttgaaagtgatcttttaatttatc 141

                                                                       
Query: 65  attaatacataaattttatacattcaagagtgggttttaaatataaa-cgatcgcaaaac 123
           ||||||||  |||||||||||||| ||||||||||||||||||||||  |||||||||||
Sbjct: 140 attaatac--aaattttatacattaaagagtgggttttaaatataaagtgatcgcaaaac 83

                                                                       
Query: 124 cttagctaacgctcggttcgctaaatacaataatgatccttccgcaggttcacctacgga 183
           | | |||||||||||||||||||||| || ||||||||||||||||||||||||||||||
Sbjct: 82  c-tcgctaacgctcggttcgctaaat-cagtaatgatccttccgcaggttcacctacgga 25

                                  
Query: 184 aaccttgttacgtacttttactt 206
           |||||||||||| ||||||||||
Sbjct: 24  aaccttgttacg-acttttactt 3


>gi|257423314|gb|GQ388424.1| Uncultured Glomus clone 2_10/4_ST5 18S ribosomal RNA gene, partial
           sequence; internal transcribed spacer 1, 5.8S ribosomal
           RNA gene, and internal transcribed spacer 2, complete
           sequence; and 26S ribosomal RNA gene, partial sequence
          Length = 561

 Score =  270 bits (136), Expect = 3e-69
 Identities = 191/203 (94%), Gaps = 6/203 (2%)
 Strand = Plus / Minus

                                                                       
Query: 5   cgttcttcatcgatgcgagagccaagagatccgttgttgaaagtgatctttaattttatc 64
           ||||||||||||||||||||||||||||||||||||||||||||||||||| | ||||||
Sbjct: 200 cgttcttcatcgatgcgagagccaagagatccgttgttgaaagtgatcttttaatttatc 141

                                                                       
Query: 65  attaatacataaattttatacattcaagagtgggttttaaatataaa-cgatcgcaaaac 123
           ||||||||  |||||||||||||| ||||||||||||||||||||||  |||||||||||
Sbjct: 140 attaatac--aaattttatacattaaagagtgggttttaaatataaattgatcgcaaaac 83

                                                                       
Query: 124 cttagctaacgctcggttcgctaaatacaataatgatccttccgcaggttcacctacgga 183
           | | |||||||||||||||||||||| || ||||||||||||||||||||||||||||||
Sbjct: 82  c-tcgctaacgctcggttcgctaaat-cagtaatgatccttccgcaggttcacctacgga 25

                                  
Query: 184 aaccttgttacgtacttttactt 206
           |||||||||||| ||||||||||
Sbjct: 24  aaccttgttacg-acttttactt 3


>gi|257423237|gb|GQ388347.1| Uncultured Glomus clone 78_2/46_ST2 18S ribosomal RNA gene, partial
           sequence; internal transcribed spacer 1, 5.8S ribosomal
           RNA gene, and internal transcribed spacer 2, complete
           sequence; and 26S ribosomal RNA gene, partial sequence
          Length = 562

 Score =  270 bits (136), Expect = 3e-69
 Identities = 191/203 (94%), Gaps = 6/203 (2%)
 Strand = Plus / Minus

                                                                       
Query: 5   cgttcttcatcgatgcgagagccaagagatccgttgttgaaagtgatctttaattttatc 64
           ||||||||||||||||||||||||||||||||||||||||||||||||||| | ||||||
Sbjct: 200 cgttcttcatcgatgcgagagccaagagatccgttgttgaaagtgatcttttaatttatc 141

                                                                       
Query: 65  attaatacataaattttatacattcaagagtgggttttaaatataaa-cgatcgcaaaac 123
           ||||||||  |||||||||||||| ||||||||||||||||||||||  |||||||||||
Sbjct: 140 attaatac--aaattttatacattaaagagtgggttttaaatataaattgatcgcaaaac 83

                                                                       
Query: 124 cttagctaacgctcggttcgctaaatacaataatgatccttccgcaggttcacctacgga 183
           | | |||||||||||||||||||||| || ||||||||||||||||||||||||||||||
Sbjct: 82  c-tcgctaacgctcggttcgctaaat-cagtaatgatccttccgcaggttcacctacgga 25

                                  
Query: 184 aaccttgttacgtacttttactt 206
           |||||||||||| ||||||||||
Sbjct: 24  aaccttgttacg-acttttactt 3


>gi|90102973|gb|DQ421289.1| Uncultured soil fungus clone 68a27 18S ribosomal RNA gene, partial
           sequence; internal transcribed spacer 1, 5.8S ribosomal
           RNA gene, and internal transcribed spacer 2, complete
           sequence; and large subunit ribosomal RNA gene, partial
           sequence
          Length = 575

 Score =  270 bits (136), Expect = 3e-69
 Identities = 190/203 (93%), Gaps = 4/203 (1%)
 Strand = Plus / Minus

                                                                       
Query: 5   cgttcttcatcgatgcgagagccaa-gagatccgttgttgaaagtgatctttaattttat 63
           ||||||||||||||||||||||| | |||||||||||||||||||||||||| |||||||
Sbjct: 216 cgttcttcatcgatgcgagagccnangagatccgttgttgaaagtgatcttttattttat 157

                                                                       
Query: 64  cattaatacataaattttatacattcaagagtgggttttaaatataaacgatcgcaaaac 123
           |||||||||||||||||||||||||||||||||||||||||||||||| ||||||| |||
Sbjct: 156 cattaatacataaattttatacattcaagagtgggttttaaatataaatgatcgcagaac 97

                                                                       
Query: 124 cttagctaacgctcggttcgctaaatacaataatgatccttccgcaggttcacctacgga 183
           | | ||| ||||||||| |||||||| | |||||||||||||||||||||||||||||||
Sbjct: 96  c-tcgctgacgctcggtccgctaaat-cgataatgatccttccgcaggttcacctacgga 39

                                  
Query: 184 aaccttgttacgtacttttactt 206
           ||||||||| || ||||||||||
Sbjct: 38  aaccttgttccg-acttttactt 17


>gi|257423580|gb|GQ388690.1| Uncultured Glomus clone 92_25_ST11 18S ribosomal RNA gene, partial
           sequence; internal transcribed spacer 1, 5.8S ribosomal
           RNA gene, and internal transcribed spacer 2, complete
           sequence; and 26S ribosomal RNA gene, partial sequence
          Length = 553

 Score =  268 bits (135), Expect = 1e-68
 Identities = 190/203 (93%), Gaps = 4/203 (1%)
 Strand = Plus / Minus

                                                                       
Query: 5   cgttcttcatcgatgcgagagccaagagatccgttgttgaaagtgatctttaattttatc 64
           ||||||||||||||||||||||||||||||||||||||||||||||||||| | ||||||
Sbjct: 202 cgttcttcatcgatgcgagagccaagagatccgttgttgaaagtgatcttttaatttatc 143

                                                                       
Query: 65  attaatacat-aaattttatacattcaagagtgggttttaaatataaacgatcgcaaaac 123
           ||| |||||| ||||||||||| ||||||||||||||||||||||||  |||||||||||
Sbjct: 142 attcatacataaaattttatacgttcaagagtgggttttaaatataagtgatcgcaaaac 83

                                                                       
Query: 124 cttagctaacgctcggttcgctaaatacaataatgatccttccgcaggttcacctacgga 183
           | | |||||||||||||||||||||| || | ||||||||||||||||||||||||||||
Sbjct: 82  c-tcgctaacgctcggttcgctaaat-cagtgatgatccttccgcaggttcacctacgga 25

                                  
Query: 184 aaccttgttacgtacttttactt 206
           |||||||||||| ||||||||||
Sbjct: 24  aaccttgttacg-acttttactt 3


>gi|257423569|gb|GQ388679.1| Uncultured Glomus clone 53_38_ST11 18S ribosomal RNA gene, partial
           sequence; internal transcribed spacer 1, 5.8S ribosomal
           RNA gene, and internal transcribed spacer 2, complete
           sequence; and 26S ribosomal RNA gene, partial sequence
          Length = 559

 Score =  268 bits (135), Expect = 1e-68
 Identities = 190/203 (93%), Gaps = 4/203 (1%)
 Strand = Plus / Minus

                                                                       
Query: 5   cgttcttcatcgatgcgagagccaagagatccgttgttgaaagtgatctttaattttatc 64
           ||||||||||||||||||||||||||||||||||||||||||||||||||| | ||||||
Sbjct: 202 cgttcttcatcgatgcgagagccaagagatccgttgttgaaagtgatcttttaatttatc 143

                                                                       
Query: 65  attaatacataaattttatacattcaagagtgggttttaaatataa-acgatcgcaaaac 123
           ||||||||| |||||||||||||| |||||||||||||||||| ||   |||||||||||
Sbjct: 142 attaatacaaaaattttatacattgaagagtgggttttaaatacaagttgatcgcaaaac 83

                                                                       
Query: 124 cttagctaacgctcggttcgctaaatacaataatgatccttccgcaggttcacctacgga 183
           | | |||||||||||||||||||||| || ||||||||||||||||||||||||||||||
Sbjct: 82  c-tcgctaacgctcggttcgctaaat-cagtaatgatccttccgcaggttcacctacgga 25

                                  
Query: 184 aaccttgttacgtacttttactt 206
           |||||||||||| ||||||||||
Sbjct: 24  aaccttgttacg-acttttactt 3


>gi|257423562|gb|GQ388672.1| Uncultured Glomus clone 92_15_ST11 18S ribosomal RNA gene, partial
           sequence; internal transcribed spacer 1, 5.8S ribosomal
           RNA gene, and internal transcribed spacer 2, complete
           sequence; and 26S ribosomal RNA gene, partial sequence
          Length = 550

 Score =  268 bits (135), Expect = 1e-68
 Identities = 189/202 (93%), Gaps = 5/202 (2%)
 Strand = Plus / Minus

                                                                       
Query: 5   cgttcttcatcgatgcgagagccaagagatccgttgttgaaagtgatctttaattttatc 64
           ||||||||||||||||||||||||||||||||||||||||||||||||||| | ||||||
Sbjct: 199 cgttcttcatcgatgcgagagccaagagatccgttgttgaaagtgatcttttaatttatc 140

                                                                       
Query: 65  attaatacataaattttatacattcaagagtgggttttaaatataaacgatcgcaaaacc 124
           ||||||||  |||||||||||||| |||||||||||||||||||||  ||||||||||||
Sbjct: 139 attaatac--aaattttatacattgaagagtgggttttaaatataagtgatcgcaaaacc 82

                                                                       
Query: 125 ttagctaacgctcggttcgctaaatacaataatgatccttccgcaggttcacctacggaa 184
            | |||||||||||||||||||||| || |||||||||||| ||||||||||||||||||
Sbjct: 81  -tcgctaacgctcggttcgctaaat-cagtaatgatccttctgcaggttcacctacggaa 24

                                 
Query: 185 accttgttacgtacttttactt 206
           ||||||||||| ||||||||||
Sbjct: 23  accttgttacg-acttttactt 3


>gi|257423450|gb|GQ388560.1| Uncultured Glomus clone 64_32/15_ST10 18S ribosomal RNA gene,
           partial sequence; internal transcribed spacer 1, 5.8S
           ribosomal RNA gene, and internal transcribed spacer 2,
           complete sequence; and 26S ribosomal RNA gene, partial
           sequence
          Length = 555

 Score =  268 bits (135), Expect = 1e-68
 Identities = 189/202 (93%), Gaps = 5/202 (2%)
 Strand = Plus / Minus

                                                                       
Query: 5   cgttcttcatcgatgcgagagccaagagatccgttgttgaaagtgatctttaattttatc 64
           ||||||||||||||||||||||||||||||||||||||||||||||||||| | ||||||
Sbjct: 199 cgttcttcatcgatgcgagagccaagagatccgttgttgaaagtgatcttttaatttatc 140

                                                                       
Query: 65  attaatacataaattttatacattcaagagtgggttttaaatataaacgatcgcaaaacc 124
           ||||||||  |||||||||||||| |||||||||||||||||||||  |||| |||||||
Sbjct: 139 attaatac--aaattttatacattaaagagtgggttttaaatataagtgatcacaaaacc 82

                                                                       
Query: 125 ttagctaacgctcggttcgctaaatacaataatgatccttccgcaggttcacctacggaa 184
            | |||||||||||||||||||||| || |||||||||||||||||||||||||||||||
Sbjct: 81  -tcgctaacgctcggttcgctaaat-cagtaatgatccttccgcaggttcacctacggaa 24

                                 
Query: 185 accttgttacgtacttttactt 206
           ||||||||||| ||||||||||
Sbjct: 23  accttgttacg-acttttactt 3


>gi|257423444|gb|GQ388554.1| Uncultured Glomus clone 49_27/1_ST10 18S ribosomal RNA gene,
           partial sequence; internal transcribed spacer 1, 5.8S
           ribosomal RNA gene, and internal transcribed spacer 2,
           complete sequence; and 26S ribosomal RNA gene, partial
           sequence
          Length = 558

 Score =  268 bits (135), Expect = 1e-68
 Identities = 190/203 (93%), Gaps = 4/203 (1%)
 Strand = Plus / Minus

                                                                       
Query: 5   cgttcttcatcgatgcgagagccaagagatccgttgttgaaagtgatctttaattttatc 64
           ||||||||||||||||||||||||||||||||||||||||||||||||||| | ||||||
Sbjct: 202 cgttcttcatcgatgcgagagccaagagatccgttgttgaaagtgatcttttaatttatc 143

                                                                       
Query: 65  attaatacataaattttatacattcaagagtgggttttaaatataaa-cgatcgcaaaac 123
           ||||||||| |||||||||| ||| ||||||||||||||||||||||  |||||||||||
Sbjct: 142 attaatacaaaaattttataaattgaagagtgggttttaaatataaattgatcgcaaaac 83

                                                                       
Query: 124 cttagctaacgctcggttcgctaaatacaataatgatccttccgcaggttcacctacgga 183
           | | ||||| |||||||||||||||| || ||||||||||||||||||||||||||||||
Sbjct: 82  c-tcgctaatgctcggttcgctaaat-cagtaatgatccttccgcaggttcacctacgga 25

                                  
Query: 184 aaccttgttacgtacttttactt 206
           |||||||||||| ||||||||||
Sbjct: 24  aaccttgttacg-acttttactt 3


>gi|257423285|gb|GQ388395.1| Uncultured Glomus clone 27_12_ST5 18S ribosomal RNA gene, partial
           sequence; internal transcribed spacer 1, 5.8S ribosomal
           RNA gene, and internal transcribed spacer 2, complete
           sequence; and 26S ribosomal RNA gene, partial sequence
          Length = 562

 Score =  268 bits (135), Expect = 1e-68
 Identities = 190/203 (93%), Gaps = 4/203 (1%)
 Strand = Plus / Minus

                                                                       
Query: 5   cgttcttcatcgatgcgagagccaagagatccgttgttgaaagtgatctttaattttatc 64
           ||||||||||||||||||||||||||||||||||||||||||||||||||| | ||||||
Sbjct: 202 cgttcttcatcgatgcgagagccaagagatccgttgttgaaagtgatcttttaatttatc 143

                                                                       
Query: 65  attaatacataaattttatacattcaagagtgggttttaaatataa-acgatcgcaaaac 123
           ||||||||| |||||||||||||| |||||||||||||||||| ||   |||||||||||
Sbjct: 142 attaatacaaaaattttatacattgaagagtgggttttaaatacaagttgatcgcaaaac 83

                                                                       
Query: 124 cttagctaacgctcggttcgctaaatacaataatgatccttccgcaggttcacctacgga 183
           | | |||||||||||||||||||||| || ||||||||||||||||||||||||||||||
Sbjct: 82  c-tcgctaacgctcggttcgctaaat-cagtaatgatccttccgcaggttcacctacgga 25

                                  
Query: 184 aaccttgttacgtacttttactt 206
           |||||||||||| ||||||||||
Sbjct: 24  aaccttgttacg-acttttactt 3


>gi|257423284|gb|GQ388394.1| Uncultured Glomus clone 53_30_ST5 18S ribosomal RNA gene, partial
           sequence; internal transcribed spacer 1, 5.8S ribosomal
           RNA gene, and internal transcribed spacer 2, complete
           sequence; and 26S ribosomal RNA gene, partial sequence
          Length = 564

 Score =  268 bits (135), Expect = 1e-68
 Identities = 190/203 (93%), Gaps = 4/203 (1%)
 Strand = Plus / Minus

                                                                       
Query: 5   cgttcttcatcgatgcgagagccaagagatccgttgttgaaagtgatctttaattttatc 64
           ||||||||||||||||||||||||||||||||||||||||||||||||||| | ||||||
Sbjct: 202 cgttcttcatcgatgcgagagccaagagatccgttgttgaaagtgatcttttaatttatc 143

                                                                       
Query: 65  attaatacataaattttatacattcaagagtgggttttaaatataa-acgatcgcaaaac 123
           ||||||||| |||||||||||||| |||||||||||||||||| ||   |||||||||||
Sbjct: 142 attaatacaaaaattttatacattgaagagtgggttttaaatacaagttgatcgcaaaac 83

                                                                       
Query: 124 cttagctaacgctcggttcgctaaatacaataatgatccttccgcaggttcacctacgga 183
           | | |||||||||||||||||||||| || ||||||||||||||||||||||||||||||
Sbjct: 82  c-tcgctaacgctcggttcgctaaat-cagtaatgatccttccgcaggttcacctacgga 25

                                  
Query: 184 aaccttgttacgtacttttactt 206
           |||||||||||| ||||||||||
Sbjct: 24  aaccttgttacg-acttttactt 3


>gi|257423579|gb|GQ388689.1| Uncultured Glomus clone 33/15_ST11 18S ribosomal RNA gene, partial
           sequence; internal transcribed spacer 1, 5.8S ribosomal
           RNA gene, and internal transcribed spacer 2, complete
           sequence; and 26S ribosomal RNA gene, partial sequence
          Length = 555

 Score =  264 bits (133), Expect = 2e-67
 Identities = 193/205 (94%), Gaps = 6/205 (2%)
 Strand = Plus / Minus

                                                                       
Query: 5   cgttcttcatcgatgcgagagccaagagatccgttgttgaaagtgatc-tttaattttat 63
           |||||||||||||||||||||||||||||||||||||||||||||||| |||| ||||||
Sbjct: 204 cgttcttcatcgatgcgagagccaagagatccgttgttgaaagtgatcttttatttttat 145

                                                                       
Query: 64  cattaatacat-aaattttatacattc-aagagtgggttttaaatataaacgatcgcaaa 121
           ||||||||||| ||||||||||| ||| |||||||||||||||||||||  |||||||||
Sbjct: 144 cattaatacataaaattttatacgttcaaagagtgggttttaaatataagtgatcgcaaa 85

                                                                       
Query: 122 accttagctaacgctcggttcgctaaatacaataatgatccttccgcaggttcacctacg 181
           ||| | |||||||||||||||||||||| || ||||||||||||||||||||||||||||
Sbjct: 84  acc-tcgctaacgctcggttcgctaaat-cagtaatgatccttccgcaggttcacctacg 27

                                    
Query: 182 gaaaccttgttacgtacttttactt 206
           |||||||||||||| ||||||||||
Sbjct: 26  gaaaccttgttacg-acttttactt 3


>gi|257423578|gb|GQ388688.1| Uncultured Glomus clone 33/47_ST11 18S ribosomal RNA gene, partial
           sequence; internal transcribed spacer 1, 5.8S ribosomal
           RNA gene, and internal transcribed spacer 2, complete
           sequence; and 26S ribosomal RNA gene, partial sequence
          Length = 555

 Score =  264 bits (133), Expect = 2e-67
 Identities = 193/205 (94%), Gaps = 6/205 (2%)
 Strand = Plus / Minus

                                                                       
Query: 5   cgttcttcatcgatgcgagagccaagagatccgttgttgaaagtgatc-tttaattttat 63
           |||||||||||||||||||||||||||||||||||||||||||||||| |||| ||||||
Sbjct: 204 cgttcttcatcgatgcgagagccaagagatccgttgttgaaagtgatcttttatttttat 145

                                                                       
Query: 64  cattaatacat-aaattttatacattc-aagagtgggttttaaatataaacgatcgcaaa 121
           ||||||||||| ||||||||||| ||| |||||||||||||||||||||  |||||||||
Sbjct: 144 cattaatacataaaattttatacgttcaaagagtgggttttaaatataagtgatcgcaaa 85

                                                                       
Query: 122 accttagctaacgctcggttcgctaaatacaataatgatccttccgcaggttcacctacg 181
           ||| | |||||||||||||||||||||| || ||||||||||||||||||||||||||||
Sbjct: 84  acc-tcgctaacgctcggttcgctaaat-cagtaatgatccttccgcaggttcacctacg 27

                                    
Query: 182 gaaaccttgttacgtacttttactt 206
           |||||||||||||| ||||||||||
Sbjct: 26  gaaaccttgttacg-acttttactt 3


>gi|257423576|gb|GQ388686.1| Uncultured Glomus clone 56_11_ST11 18S ribosomal RNA gene, partial
           sequence; internal transcribed spacer 1, 5.8S ribosomal
           RNA gene, and internal transcribed spacer 2, complete
           sequence; and 26S ribosomal RNA gene, partial sequence
          Length = 560

 Score =  264 bits (133), Expect = 2e-67
 Identities = 193/205 (94%), Gaps = 6/205 (2%)
 Strand = Plus / Minus

                                                                       
Query: 5   cgttcttcatcgatgcgagagccaagagatccgttgttgaaagtgatc-tttaattttat 63
           |||||||||||||||||||||||||||||||||||||||||||||||| |||| ||||||
Sbjct: 204 cgttcttcatcgatgcgagagccaagagatccgttgttgaaagtgatcttttatttttat 145

                                                                       
Query: 64  cattaatacat-aaattttatacattc-aagagtgggttttaaatataaacgatcgcaaa 121
           ||||||||||| ||||||||||| ||| |||||||||||||||||||||  |||||||||
Sbjct: 144 cattaatacataaaattttatacgttcaaagagtgggttttaaatataagtgatcgcaaa 85

                                                                       
Query: 122 accttagctaacgctcggttcgctaaatacaataatgatccttccgcaggttcacctacg 181
           ||| | |||||||||||||||||||||| || ||||||||||||||||||||||||||||
Sbjct: 84  acc-tcgctaacgctcggttcgctaaat-cagtaatgatccttccgcaggttcacctacg 27

                                    
Query: 182 gaaaccttgttacgtacttttactt 206
           |||||||||||||| ||||||||||
Sbjct: 26  gaaaccttgttacg-acttttactt 3


>gi|257423575|gb|GQ388685.1| Uncultured Glomus clone 33/23_ST11 18S ribosomal RNA gene, partial
           sequence; internal transcribed spacer 1, 5.8S ribosomal
           RNA gene, and internal transcribed spacer 2, complete
           sequence; and 26S ribosomal RNA gene, partial sequence
          Length = 560

 Score =  264 bits (133), Expect = 2e-67
 Identities = 193/205 (94%), Gaps = 6/205 (2%)
 Strand = Plus / Minus

                                                                       
Query: 5   cgttcttcatcgatgcgagagccaagagatccgttgttgaaagtgatc-tttaattttat 63
           |||||||||||||||||||||||||||||||||||||||||||||||| |||| ||||||
Sbjct: 204 cgttcttcatcgatgcgagagccaagagatccgttgttgaaagtgatcttttatttttat 145

                                                                       
Query: 64  cattaatacat-aaattttatacattc-aagagtgggttttaaatataaacgatcgcaaa 121
           ||||||||||| ||||||||||| ||| |||||||||||||||||||||  |||||||||
Sbjct: 144 cattaatacataaaattttatacgttcaaagagtgggttttaaatataagtgatcgcaaa 85

                                                                       
Query: 122 accttagctaacgctcggttcgctaaatacaataatgatccttccgcaggttcacctacg 181
           ||| | |||||||||||||||||||||| || ||||||||||||||||||||||||||||
Sbjct: 84  acc-tcgctaacgctcggttcgctaaat-cagtaatgatccttccgcaggttcacctacg 27

                                    
Query: 182 gaaaccttgttacgtacttttactt 206
           |||||||||||||| ||||||||||
Sbjct: 26  gaaaccttgttacg-acttttactt 3


>gi|257423477|gb|GQ388587.1| Uncultured Glomus clone 57_46_ST10 18S ribosomal RNA gene, partial
           sequence; internal transcribed spacer 1, 5.8S ribosomal
           RNA gene, and internal transcribed spacer 2, complete
           sequence; and 26S ribosomal RNA gene, partial sequence
          Length = 559

 Score =  264 bits (133), Expect = 2e-67
 Identities = 193/205 (94%), Gaps = 6/205 (2%)
 Strand = Plus / Minus

                                                                       
Query: 5   cgttcttcatcgatgcgagagccaagagatccgttgttgaaagtgatc-tttaattttat 63
           |||||||||||||||||||||||||||||||||||||||||||||||| |||| ||||||
Sbjct: 204 cgttcttcatcgatgcgagagccaagagatccgttgttgaaagtgatcttttatttttat 145

                                                                       
Query: 64  cattaatacat-aaattttatacattc-aagagtgggttttaaatataaacgatcgcaaa 121
           ||||||||||| ||||||||||| ||| |||||||||||||||||||||  |||||||||
Sbjct: 144 cattaatacataaaattttatacgttcaaagagtgggttttaaatataagtgatcgcaaa 85

                                                                       
Query: 122 accttagctaacgctcggttcgctaaatacaataatgatccttccgcaggttcacctacg 181
           ||| | |||||||||||||||||||||| || ||||||||||||||||||||||||||||
Sbjct: 84  acc-tcgctaacgctcggttcgctaaat-cagtaatgatccttccgcaggttcacctacg 27

                                    
Query: 182 gaaaccttgttacgtacttttactt 206
           |||||||||||||| ||||||||||
Sbjct: 26  gaaaccttgttacg-acttttactt 3


BLASTN 2.2.17 [Aug-26-2007]


Reference: Altschul, Stephen F., Thomas L. Madden, Alejandro A. Schaffer, 
Jinghui Zhang, Zheng Zhang, Webb Miller, and David J. Lipman (1997), 
"Gapped BLAST and PSI-BLAST: a new generation of protein database search
programs",  Nucleic Acids Res. 25:3389-3402.

Query= S1|FCQD7IX01BZPVS|266|T_AACCGA|FPY(7-26)|RPWE_(236-
260)20|rT_TCGGTT|AN|GTB|D_82_|254|C3|
         (254 letters)

Database: nr.nal 
           12,487,851 sequences; 32,255,764,854 total letters

Searching..................................................done


                                                                 Score    E
Sequences producing significant alignments:                      (bits) Value

gi|219813149|gb|FJ553363.1| Uncultured Agaricomycetes clone LTSP...   242   8e-61
gi|253993701|gb|GQ159940.1| Uncultured fungus clone JDUBC_698_SC...   117   3e-23
gi|219814203|gb|FJ554417.1| Uncultured Agaricomycetes clone LTSP...   117   3e-23
gi|219812849|gb|FJ553063.1| Uncultured Agaricomycetes clone LTSP...   117   3e-23
gi|219812569|gb|FJ552783.1| Uncultured Agaricomycetes clone LTSP...   117   3e-23
gi|90102849|gb|DQ421165.1| Uncultured soil fungus clone 68a5 18S...   117   3e-23
gi|284468633|gb|GU328580.1| Uncultured Basidiomycota clone man56...   113   5e-22
gi|219814026|gb|FJ554240.1| Uncultured Agaricomycetes clone LTSP...   113   5e-22
gi|219812765|gb|FJ552979.1| Uncultured Agaricomycetes clone LTSP...   113   5e-22
gi|90102854|gb|DQ421170.1| Uncultured soil fungus clone 133-17 1...   113   5e-22
gi|90102853|gb|DQ421169.1| Uncultured soil fungus clone 133-13 1...   113   5e-22
gi|90102852|gb|DQ421168.1| Uncultured soil fungus clone 133-11 1...   113   5e-22
gi|90102851|gb|DQ421167.1| Uncultured soil fungus clone 68b39 18...   113   5e-22
gi|90102850|gb|DQ421166.1| Uncultured soil fungus clone 53-8 18S...   113   5e-22
gi|256855889|emb|FN397402.1| Uncultured fungus genomic DNA seque...   111   2e-21
gi|256855804|emb|FN397317.1| Uncultured fungus genomic DNA seque...   111   2e-21
gi|226932857|gb|FJ783264.1| Uncultured fungus clone Singleton_(3...   111   2e-21
gi|226931130|gb|FJ781537.1| Uncultured fungus clone Singleton_(2...   111   2e-21
gi|226931069|gb|FJ781476.1| Uncultured fungus clone Singleton_(2...   111   2e-21
gi|226930462|gb|FJ780869.1| Uncultured fungus clone Singleton_(2...   111   2e-21
gi|226930277|gb|FJ780684.1| Uncultured fungus clone Singleton_(2...   111   2e-21
gi|226930192|gb|FJ780599.1| Uncultured fungus clone Singleton_(2...   111   2e-21
gi|226930076|gb|FJ780483.1| Uncultured fungus clone Singleton_(2...   111   2e-21
gi|226930047|gb|FJ780454.1| Uncultured fungus clone Singleton_(2...   111   2e-21
gi|226929991|gb|FJ780398.1| Uncultured fungus clone Singleton_(2...   111   2e-21
gi|226929761|gb|FJ780168.1| Uncultured fungus clone Singleton_(2...   111   2e-21
gi|226925881|gb|FJ776288.1| Uncultured fungus clone Contig271-25...   111   2e-21
gi|219814181|gb|FJ554395.1| Uncultured Agaricomycetes clone LTSP...   111   2e-21
gi|219813875|gb|FJ554089.1| Uncultured Agaricomycetes clone LTSP...   111   2e-21
gi|219813717|gb|FJ553931.1| Uncultured Agaricomycetes clone LTSP...   111   2e-21
gi|219813288|gb|FJ553502.1| Uncultured Agaricomycetes clone LTSP...   111   2e-21
gi|219813074|gb|FJ553288.1| Uncultured Agaricomycetes clone LTSP...   111   2e-21
gi|219812542|gb|FJ552756.1| Uncultured Agaricomycetes clone LTSP...   111   2e-21
gi|253993702|gb|GQ159941.1| Uncultured fungus clone JDUBC_693_SC...   109   8e-21
gi|251752846|dbj|AB476421.1| Mortierella longicollis genes for S...   109   8e-21
gi|224973064|gb|FJ760610.1| Uncultured fungus clone Singleton_30...   109   8e-21
gi|63408742|gb|AY969896.1| Uncultured basidiomycete isolate dfmo...   109   8e-21
gi|63408709|gb|AY969863.1| Uncultured basidiomycete isolate dfmo...   109   8e-21
gi|63408664|gb|AY969818.1| Uncultured basidiomycete isolate dfmo...   109   8e-21
gi|226928428|gb|FJ778835.1| Uncultured fungus clone Singleton_(1...   107   3e-20
gi|224971215|gb|FJ758761.1| Uncultured fungus clone Singleton_32...   107   3e-20
gi|209870710|gb|EU784186.1| Clavaria asperulospora voucher RBG K...   107   3e-20
gi|281376822|gb|GU222315.1| Clavaria sp. PDD 89863 18S ribosomal...   105   1e-19
gi|219814123|gb|FJ554337.1| Uncultured Agaricomycetes clone LTSP...   105   1e-19
gi|219813941|gb|FJ554155.1| Uncultured Agaricomycetes clone LTSP...   105   1e-19
gi|219813560|gb|FJ553774.1| Uncultured Agaricomycetes clone LTSP...   105   1e-19
gi|219813172|gb|FJ553386.1| Uncultured Agaricomycotina clone LTS...   105   1e-19
gi|224459512|gb|FJ197943.1| Uncultured fungus clone Bo2gITS4_A29...   103   5e-19
gi|253993700|gb|GQ159939.1| Uncultured fungus clone JDUBC_691_SC...   103   5e-19
gi|253993699|gb|GQ159938.1| Uncultured fungus clone JDUBC_692_SC...   103   5e-19

>gi|219813149|gb|FJ553363.1| Uncultured Agaricomycetes clone LTSP_EUKA_P3C05 18S ribosomal RNA,
           18S-25/28S ribosomal RNA intergenic spacer, partial
           sequence
          Length = 939

 Score =  242 bits (122), Expect = 8e-61
 Identities = 232/258 (89%), Gaps = 13/258 (5%)
 Strand = Plus / Minus

                                                                       
Query: 1   gctgcgttcttcatcgatgcgagaaccaagagatccattgttgaaagttgttttacaatt 60
           ||||||||||||||||||||||||||||||||||||||||||||||||||||||||||||
Sbjct: 564 gctgcgttcttcatcgatgcgagaaccaagagatccattgttgaaagttgttttacaatt 505

                                                                       
Query: 61  ggttaatcaaa-gcattcaaatatatcaatg-gtgtgtaaaaaa-gcatagacatatatg 117
           ||||||||||| ||||||||||||| ||  | |||||||||||| |||||| || | |||
Sbjct: 504 ggttaatcaaaggcattcaaatataacatggtgtgtgtaaaaaatgcataggcaaacatg 445

                                                                       
Query: 118 tctacttggagtgcacaggtggataatggg--ttttaagagtgcacatacc---aaaggc 172
            ||||    |||||||||||||||| ||||  |||||||||||||||||||   ||||||
Sbjct: 444 cctacagaaagtgcacaggtggatattgggttttttaagagtgcacatacctgtaaaggc 385

                                                                       
Query: 173 cagcacatctttaaaaatcaataatgaatcctttccggcaggttccacctacggaaacct 232
           |||||||||||||||||||||||||| ||||||  | ||||||| |||||||||||||||
Sbjct: 384 cagcacatctttaaaaatcaataatg-atcctt--ccgcaggtt-cacctacggaaacct 329

                             
Query: 233 tgttacgtacttttactt 250
           ||||||| ||||||||||
Sbjct: 328 tgttacg-acttttactt 312


>gi|253993701|gb|GQ159940.1| Uncultured fungus clone JDUBC_698_SCHIRP10 18S ribosomal RNA gene,
           partial sequence; internal transcribed spacer 1, 5.8S
           ribosomal RNA gene, and internal transcribed spacer 2,
           complete sequence; and 28S ribosomal RNA gene, partial
           sequence
          Length = 1181

 Score =  117 bits (59), Expect = 3e-23
 Identities = 59/59 (100%)
 Strand = Plus / Minus

                                                                      
Query: 1   gctgcgttcttcatcgatgcgagaaccaagagatccattgttgaaagttgttttacaat 59
           |||||||||||||||||||||||||||||||||||||||||||||||||||||||||||
Sbjct: 227 gctgcgttcttcatcgatgcgagaaccaagagatccattgttgaaagttgttttacaat 169


 Score = 67.9 bits (34), Expect = 3e-08
 Identities = 67/76 (88%), Gaps = 4/76 (5%)
 Strand = Plus / Minus

                                                                       
Query: 128 gtgcacaggtggataatgggttt--taagagtgcacataccaa--aggccagcacatctt 183
           ||||||||||||||| ||| |||  ||||||||||||| ||||  | |||||||||||||
Sbjct: 96  gtgcacaggtggatattggttttgttaagagtgcacatgccaagaaagccagcacatctt 37

                           
Query: 184 taaaaatcaataatga 199
           | ||||||||||||||
Sbjct: 36  ttaaaatcaataatga 21


>gi|219814203|gb|FJ554417.1| Uncultured Agaricomycetes clone LTSP_EUKA_P6N04 18S ribosomal RNA,
           18S-25/28S ribosomal RNA intergenic spacer, partial
           sequence
          Length = 932

 Score =  117 bits (59), Expect = 3e-23
 Identities = 59/59 (100%)
 Strand = Plus / Minus

                                                                      
Query: 1   gctgcgttcttcatcgatgcgagaaccaagagatccattgttgaaagttgttttacaat 59
           |||||||||||||||||||||||||||||||||||||||||||||||||||||||||||
Sbjct: 562 gctgcgttcttcatcgatgcgagaaccaagagatccattgttgaaagttgttttacaat 504


 Score = 91.7 bits (46), Expect = 2e-15
 Identities = 112/127 (88%), Gaps = 9/127 (7%)
 Strand = Plus / Minus

                                                                       
Query: 128 gtgcacaggtggataatgggttt--taagagtgcacataccaa--aggccagcacatctt 183
           ||||||||||||||| ||| |||  ||||||||||||| ||||  | |||||||||||||
Sbjct: 430 gtgcacaggtggatattggttttgttaagagtgcacatgccaagaaagccagcacatctt 371

                                                                       
Query: 184 taaaaatcaataatgaatcctttccggcaggttccacctacggaaaccttgttacgtact 243
           | ||||||||||||| ||||||  | ||||||| |||||||||||||||||||||| |||
Sbjct: 370 ttaaaatcaataatg-atcctt--ccgcaggtt-cacctacggaaaccttgttacg-act 316

                  
Query: 244 tttactt 250
           |||||||
Sbjct: 315 tttactt 309


>gi|219812849|gb|FJ553063.1| Uncultured Agaricomycetes clone LTSP_EUKA_P2D05 18S ribosomal RNA,
           18S-25/28S ribosomal RNA intergenic spacer, partial
           sequence
          Length = 946

 Score =  117 bits (59), Expect = 3e-23
 Identities = 59/59 (100%)
 Strand = Plus / Minus

                                                                      
Query: 1   gctgcgttcttcatcgatgcgagaaccaagagatccattgttgaaagttgttttacaat 59
           |||||||||||||||||||||||||||||||||||||||||||||||||||||||||||
Sbjct: 570 gctgcgttcttcatcgatgcgagaaccaagagatccattgttgaaagttgttttacaat 512


 Score = 91.7 bits (46), Expect = 2e-15
 Identities = 112/127 (88%), Gaps = 9/127 (7%)
 Strand = Plus / Minus

                                                                       
Query: 128 gtgcacaggtggataatgggttt--taagagtgcacatacc--aaaggccagcacatctt 183
           ||||||||||||||| ||| |||  ||||||||||||| ||  ||||||||||||||| |
Sbjct: 433 gtgcacaggtggatattggttttgttaagagtgcacatgcccaaaaggccagcacatcct 374

                                                                       
Query: 184 taaaaatcaataatgaatcctttccggcaggttccacctacggaaaccttgttacgtact 243
           | ||||||||||||| ||||||  | ||||||| |||||||||||||||||||||| |||
Sbjct: 373 ttaaaatcaataatg-atcctt--ccgcaggtt-cacctacggaaaccttgttacg-act 319

                  
Query: 244 tttactt 250
           |||||||
Sbjct: 318 tttactt 312


>gi|219812569|gb|FJ552783.1| Uncultured Agaricomycetes clone LTSP_EUKA_P1E07 18S ribosomal RNA,
           18S-25/28S ribosomal RNA intergenic spacer, partial
           sequence
          Length = 946

 Score =  117 bits (59), Expect = 3e-23
 Identities = 59/59 (100%)
 Strand = Plus / Minus

                                                                      
Query: 1   gctgcgttcttcatcgatgcgagaaccaagagatccattgttgaaagttgttttacaat 59
           |||||||||||||||||||||||||||||||||||||||||||||||||||||||||||
Sbjct: 570 gctgcgttcttcatcgatgcgagaaccaagagatccattgttgaaagttgttttacaat 512


 Score = 91.7 bits (46), Expect = 2e-15
 Identities = 112/127 (88%), Gaps = 9/127 (7%)
 Strand = Plus / Minus

                                                                       
Query: 128 gtgcacaggtggataatgggttt--taagagtgcacatacc--aaaggccagcacatctt 183
           ||||||||||||||| ||| |||  ||||||||||||| ||  ||||||||||||||| |
Sbjct: 433 gtgcacaggtggatattggttttgttaagagtgcacatgcccaaaaggccagcacatcct 374

                                                                       
Query: 184 taaaaatcaataatgaatcctttccggcaggttccacctacggaaaccttgttacgtact 243
           | ||||||||||||| ||||||  | ||||||| |||||||||||||||||||||| |||
Sbjct: 373 ttaaaatcaataatg-atcctt--ccgcaggtt-cacctacggaaaccttgttacg-act 319

                  
Query: 244 tttactt 250
           |||||||
Sbjct: 318 tttactt 312


>gi|90102849|gb|DQ421165.1| Uncultured soil fungus clone 68a5 18S ribosomal RNA gene, partial
           sequence; internal transcribed spacer 1, 5.8S ribosomal
           RNA gene, and internal transcribed spacer 2, complete
           sequence; and large subunit ribosomal RNA gene, partial
           sequence
          Length = 668

 Score =  117 bits (59), Expect = 3e-23
 Identities = 79/83 (95%), Gaps = 2/83 (2%)
 Strand = Plus / Minus

                                                                       
Query: 1   gctgcgttcttcatcgatgcgagaaccaagagatccattgttgaaagttgttttacaatt 60
           |||||||||||||||||||||||||||||||||||||||||||||||||||||||| |||
Sbjct: 269 gctgcgttcttcatcgatgcgagaaccaagagatccattgttgaaagttgttttac-att 211

                                  
Query: 61  ggttaatc-aaagcattcaaata 82
           | ||| || ||||||||||||||
Sbjct: 210 gattattcaaaagcattcaaata 188


 Score = 50.1 bits (25), Expect = 0.006
 Identities = 32/33 (96%), Gaps = 1/33 (3%)
 Strand = Plus / Minus

                                            
Query: 218 cacctacggaaaccttgttacgtacttttactt 250
           |||||||||||||||||||||| ||||||||||
Sbjct: 48  cacctacggaaaccttgttacg-acttttactt 17


>gi|284468633|gb|GU328580.1| Uncultured Basidiomycota clone man56_soil_E03 18S ribosomal RNA
           gene, partial sequence; internal transcribed spacer 1,
           5.8S ribosomal RNA gene, and internal transcribed spacer
           2, complete sequence; and 28S ribosomal RNA gene,
           partial sequence
          Length = 1153

 Score =  113 bits (57), Expect = 5e-22
 Identities = 57/57 (100%)
 Strand = Plus / Minus

                                                                    
Query: 1   gctgcgttcttcatcgatgcgagaaccaagagatccattgttgaaagttgttttaca 57
           |||||||||||||||||||||||||||||||||||||||||||||||||||||||||
Sbjct: 384 gctgcgttcttcatcgatgcgagaaccaagagatccattgttgaaagttgttttaca 328


 Score = 50.1 bits (25), Expect = 0.006
 Identities = 32/33 (96%), Gaps = 1/33 (3%)
 Strand = Plus / Minus

                                            
Query: 218 cacctacggaaaccttgttacgtacttttactt 250
           |||||||||||||||||||||| ||||||||||
Sbjct: 48  cacctacggaaaccttgttacg-acttttactt 17


>gi|219814026|gb|FJ554240.1| Uncultured Agaricomycetes clone LTSP_EUKA_P6A04 18S ribosomal RNA,
           18S-25/28S ribosomal RNA intergenic spacer, partial
           sequence
          Length = 946

 Score =  113 bits (57), Expect = 5e-22
 Identities = 57/57 (100%)
 Strand = Plus / Minus

                                                                    
Query: 1   gctgcgttcttcatcgatgcgagaaccaagagatccattgttgaaagttgttttaca 57
           |||||||||||||||||||||||||||||||||||||||||||||||||||||||||
Sbjct: 564 gctgcgttcttcatcgatgcgagaaccaagagatccattgttgaaagttgttttaca 508


 Score = 73.8 bits (37), Expect = 4e-10
 Identities = 110/126 (87%), Gaps = 10/126 (7%)
 Strand = Plus / Minus

                                                                       
Query: 128 gtgcacaggtggataatgggtt-ttaagagtgcacatacc--aaaggccagcacatcttt 184
           ||||||||||||||| ||| || |||||||||||||| |   ||| ||||||||||||||
Sbjct: 430 gtgcacaggtggatattggtttgttaagagtgcacatgcttaaaaagccagcacatcttt 371

                                                                       
Query: 185 aaaaatcaataatgaatcctttccggcaggttccacctacggaaaccttgttacgtactt 244
           |||  |||||||||| ||||| |  |||||||| ||||||||||||||||||||| ||||
Sbjct: 370 aaa--tcaataatga-tccttcc--gcaggttc-acctacggaaaccttgttacg-actt 318

                 
Query: 245 ttactt 250
           ||||||
Sbjct: 317 ttactt 312


>gi|219812765|gb|FJ552979.1| Uncultured Agaricomycetes clone LTSP_EUKA_P1O21 18S ribosomal RNA,
           18S-25/28S ribosomal RNA intergenic spacer, partial
           sequence
          Length = 946

 Score =  113 bits (57), Expect = 5e-22
 Identities = 57/57 (100%)
 Strand = Plus / Minus

                                                                    
Query: 1   gctgcgttcttcatcgatgcgagaaccaagagatccattgttgaaagttgttttaca 57
           |||||||||||||||||||||||||||||||||||||||||||||||||||||||||
Sbjct: 564 gctgcgttcttcatcgatgcgagaaccaagagatccattgttgaaagttgttttaca 508


 Score = 73.8 bits (37), Expect = 4e-10
 Identities = 110/126 (87%), Gaps = 10/126 (7%)
 Strand = Plus / Minus

                                                                       
Query: 128 gtgcacaggtggataatgggtt-ttaagagtgcacatacc--aaaggccagcacatcttt 184
           ||||||||||||||| ||| || |||||||||||||| |   ||| ||||||||||||||
Sbjct: 430 gtgcacaggtggatattggtttgttaagagtgcacatgcttaaaaagccagcacatcttt 371

                                                                       
Query: 185 aaaaatcaataatgaatcctttccggcaggttccacctacggaaaccttgttacgtactt 244
           |||  |||||||||| ||||| |  |||||||| ||||||||||||||||||||| ||||
Sbjct: 370 aaa--tcaataatga-tccttcc--gcaggttc-acctacggaaaccttgttacg-actt 318

                 
Query: 245 ttactt 250
           ||||||
Sbjct: 317 ttactt 312


>gi|90102854|gb|DQ421170.1| Uncultured soil fungus clone 133-17 18S ribosomal RNA gene, partial
           sequence; internal transcribed spacer 1, 5.8S ribosomal
           RNA gene, and internal transcribed spacer 2, complete
           sequence; and large subunit ribosomal RNA gene, partial
           sequence
          Length = 668

 Score =  113 bits (57), Expect = 5e-22
 Identities = 57/57 (100%)
 Strand = Plus / Minus

                                                                    
Query: 1   gctgcgttcttcatcgatgcgagaaccaagagatccattgttgaaagttgttttaca 57
           |||||||||||||||||||||||||||||||||||||||||||||||||||||||||
Sbjct: 268 gctgcgttcttcatcgatgcgagaaccaagagatccattgttgaaagttgttttaca 212


 Score = 77.8 bits (39), Expect = 3e-11
 Identities = 110/125 (88%), Gaps = 9/125 (7%)
 Strand = Plus / Minus

                                                                       
Query: 128 gtgcacaggtggataatgggtt-ttaagagtgcacatacc-aaaggccagcacatcttta 185
           ||||||||||||||| ||| || |||||||||||||| |  ||| |||||||||||||||
Sbjct: 134 gtgcacaggtggatattggtttgttaagagtgcacatgcttaaaagccagcacatcttta 75

                                                                       
Query: 186 aaaatcaataatgaatcctttccggcaggttccacctacggaaaccttgttacgtacttt 245
           ||  |||||||||| ||||| |  |||||||| ||||||||||||||||||||| |||||
Sbjct: 74  aa--tcaataatga-tccttcc--gcaggttc-acctacggaaaccttgttacg-acttt 22

                
Query: 246 tactt 250
           |||||
Sbjct: 21  tactt 17


>gi|90102853|gb|DQ421169.1| Uncultured soil fungus clone 133-13 18S ribosomal RNA gene, partial
           sequence; internal transcribed spacer 1, 5.8S ribosomal
           RNA gene, and internal transcribed spacer 2, complete
           sequence; and large subunit ribosomal RNA gene, partial
           sequence
          Length = 667

 Score =  113 bits (57), Expect = 5e-22
 Identities = 57/57 (100%)
 Strand = Plus / Minus

                                                                    
Query: 1   gctgcgttcttcatcgatgcgagaaccaagagatccattgttgaaagttgttttaca 57
           |||||||||||||||||||||||||||||||||||||||||||||||||||||||||
Sbjct: 268 gctgcgttcttcatcgatgcgagaaccaagagatccattgttgaaagttgttttaca 212


 Score = 77.8 bits (39), Expect = 3e-11
 Identities = 110/125 (88%), Gaps = 9/125 (7%)
 Strand = Plus / Minus

                                                                       
Query: 128 gtgcacaggtggataatgggtt-ttaagagtgcacatacc-aaaggccagcacatcttta 185
           ||||||||||||||| ||| || |||||||||||||| |  ||| |||||||||||||||
Sbjct: 134 gtgcacaggtggatattggtttgttaagagtgcacatgcttaaaagccagcacatcttta 75

                                                                       
Query: 186 aaaatcaataatgaatcctttccggcaggttccacctacggaaaccttgttacgtacttt 245
           ||  |||||||||| ||||| |  |||||| ||||||||||||||||||||||| |||||
Sbjct: 74  aa--tcaataatga-tccttcc--gcaggt-ccacctacggaaaccttgttacg-acttt 22

                
Query: 246 tactt 250
           |||||
Sbjct: 21  tactt 17


>gi|90102852|gb|DQ421168.1| Uncultured soil fungus clone 133-11 18S ribosomal RNA gene, partial
           sequence; internal transcribed spacer 1, 5.8S ribosomal
           RNA gene, and internal transcribed spacer 2, complete
           sequence; and large subunit ribosomal RNA gene, partial
           sequence
          Length = 667

 Score =  113 bits (57), Expect = 5e-22
 Identities = 57/57 (100%)
 Strand = Plus / Minus

                                                                    
Query: 1   gctgcgttcttcatcgatgcgagaaccaagagatccattgttgaaagttgttttaca 57
           |||||||||||||||||||||||||||||||||||||||||||||||||||||||||
Sbjct: 268 gctgcgttcttcatcgatgcgagaaccaagagatccattgttgaaagttgttttaca 212


 Score = 77.8 bits (39), Expect = 3e-11
 Identities = 110/125 (88%), Gaps = 9/125 (7%)
 Strand = Plus / Minus

                                                                       
Query: 128 gtgcacaggtggataatgggtt-ttaagagtgcacatacc-aaaggccagcacatcttta 185
           ||||||||||||||| ||| || |||||||||||||| |  ||| |||||||||||||||
Sbjct: 134 gtgcacaggtggatattggtttgttaagagtgcacatgcttaaaagccagcacatcttta 75

                                                                       
Query: 186 aaaatcaataatgaatcctttccggcaggttccacctacggaaaccttgttacgtacttt 245
           ||  |||||||||| ||||| |  |||||| ||||||||||||||||||||||| |||||
Sbjct: 74  aa--tcaataatga-tccttcc--gcaggt-ccacctacggaaaccttgttacg-acttt 22

                
Query: 246 tactt 250
           |||||
Sbjct: 21  tactt 17


>gi|90102851|gb|DQ421167.1| Uncultured soil fungus clone 68b39 18S ribosomal RNA gene, partial
           sequence; internal transcribed spacer 1, 5.8S ribosomal
           RNA gene, and internal transcribed spacer 2, complete
           sequence; and large subunit ribosomal RNA gene, partial
           sequence
          Length = 667

 Score =  113 bits (57), Expect = 5e-22
 Identities = 57/57 (100%)
 Strand = Plus / Minus

                                                                    
Query: 1   gctgcgttcttcatcgatgcgagaaccaagagatccattgttgaaagttgttttaca 57
           |||||||||||||||||||||||||||||||||||||||||||||||||||||||||
Sbjct: 268 gctgcgttcttcatcgatgcgagaaccaagagatccattgttgaaagttgttttaca 212


 Score = 77.8 bits (39), Expect = 3e-11
 Identities = 110/125 (88%), Gaps = 9/125 (7%)
 Strand = Plus / Minus

                                                                       
Query: 128 gtgcacaggtggataatgggtt-ttaagagtgcacatacc-aaaggccagcacatcttta 185
           ||||||||||||||| ||| || |||||||||||||| |  ||| |||||||||||||||
Sbjct: 134 gtgcacaggtggatattggtttgttaagagtgcacatgcttaaaagccagcacatcttta 75

                                                                       
Query: 186 aaaatcaataatgaatcctttccggcaggttccacctacggaaaccttgttacgtacttt 245
           ||  |||||||||| ||||| |  |||||||| ||||||||||||||||||||| |||||
Sbjct: 74  aa--tcaataatga-tccttcc--gcaggttc-acctacggaaaccttgttacg-acttt 22

                
Query: 246 tactt 250
           |||||
Sbjct: 21  tactt 17


>gi|90102850|gb|DQ421166.1| Uncultured soil fungus clone 53-8 18S ribosomal RNA gene, partial
           sequence; internal transcribed spacer 1, 5.8S ribosomal
           RNA gene, and internal transcribed spacer 2, complete
           sequence; and large subunit ribosomal RNA gene, partial
           sequence
          Length = 667

 Score =  113 bits (57), Expect = 5e-22
 Identities = 57/57 (100%)
 Strand = Plus / Minus

                                                                    
Query: 1   gctgcgttcttcatcgatgcgagaaccaagagatccattgttgaaagttgttttaca 57
           |||||||||||||||||||||||||||||||||||||||||||||||||||||||||
Sbjct: 268 gctgcgttcttcatcgatgcgagaaccaagagatccattgttgaaagttgttttaca 212


 Score = 69.9 bits (35), Expect = 7e-09
 Identities = 109/125 (87%), Gaps = 9/125 (7%)
 Strand = Plus / Minus

                                                                       
Query: 128 gtgcacaggtggataatgggtt-ttaagagtgcacatacc-aaaggccagcacatcttta 185
           ||||||||||||| | ||| || |||||||||||||| |  ||| |||||||||||||||
Sbjct: 134 gtgcacaggtggacattggtttgttaagagtgcacatgcttaaaagccagcacatcttta 75

                                                                       
Query: 186 aaaatcaataatgaatcctttccggcaggttccacctacggaaaccttgttacgtacttt 245
           ||  |||||||||| ||||| |  |||||||| ||||||||||||||||||||| |||||
Sbjct: 74  aa--tcaataatga-tccttcc--gcaggttc-acctacggaaaccttgttacg-acttt 22

                
Query: 246 tactt 250
           |||||
Sbjct: 21  tactt 17


>gi|256855889|emb|FN397402.1| Uncultured fungus genomic DNA sequence containing 18S rRNA gene,
           ITS1, 5.8S rRNA gene, ITS2 and 28S rRNA gene, clone
           O11_P_5_D4
          Length = 688

 Score =  111 bits (56), Expect = 2e-21
 Identities = 59/60 (98%)
 Strand = Plus / Plus

                                                                       
Query: 1   gctgcgttcttcatcgatgcgagaaccaagagatccattgttgaaagttgttttacaatt 60
           ||||||||||||||||||||||||||||||||||||||||||||||||||| ||||||||
Sbjct: 404 gctgcgttcttcatcgatgcgagaaccaagagatccattgttgaaagttgtattacaatt 463


 Score = 67.9 bits (34), Expect = 3e-08
 Identities = 74/81 (91%), Gaps = 6/81 (7%)
 Strand = Plus / Plus

                                                                       
Query: 171 gccagcacatc-tttaaaaatcaataatgaatcctttccggcaggttccacctacggaaa 229
           ||||||||||| |||||||||||||||||| ||||| |  |||||||| |||||||||||
Sbjct: 598 gccagcacatcctttaaaaatcaataatga-tccttcc--gcaggttc-acctacggaaa 653

                                
Query: 230 ccttgttacgtacttttactt 250
           |||||||||| ||||||||||
Sbjct: 654 ccttgttacg-acttttactt 673


 Score = 46.1 bits (23), Expect = 0.099
 Identities = 26/27 (96%)
 Strand = Plus / Plus

                                      
Query: 116 tgtctacttggagtgcacaggtggata 142
           |||||||| ||||||||||||||||||
Sbjct: 534 tgtctactgggagtgcacaggtggata 560


>gi|256855804|emb|FN397317.1| Uncultured fungus genomic DNA sequence containing 18S rRNA gene,
           ITS1, 5.8S rRNA gene, ITS2 and 28S rRNA gene, clone
           iI01_P_1_C7
          Length = 686

 Score =  111 bits (56), Expect = 2e-21
 Identities = 59/60 (98%)
 Strand = Plus / Minus

                                                                       
Query: 1   gctgcgttcttcatcgatgcgagaaccaagagatccattgttgaaagttgttttacaatt 60
           ||||||||||||||||||||||||||||||||||||||||||||||||||| ||||||||
Sbjct: 285 gctgcgttcttcatcgatgcgagaaccaagagatccattgttgaaagttgtattacaatt 226


 Score = 65.9 bits (33), Expect = 1e-07
 Identities = 72/80 (90%), Gaps = 5/80 (6%)
 Strand = Plus / Minus

                                                                       
Query: 171 gccagcacatctttaaaaatcaataatgaatcctttccggcaggttccacctacggaaac 230
           ||||||||||| || |||||||||||||| ||||| |  |||||||| ||||||||||||
Sbjct: 91  gccagcacatcctttaaaatcaataatga-tccttcc--gcaggttc-acctacggaaac 36

                               
Query: 231 cttgttacgtacttttactt 250
           ||||||||| ||||||||||
Sbjct: 35  cttgttacg-acttttactt 17


 Score = 46.1 bits (23), Expect = 0.099
 Identities = 26/27 (96%)
 Strand = Plus / Minus

                                      
Query: 116 tgtctacttggagtgcacaggtggata 142
           |||||||| ||||||||||||||||||
Sbjct: 155 tgtctactgggagtgcacaggtggata 129


>gi|226932857|gb|FJ783264.1| Uncultured fungus clone Singleton_(358-1971_0546) 18S ribosomal RNA
           gene, partial sequence; internal transcribed spacer 1,
           complete sequence; and 5.8S ribosomal RNA gene, partial
           sequence
          Length = 253

 Score =  111 bits (56), Expect = 2e-21
 Identities = 59/60 (98%)
 Strand = Plus / Minus

                                                                       
Query: 1   gctgcgttcttcatcgatgcgagaaccaagagatccattgttgaaagttgttttacaatt 60
           ||||||||||||||||||||||||||||||||||||||||||||||||||| ||||||||
Sbjct: 253 gctgcgttcttcatcgatgcgagaaccaagagatccattgttgaaagttgtattacaatt 194


>gi|226931130|gb|FJ781537.1| Uncultured fungus clone Singleton_(255-1662_2205) 18S ribosomal RNA
           gene, partial sequence; internal transcribed spacer 1,
           complete sequence; and 5.8S ribosomal RNA gene, partial
           sequence
          Length = 244

 Score =  111 bits (56), Expect = 2e-21
 Identities = 59/60 (98%)
 Strand = Plus / Minus

                                                                       
Query: 1   gctgcgttcttcatcgatgcgagaaccaagagatccattgttgaaagttgttttacaatt 60
           ||||||||||||||||||||||||||||||||||||||||||||||||||| ||||||||
Sbjct: 244 gctgcgttcttcatcgatgcgagaaccaagagatccattgttgaaagttgtattacaatt 185


>gi|226931069|gb|FJ781476.1| Uncultured fungus clone Singleton_(255-1589_0706) 18S ribosomal RNA
           gene, partial sequence; internal transcribed spacer 1,
           complete sequence; and 5.8S ribosomal RNA gene, partial
           sequence
          Length = 248

 Score =  111 bits (56), Expect = 2e-21
 Identities = 59/60 (98%)
 Strand = Plus / Minus

                                                                       
Query: 1   gctgcgttcttcatcgatgcgagaaccaagagatccattgttgaaagttgttttacaatt 60
           ||||||||||||||||||||||||||||||||||||||||||||||||||| ||||||||
Sbjct: 248 gctgcgttcttcatcgatgcgagaaccaagagatccattgttgaaagttgtattacaatt 189


 Score = 54.0 bits (27), Expect = 4e-04
 Identities = 75/86 (87%), Gaps = 5/86 (5%)
 Strand = Plus / Minus

                                                                       
Query: 149 tttaagagtgcacatacc-aaaggccagcacatctttaaaaatcaataatgaatcctttc 207
           ||||||||||||||| |  ||| ||||||||||| || ||||||||||||| ||||||  
Sbjct: 97  tttaagagtgcacatgcataaatgccagcacatcctttaaaatcaataatg-atcctt-- 41

                                     
Query: 208 cggcaggttccacctacggaaacctt 233
           | ||||||| ||||||||||||||||
Sbjct: 40  ccgcaggtt-cacctacggaaacctt 16


>gi|226930462|gb|FJ780869.1| Uncultured fungus clone Singleton_(255-1574_1574) 18S ribosomal RNA
           gene, partial sequence; internal transcribed spacer 1,
           complete sequence; and 5.8S ribosomal RNA gene, partial
           sequence
          Length = 247

 Score =  111 bits (56), Expect = 2e-21
 Identities = 59/60 (98%)
 Strand = Plus / Minus

                                                                       
Query: 1   gctgcgttcttcatcgatgcgagaaccaagagatccattgttgaaagttgttttacaatt 60
           ||||||||||||||||||||||||||||||||||||||||||||||||||| ||||||||
Sbjct: 247 gctgcgttcttcatcgatgcgagaaccaagagatccattgttgaaagttgtattacaatt 188


>gi|226930277|gb|FJ780684.1| Uncultured fungus clone Singleton_(255-1570_3464) 18S ribosomal RNA
           gene, partial sequence; internal transcribed spacer 1,
           complete sequence; and 5.8S ribosomal RNA gene, partial
           sequence
          Length = 245

 Score =  111 bits (56), Expect = 2e-21
 Identities = 59/60 (98%)
 Strand = Plus / Minus

                                                                       
Query: 1   gctgcgttcttcatcgatgcgagaaccaagagatccattgttgaaagttgttttacaatt 60
           ||||||||||||||||||||||||||||||||||||||||||||||||||| ||||||||
Sbjct: 245 gctgcgttcttcatcgatgcgagaaccaagagatccattgttgaaagttgtattacaatt 186


 Score = 60.0 bits (30), Expect = 7e-06
 Identities = 80/92 (86%), Gaps = 5/92 (5%)
 Strand = Plus / Minus

                                                                       
Query: 149 tttaagagtgcacatacc-aaaggccagcacatctttaaaaatcaataatgaatcctttc 207
           ||||||||||||||| |  ||| ||||||||||| || |||| ||||||||| ||||| |
Sbjct: 95  tttaagagtgcacatgcataaatgccagcacatcctttaaaancaataatga-tccttcc 37

                                           
Query: 208 cggcaggttccacctacggaaaccttgttacg 239
             |||||||| |||||||||||||||||||||
Sbjct: 36  --gcaggttc-acctacggaaaccttgttacg 8


>gi|226930192|gb|FJ780599.1| Uncultured fungus clone Singleton_(255-1639_0508) 18S ribosomal RNA
           gene, partial sequence; internal transcribed spacer 1,
           complete sequence; and 5.8S ribosomal RNA gene, partial
           sequence
          Length = 238

 Score =  111 bits (56), Expect = 2e-21
 Identities = 59/60 (98%)
 Strand = Plus / Minus

                                                                       
Query: 1   gctgcgttcttcatcgatgcgagaaccaagagatccattgttgaaagttgttttacaatt 60
           ||||||||||||||||||||||||||||||||||||||||||||||||||| ||||||||
Sbjct: 238 gctgcgttcttcatcgatgcgagaaccaagagatccattgttgaaagttgtattacaatt 179


 Score = 58.0 bits (29), Expect = 3e-05
 Identities = 77/88 (87%), Gaps = 5/88 (5%)
 Strand = Plus / Minus

                                                                       
Query: 149 tttaagagtgcacatacc-aaaggccagcacatctttaaaaatcaataatgaatcctttc 207
           ||||||||||||||| |  ||| ||||||||||| || ||||||||||||| ||||||  
Sbjct: 89  tttaagagtgcacatgcataaatgccagcacatcctttaaaatcaataatg-atcctt-- 33

                                       
Query: 208 cggcaggttccacctacggaaaccttgt 235
           | ||||||| ||||||||||||||||||
Sbjct: 32  ccgcaggtt-cacctacggaaaccttgt 6


>gi|226930076|gb|FJ780483.1| Uncultured fungus clone Singleton_(255-1684_1958) 18S ribosomal RNA
           gene, partial sequence; internal transcribed spacer 1,
           complete sequence; and 5.8S ribosomal RNA gene, partial
           sequence
          Length = 246

 Score =  111 bits (56), Expect = 2e-21
 Identities = 59/60 (98%)
 Strand = Plus / Minus

                                                                       
Query: 1   gctgcgttcttcatcgatgcgagaaccaagagatccattgttgaaagttgttttacaatt 60
           ||||||||||||||||||||||||||||||||||||||||||||||||||| ||||||||
Sbjct: 246 gctgcgttcttcatcgatgcgagaaccaagagatccattgttgaaagttgtattacaatt 187


 Score = 60.0 bits (30), Expect = 7e-06
 Identities = 80/92 (86%), Gaps = 5/92 (5%)
 Strand = Plus / Minus

                                                                       
Query: 149 tttaagagtgcacatacc-aaaggccagcacatctttaaaaatcaataatgaatcctttc 207
           ||||||||||||||| |  ||| ||||||||||| || |||| ||||||||| ||||| |
Sbjct: 95  tttaagagtgcacatgcataaatgccagcacatcctttaaaancaataatga-tccttcc 37

                                           
Query: 208 cggcaggttccacctacggaaaccttgttacg 239
             |||||||| |||||||||||||||||||||
Sbjct: 36  --gcaggttc-acctacggaaaccttgttacg 8


>gi|226930047|gb|FJ780454.1| Uncultured fungus clone Singleton_(255-1671_3010) 18S ribosomal RNA
           gene, partial sequence; internal transcribed spacer 1,
           complete sequence; and 5.8S ribosomal RNA gene, partial
           sequence
          Length = 244

 Score =  111 bits (56), Expect = 2e-21
 Identities = 59/60 (98%)
 Strand = Plus / Minus

                                                                       
Query: 1   gctgcgttcttcatcgatgcgagaaccaagagatccattgttgaaagttgttttacaatt 60
           ||||||||||||||||||||||||||||||||||||||||||||||||||| ||||||||
Sbjct: 244 gctgcgttcttcatcgatgcgagaaccaagagatccattgttgaaagttgtattacaatt 185


 Score = 58.0 bits (29), Expect = 3e-05
 Identities = 81/92 (88%), Gaps = 6/92 (6%)
 Strand = Plus / Minus

                                                                       
Query: 149 tttaagagtgcacatacc-aaaggccagcacatctttaaaaatcaataatgaatcctttc 207
           ||||||||||||||| |  ||| ||||||||||| |||||| |||||||||| ||||| |
Sbjct: 94  tttaagagtgcacatgcataaatgccagcacatccttaaaa-tcaataatga-tccttcc 37

                                           
Query: 208 cggcaggttccacctacggaaaccttgttacg 239
             |||||||| |||||||||||||||||||||
Sbjct: 36  --gcaggttc-acctacggaaaccttgttacg 8


>gi|226929991|gb|FJ780398.1| Uncultured fungus clone Singleton_(255-1629_2676) 18S ribosomal RNA
           gene, partial sequence; internal transcribed spacer 1,
           complete sequence; and 5.8S ribosomal RNA gene, partial
           sequence
          Length = 244

 Score =  111 bits (56), Expect = 2e-21
 Identities = 59/60 (98%)
 Strand = Plus / Minus

                                                                       
Query: 1   gctgcgttcttcatcgatgcgagaaccaagagatccattgttgaaagttgttttacaatt 60
           ||||||||||||||||||||||||||||||||||||||||||||||||||| ||||||||
Sbjct: 244 gctgcgttcttcatcgatgcgagaaccaagagatccattgttgaaagttgtattacaatt 185


>gi|226929761|gb|FJ780168.1| Uncultured fungus clone Singleton_(255-1575_2775) 18S ribosomal RNA
           gene, partial sequence; internal transcribed spacer 1,
           complete sequence; and 5.8S ribosomal RNA gene, partial
           sequence
          Length = 245

 Score =  111 bits (56), Expect = 2e-21
 Identities = 59/60 (98%)
 Strand = Plus / Minus

                                                                       
Query: 1   gctgcgttcttcatcgatgcgagaaccaagagatccattgttgaaagttgttttacaatt 60
           ||||||||||||||||||||||||||||||||||||||||||||||||||| ||||||||
Sbjct: 245 gctgcgttcttcatcgatgcgagaaccaagagatccattgttgaaagttgtattacaatt 186


 Score = 60.0 bits (30), Expect = 7e-06
 Identities = 80/92 (86%), Gaps = 5/92 (5%)
 Strand = Plus / Minus

                                                                       
Query: 149 tttaagagtgcacatacc-aaaggccagcacatctttaaaaatcaataatgaatcctttc 207
           ||||||||||||||| |  ||| ||||||||||| || |||| ||||||||| ||||| |
Sbjct: 95  tttaagagtgcacatgcataaatgccagcacatcctttaaaancaataatga-tccttcc 37

                                           
Query: 208 cggcaggttccacctacggaaaccttgttacg 239
             |||||||| |||||||||||||||||||||
Sbjct: 36  --gcaggttc-acctacggaaaccttgttacg 8


>gi|226925881|gb|FJ776288.1| Uncultured fungus clone Contig271-255-1620_0659 18S ribosomal RNA
           gene, partial sequence; internal transcribed spacer 1,
           complete sequence; and 5.8S ribosomal RNA gene, partial
           sequence
          Length = 240

 Score =  111 bits (56), Expect = 2e-21
 Identities = 59/60 (98%)
 Strand = Plus / Minus

                                                                       
Query: 1   gctgcgttcttcatcgatgcgagaaccaagagatccattgttgaaagttgttttacaatt 60
           ||||||||||||||||||||||||||||||||||||||||||||||||||| ||||||||
Sbjct: 240 gctgcgttcttcatcgatgcgagaaccaagagatccattgttgaaagttgtattacaatt 181


 Score = 69.9 bits (35), Expect = 7e-09
 Identities = 83/94 (88%), Gaps = 5/94 (5%)
 Strand = Plus / Minus

                                                                       
Query: 149 tttaagagtgcacatacc-aaaggccagcacatctttaaaaatcaataatgaatcctttc 207
           ||||||||||||||| |  ||| ||||||||||| || |||||||||||||| |||||  
Sbjct: 90  tttaagagtgcacatgcataaatgccagcacatcctttaaaatcaataatga-tcctt-- 34

                                             
Query: 208 cggcaggttccacctacggaaaccttgttacgta 241
           | |||||||| |||||||||||||||||||||||
Sbjct: 33  ctgcaggttc-acctacggaaaccttgttacgta 1


>gi|219814181|gb|FJ554395.1| Uncultured Agaricomycetes clone LTSP_EUKA_P6L10 18S ribosomal RNA,
           18S-25/28S ribosomal RNA intergenic spacer, partial
           sequence
          Length = 942

 Score =  111 bits (56), Expect = 2e-21
 Identities = 59/60 (98%)
 Strand = Plus / Minus

                                                                       
Query: 1   gctgcgttcttcatcgatgcgagaaccaagagatccattgttgaaagttgttttacaatt 60
           ||||||||||||||||||||||||||||||||||||||||||||||||||| ||||||||
Sbjct: 559 gctgcgttcttcatcgatgcgagaaccaagagatccattgttgaaagttgtattacaatt 500


 Score = 71.9 bits (36), Expect = 2e-09
 Identities = 91/103 (88%), Gaps = 6/103 (5%)
 Strand = Plus / Minus

                                                                       
Query: 149 tttaagagtgcacatacc-aaaggccagcacatctttaaaaatcaataatgaatcctttc 207
           ||||||||||||||| |  ||| ||||||||||| || |||||||||||||| ||||| |
Sbjct: 409 tttaagagtgcacatgcataaatgccagcacatcctttaaaatcaataatga-tccttcc 351

                                                      
Query: 208 cggcaggttccacctacggaaaccttgttacgtacttttactt 250
             |||||||| ||||||||||||||||||||| ||||||||||
Sbjct: 350 --gcaggttc-acctacggaaaccttgttacg-acttttactt 312


>gi|219813875|gb|FJ554089.1| Uncultured Agaricomycetes clone LTSP_EUKA_P5H21 18S ribosomal RNA,
           18S-25/28S ribosomal RNA intergenic spacer, partial
           sequence
          Length = 941

 Score =  111 bits (56), Expect = 2e-21
 Identities = 59/60 (98%)
 Strand = Plus / Minus

                                                                       
Query: 1   gctgcgttcttcatcgatgcgagaaccaagagatccattgttgaaagttgttttacaatt 60
           ||||||||||||||||||||||||||||||||||||||||||||||||||| ||||||||
Sbjct: 558 gctgcgttcttcatcgatgcgagaaccaagagatccattgttgaaagttgtattacaatt 499


 Score = 71.9 bits (36), Expect = 2e-09
 Identities = 91/103 (88%), Gaps = 6/103 (5%)
 Strand = Plus / Minus

                                                                       
Query: 149 tttaagagtgcacatacc-aaaggccagcacatctttaaaaatcaataatgaatcctttc 207
           ||||||||||||||| |  ||| ||||||||||| || |||||||||||||| ||||| |
Sbjct: 409 tttaagagtgcacatgcataaatgccagcacatcctttaaaatcaataatga-tccttcc 351

                                                      
Query: 208 cggcaggttccacctacggaaaccttgttacgtacttttactt 250
             |||||||| ||||||||||||||||||||| ||||||||||
Sbjct: 350 --gcaggttc-acctacggaaaccttgttacg-acttttactt 312


>gi|219813717|gb|FJ553931.1| Uncultured Agaricomycetes clone LTSP_EUKA_P4P09 18S ribosomal RNA,
           18S-25/28S ribosomal RNA intergenic spacer, partial
           sequence
          Length = 941

 Score =  111 bits (56), Expect = 2e-21
 Identities = 59/60 (98%)
 Strand = Plus / Minus

                                                                       
Query: 1   gctgcgttcttcatcgatgcgagaaccaagagatccattgttgaaagttgttttacaatt 60
           ||||||||||||||||||||||||||||||||||||||||||||||||||| ||||||||
Sbjct: 558 gctgcgttcttcatcgatgcgagaaccaagagatccattgttgaaagttgtattacaatt 499


 Score = 71.9 bits (36), Expect = 2e-09
 Identities = 91/103 (88%), Gaps = 6/103 (5%)
 Strand = Plus / Minus

                                                                       
Query: 149 tttaagagtgcacatacc-aaaggccagcacatctttaaaaatcaataatgaatcctttc 207
           ||||||||||||||| |  ||| ||||||||||| || |||||||||||||| ||||| |
Sbjct: 409 tttaagagtgcacatgcataaatgccagcacatcctttaaaatcaataatga-tccttcc 351

                                                      
Query: 208 cggcaggttccacctacggaaaccttgttacgtacttttactt 250
             |||||||| ||||||||||||||||||||| ||||||||||
Sbjct: 350 --gcaggttc-acctacggaaaccttgttacg-acttttactt 312


>gi|219813288|gb|FJ553502.1| Uncultured Agaricomycetes clone LTSP_EUKA_P3J11 18S ribosomal RNA,
           18S-25/28S ribosomal RNA intergenic spacer, partial
           sequence
          Length = 941

 Score =  111 bits (56), Expect = 2e-21
 Identities = 59/60 (98%)
 Strand = Plus / Minus

                                                                       
Query: 1   gctgcgttcttcatcgatgcgagaaccaagagatccattgttgaaagttgttttacaatt 60
           ||||||||||||||||||||||||||||||||||||||||||||||||||| ||||||||
Sbjct: 558 gctgcgttcttcatcgatgcgagaaccaagagatccattgttgaaagttgtattacaatt 499


 Score = 63.9 bits (32), Expect = 4e-07
 Identities = 90/103 (87%), Gaps = 6/103 (5%)
 Strand = Plus / Minus

                                                                       
Query: 149 tttaagagtgcacatacc-aaaggccagcacatctttaaaaatcaataatgaatcctttc 207
           ||||||||||||||| |  ||| || |||||||| || |||||||||||||| ||||| |
Sbjct: 409 tttaagagtgcacatgcataaatgctagcacatcctttaaaatcaataatga-tccttcc 351

                                                      
Query: 208 cggcaggttccacctacggaaaccttgttacgtacttttactt 250
             |||||||| ||||||||||||||||||||| ||||||||||
Sbjct: 350 --gcaggttc-acctacggaaaccttgttacg-acttttactt 312


>gi|219813074|gb|FJ553288.1| Uncultured Agaricomycetes clone LTSP_EUKA_P2O09 18S ribosomal RNA,
           18S-25/28S ribosomal RNA intergenic spacer, partial
           sequence
          Length = 942

 Score =  111 bits (56), Expect = 2e-21
 Identities = 59/60 (98%)
 Strand = Plus / Minus

                                                                       
Query: 1   gctgcgttcttcatcgatgcgagaaccaagagatccattgttgaaagttgttttacaatt 60
           ||||||||||||||||||||||||||||||||||||||||||||||||||| ||||||||
Sbjct: 559 gctgcgttcttcatcgatgcgagaaccaagagatccattgttgaaagttgtattacaatt 500


 Score = 71.9 bits (36), Expect = 2e-09
 Identities = 91/103 (88%), Gaps = 6/103 (5%)
 Strand = Plus / Minus

                                                                       
Query: 149 tttaagagtgcacatacc-aaaggccagcacatctttaaaaatcaataatgaatcctttc 207
           ||||||||||||||| |  ||| ||||||||||| || |||||||||||||| ||||| |
Sbjct: 409 tttaagagtgcacatgcataaatgccagcacatcctttaaaatcaataatga-tccttcc 351

                                                      
Query: 208 cggcaggttccacctacggaaaccttgttacgtacttttactt 250
             |||||||| ||||||||||||||||||||| ||||||||||
Sbjct: 350 --gcaggttc-acctacggaaaccttgttacg-acttttactt 312


>gi|219812542|gb|FJ552756.1| Uncultured Agaricomycetes clone LTSP_EUKA_P1C23 18S ribosomal RNA,
           18S-25/28S ribosomal RNA intergenic spacer, partial
           sequence
          Length = 941

 Score =  111 bits (56), Expect = 2e-21
 Identities = 59/60 (98%)
 Strand = Plus / Minus

                                                                       
Query: 1   gctgcgttcttcatcgatgcgagaaccaagagatccattgttgaaagttgttttacaatt 60
           ||||||||||||||||||||||||||||||||||||||||||||||||||| ||||||||
Sbjct: 558 gctgcgttcttcatcgatgcgagaaccaagagatccattgttgaaagttgtattacaatt 499


 Score = 71.9 bits (36), Expect = 2e-09
 Identities = 91/103 (88%), Gaps = 6/103 (5%)
 Strand = Plus / Minus

                                                                       
Query: 149 tttaagagtgcacatacc-aaaggccagcacatctttaaaaatcaataatgaatcctttc 207
           ||||||||||||||| |  ||| ||||||||||| || |||||||||||||| ||||| |
Sbjct: 409 tttaagagtgcacatgcataaatgccagcacatcctttaaaatcaataatga-tccttcc 351

                                                      
Query: 208 cggcaggttccacctacggaaaccttgttacgtacttttactt 250
             |||||||| ||||||||||||||||||||| ||||||||||
Sbjct: 350 --gcaggttc-acctacggaaaccttgttacg-acttttactt 312


>gi|253993702|gb|GQ159941.1| Uncultured fungus clone JDUBC_693_SCHIRP11 18S ribosomal RNA gene,
           partial sequence; internal transcribed spacer 1, 5.8S
           ribosomal RNA gene, and internal transcribed spacer 2,
           complete sequence; and 28S ribosomal RNA gene, partial
           sequence
          Length = 1175

 Score =  109 bits (55), Expect = 8e-21
 Identities = 55/55 (100%)
 Strand = Plus / Minus

                                                                  
Query: 1   gctgcgttcttcatcgatgcgagaaccaagagatccattgttgaaagttgtttta 55
           |||||||||||||||||||||||||||||||||||||||||||||||||||||||
Sbjct: 205 gctgcgttcttcatcgatgcgagaaccaagagatccattgttgaaagttgtttta 151


>gi|251752846|dbj|AB476421.1| Mortierella longicollis genes for SSU rRNA, ITS1, 5.8S rRNA, ITS2,
           LSU rRNA, partial and complete sequence, strain: NBRC
           32293
          Length = 554

 Score =  109 bits (55), Expect = 8e-21
 Identities = 55/55 (100%)
 Strand = Plus / Minus

                                                                  
Query: 1   gctgcgttcttcatcgatgcgagaaccaagagatccattgttgaaagttgtttta 55
           |||||||||||||||||||||||||||||||||||||||||||||||||||||||
Sbjct: 190 gctgcgttcttcatcgatgcgagaaccaagagatccattgttgaaagttgtttta 136


>gi|224973064|gb|FJ760610.1| Uncultured fungus clone Singleton_30-2571_0939 internal transcribed
           spacer 1 and 5.8S ribosomal RNA gene, partial sequence
          Length = 237

 Score =  109 bits (55), Expect = 8e-21
 Identities = 58/59 (98%)
 Strand = Plus / Minus

                                                                      
Query: 1   gctgcgttcttcatcgatgcgagaaccaagagatccattgttgaaagttgttttacaat 59
           ||||||||||||||||||||||||||||||||||||||||||||||||||| |||||||
Sbjct: 237 gctgcgttcttcatcgatgcgagaaccaagagatccattgttgaaagttgtgttacaat 179


>gi|63408742|gb|AY969896.1| Uncultured basidiomycete isolate dfmo0725_097 18S ribosomal RNA
           gene, partial sequence; internal transcribed spacer 1,
           5.8S ribosomal RNA gene, and internal transcribed spacer
           2, complete sequence; and 28S ribosomal RNA gene,
           partial sequence
          Length = 592

 Score =  109 bits (55), Expect = 8e-21
 Identities = 55/55 (100%)
 Strand = Plus / Minus

                                                                  
Query: 1   gctgcgttcttcatcgatgcgagaaccaagagatccattgttgaaagttgtttta 55
           |||||||||||||||||||||||||||||||||||||||||||||||||||||||
Sbjct: 237 gctgcgttcttcatcgatgcgagaaccaagagatccattgttgaaagttgtttta 183


>gi|63408709|gb|AY969863.1| Uncultured basidiomycete isolate dfmo0725_063 18S ribosomal RNA
           gene, partial sequence; internal transcribed spacer 1,
           5.8S ribosomal RNA gene, and internal transcribed spacer
           2, complete sequence; and 28S ribosomal RNA gene,
           partial sequence
          Length = 592

 Score =  109 bits (55), Expect = 8e-21
 Identities = 55/55 (100%)
 Strand = Plus / Minus

                                                                  
Query: 1   gctgcgttcttcatcgatgcgagaaccaagagatccattgttgaaagttgtttta 55
           |||||||||||||||||||||||||||||||||||||||||||||||||||||||
Sbjct: 237 gctgcgttcttcatcgatgcgagaaccaagagatccattgttgaaagttgtttta 183


>gi|63408664|gb|AY969818.1| Uncultured basidiomycete isolate dfmo0725_014 18S ribosomal RNA
           gene, partial sequence; internal transcribed spacer 1,
           5.8S ribosomal RNA gene, and internal transcribed spacer
           2, complete sequence; and 28S ribosomal RNA gene,
           partial sequence
          Length = 592

 Score =  109 bits (55), Expect = 8e-21
 Identities = 55/55 (100%)
 Strand = Plus / Minus

                                                                  
Query: 1   gctgcgttcttcatcgatgcgagaaccaagagatccattgttgaaagttgtttta 55
           |||||||||||||||||||||||||||||||||||||||||||||||||||||||
Sbjct: 237 gctgcgttcttcatcgatgcgagaaccaagagatccattgttgaaagttgtttta 183


>gi|226928428|gb|FJ778835.1| Uncultured fungus clone Singleton_(161-1094_1420) 18S ribosomal RNA
           gene, partial sequence; internal transcribed spacer 1,
           complete sequence; and 5.8S ribosomal RNA gene, partial
           sequence
          Length = 252

 Score =  107 bits (54), Expect = 3e-20
 Identities = 57/58 (98%)
 Strand = Plus / Minus

                                                                     
Query: 1   gctgcgttcttcatcgatgcgagaaccaagagatccattgttgaaagttgttttacaa 58
           ||||||||||||||||||||||||||||||||||||||||||||||||||| ||||||
Sbjct: 252 gctgcgttcttcatcgatgcgagaaccaagagatccattgttgaaagttgtattacaa 195


 Score = 46.1 bits (23), Expect = 0.099
 Identities = 26/27 (96%)
 Strand = Plus / Minus

                                      
Query: 116 tgtctacttggagtgcacaggtggata 142
           |||||||| ||||||||||||||||||
Sbjct: 118 tgtctactgggagtgcacaggtggata 92


>gi|224971215|gb|FJ758761.1| Uncultured fungus clone Singleton_32-2571_0642 internal transcribed
           spacer 1 and 5.8S ribosomal RNA gene, partial sequence
          Length = 255

 Score =  107 bits (54), Expect = 3e-20
 Identities = 57/58 (98%)
 Strand = Plus / Minus

                                                                     
Query: 1   gctgcgttcttcatcgatgcgagaaccaagagatccattgttgaaagttgttttacaa 58
           ||||||||||||||||||||||||||||||||||||||||||||||||||| ||||||
Sbjct: 255 gctgcgttcttcatcgatgcgagaaccaagagatccattgttgaaagttgtgttacaa 198


>gi|209870710|gb|EU784186.1| Clavaria asperulospora voucher RBG Kew K(M)137008 small subunit
           ribosomal RNA gene, partial sequence; internal
           transcribed spacer 1, 5.8S ribosomal RNA gene, and
           internal transcribed spacer 2, complete sequence; and
           large subunit ribosomal RNA gene, partial sequence
          Length = 645

 Score =  107 bits (54), Expect = 3e-20
 Identities = 54/54 (100%)
 Strand = Plus / Minus

                                                                 
Query: 1   gctgcgttcttcatcgatgcgagaaccaagagatccattgttgaaagttgtttt 54
           ||||||||||||||||||||||||||||||||||||||||||||||||||||||
Sbjct: 281 gctgcgttcttcatcgatgcgagaaccaagagatccattgttgaaagttgtttt 228


 Score = 50.1 bits (25), Expect = 0.006
 Identities = 32/33 (96%), Gaps = 1/33 (3%)
 Strand = Plus / Minus

                                            
Query: 218 cacctacggaaaccttgttacgtacttttactt 250
           |||||||||||||||||||||| ||||||||||
Sbjct: 49  cacctacggaaaccttgttacg-acttttactt 18


>gi|281376822|gb|GU222315.1| Clavaria sp. PDD 89863 18S ribosomal RNA gene, partial sequence;
           internal transcribed spacer 1, 5.8S ribosomal RNA gene,
           and internal transcribed spacer 2, complete sequence;
           and 28S ribosomal RNA gene, partial sequence
          Length = 657

 Score =  105 bits (53), Expect = 1e-19
 Identities = 53/53 (100%)
 Strand = Plus / Minus

                                                                
Query: 1   gctgcgttcttcatcgatgcgagaaccaagagatccattgttgaaagttgttt 53
           |||||||||||||||||||||||||||||||||||||||||||||||||||||
Sbjct: 289 gctgcgttcttcatcgatgcgagaaccaagagatccattgttgaaagttgttt 237


 Score = 50.1 bits (25), Expect = 0.006
 Identities = 32/33 (96%), Gaps = 1/33 (3%)
 Strand = Plus / Minus

                                            
Query: 218 cacctacggaaaccttgttacgtacttttactt 250
           |||||||||||||||||||||| ||||||||||
Sbjct: 37  cacctacggaaaccttgttacg-acttttactt 6


>gi|219814123|gb|FJ554337.1| Uncultured Agaricomycetes clone LTSP_EUKA_P6H14 18S ribosomal RNA,
           18S-25/28S ribosomal RNA intergenic spacer, partial
           sequence
          Length = 935

 Score =  105 bits (53), Expect = 1e-19
 Identities = 53/53 (100%)
 Strand = Plus / Minus

                                                                
Query: 1   gctgcgttcttcatcgatgcgagaaccaagagatccattgttgaaagttgttt 53
           |||||||||||||||||||||||||||||||||||||||||||||||||||||
Sbjct: 577 gctgcgttcttcatcgatgcgagaaccaagagatccattgttgaaagttgttt 525


>gi|219813941|gb|FJ554155.1| Uncultured Agaricomycetes clone LTSP_EUKA_P5L10 18S ribosomal RNA,
           18S-25/28S ribosomal RNA intergenic spacer, partial
           sequence
          Length = 936

 Score =  105 bits (53), Expect = 1e-19
 Identities = 53/53 (100%)
 Strand = Plus / Minus

                                                                
Query: 1   gctgcgttcttcatcgatgcgagaaccaagagatccattgttgaaagttgttt 53
           |||||||||||||||||||||||||||||||||||||||||||||||||||||
Sbjct: 578 gctgcgttcttcatcgatgcgagaaccaagagatccattgttgaaagttgttt 526


 Score = 50.1 bits (25), Expect = 0.006
 Identities = 32/33 (96%), Gaps = 1/33 (3%)
 Strand = Plus / Minus

                                            
Query: 218 cacctacggaaaccttgttacgtacttttactt 250
           |||||||||||||||||||||| ||||||||||
Sbjct: 342 cacctacggaaaccttgttacg-acttttactt 311


>gi|219813560|gb|FJ553774.1| Uncultured Agaricomycetes clone LTSP_EUKA_P4H03 18S ribosomal RNA,
           18S-25/28S ribosomal RNA intergenic spacer, partial
           sequence
          Length = 936

 Score =  105 bits (53), Expect = 1e-19
 Identities = 53/53 (100%)
 Strand = Plus / Minus

                                                                
Query: 1   gctgcgttcttcatcgatgcgagaaccaagagatccattgttgaaagttgttt 53
           |||||||||||||||||||||||||||||||||||||||||||||||||||||
Sbjct: 578 gctgcgttcttcatcgatgcgagaaccaagagatccattgttgaaagttgttt 526


 Score = 50.1 bits (25), Expect = 0.006
 Identities = 32/33 (96%), Gaps = 1/33 (3%)
 Strand = Plus / Minus

                                            
Query: 218 cacctacggaaaccttgttacgtacttttactt 250
           |||||||||||||||||||||| ||||||||||
Sbjct: 342 cacctacggaaaccttgttacg-acttttactt 311


>gi|219813172|gb|FJ553386.1| Uncultured Agaricomycotina clone LTSP_EUKA_P3D14 18S ribosomal RNA,
           18S-25/28S ribosomal RNA intergenic spacer, partial
           sequence
          Length = 935

 Score =  105 bits (53), Expect = 1e-19
 Identities = 53/53 (100%)
 Strand = Plus / Minus

                                                                
Query: 1   gctgcgttcttcatcgatgcgagaaccaagagatccattgttgaaagttgttt 53
           |||||||||||||||||||||||||||||||||||||||||||||||||||||
Sbjct: 577 gctgcgttcttcatcgatgcgagaaccaagagatccattgttgaaagttgttt 525


 Score = 50.1 bits (25), Expect = 0.006
 Identities = 32/33 (96%), Gaps = 1/33 (3%)
 Strand = Plus / Minus

                                            
Query: 218 cacctacggaaaccttgttacgtacttttactt 250
           |||||||||||||||||||||| ||||||||||
Sbjct: 341 cacctacggaaaccttgttacg-acttttactt 310


>gi|224459512|gb|FJ197943.1| Uncultured fungus clone Bo2gITS4_A29 18S ribosomal RNA gene,
           partial sequence; internal transcribed spacer 1, 5.8S
           ribosomal RNA gene, and internal transcribed spacer 2,
           complete sequence; and 28S ribosomal RNA gene, partial
           sequence
          Length = 610

 Score =  103 bits (52), Expect = 5e-19
 Identities = 58/60 (96%)
 Strand = Plus / Minus

                                                                       
Query: 1   gctgcgttcttcatcgatgcgagaaccaagagatccattgttgaaagttgttttacaatt 60
           |||||||||||||||||||||||||||||||||||| |||||||||||||||||| ||||
Sbjct: 229 gctgcgttcttcatcgatgcgagaaccaagagatccgttgttgaaagttgttttataatt 170


>gi|253993700|gb|GQ159939.1| Uncultured fungus clone JDUBC_691_SCHIRP9 18S ribosomal RNA gene,
           partial sequence; internal transcribed spacer 1, 5.8S
           ribosomal RNA gene, and internal transcribed spacer 2,
           complete sequence; and 28S ribosomal RNA gene, partial
           sequence
          Length = 1187

 Score =  103 bits (52), Expect = 5e-19
 Identities = 52/52 (100%)
 Strand = Plus / Minus

                                                               
Query: 1   gctgcgttcttcatcgatgcgagaaccaagagatccattgttgaaagttgtt 52
           ||||||||||||||||||||||||||||||||||||||||||||||||||||
Sbjct: 212 gctgcgttcttcatcgatgcgagaaccaagagatccattgttgaaagttgtt 161


>gi|253993699|gb|GQ159938.1| Uncultured fungus clone JDUBC_692_SCHIRP9 18S ribosomal RNA gene,
           partial sequence; internal transcribed spacer 1, 5.8S
           ribosomal RNA gene, and internal transcribed spacer 2,
           complete sequence; and 28S ribosomal RNA gene, partial
           sequence
          Length = 1172

 Score =  103 bits (52), Expect = 5e-19
 Identities = 52/52 (100%)
 Strand = Plus / Minus

                                                               
Query: 1   gctgcgttcttcatcgatgcgagaaccaagagatccattgttgaaagttgtt 52
           ||||||||||||||||||||||||||||||||||||||||||||||||||||
Sbjct: 212 gctgcgttcttcatcgatgcgagaaccaagagatccattgttgaaagttgtt 161


BLASTN 2.2.17 [Aug-26-2007]


Reference: Altschul, Stephen F., Thomas L. Madden, Alejandro A. Schaffer, 
Jinghui Zhang, Zheng Zhang, Webb Miller, and David J. Lipman (1997), 
"Gapped BLAST and PSI-BLAST: a new generation of protein database search
programs",  Nucleic Acids Res. 25:3389-3402.

Query= S1|FCQD7IX01BZL6N|248|T_AACAAC|FPY(7-26)|RPY(202-
223)|rT_GTTGTT|AR|GTB|D_49_|217|C4|
         (217 letters)

Database: nr.nal 
           12,487,851 sequences; 32,255,764,854 total letters

Searching..................................................done


                                                                 Score    E
Sequences producing significant alignments:                      (bits) Value

gi|155368499|emb|AM384945.1| Uncultured Glomus 18S rRNA gene (pa...   391   e-105
gi|211970623|emb|AM992828.1| Uncultured Glomus 18S rRNA gene (pa...   383   e-103
gi|226925768|gb|FJ776175.1| Uncultured fungus clone Contig158-11...   379   e-102
gi|155368502|emb|AM384948.1| Uncultured Glomus 18S rRNA gene (pa...   377   e-101
gi|226927983|gb|FJ778390.1| Uncultured fungus clone Singleton_(1...   371   1e-99
gi|161158731|emb|AM495180.1| Uncultured Glomus 18S rRNA gene (pa...   371   1e-99
gi|209730159|emb|AM980841.1| Glomus intraradices 18S rRNA gene (...   369   4e-99
gi|161158738|emb|AM495187.1| Uncultured Glomus 18S rRNA gene (pa...   367   2e-98
gi|253683102|emb|FM865610.1| Glomus sp. Att690-9 18S rRNA gene (...   363   3e-97
gi|253683100|emb|FM865608.1| Glomus sp. Att690-9 18S rRNA gene (...   363   3e-97
gi|253683047|emb|FM865555.1| Glomus sp. Att1192-44 18S rRNA gene...   363   3e-97
gi|155368503|emb|AM384949.1| Uncultured Glomus 18S rRNA gene (pa...   363   3e-97
gi|155368498|emb|AM384944.1| Uncultured Glomus 18S rRNA gene (pa...   361   1e-96
gi|253683101|emb|FM865609.1| Glomus sp. Att690-9 18S rRNA gene (...   357   2e-95
gi|161158737|emb|AM495186.1| Uncultured Glomus 18S rRNA gene (pa...   357   2e-95
gi|253683108|emb|FM865616.1| Glomus sp. Att1192-27 18S rRNA gene...   355   7e-95
gi|253683107|emb|FM865615.1| Glomus sp. Att1192-27 18S rRNA gene...   355   7e-95
gi|253683106|emb|FM865614.1| Glomus sp. Att1192-27 18S rRNA gene...   355   7e-95
gi|253683104|emb|FM865612.1| Glomus sp. Att1192-27 18S rRNA gene...   355   7e-95
gi|253683050|emb|FM865558.1| Glomus sp. Att1192-44 18S rRNA gene...   355   7e-95
gi|253683043|emb|FM865551.1| Glomus sp. Att1192-44 18S rRNA gene...   355   7e-95
gi|110555900|emb|AJ872043.1| Uncultured Glomus 18S rRNA gene (pa...   355   7e-95
gi|155368501|emb|AM384947.1| Uncultured Glomus 18S rRNA gene (pa...   353   3e-94
gi|226925831|gb|FJ776238.1| Uncultured fungus clone Contig221-11...   351   1e-93
gi|253683109|emb|FM865617.1| Glomus sp. Att1192-27 18S rRNA gene...   349   4e-93
gi|253683103|emb|FM865611.1| Glomus sp. Att1192-27 18S rRNA gene...   349   4e-93
gi|209730163|emb|AM980845.1| Glomus intraradices 18S rRNA gene (...   349   4e-93
gi|161158709|emb|AM495158.1| Uncultured Glomus 18S rRNA gene (pa...   349   4e-93
gi|155368496|emb|AM384942.1| Uncultured Glomus 18S rRNA gene (pa...   347   2e-92
gi|253683044|emb|FM865552.1| Glomus sp. Att1192-44 18S rRNA gene...   345   6e-92
gi|253683049|emb|FM865557.1| Glomus sp. Att1192-44 18S rRNA gene...   343   3e-91
gi|253683048|emb|FM865556.1| Glomus sp. Att1192-44 18S rRNA gene...   343   3e-91
gi|253683046|emb|FM865554.1| Glomus sp. Att1192-44 18S rRNA gene...   343   3e-91
gi|253683045|emb|FM865553.1| Glomus sp. Att1192-44 18S rRNA gene...   343   3e-91
gi|253683042|emb|FM865550.1| Glomus sp. Att1192-44 18S rRNA gene...   343   3e-91
gi|48975849|emb|AJ567737.1| Glomus intraradices 18S rRNA gene (p...   343   3e-91
gi|209730165|emb|AM980847.1| Glomus intraradices 18S rRNA gene (...   341   1e-90
gi|161158760|emb|AM497783.1| Uncultured Glomus 18S rRNA gene (pa...   339   4e-90
gi|161158701|emb|AM495150.1| Uncultured Glomus partial 18S rRNA ...   339   4e-90
gi|48975869|emb|AJ567761.1| Glomus intraradices 18S rRNA gene (p...   339   4e-90
gi|48975881|emb|AJ567773.1| Glomus intraradices 18S rRNA gene (p...   337   2e-89
gi|48975871|emb|AJ567763.1| Glomus intraradices 18S rRNA gene (p...   337   2e-89
gi|300086465|gb|HM162340.1| Uncultured Glomeromycota clone 925 1...   335   6e-89
gi|253683105|emb|FM865613.1| Glomus sp. Att1192-27 18S rRNA gene...   335   6e-89
gi|220061629|gb|FJ009595.1| Glomus intraradices clone 05 18S rib...   335   6e-89
gi|210971868|emb|AM942452.1| Uncultured Glomus 18S rRNA gene (pa...   335   6e-89
gi|48975872|emb|AJ567764.1| Glomus intraradices 18S rRNA gene (p...   335   6e-89
gi|48975850|emb|AJ567738.1| Glomus intraradices 18S rRNA gene (p...   333   2e-88
gi|226932055|gb|FJ782462.1| Uncultured fungus clone Singleton_(3...   329   4e-87
gi|220061652|gb|FJ009618.1| Glomus irregulare clone 14 18S ribos...   329   4e-87

>gi|155368499|emb|AM384945.1| Uncultured Glomus 18S rRNA gene (partial), ITS1, 5.8S rRNA gene,
           ITS2 and 28S rRNA gene (partial), clone 938-65;
           ZS367_368
          Length = 902

 Score =  391 bits (197), Expect = e-105
 Identities = 210/213 (98%), Gaps = 1/213 (0%)
 Strand = Plus / Minus

                                                                       
Query: 5   cgttcttcatcgatgcgagagccaagagatccgttgttgaaagtgatctttatttattat 64
           ||||||||||||||||||||||||||||||||||||||||||||||||||||||||||||
Sbjct: 569 cgttcttcatcgatgcgagagccaagagatccgttgttgaaagtgatctttatttattat 510

                                                                       
Query: 65  tatatacataatataaaatgattcaatttataagagtggggttttaaatacaagttttcg 124
           ||||||||||||||||||||||||||||||| ||||||||||||||||||||||||||||
Sbjct: 509 tatatacataatataaaatgattcaatttatgagagtggggttttaaatacaagttttcg 450

                                                                       
Query: 125 cgagaccatgaccaaagatcaggtccgctaaaaatacggtaatgatccttccgcaggttc 184
           ||||||||||||||||||||||||||||||||||| | ||||||||||||||||||||||
Sbjct: 449 cgagaccatgaccaaagatcaggtccgctaaaaat-cagtaatgatccttccgcaggttc 391

                                            
Query: 185 acctacggaaaccttgttacgacttttacttcc 217
           |||||||||||||||||||||||||||||||||
Sbjct: 390 acctacggaaaccttgttacgacttttacttcc 358


>gi|211970623|emb|AM992828.1| Uncultured Glomus 18S rRNA gene (partial), ITS1, 5.8S rRNA gene,
           ITS2 and 28S rRNA gene (partial), clone PPO-ui_GLOM_22
          Length = 992

 Score =  383 bits (193), Expect = e-103
 Identities = 209/213 (98%), Gaps = 1/213 (0%)
 Strand = Plus / Minus

                                                                       
Query: 5   cgttcttcatcgatgcgagagccaagagatccgttgttgaaagtgatctttatttattat 64
           ||||||||||||||||||||||||||||||||||||||||||||||||||||||||||||
Sbjct: 614 cgttcttcatcgatgcgagagccaagagatccgttgttgaaagtgatctttatttattat 555

                                                                       
Query: 65  tatatacataatataaaatgattcaatttataagagtggggttttaaatacaagttttcg 124
           ||||||||||||||   |||||||||||||||||||||||||||||||||||||||||||
Sbjct: 554 tatatacataatattttatgattcaatttataagagtggggttttaaatacaagttttcg 495

                                                                       
Query: 125 cgagaccatgaccaaagatcaggtccgctaaaaatacggtaatgatccttccgcaggttc 184
           ||||||||||||||||||||||||||||||||||| ||||||||||||||||||||||||
Sbjct: 494 cgagaccatgaccaaagatcaggtccgctaaaaat-cggtaatgatccttccgcaggttc 436

                                            
Query: 185 acctacggaaaccttgttacgacttttacttcc 217
           |||||||||||||||||||||||||||||||||
Sbjct: 435 acctacggaaaccttgttacgacttttacttcc 403


>gi|226925768|gb|FJ776175.1| Uncultured fungus clone Contig158-114-1129_3472 18S ribosomal RNA
           gene, partial sequence; internal transcribed spacer 1,
           complete sequence; and 5.8S ribosomal RNA gene, partial
           sequence
          Length = 227

 Score =  379 bits (191), Expect = e-102
 Identities = 212/217 (97%), Gaps = 4/217 (1%)
 Strand = Plus / Minus

                                                                       
Query: 1   gctgcgttcttcatcgatgcgagagccaagagatccgttgttgaaagtgatctttattta 60
           ||||||||||||||||||||||||||||||||||||||||||||||||||||||||||||
Sbjct: 227 gctgcgttcttcatcgatgcgagagccaagagatccgttgttgaaagtgatctttattta 168

                                                                       
Query: 61  ttattatatacataatataaaatgattcaatttataagagtggggttttaaatacaagtt 120
           ||||   |||||||||||||||||||||||||||||||||||||||||||||||||||||
Sbjct: 167 ttat---atacataatataaaatgattcaatttataagagtggggttttaaatacaagtt 111

                                                                       
Query: 121 ttcgcgagaccatgaccaaagatcaggtccgctaaaaatacggtaatgatccttccgcag 180
           ||||||||||||||| ||||||||||||||||||||||| ||||||||||||||||||||
Sbjct: 110 ttcgcgagaccatgatcaaagatcaggtccgctaaaaat-cggtaatgatccttccgcag 52

                                                
Query: 181 gttcacctacggaaaccttgttacgacttttacttcc 217
           |||||||||||||||||||||||||||||||||||||
Sbjct: 51  gttcacctacggaaaccttgttacgacttttacttcc 15


>gi|155368502|emb|AM384948.1| Uncultured Glomus 18S rRNA gene (partial), ITS1, 5.8S rRNA gene,
           ITS2 and 28S rRNA gene (partial), clone 1303II-31; ZS868
          Length = 612

 Score =  377 bits (190), Expect = e-101
 Identities = 203/206 (98%), Gaps = 1/206 (0%)
 Strand = Plus / Minus

                                                                       
Query: 5   cgttcttcatcgatgcgagagccaagagatccgttgttgaaagtgatctttatttattat 64
           ||||||||||||||||||||||||||||||||||||||||||||||||||||||||||||
Sbjct: 272 cgttcttcatcgatgcgagagccaagagatccgttgttgaaagtgatctttatttattat 213

                                                                       
Query: 65  tatatacataatataaaatgattcaatttataagagtggggttttaaatacaagttttcg 124
           |||||||||||||||||||| |||||||||||||||||||||||||||||||||||||||
Sbjct: 212 tatatacataatataaaatgtttcaatttataagagtggggttttaaatacaagttttcg 153

                                                                       
Query: 125 cgagaccatgaccaaagatcaggtccgctaaaaatacggtaatgatccttccgcaggttc 184
           ||||||||||||||||||||||||||||||||||| | ||||||||||||||||||||||
Sbjct: 152 cgagaccatgaccaaagatcaggtccgctaaaaat-cagtaatgatccttccgcaggttc 94

                                     
Query: 185 acctacggaaaccttgttacgacttt 210
           ||||||||||||||||||||||||||
Sbjct: 93  acctacggaaaccttgttacgacttt 68


>gi|226927983|gb|FJ778390.1| Uncultured fungus clone Singleton_(114-1163_0593) 18S ribosomal RNA
           gene, partial sequence; internal transcribed spacer 1,
           complete sequence; and 5.8S ribosomal RNA gene, partial
           sequence
          Length = 227

 Score =  371 bits (187), Expect = 1e-99
 Identities = 211/217 (97%), Gaps = 4/217 (1%)
 Strand = Plus / Minus

                                                                       
Query: 1   gctgcgttcttcatcgatgcgagagccaagagatccgttgttgaaagtgatctttattta 60
           |||||||||||||||||||||||||||||||| |||||||||||||||||||||||||||
Sbjct: 227 gctgcgttcttcatcgatgcgagagccaagaggtccgttgttgaaagtgatctttattta 168

                                                                       
Query: 61  ttattatatacataatataaaatgattcaatttataagagtggggttttaaatacaagtt 120
           ||||   |||||||||||||||||||||||||||||||||||||||||||||||||||||
Sbjct: 167 ttat---atacataatataaaatgattcaatttataagagtggggttttaaatacaagtt 111

                                                                       
Query: 121 ttcgcgagaccatgaccaaagatcaggtccgctaaaaatacggtaatgatccttccgcag 180
           ||||||||||||||| ||||||||||||||||||||||| ||||||||||||||||||||
Sbjct: 110 ttcgcgagaccatgatcaaagatcaggtccgctaaaaat-cggtaatgatccttccgcag 52

                                                
Query: 181 gttcacctacggaaaccttgttacgacttttacttcc 217
           |||||||||||||||||||||||||||||||||||||
Sbjct: 51  gttcacctacggaaaccttgttacgacttttacttcc 15


>gi|161158731|emb|AM495180.1| Uncultured Glomus 18S rRNA gene (partial), ITS1, 5.8S rRNA gene and
           ITS2, clone M24-9
          Length = 889

 Score =  371 bits (187), Expect = 1e-99
 Identities = 208/213 (97%), Gaps = 4/213 (1%)
 Strand = Plus / Minus

                                                                       
Query: 5   cgttcttcatcgatgcgagagccaagagatccgttgttgaaagtgatctttatttattat 64
           ||||||||||||||||||||||||||||||||||||||||||||||||||||||||||||
Sbjct: 569 cgttcttcatcgatgcgagagccaagagatccgttgttgaaagtgatctttatttattat 510

                                                                       
Query: 65  tatatacataatataaaatgattcaatttataagagtggggttttaaatacaagttttcg 124
              |||||||||||||||||||||||||||||||||||||||||||||||||||||||||
Sbjct: 509 ---atacataatataaaatgattcaatttataagagtggggttttaaatacaagttttcg 453

                                                                       
Query: 125 cgagaccatgaccaaagatcaggtccgctaaaaatacggtaatgatccttccgcaggttc 184
           ||||||||||| ||||||||||||||||||||||| ||||||||||||||||||||||||
Sbjct: 452 cgagaccatgatcaaagatcaggtccgctaaaaat-cggtaatgatccttccgcaggttc 394

                                            
Query: 185 acctacggaaaccttgttacgacttttacttcc 217
           |||||||||||||||||||||||||||||||||
Sbjct: 393 acctacggaaaccttgttacgacttttacttcc 361


>gi|209730159|emb|AM980841.1| Glomus intraradices 18S rRNA gene (partial), ITS1, 5.8S rRNA gene
           and ITS2, clone C14.1d_3
          Length = 844

 Score =  369 bits (186), Expect = 4e-99
 Identities = 207/212 (97%), Gaps = 4/212 (1%)
 Strand = Plus / Minus

                                                                       
Query: 6   gttcttcatcgatgcgagagccaagagatccgttgttgaaagtgatctttatttattatt 65
           ||||||||||||||||||||||||||||||||||||||||||||||||||||||||||| 
Sbjct: 531 gttcttcatcgatgcgagagccaagagatccgttgttgaaagtgatctttatttattat- 473

                                                                       
Query: 66  atatacataatataaaatgattcaatttataagagtggggttttaaatacaagttttcgc 125
             ||||||||||||||||||||||||||||||||||||||||||||||||||||||||||
Sbjct: 472 --atacataatataaaatgattcaatttataagagtggggttttaaatacaagttttcgc 415

                                                                       
Query: 126 gagaccatgaccaaagatcaggtccgctaaaaatacggtaatgatccttccgcaggttca 185
           |||||||||||||||||||||||||||||||||| ||||| |||||||||||||||||||
Sbjct: 414 gagaccatgaccaaagatcaggtccgctaaaaat-cggtagtgatccttccgcaggttca 356

                                           
Query: 186 cctacggaaaccttgttacgacttttacttcc 217
           ||||||||||||||||||||||||||||||||
Sbjct: 355 cctacggaaaccttgttacgacttttacttcc 324


>gi|161158738|emb|AM495187.1| Uncultured Glomus 18S rRNA gene (partial), ITS1, 5.8S rRNA gene and
           ITS2, clone 694-79
          Length = 881

 Score =  367 bits (185), Expect = 2e-98
 Identities = 207/213 (97%), Gaps = 1/213 (0%)
 Strand = Plus / Minus

                                                                       
Query: 5   cgttcttcatcgatgcgagagccaagagatccgttgttgaaagtgatctttatttattat 64
           ||||||||||||||||||||||||||||||||||||||||||||||||||||||||||||
Sbjct: 563 cgttcttcatcgatgcgagagccaagagatccgttgttgaaagtgatctttatttattat 504

                                                                       
Query: 65  tatatacataatataaaatgattcaatttataagagtggggttttaaatacaagttttcg 124
           |||| |||||||||||||||  ||||||||||||||||||||||||||||||||||||||
Sbjct: 503 tatacacataatataaaatgtctcaatttataagagtggggttttaaatacaagttttcg 444

                                                                       
Query: 125 cgagaccatgaccaaagatcaggtccgctaaaaatacggtaatgatccttccgcaggttc 184
           ||||||||||||||||||||||||||||||||||| | |||||||||||| |||||||||
Sbjct: 443 cgagaccatgaccaaagatcaggtccgctaaaaat-cagtaatgatcctttcgcaggttc 385

                                            
Query: 185 acctacggaaaccttgttacgacttttacttcc 217
           |||||||||||||||||||||||||||||||||
Sbjct: 384 acctacggaaaccttgttacgacttttacttcc 352


>gi|253683102|emb|FM865610.1| Glomus sp. Att690-9 18S rRNA gene (partial), ITS1, 5.8S rRNA gene,
           ITS2 and 28S rRNA gene (partial), isolate Att690-9,
           clone pMK009-04
          Length = 1477

 Score =  363 bits (183), Expect = 3e-97
 Identities = 207/213 (97%), Gaps = 4/213 (1%)
 Strand = Plus / Minus

                                                                       
Query: 5   cgttcttcatcgatgcgagagccaagagatccgttgttgaaagtgatctttatttattat 64
           ||||||||||||||||||||||||||||||||||||||||||||||||||||||||||| 
Sbjct: 345 cgttcttcatcgatgcgagagccaagagatccgttgttgaaagtgatctttatttattac 286

                                                                       
Query: 65  tatatacataatataaaatgattcaatttataagagtggggttttaaatacaagttttcg 124
              |||||||||||||||||||||||||||||||||||||||||||||||||||||||||
Sbjct: 285 ---atacataatataaaatgattcaatttataagagtggggttttaaatacaagttttcg 229

                                                                       
Query: 125 cgagaccatgaccaaagatcaggtccgctaaaaatacggtaatgatccttccgcaggttc 184
           ||||||||||| ||||||||||||||||||||||| ||||||||||||||||||||||||
Sbjct: 228 cgagaccatgatcaaagatcaggtccgctaaaaat-cggtaatgatccttccgcaggttc 170

                                            
Query: 185 acctacggaaaccttgttacgacttttacttcc 217
           |||||||||||||||||||||||||||||||||
Sbjct: 169 acctacggaaaccttgttacgacttttacttcc 137


>gi|253683100|emb|FM865608.1| Glomus sp. Att690-9 18S rRNA gene (partial), ITS1, 5.8S rRNA gene,
           ITS2 and 28S rRNA gene (partial), isolate Att690-9,
           clone pMK009-01
          Length = 1479

 Score =  363 bits (183), Expect = 3e-97
 Identities = 207/213 (97%), Gaps = 4/213 (1%)
 Strand = Plus / Minus

                                                                       
Query: 5   cgttcttcatcgatgcgagagccaagagatccgttgttgaaagtgatctttatttattat 64
           ||||||||||||||||||||||||||||||||||||||||||||||||||||||||||| 
Sbjct: 345 cgttcttcatcgatgcgagagccaagagatccgttgttgaaagtgatctttatttattac 286

                                                                       
Query: 65  tatatacataatataaaatgattcaatttataagagtggggttttaaatacaagttttcg 124
              |||||||||||||||||||||||||||||||||||||||||||||||||||||||||
Sbjct: 285 ---atacataatataaaatgattcaatttataagagtggggttttaaatacaagttttcg 229

                                                                       
Query: 125 cgagaccatgaccaaagatcaggtccgctaaaaatacggtaatgatccttccgcaggttc 184
           ||||||||||| ||||||||||||||||||||||| ||||||||||||||||||||||||
Sbjct: 228 cgagaccatgatcaaagatcaggtccgctaaaaat-cggtaatgatccttccgcaggttc 170

                                            
Query: 185 acctacggaaaccttgttacgacttttacttcc 217
           |||||||||||||||||||||||||||||||||
Sbjct: 169 acctacggaaaccttgttacgacttttacttcc 137


>gi|253683047|emb|FM865555.1| Glomus sp. Att1192-44 18S rRNA gene (partial), ITS1, 5.8S rRNA
           gene, ITS2 and 28S rRNA gene (partial), isolate
           Att1192-44, clone pHS059-38
          Length = 1478

 Score =  363 bits (183), Expect = 3e-97
 Identities = 207/213 (97%), Gaps = 4/213 (1%)
 Strand = Plus / Minus

                                                                       
Query: 5   cgttcttcatcgatgcgagagccaagagatccgttgttgaaagtgatctttatttattat 64
           ||||||||||||||||||||||||||||||||||||||||||||||||||||||||||| 
Sbjct: 345 cgttcttcatcgatgcgagagccaagagatccgttgttgaaagtgatctttatttattac 286

                                                                       
Query: 65  tatatacataatataaaatgattcaatttataagagtggggttttaaatacaagttttcg 124
              |||||||||||||||||||||||||||||||||||||||||||||||||||||||||
Sbjct: 285 ---atacataatataaaatgattcaatttataagagtggggttttaaatacaagttttcg 229

                                                                       
Query: 125 cgagaccatgaccaaagatcaggtccgctaaaaatacggtaatgatccttccgcaggttc 184
           ||||||||||| ||||||||||||||||||||||| ||||||||||||||||||||||||
Sbjct: 228 cgagaccatgatcaaagatcaggtccgctaaaaat-cggtaatgatccttccgcaggttc 170

                                            
Query: 185 acctacggaaaccttgttacgacttttacttcc 217
           |||||||||||||||||||||||||||||||||
Sbjct: 169 acctacggaaaccttgttacgacttttacttcc 137


>gi|155368503|emb|AM384949.1| Uncultured Glomus 18S rRNA gene (partial), ITS1, 5.8S rRNA gene,
           ITS2 and 28S rRNA gene (partial), clone 938-78;
           ZS365_366
          Length = 912

 Score =  363 bits (183), Expect = 3e-97
 Identities = 207/213 (97%), Gaps = 4/213 (1%)
 Strand = Plus / Minus

                                                                       
Query: 5   cgttcttcatcgatgcgagagccaagagatccgttgttgaaagtgatctttatttattat 64
           ||||||||||||||||||||||||||||||||||||||||||||||||||||||||||||
Sbjct: 579 cgttcttcatcgatgcgagagccaagagatccgttgttgaaagtgatctttatttattat 520

                                                                       
Query: 65  tatatacataatataaaatgattcaatttataagagtggggttttaaatacaagttttcg 124
              |||||||||||||||||||| ||||||||||||||||||||||||||||||||||||
Sbjct: 519 ---atacataatataaaatgatttaatttataagagtggggttttaaatacaagttttcg 463

                                                                       
Query: 125 cgagaccatgaccaaagatcaggtccgctaaaaatacggtaatgatccttccgcaggttc 184
           ||||||||||| ||||||||||||||||||||||| ||||||||||||||||||||||||
Sbjct: 462 cgagaccatgatcaaagatcaggtccgctaaaaat-cggtaatgatccttccgcaggttc 404

                                            
Query: 185 acctacggaaaccttgttacgacttttacttcc 217
           |||||||||||||||||||||||||||||||||
Sbjct: 403 acctacggaaaccttgttacgacttttacttcc 371


>gi|155368498|emb|AM384944.1| Uncultured Glomus 18S rRNA gene (partial), ITS1, 5.8S rRNA gene,
           ITS2 and 28S rRNA gene (partial), clone 930-69;
           ZS359_360
          Length = 912

 Score =  361 bits (182), Expect = 1e-96
 Identities = 209/217 (96%), Gaps = 2/217 (0%)
 Strand = Plus / Minus

                                                                       
Query: 1   gctgcgttcttcatcgatgcgagagccaagagatccgttgttgaaagtgatctttattta 60
           ||||||||||||||||||||||||||||||||||||||||||||||||||||||||||||
Sbjct: 582 gctgcgttcttcatcgatgcgagagccaagagatccgttgttgaaagtgatctttattta 523

                                                                       
Query: 61  ttattatatacataatataaaatgattcaatttataagagtggggttttaaatacaagtt 120
           |||||||||||||||||||||||| || ||||||||||||||||||||||||||||||||
Sbjct: 522 ttattatatacataatataaaatgttttaatttataagagtggggttttaaatacaagtt 463

                                                                       
Query: 121 ttcgcgagaccatgaccaaagatcaggtccgctaaaaatacggtaatgatccttccgcag 180
           ||||||||||||||| |||||||||||||||||||||   | ||| ||||||||||||||
Sbjct: 462 ttcgcgagaccatgatcaaagatcaggtccgctaaaa--tcagtagtgatccttccgcag 405

                                                
Query: 181 gttcacctacggaaaccttgttacgacttttacttcc 217
           |||||||||||||||||||||||||||||||||||||
Sbjct: 404 gttcacctacggaaaccttgttacgacttttacttcc 368


>gi|253683101|emb|FM865609.1| Glomus sp. Att690-9 18S rRNA gene (partial), ITS1, 5.8S rRNA gene,
           ITS2 and 28S rRNA gene (partial), isolate Att690-9,
           clone pMK009-03
          Length = 1485

 Score =  357 bits (180), Expect = 2e-95
 Identities = 206/213 (96%), Gaps = 5/213 (2%)
 Strand = Plus / Minus

                                                                       
Query: 5   cgttcttcatcgatgcgagagccaagagatccgttgttgaaagtgatctttatttattat 64
           ||||||||||||||||||||||||||||||||||||||||||||||||||||||||||||
Sbjct: 344 cgttcttcatcgatgcgagagccaagagatccgttgttgaaagtgatctttatttattat 285

                                                                       
Query: 65  tatatacataatataaaatgattcaatttataagagtggggttttaaatacaagttttcg 124
              |||||||||||||||||||||||||||||||||||||||||||||||||||||||||
Sbjct: 284 ---atacataatataaaatgattcaatttataagagtggggttttaaatacaagttttcg 228

                                                                       
Query: 125 cgagaccatgaccaaagatcaggtccgctaaaaatacggtaatgatccttccgcaggttc 184
           ||||||||||| |||||||||||||||||||||   ||||||||||||||||||||||||
Sbjct: 227 cgagaccatgatcaaagatcaggtccgctaaaa--tcggtaatgatccttccgcaggttc 170

                                            
Query: 185 acctacggaaaccttgttacgacttttacttcc 217
           |||||||||||||||||||||||||||||||||
Sbjct: 169 acctacggaaaccttgttacgacttttacttcc 137


>gi|161158737|emb|AM495186.1| Uncultured Glomus 18S rRNA gene (partial), ITS1, 5.8S rRNA gene and
           ITS2, clone 1372-26
          Length = 893

 Score =  357 bits (180), Expect = 2e-95
 Identities = 207/214 (96%), Gaps = 4/214 (1%)
 Strand = Plus / Minus

                                                                       
Query: 5   cgttcttcatcgatgcgagagccaagagatccgttgttgaaagtgatctttatttattat 64
           ||||||||||||||||||||||||||||||||||||||||||||||||||||||||||||
Sbjct: 574 cgttcttcatcgatgcgagagccaagagatccgttgttgaaagtgatctttatttattat 515

                                                                       
Query: 65  tatatacataa-tataaaatgattcaatttataagagtggggttttaaatacaagttttc 123
              |||||||| ||||||||||||||||||||||||||||||||||||||||||||||||
Sbjct: 514 ---atacataaatataaaatgattcaatttataagagtggggttttaaatacaagttttc 458

                                                                       
Query: 124 gcgagaccatgaccaaagatcaggtccgctaaaaatacggtaatgatccttccgcaggtt 183
           |||||||||||| |||||||||||||||||||||||  ||||||||||||||||||||||
Sbjct: 457 gcgagaccatgatcaaagatcaggtccgctaaaaatcgggtaatgatccttccgcaggtt 398

                                             
Query: 184 cacctacggaaaccttgttacgacttttacttcc 217
           ||||||||||||||||||||||||||||||||||
Sbjct: 397 cacctacggaaaccttgttacgacttttacttcc 364


>gi|253683108|emb|FM865616.1| Glomus sp. Att1192-27 18S rRNA gene (partial), ITS1, 5.8S rRNA
           gene, ITS2 and 28S rRNA gene (partial), isolate
           Att1192-27, clone pMK041-9
          Length = 1772

 Score =  355 bits (179), Expect = 7e-95
 Identities = 206/213 (96%), Gaps = 4/213 (1%)
 Strand = Plus / Minus

                                                                       
Query: 5   cgttcttcatcgatgcgagagccaagagatccgttgttgaaagtgatctttatttattat 64
           ||||||||||||||||||||||||||||||||||||||||||||||||||||||||||| 
Sbjct: 444 cgttcttcatcgatgcgagagccaagagatccgttgttgaaagtgatctttatttattac 385

                                                                       
Query: 65  tatatacataatataaaatgattcaatttataagagtggggttttaaatacaagttttcg 124
              |||||||||||||||||||||||||||||||||||||||||||||||||||||||||
Sbjct: 384 ---atacataatataaaatgattcaatttataagagtggggttttaaatacaagttttcg 328

                                                                       
Query: 125 cgagaccatgaccaaagatcaggtccgctaaaaatacggtaatgatccttccgcaggttc 184
           ||| ||||||| ||||||||||||||||||||||| ||||||||||||||||||||||||
Sbjct: 327 cgaaaccatgatcaaagatcaggtccgctaaaaat-cggtaatgatccttccgcaggttc 269

                                            
Query: 185 acctacggaaaccttgttacgacttttacttcc 217
           |||||||||||||||||||||||||||||||||
Sbjct: 268 acctacggaaaccttgttacgacttttacttcc 236


>gi|253683107|emb|FM865615.1| Glomus sp. Att1192-27 18S rRNA gene (partial), ITS1, 5.8S rRNA
           gene, ITS2 and 28S rRNA gene (partial), isolate
           Att1192-27, clone pMK041-7
          Length = 1772

 Score =  355 bits (179), Expect = 7e-95
 Identities = 206/213 (96%), Gaps = 4/213 (1%)
 Strand = Plus / Minus

                                                                       
Query: 5   cgttcttcatcgatgcgagagccaagagatccgttgttgaaagtgatctttatttattat 64
           ||||||||||||||||||||||||||||||||||||||||||||||||||||||||||| 
Sbjct: 446 cgttcttcatcgatgcgagagccaagagatccgttgttgaaagtgatctttatttattac 387

                                                                       
Query: 65  tatatacataatataaaatgattcaatttataagagtggggttttaaatacaagttttcg 124
              |||||||||||||||||||||||||||||||||||||||||||||||||||||||||
Sbjct: 386 ---atacataatataaaatgattcaatttataagagtggggttttaaatacaagttttcg 330

                                                                       
Query: 125 cgagaccatgaccaaagatcaggtccgctaaaaatacggtaatgatccttccgcaggttc 184
           ||| ||||||| ||||||||||||||||||||||| ||||||||||||||||||||||||
Sbjct: 329 cgaaaccatgatcaaagatcaggtccgctaaaaat-cggtaatgatccttccgcaggttc 271

                                            
Query: 185 acctacggaaaccttgttacgacttttacttcc 217
           |||||||||||||||||||||||||||||||||
Sbjct: 270 acctacggaaaccttgttacgacttttacttcc 238


>gi|253683106|emb|FM865614.1| Glomus sp. Att1192-27 18S rRNA gene (partial), ITS1, 5.8S rRNA
           gene, ITS2 and 28S rRNA gene (partial), isolate
           Att1192-27, clone pMK041-24
          Length = 1771

 Score =  355 bits (179), Expect = 7e-95
 Identities = 206/213 (96%), Gaps = 4/213 (1%)
 Strand = Plus / Minus

                                                                       
Query: 5   cgttcttcatcgatgcgagagccaagagatccgttgttgaaagtgatctttatttattat 64
           ||||||||||||||||||||||||||||||||||||||||||||||||||||||||||| 
Sbjct: 444 cgttcttcatcgatgcgagagccaagagatccgttgttgaaagtgatctttatttattac 385

                                                                       
Query: 65  tatatacataatataaaatgattcaatttataagagtggggttttaaatacaagttttcg 124
              |||||||||||||||||||||||||||||||||||||||||||||||||||||||||
Sbjct: 384 ---atacataatataaaatgattcaatttataagagtggggttttaaatacaagttttcg 328

                                                                       
Query: 125 cgagaccatgaccaaagatcaggtccgctaaaaatacggtaatgatccttccgcaggttc 184
           ||| ||||||| ||||||||||||||||||||||| ||||||||||||||||||||||||
Sbjct: 327 cgaaaccatgatcaaagatcaggtccgctaaaaat-cggtaatgatccttccgcaggttc 269

                                            
Query: 185 acctacggaaaccttgttacgacttttacttcc 217
           |||||||||||||||||||||||||||||||||
Sbjct: 268 acctacggaaaccttgttacgacttttacttcc 236


>gi|253683104|emb|FM865612.1| Glomus sp. Att1192-27 18S rRNA gene (partial), ITS1, 5.8S rRNA
           gene, ITS2 and 28S rRNA gene (partial), isolate
           Att1192-27, clone pMK041-20
          Length = 1774

 Score =  355 bits (179), Expect = 7e-95
 Identities = 206/213 (96%), Gaps = 4/213 (1%)
 Strand = Plus / Minus

                                                                       
Query: 5   cgttcttcatcgatgcgagagccaagagatccgttgttgaaagtgatctttatttattat 64
           ||||||||||||||||||||||||||||||||||||||||||||||||||||||||||| 
Sbjct: 446 cgttcttcatcgatgcgagagccaagagatccgttgttgaaagtgatctttatttattac 387

                                                                       
Query: 65  tatatacataatataaaatgattcaatttataagagtggggttttaaatacaagttttcg 124
              |||||||||||||||||||||||||||||||||||||||||||||||||||||||||
Sbjct: 386 ---atacataatataaaatgattcaatttataagagtggggttttaaatacaagttttcg 330

                                                                       
Query: 125 cgagaccatgaccaaagatcaggtccgctaaaaatacggtaatgatccttccgcaggttc 184
           ||| ||||||| ||||||||||||||||||||||| ||||||||||||||||||||||||
Sbjct: 329 cgaaaccatgatcaaagatcaggtccgctaaaaat-cggtaatgatccttccgcaggttc 271

                                            
Query: 185 acctacggaaaccttgttacgacttttacttcc 217
           |||||||||||||||||||||||||||||||||
Sbjct: 270 acctacggaaaccttgttacgacttttacttcc 238


>gi|253683050|emb|FM865558.1| Glomus sp. Att1192-44 18S rRNA gene (partial), ITS1, 5.8S rRNA
           gene, ITS2 and 28S rRNA gene (partial), isolate
           Att1192-44, clone pHS059-9
          Length = 1477

 Score =  355 bits (179), Expect = 7e-95
 Identities = 206/213 (96%), Gaps = 4/213 (1%)
 Strand = Plus / Minus

                                                                       
Query: 5   cgttcttcatcgatgcgagagccaagagatccgttgttgaaagtgatctttatttattat 64
           ||||||||||||||||||||||||||||||||||||||||||||||||||||||||||| 
Sbjct: 345 cgttcttcatcgatgcgagagccaagagatccgttgttgaaagtgatctttatttattac 286

                                                                       
Query: 65  tatatacataatataaaatgattcaatttataagagtggggttttaaatacaagttttcg 124
              |||||||||||||||||||||||||||||||||||||||||||||||||||||||||
Sbjct: 285 ---atacataatataaaatgattcaatttataagagtggggttttaaatacaagttttcg 229

                                                                       
Query: 125 cgagaccatgaccaaagatcaggtccgctaaaaatacggtaatgatccttccgcaggttc 184
           ||| ||||||| ||||||||||||||||||||||| ||||||||||||||||||||||||
Sbjct: 228 cgaaaccatgatcaaagatcaggtccgctaaaaat-cggtaatgatccttccgcaggttc 170

                                            
Query: 185 acctacggaaaccttgttacgacttttacttcc 217
           |||||||||||||||||||||||||||||||||
Sbjct: 169 acctacggaaaccttgttacgacttttacttcc 137


>gi|253683043|emb|FM865551.1| Glomus sp. Att1192-44 18S rRNA gene (partial), ITS1, 5.8S rRNA
           gene, ITS2 and 28S rRNA gene (partial), isolate
           Att1192-44, clone pHS059-12
          Length = 1476

 Score =  355 bits (179), Expect = 7e-95
 Identities = 206/213 (96%), Gaps = 4/213 (1%)
 Strand = Plus / Minus

                                                                       
Query: 5   cgttcttcatcgatgcgagagccaagagatccgttgttgaaagtgatctttatttattat 64
           ||||||||||||||||||||||||||||||||||||||||||||||||||||||||||| 
Sbjct: 345 cgttcttcatcgatgcgagagccaagagatccgttgttgaaagtgatctttatttattac 286

                                                                       
Query: 65  tatatacataatataaaatgattcaatttataagagtggggttttaaatacaagttttcg 124
              |||||||||||||||||||||||||||||||||||||||||||||||||||||||||
Sbjct: 285 ---atacataatataaaatgattcaatttataagagtggggttttaaatacaagttttcg 229

                                                                       
Query: 125 cgagaccatgaccaaagatcaggtccgctaaaaatacggtaatgatccttccgcaggttc 184
           ||| ||||||| ||||||||||||||||||||||| ||||||||||||||||||||||||
Sbjct: 228 cgaaaccatgatcaaagatcaggtccgctaaaaat-cggtaatgatccttccgcaggttc 170

                                            
Query: 185 acctacggaaaccttgttacgacttttacttcc 217
           |||||||||||||||||||||||||||||||||
Sbjct: 169 acctacggaaaccttgttacgacttttacttcc 137


>gi|110555900|emb|AJ872043.1| Uncultured Glomus 18S rRNA gene (partial), 5.8S rRNA gene, ITS1 and
           ITS2, clone 403-5
          Length = 838

 Score =  355 bits (179), Expect = 7e-95
 Identities = 206/213 (96%), Gaps = 4/213 (1%)
 Strand = Plus / Minus

                                                                       
Query: 5   cgttcttcatcgatgcgagagccaagagatccgttgttgaaagtgatctttatttattat 64
           ||||||||||||||||||||||||||||||||||||||||||||||||||||||||||||
Sbjct: 525 cgttcttcatcgatgcgagagccaagagatccgttgttgaaagtgatctttatttattat 466

                                                                       
Query: 65  tatatacataatataaaatgattcaatttataagagtggggttttaaatacaagttttcg 124
              ||||||||||||||||||||||||||||||| |||||||||||| ||||||||||||
Sbjct: 465 ---atacataatataaaatgattcaatttataagggtggggttttaactacaagttttcg 409

                                                                       
Query: 125 cgagaccatgaccaaagatcaggtccgctaaaaatacggtaatgatccttccgcaggttc 184
           |||||||||||||| |||||||||||||||||||| ||||||||||||||||||||||||
Sbjct: 408 cgagaccatgaccacagatcaggtccgctaaaaat-cggtaatgatccttccgcaggttc 350

                                            
Query: 185 acctacggaaaccttgttacgacttttacttcc 217
           |||||||||||||||||||||||||||||||||
Sbjct: 349 acctacggaaaccttgttacgacttttacttcc 317


>gi|155368501|emb|AM384947.1| Uncultured Glomus 18S rRNA gene (partial), ITS1, 5.8S rRNA gene,
           ITS2 and 28S rRNA gene (partial), clone 606-4a;
           ZS118_119
          Length = 904

 Score =  353 bits (178), Expect = 3e-94
 Identities = 205/213 (96%), Gaps = 2/213 (0%)
 Strand = Plus / Minus

                                                                       
Query: 5   cgttcttcatcgatgcgagagccaagagatccgttgttgaaagtgatctttatttattat 64
           ||||||||||||||||||||||||||||||||| |||||| |||||||||||||||||||
Sbjct: 569 cgttcttcatcgatgcgagagccaagagatccgctgttgagagtgatctttatttattat 510

                                                                       
Query: 65  tatatacataatataaaatgattcaatttataagagtggggttttaaatacaagttttcg 124
           |||||||||||||||||||| |||||||||||||||||||||||||||||||||||||||
Sbjct: 509 tatatacataatataaaatgtttcaatttataagagtggggttttaaatacaagttttcg 450

                                                                       
Query: 125 cgagaccatgaccaaagatcaggtccgctaaaaatacggtaatgatccttccgcaggttc 184
           ||||||||||||||||||||||| |||||||||   | ||||||||||||||||||||||
Sbjct: 449 cgagaccatgaccaaagatcaggcccgctaaaa--tcagtaatgatccttccgcaggttc 392

                                            
Query: 185 acctacggaaaccttgttacgacttttacttcc 217
           |||||||||||||||||||||||||||||||||
Sbjct: 391 acctacggaaaccttgttacgacttttacttcc 359


>gi|226925831|gb|FJ776238.1| Uncultured fungus clone Contig221-114-1166_1089 18S ribosomal RNA
           gene, partial sequence; internal transcribed spacer 1,
           complete sequence; and 5.8S ribosomal RNA gene, partial
           sequence
          Length = 224

 Score =  351 bits (177), Expect = 1e-93
 Identities = 209/217 (96%), Gaps = 7/217 (3%)
 Strand = Plus / Minus

                                                                       
Query: 1   gctgcgttcttcatcgatgcgagagccaagagatccgttgttgaaagtgatctttattta 60
           ||||||||||||||||||||||||||||||||||||||||||||||||||||||||||||
Sbjct: 224 gctgcgttcttcatcgatgcgagagccaagagatccgttgttgaaagtgatctttattta 165

                                                                       
Query: 61  ttattatatacataatataaaatgattcaatttataagagtggggttttaaatacaagtt 120
           ||||   |||||||   |||||||||||||||||||||||||||||||||||||||||||
Sbjct: 164 ttat---atacata---taaaatgattcaatttataagagtggggttttaaatacaagtt 111

                                                                       
Query: 121 ttcgcgagaccatgaccaaagatcaggtccgctaaaaatacggtaatgatccttccgcag 180
           ||||||||||||||| ||||||||||||||||||||||| ||||||||||||||||||||
Sbjct: 110 ttcgcgagaccatgatcaaagatcaggtccgctaaaaat-cggtaatgatccttccgcag 52

                                                
Query: 181 gttcacctacggaaaccttgttacgacttttacttcc 217
           |||||||||||||||||||||||||||||||||||||
Sbjct: 51  gttcacctacggaaaccttgttacgacttttacttcc 15


>gi|253683109|emb|FM865617.1| Glomus sp. Att1192-27 18S rRNA gene (partial), ITS1, 5.8S rRNA
           gene, ITS2 and 28S rRNA gene (partial), isolate
           Att1192-27, clone pMK041-21
          Length = 1785

 Score =  349 bits (176), Expect = 4e-93
 Identities = 205/213 (96%), Gaps = 5/213 (2%)
 Strand = Plus / Minus

                                                                       
Query: 5   cgttcttcatcgatgcgagagccaagagatccgttgttgaaagtgatctttatttattat 64
           ||||||||||||||||||||||||||||||||||||||||||||||||||||||||||||
Sbjct: 445 cgttcttcatcgatgcgagagccaagagatccgttgttgaaagtgatctttatttattat 386

                                                                       
Query: 65  tatatacataatataaaatgattcaatttataagagtggggttttaaatacaagttttcg 124
              |||||||||||||||||||||||||||||||||||||||||||||||||||||||||
Sbjct: 385 ---atacataatataaaatgattcaatttataagagtggggttttaaatacaagttttcg 329

                                                                       
Query: 125 cgagaccatgaccaaagatcaggtccgctaaaaatacggtaatgatccttccgcaggttc 184
           |||||| |||| |||||||||||||||||||||   ||||||||||||||||||||||||
Sbjct: 328 cgagactatgatcaaagatcaggtccgctaaaa--tcggtaatgatccttccgcaggttc 271

                                            
Query: 185 acctacggaaaccttgttacgacttttacttcc 217
           |||||||||||||||||||||||||||||||||
Sbjct: 270 acctacggaaaccttgttacgacttttacttcc 238


>gi|253683103|emb|FM865611.1| Glomus sp. Att1192-27 18S rRNA gene (partial), ITS1, 5.8S rRNA
           gene, ITS2 and 28S rRNA gene (partial), isolate
           Att1192-27, clone pMK041-10
          Length = 1780

 Score =  349 bits (176), Expect = 4e-93
 Identities = 205/213 (96%), Gaps = 5/213 (2%)
 Strand = Plus / Minus

                                                                       
Query: 5   cgttcttcatcgatgcgagagccaagagatccgttgttgaaagtgatctttatttattat 64
           ||||||||||||||||||||||||||||||||||||||||||||||||||||||||||||
Sbjct: 445 cgttcttcatcgatgcgagagccaagagatccgttgttgaaagtgatctttatttattat 386

                                                                       
Query: 65  tatatacataatataaaatgattcaatttataagagtggggttttaaatacaagttttcg 124
              |||||||||||||||||||||||||||||||||||||||||||||||||||||||||
Sbjct: 385 ---atacataatataaaatgattcaatttataagagtggggttttaaatacaagttttcg 329

                                                                       
Query: 125 cgagaccatgaccaaagatcaggtccgctaaaaatacggtaatgatccttccgcaggttc 184
           |||||| |||| |||||||||||||||||||||   ||||||||||||||||||||||||
Sbjct: 328 cgagactatgatcaaagatcaggtccgctaaaa--tcggtaatgatccttccgcaggttc 271

                                            
Query: 185 acctacggaaaccttgttacgacttttacttcc 217
           |||||||||||||||||||||||||||||||||
Sbjct: 270 acctacggaaaccttgttacgacttttacttcc 238


>gi|209730163|emb|AM980845.1| Glomus intraradices 18S rRNA gene (partial), ITS1, 5.8S rRNA gene
           and ITS2, clone KEh2_2
          Length = 864

 Score =  349 bits (176), Expect = 4e-93
 Identities = 206/213 (96%), Gaps = 6/213 (2%)
 Strand = Plus / Minus

                                                                       
Query: 5   cgttcttcatcgatgcgagagccaagagatccgttgttgaaagtgatctttatttattat 64
           ||||||||||||||||||||||||||||||||||||||||||||||||||||||||||||
Sbjct: 553 cgttcttcatcgatgcgagagccaagagatccgttgttgaaagtgatctttatttattat 494

                                                                       
Query: 65  tatatacataatataaaatgattcaatttataagagtggggttttaaatacaagttttcg 124
              |||||  ||||||||||||||||||||||||||||||||||||||||||||||||||
Sbjct: 493 ---ataca--atataaaatgattcaatttataagagtggggttttaaatacaagttttcg 439

                                                                       
Query: 125 cgagaccatgaccaaagatcaggtccgctaaaaatacggtaatgatccttccgcaggttc 184
           ||||||||||| ||||||||||||||||||||||| ||||||||||||||||||||||||
Sbjct: 438 cgagaccatgatcaaagatcaggtccgctaaaaat-cggtaatgatccttccgcaggttc 380

                                            
Query: 185 acctacggaaaccttgttacgacttttacttcc 217
           |||||||||||||||||||||||||||||||||
Sbjct: 379 acctacggaaaccttgttacgacttttacttcc 347


>gi|161158709|emb|AM495158.1| Uncultured Glomus 18S rRNA gene (partial), ITS1, 5.8S rRNA gene and
           ITS2, clone 802-9
          Length = 909

 Score =  349 bits (176), Expect = 4e-93
 Identities = 208/216 (96%), Gaps = 7/216 (3%)
 Strand = Plus / Minus

                                                                       
Query: 5   cgttcttcatcgatgcgagagccaagagatccgttgttgaaagtgatctttatttattat 64
           ||||||||||||||||||||||||||||||||||||||||||||||||||||||||||||
Sbjct: 586 cgttcttcatcgatgcgagagccaagagatccgttgttgaaagtgatctttatttattat 527

                                                                       
Query: 65  tatatacataatataaaat---gattcaatttataagagtggggttttaaatacaagttt 121
              ||||||||||||||||   |||||||| |||||||||||||||||||||||||||||
Sbjct: 526 ---atacataatataaaataatgattcaatatataagagtggggttttaaatacaagttt 470

                                                                       
Query: 122 tcgcgagaccatgaccaaagatcaggtccgctaaaaatacggtaatgatccttccgcagg 181
           |||||||||||||||||||||||||||||||||||||| |||||||||||||||||||||
Sbjct: 469 tcgcgagaccatgaccaaagatcaggtccgctaaaaat-cggtaatgatccttccgcagg 411

                                               
Query: 182 ttcacctacggaaaccttgttacgacttttacttcc 217
           ||||||||||||||||||||||||||||||||||||
Sbjct: 410 ttcacctacggaaaccttgttacgacttttacttcc 375


>gi|155368496|emb|AM384942.1| Uncultured Glomus 18S rRNA gene (partial), ITS1, 5.8S rRNA gene,
           ITS2 and 28S rRNA gene (partial), clone 924-9; ZS355_356
          Length = 857

 Score =  347 bits (175), Expect = 2e-92
 Identities = 208/214 (97%), Gaps = 5/214 (2%)
 Strand = Plus / Minus

                                                                       
Query: 5   cgttcttcatcgatgcgagagccaagagatccgttgttgaaagtgatctttatttattat 64
           ||||||||||||||||||||||||||||||||||||||||||||||||||||||||||||
Sbjct: 533 cgttcttcatcgatgcgagagccaagagatccgttgttgaaagtgatctttatttattat 474

                                                                       
Query: 65  tatatacataatataaaatgattcaatttataagagtggggttttaaatac-aagttttc 123
           ||||||||||||||  ||||||||||||||||||||||||||||||||||| ||||||||
Sbjct: 473 tatatacataatat--aatgattcaatttataagagtggggttttaaatacaaagttttc 416

                                                                       
Query: 124 gcgagaccatgaccaaagatcaggtccgctaaaaatacggtaatgatccttccgcaggtt 183
           |||||||||||| ||||||||||||||||||||||| | |||||||||||||||||||||
Sbjct: 415 gcgagaccatga-caaagatcaggtccgctaaaaat-cagtaatgatccttccgcaggtt 358

                                             
Query: 184 cacctacggaaaccttgttacgacttttacttcc 217
           ||||||||||||||||||||||||||||||||||
Sbjct: 357 cacctacggaaaccttgttacgacttttacttcc 324


>gi|253683044|emb|FM865552.1| Glomus sp. Att1192-44 18S rRNA gene (partial), ITS1, 5.8S rRNA
           gene, ITS2 and 28S rRNA gene (partial), isolate
           Att1192-44, clone pHS059-20
          Length = 1477

 Score =  345 bits (174), Expect = 6e-92
 Identities = 203/213 (95%), Gaps = 4/213 (1%)
 Strand = Plus / Minus

                                                                       
Query: 5   cgttcttcatcgatgcgagagccaagagatccgttgttgaaagtgatctttatttattat 64
           ||||||||||||||||||||||| ||||||||||||||||||||||| ||||||||||| 
Sbjct: 345 cgttcttcatcgatgcgagagccmagagatccgttgttgaaagtgatytttatttattac 286

                                                                       
Query: 65  tatatacataatataaaatgattcaatttataagagtggggttttaaatacaagttttcg 124
              ||||||||||||||||||||||||||||||||||||||||||||||||||||||| |
Sbjct: 285 ---atacataatataaaatgattcaatttataagagtggggttttaaatacaagttttsg 229

                                                                       
Query: 125 cgagaccatgaccaaagatcaggtccgctaaaaatacggtaatgatccttccgcaggttc 184
           ||||||||||| ||||||||||||||||||||||| ||||||||||||||||||||||||
Sbjct: 228 cgagaccatgatcaaagatcaggtccgctaaaaat-cggtaatgatccttccgcaggttc 170

                                            
Query: 185 acctacggaaaccttgttacgacttttacttcc 217
           ||||||||||||||||||| |||||||||||||
Sbjct: 169 acctacggaaaccttgttangacttttacttcc 137


>gi|253683049|emb|FM865557.1| Glomus sp. Att1192-44 18S rRNA gene (partial), ITS1, 5.8S rRNA
           gene, ITS2 and 28S rRNA gene (partial), isolate
           Att1192-44, clone pHS059-7
          Length = 1476

 Score =  343 bits (173), Expect = 3e-91
 Identities = 205/213 (96%), Gaps = 7/213 (3%)
 Strand = Plus / Minus

                                                                       
Query: 5   cgttcttcatcgatgcgagagccaagagatccgttgttgaaagtgatctttatttattat 64
           ||||||||||||||||||||||||||||||||||||||||||||||||||||||||||||
Sbjct: 342 cgttcttcatcgatgcgagagccaagagatccgttgttgaaagtgatctttatttattat 283

                                                                       
Query: 65  tatatacataatataaaatgattcaatttataagagtggggttttaaatacaagttttcg 124
              |||||||   |||||||||||||||||||||||||||||||||||||||||||||||
Sbjct: 282 ---atacata---taaaatgattcaatttataagagtggggttttaaatacaagttttcg 229

                                                                       
Query: 125 cgagaccatgaccaaagatcaggtccgctaaaaatacggtaatgatccttccgcaggttc 184
           ||||||||||| ||||||||||||||||||||||| ||||||||||||||||||||||||
Sbjct: 228 cgagaccatgatcaaagatcaggtccgctaaaaat-cggtaatgatccttccgcaggttc 170

                                            
Query: 185 acctacggaaaccttgttacgacttttacttcc 217
           |||||||||||||||||||||||||||||||||
Sbjct: 169 acctacggaaaccttgttacgacttttacttcc 137


>gi|253683048|emb|FM865556.1| Glomus sp. Att1192-44 18S rRNA gene (partial), ITS1, 5.8S rRNA
           gene, ITS2 and 28S rRNA gene (partial), isolate
           Att1192-44, clone pHS059-47
          Length = 1476

 Score =  343 bits (173), Expect = 3e-91
 Identities = 205/213 (96%), Gaps = 7/213 (3%)
 Strand = Plus / Minus

                                                                       
Query: 5   cgttcttcatcgatgcgagagccaagagatccgttgttgaaagtgatctttatttattat 64
           ||||||||||||||||||||||||||||||||||||||||||||||||||||||||||||
Sbjct: 342 cgttcttcatcgatgcgagagccaagagatccgttgttgaaagtgatctttatttattat 283

                                                                       
Query: 65  tatatacataatataaaatgattcaatttataagagtggggttttaaatacaagttttcg 124
              |||||||   |||||||||||||||||||||||||||||||||||||||||||||||
Sbjct: 282 ---atacata---taaaatgattcaatttataagagtggggttttaaatacaagttttcg 229

                                                                       
Query: 125 cgagaccatgaccaaagatcaggtccgctaaaaatacggtaatgatccttccgcaggttc 184
           ||||||||||| ||||||||||||||||||||||| ||||||||||||||||||||||||
Sbjct: 228 cgagaccatgatcaaagatcaggtccgctaaaaat-cggtaatgatccttccgcaggttc 170

                                            
Query: 185 acctacggaaaccttgttacgacttttacttcc 217
           |||||||||||||||||||||||||||||||||
Sbjct: 169 acctacggaaaccttgttacgacttttacttcc 137


>gi|253683046|emb|FM865554.1| Glomus sp. Att1192-44 18S rRNA gene (partial), ITS1, 5.8S rRNA
           gene, ITS2 and 28S rRNA gene (partial), isolate
           Att1192-44, clone pHS059-2
          Length = 1477

 Score =  343 bits (173), Expect = 3e-91
 Identities = 205/213 (96%), Gaps = 7/213 (3%)
 Strand = Plus / Minus

                                                                       
Query: 5   cgttcttcatcgatgcgagagccaagagatccgttgttgaaagtgatctttatttattat 64
           ||||||||||||||||||||||||||||||||||||||||||||||||||||||||||||
Sbjct: 342 cgttcttcatcgatgcgagagccaagagatccgttgttgaaagtgatctttatttattat 283

                                                                       
Query: 65  tatatacataatataaaatgattcaatttataagagtggggttttaaatacaagttttcg 124
              |||||||   |||||||||||||||||||||||||||||||||||||||||||||||
Sbjct: 282 ---atacata---taaaatgattcaatttataagagtggggttttaaatacaagttttcg 229

                                                                       
Query: 125 cgagaccatgaccaaagatcaggtccgctaaaaatacggtaatgatccttccgcaggttc 184
           ||||||||||| ||||||||||||||||||||||| ||||||||||||||||||||||||
Sbjct: 228 cgagaccatgatcaaagatcaggtccgctaaaaat-cggtaatgatccttccgcaggttc 170

                                            
Query: 185 acctacggaaaccttgttacgacttttacttcc 217
           |||||||||||||||||||||||||||||||||
Sbjct: 169 acctacggaaaccttgttacgacttttacttcc 137


>gi|253683045|emb|FM865553.1| Glomus sp. Att1192-44 18S rRNA gene (partial), ITS1, 5.8S rRNA
           gene, ITS2 and 28S rRNA gene (partial), isolate
           Att1192-44, clone pHS059-23
          Length = 1478

 Score =  343 bits (173), Expect = 3e-91
 Identities = 205/213 (96%), Gaps = 7/213 (3%)
 Strand = Plus / Minus

                                                                       
Query: 5   cgttcttcatcgatgcgagagccaagagatccgttgttgaaagtgatctttatttattat 64
           ||||||||||||||||||||||||||||||||||||||||||||||||||||||||||||
Sbjct: 342 cgttcttcatcgatgcgagagccaagagatccgttgttgaaagtgatctttatttattat 283

                                                                       
Query: 65  tatatacataatataaaatgattcaatttataagagtggggttttaaatacaagttttcg 124
              |||||||   |||||||||||||||||||||||||||||||||||||||||||||||
Sbjct: 282 ---atacata---taaaatgattcaatttataagagtggggttttaaatacaagttttcg 229

                                                                       
Query: 125 cgagaccatgaccaaagatcaggtccgctaaaaatacggtaatgatccttccgcaggttc 184
           ||||||||||| ||||||||||||||||||||||| ||||||||||||||||||||||||
Sbjct: 228 cgagaccatgatcaaagatcaggtccgctaaaaat-cggtaatgatccttccgcaggttc 170

                                            
Query: 185 acctacggaaaccttgttacgacttttacttcc 217
           |||||||||||||||||||||||||||||||||
Sbjct: 169 acctacggaaaccttgttacgacttttacttcc 137


>gi|253683042|emb|FM865550.1| Glomus sp. Att1192-44 18S rRNA gene (partial), ITS1, 5.8S rRNA
           gene, ITS2 and 28S rRNA gene (partial), isolate
           Att1192-44, clone pHS059-1
          Length = 1475

 Score =  343 bits (173), Expect = 3e-91
 Identities = 205/213 (96%), Gaps = 7/213 (3%)
 Strand = Plus / Minus

                                                                       
Query: 5   cgttcttcatcgatgcgagagccaagagatccgttgttgaaagtgatctttatttattat 64
           ||||||||||||||||||||||||||||||||||||||||||||||||||||||||||||
Sbjct: 342 cgttcttcatcgatgcgagagccaagagatccgttgttgaaagtgatctttatttattat 283

                                                                       
Query: 65  tatatacataatataaaatgattcaatttataagagtggggttttaaatacaagttttcg 124
              |||||||   |||||||||||||||||||||||||||||||||||||||||||||||
Sbjct: 282 ---atacata---taaaatgattcaatttataagagtggggttttaaatacaagttttcg 229

                                                                       
Query: 125 cgagaccatgaccaaagatcaggtccgctaaaaatacggtaatgatccttccgcaggttc 184
           ||||||||||| ||||||||||||||||||||||| ||||||||||||||||||||||||
Sbjct: 228 cgagaccatgatcaaagatcaggtccgctaaaaat-cggtaatgatccttccgcaggttc 170

                                            
Query: 185 acctacggaaaccttgttacgacttttacttcc 217
           |||||||||||||||||||||||||||||||||
Sbjct: 169 acctacggaaaccttgttacgacttttacttcc 137


>gi|48975849|emb|AJ567737.1| Glomus intraradices 18S rRNA gene (partial), ITS1, 5.8S rRNA gene,
           ITS2 and 28S rRNA gene (partial), clone v41.3
          Length = 591

 Score =  343 bits (173), Expect = 3e-91
 Identities = 209/216 (96%), Gaps = 5/216 (2%)
 Strand = Plus / Minus

                                                                       
Query: 5   cgttcttcatcgatgcgagagccaa-gagatccgttgttgaaagtgatcttta--tttat 61
           ||||||||||||||||||||||||| ||||||||||||||||||||||||||   |||||
Sbjct: 214 cgttcttcatcgatgcgagagccaaagagatccgttgttgaaagtgatcttttattttat 155

                                                                       
Query: 62  tattatatacataatataaaatgattcaatttataagagtggggttttaaatacaagttt 121
           ||||||||||||||||||||||||||||||||||||||||||||||||||||||||||||
Sbjct: 154 tattatatacataatataaaatgattcaatttataagagtggggttttaaatacaagttt 95

                                                                       
Query: 122 tcgcgagaccatgaccaaagatcaggtccgctaaaaatacggtaatgatccttccgcagg 181
           |||||||||||||||||||||||||||||||||||||| | |||||||||||||||||||
Sbjct: 94  tcgcgagaccatgaccaaagatcaggtccgctaaaaat-cagtaatgatccttccgcagg 36

                                               
Query: 182 ttcacctacggaaaccttgttacgacttttacttcc 217
           |||| |||||||||||||||||||||||||||||||
Sbjct: 35  ttca-ctacggaaaccttgttacgacttttacttcc 1


>gi|209730165|emb|AM980847.1| Glomus intraradices 18S rRNA gene (partial), ITS1, 5.8S rRNA gene
           and ITS2, clone C12.1d_2
          Length = 820

 Score =  341 bits (172), Expect = 1e-90
 Identities = 206/214 (96%), Gaps = 5/214 (2%)
 Strand = Plus / Minus

                                                                       
Query: 5   cgttcttcatcgatgcgagagccaagagatccgttgttgaaagtgatctttatttattat 64
           |||||||||||||||||||||||||||||||||||||||||||||||||||||| |||||
Sbjct: 532 cgttcttcatcgatgcgagagccaagagatccgttgttgaaagtgatctttattaattat 473

                                                                       
Query: 65  tatatacataatataaaatga-ttcaatttataagagtggggttttaaatacaagttttc 123
           ||||||||||   |||||||  ||||||||||||||||||||||||||||||||||||||
Sbjct: 472 tatatacata---taaaatgggttcaatttataagagtggggttttaaatacaagttttc 416

                                                                       
Query: 124 gcgagaccatgaccaaagatcaggtccgctaaaaatacggtaatgatccttccgcaggtt 183
           |||||||||||| ||||||||||||||||||||||| |||||||||||||||||||||||
Sbjct: 415 gcgagaccatgatcaaagatcaggtccgctaaaaat-cggtaatgatccttccgcaggtt 357

                                             
Query: 184 cacctacggaaaccttgttacgacttttacttcc 217
           ||||||||||||||||||||||||||||||||||
Sbjct: 356 cacctacggaaaccttgttacgacttttacttcc 323


>gi|161158760|emb|AM497783.1| Uncultured Glomus 18S rRNA gene (partial), ITS1, 5.8S rRNA gene and
           ITS2, clone 692-58
          Length = 823

 Score =  339 bits (171), Expect = 4e-90
 Identities = 204/213 (95%), Gaps = 4/213 (1%)
 Strand = Plus / Minus

                                                                       
Query: 5   cgttcttcatcgatgcgagagccaagagatccgttgttgaaagtgatctttatttattat 64
           ||||||||||||||||||||||||||||||||||||||||||||||||||||||||||||
Sbjct: 532 cgttcttcatcgatgcgagagccaagagatccgttgttgaaagtgatctttatttattat 473

                                                                       
Query: 65  tatatacataatataaaatgattcaatttataagagtggggttttaaatacaagttttcg 124
              |||||||||||||||||||| |||||||||||| ||||| ||||||||  |||||||
Sbjct: 472 ---atacataatataaaatgatttaatttataagagcggggtcttaaatactggttttcg 416

                                                                       
Query: 125 cgagaccatgaccaaagatcaggtccgctaaaaatacggtaatgatccttccgcaggttc 184
           ||||||||||||||||||||||||||||||||||| ||||||||||||||||||||||||
Sbjct: 415 cgagaccatgaccaaagatcaggtccgctaaaaat-cggtaatgatccttccgcaggttc 357

                                            
Query: 185 acctacggaaaccttgttacgacttttacttcc 217
           |||||||||||||||||||||||||||||||||
Sbjct: 356 acctacggaaaccttgttacgacttttacttcc 324


>gi|161158701|emb|AM495150.1| Uncultured Glomus partial 18S rRNA gene, ITS1 and partial 5.8S rRNA
           gene, clone 1292-47
          Length = 605

 Score =  339 bits (171), Expect = 4e-90
 Identities = 206/213 (96%), Gaps = 6/213 (2%)
 Strand = Plus / Minus

                                                                       
Query: 5   cgttcttcatcgatgcgagagccaagagatccgttgttgaaagtgatctttatttattat 64
           ||||||||||||||||||||||||||||||||||||| ||||||||||||||||||||||
Sbjct: 557 cgttcttcatcgatgcgagagccaagagatccgttgt-gaaagtgatctttatttattat 499

                                                                       
Query: 65  tatatacataatataaaatgattcaatttataagagtggggttttaaatacaagttttcg 124
              ||||||||||||||||||||||||||||||||||||||||| |||||||||||||||
Sbjct: 498 ---atacataatataaaatgattcaatttataagagtggggttt-aaatacaagttttcg 443

                                                                       
Query: 125 cgagaccatgaccaaagatcaggtccgctaaaaatacggtaatgatccttccgcaggttc 184
           ||||||||||| ||||||||||||||||||||||| ||||||||||||||||||||||||
Sbjct: 442 cgagaccatgatcaaagatcaggtccgctaaaaat-cggtaatgatccttccgcaggttc 384

                                            
Query: 185 acctacggaaaccttgttacgacttttacttcc 217
           |||||||||||||||||||||||||||||||||
Sbjct: 383 acctacggaaaccttgttacgacttttacttcc 351


>gi|48975869|emb|AJ567761.1| Glomus intraradices 18S rRNA gene (partial), 5.8S rRNA gene, 28S
           rRNA gene (partial), ITS1 and ITS2, clone 1a31.1
          Length = 589

 Score =  339 bits (171), Expect = 4e-90
 Identities = 205/213 (96%), Gaps = 5/213 (2%)
 Strand = Plus / Minus

                                                                       
Query: 5   cgttcttcatcgatgcgagagccaagagatccgttgttgaaagtgatctttatttattat 64
           |||||||| |||||||||||||||||||||||||||||||||||||||||||||||||||
Sbjct: 208 cgttcttcctcgatgcgagagccaagagatccgttgttgaaagtgatctttatttattat 149

                                                                       
Query: 65  tatatacataatataaaatgattcaatttataagagtggggttttaaatacaagttttcg 124
              |||||||||||||| |||||||||||||||| |||||||||||||||||||||||||
Sbjct: 148 ---atacataatataaa-tgattcaatttataagggtggggttttaaatacaagttttcg 93

                                                                       
Query: 125 cgagaccatgaccaaagatcaggtccgctaaaaatacggtaatgatccttccgcaggttc 184
           |||||||||||||| |||||||||||||||||||| ||||||||||||||||||||||||
Sbjct: 92  cgagaccatgaccacagatcaggtccgctaaaaat-cggtaatgatccttccgcaggttc 34

                                            
Query: 185 acctacggaaaccttgttacgacttttacttcc 217
           |||||||||||||||||||||||||||||||||
Sbjct: 33  acctacggaaaccttgttacgacttttacttcc 1


>gi|48975881|emb|AJ567773.1| Glomus intraradices 18S rRNA gene (partial), 5.8S rRNA gene, 28S
           rRNA gene (partial), ITS1 and ITS2, clone 1v32.2
          Length = 586

 Score =  337 bits (170), Expect = 2e-89
 Identities = 202/211 (95%), Gaps = 5/211 (2%)
 Strand = Plus / Minus

                                                                       
Query: 5   cgttcttcatcgatgcgagagccaagagatccgttgttgaaagtgatctttatttattat 64
           ||||||||||||||||||||||||||||||||||||||||||||||||||||||||||||
Sbjct: 208 cgttcttcatcgatgcgagagccaagagatccgttgttgaaagtgatctttatttattat 149

                                                                       
Query: 65  tatatacataatataaaatgattcaatttataagagtggggttttaaatacaagttttcg 124
           ||    ||  ||| || |||||||||||||||||||||||||||||||||||||||||||
Sbjct: 148 ta----caatataaaacatgattcaatttataagagtggggttttaaatacaagttttcg 93

                                                                       
Query: 125 cgagaccatgaccaaagatcaggtccgctaaaaatacggtaatgatccttccgcaggttc 184
           ||||||||||||||||||||||||||||||||||| ||||||||||||||||||||||||
Sbjct: 92  cgagaccatgaccaaagatcaggtccgctaaaaat-cggtaatgatccttccgcaggttc 34

                                          
Query: 185 acctacggaaaccttgttacgacttttactt 215
           |||||||||||||||||||||||||||||||
Sbjct: 33  acctacggaaaccttgttacgacttttactt 3


>gi|48975871|emb|AJ567763.1| Glomus intraradices 18S rRNA gene (partial), 5.8S rRNA gene, 28S
           rRNA gene (partial), ITS1 and ITS2, clone 1a29.8
          Length = 584

 Score =  337 bits (170), Expect = 2e-89
 Identities = 207/217 (95%), Gaps = 8/217 (3%)
 Strand = Plus / Minus

                                                                       
Query: 5   cgttcttcatcgatgcgagagccaagagatccgttgttgaaagtgatctttatttattat 64
           ||||||||||||||||||||||||||||||||||||||||||||||||||||||||||||
Sbjct: 213 cgttcttcatcgatgcgagagccaagagatccgttgttgaaagtgatctttatttattat 154

                                                                       
Query: 65  tatatacataatataaaatgattcaatttataagagtggggttttaaatacaagttttcg 124
              |||||||||||||||||||||||||||||||||||||||||||||||||||||||||
Sbjct: 153 ---atacataatataaaatgattcaatttataagagtggggttttaaatacaagttttcg 97

                                                                       
Query: 125 cgagaccatgaccaaa----gatcaggtccgctaaaaatacggtaatgatccttccgcag 180
           ||||||||||||||||    |||||||| ||||||||||  |||||||||||||||||||
Sbjct: 96  cgagaccatgaccaaacaaggatcaggttcgctaaaaat-tggtaatgatccttccgcag 38

                                                
Query: 181 gttcacctacggaaaccttgttacgacttttacttcc 217
           |||||||||||||||||||||||||||||||||||||
Sbjct: 37  gttcacctacggaaaccttgttacgacttttacttcc 1


>gi|300086465|gb|HM162340.1| Uncultured Glomeromycota clone 925 18S ribosomal RNA gene, partial
           sequence; internal transcribed spacer 1, 5.8S ribosomal
           RNA gene, and internal transcribed spacer 2, complete
           sequence; and 28S ribosomal RNA gene, partial sequence
          Length = 595

 Score =  335 bits (169), Expect = 6e-89
 Identities = 204/213 (95%), Gaps = 7/213 (3%)
 Strand = Plus / Minus

                                                                       
Query: 5   cgttcttcatcgatgcgagagccaagagatccgttgttgaaagtgatctttatttattat 64
           ||||||||||||||||||||||||||||||||||||||||||||||||||||||    ||
Sbjct: 220 cgttcttcatcgatgcgagagccaagagatccgttgttgaaagtgatctttatt----at 165

                                                                       
Query: 65  tatatacataatataaaatgattcaatttataagagtggggttttaaatacaagttttcg 124
           |||| | ||||||  |||||||||||||||||||||||||||||||||||||||||||||
Sbjct: 164 tatacatataata--aaatgattcaatttataagagtggggttttaaatacaagttttcg 107

                                                                       
Query: 125 cgagaccatgaccaaagatcaggtccgctaaaaatacggtaatgatccttccgcaggttc 184
           ||||||||||||||||||||||||||||||||||| ||||||||||||||||||||||||
Sbjct: 106 cgagaccatgaccaaagatcaggtccgctaaaaat-cggtaatgatccttccgcaggttc 48

                                            
Query: 185 acctacggaaaccttgttacgacttttacttcc 217
           |||||||||||||||||||||||||||||||||
Sbjct: 47  acctacggaaaccttgttacgacttttacttcc 15


>gi|253683105|emb|FM865613.1| Glomus sp. Att1192-27 18S rRNA gene (partial), ITS1, 5.8S rRNA
           gene, ITS2 and 28S rRNA gene (partial), isolate
           Att1192-27, clone pMK041-23
          Length = 1778

 Score =  335 bits (169), Expect = 6e-89
 Identities = 204/213 (95%), Gaps = 7/213 (3%)
 Strand = Plus / Minus

                                                                       
Query: 5   cgttcttcatcgatgcgagagccaagagatccgttgttgaaagtgatctttatttattat 64
           ||||||||||||||||||||||||||||||||||||||||||||||||||||||||||||
Sbjct: 443 cgttcttcatcgatgcgagagccaagagatccgttgttgaaagtgatctttatttattat 384

                                                                       
Query: 65  tatatacataatataaaatgattcaatttataagagtggggttttaaatacaagttttcg 124
              |||||||   |||||||||||||||||||||||||||||||||||||||||||||| 
Sbjct: 383 ---atacata---taaaatgattcaatttataagagtggggttttaaatacaagttttca 330

                                                                       
Query: 125 cgagaccatgaccaaagatcaggtccgctaaaaatacggtaatgatccttccgcaggttc 184
           ||||||||||| ||||||||||||||||||||||| ||||||||||||||||||||||||
Sbjct: 329 cgagaccatgatcaaagatcaggtccgctaaaaat-cggtaatgatccttccgcaggttc 271

                                            
Query: 185 acctacggaaaccttgttacgacttttacttcc 217
           |||||||||||||||||||||||||||||||||
Sbjct: 270 acctacggaaaccttgttacgacttttacttcc 238


>gi|220061629|gb|FJ009595.1| Glomus intraradices clone 05 18S ribosomal RNA gene and internal
            transcribed spacer 1, partial sequence
          Length = 2044

 Score =  335 bits (169), Expect = 6e-89
 Identities = 204/213 (95%), Gaps = 7/213 (3%)
 Strand = Plus / Minus

                                                                        
Query: 5    cgttcttcatcgatgcgagagccaagagatccgttgttgaaagtgatctttatttattat 64
            ||||||||||||||||||||||||||||||||||||||||||||||||||| ||||||||
Sbjct: 1674 cgttcttcatcgatgcgagagccaagagatccgttgttgaaagtgatctttgtttattat 1615

                                                                        
Query: 65   tatatacataatataaaatgattcaatttataagagtggggttttaaatacaagttttcg 124
               |||||  ||||||||||||||||||||||||||||||||||||||||||||||||||
Sbjct: 1614 ---ataca--atataaaatgattcaatttataagagtggggttttaaatacaagttttcg 1560

                                                                        
Query: 125  cgagaccatgaccaaagatcaggtccgctaaaaatacggtaatgatccttccgcaggttc 184
            |||||||||||||||||||||||||||||||||   ||||||||||||||||||||||||
Sbjct: 1559 cgagaccatgaccaaagatcaggtccgctaaaa--tcggtaatgatccttccgcaggttc 1502

                                             
Query: 185  acctacggaaaccttgttacgacttttacttcc 217
            |||||||||||||||||||||||||||||||||
Sbjct: 1501 acctacggaaaccttgttacgacttttacttcc 1469


>gi|210971868|emb|AM942452.1| Uncultured Glomus 18S rRNA gene (partial), ITS1, 5.8S rRNA gene and
           ITS2, clone SA53
          Length = 811

 Score =  335 bits (169), Expect = 6e-89
 Identities = 201/209 (96%), Gaps = 7/209 (3%)
 Strand = Plus / Minus

                                                                       
Query: 9   cttcatcgatgcgagagccaagagatccgttgttgaaagtgatctttatttattattata 68
           ||||||||||||||||||||||||||||||||||||||||||||||||||||||||   |
Sbjct: 517 cttcatcgatgcgagagccaagagatccgttgttgaaagtgatctttatttattat---a 461

                                                                       
Query: 69  tacataatataaaatgattcaatttataagagtggggttttaaatacaagttttcgcgag 128
           ||||||   |||||||||||||||||||||||||||||||||||||||||||||||||||
Sbjct: 460 tacata---taaaatgattcaatttataagagtggggttttaaatacaagttttcgcgag 404

                                                                       
Query: 129 accatgaccaaagatcaggtccgctaaaaatacggtaatgatccttccgcaggttcacct 188
           ||||||| ||||||||||||||||||||||| ||||||||||||||||||||||||||||
Sbjct: 403 accatgatcaaagatcaggtccgctaaaaat-cggtaatgatccttccgcaggttcacct 345

                                        
Query: 189 acggaaaccttgttacgacttttacttcc 217
           |||||||||||||||||||||||||||||
Sbjct: 344 acggaaaccttgttacgacttttacttcc 316


>gi|48975872|emb|AJ567764.1| Glomus intraradices 18S rRNA gene (partial), 5.8S rRNA gene, 28S
           rRNA gene (partial), ITS1 and ITS2, clone 1a30.3
          Length = 587

 Score =  335 bits (169), Expect = 6e-89
 Identities = 204/213 (95%), Gaps = 7/213 (3%)
 Strand = Plus / Minus

                                                                       
Query: 5   cgttcttcatcgatgcgagagccaagagatccgttgttgaaagtgatctttatttattat 64
           ||||||||||||||||||||||||||||||||||||||||||||||||||||||||||||
Sbjct: 206 cgttcttcatcgatgcgagagccaagagatccgttgttgaaagtgatctttatttattat 147

                                                                       
Query: 65  tatatacataatataaaatgattcaatttataagagtggggttttaaatacaagttttcg 124
              |||||||   |||||||||||||||||||||||||||||||||||||||||||||||
Sbjct: 146 ---atacata---taaaatgattcaatttataagagtggggttttaaatacaagttttcg 93

                                                                       
Query: 125 cgagaccatgaccaaagatcaggtccgctaaaaatacggtaatgatccttccgcaggttc 184
           ||||||||||| |||| |||||||||||||||||| ||||||||||||||||||||||||
Sbjct: 92  cgagaccatgatcaaaaatcaggtccgctaaaaat-cggtaatgatccttccgcaggttc 34

                                            
Query: 185 acctacggaaaccttgttacgacttttacttcc 217
           |||||||||||||||||||||||||||||||||
Sbjct: 33  acctacggaaaccttgttacgacttttacttcc 1


>gi|48975850|emb|AJ567738.1| Glomus intraradices 18S rRNA gene (partial), ITS1, 5.8S rRNA gene,
           ITS2 and 28S rRNA gene (partial), clone v48c4
          Length = 590

 Score =  333 bits (168), Expect = 2e-88
 Identities = 206/216 (95%), Gaps = 7/216 (3%)
 Strand = Plus / Minus

                                                                       
Query: 5   cgttcttcatcgatgcgagagccaagagatccgttgttgaaagtgatctttatttattat 64
           |||||||||||||||||||||||||||||||||||||||| |||||||||||||||||||
Sbjct: 212 cgttcttcatcgatgcgagagccaagagatccgttgttgagagtgatctttatttattat 153

                                                                       
Query: 65  tatatacataatataaaat---gattcaatttataagagtggggttttaaatacaagttt 121
              ||||||||| ||||||   |||||||||||||||| |||||||||||||||||||||
Sbjct: 152 ---atacataatgtaaaataatgattcaatttataagaatggggttttaaatacaagttt 96

                                                                       
Query: 122 tcgcgagaccatgaccaaagatcaggtccgctaaaaatacggtaatgatccttccgcagg 181
           |||||||||||||||||||||||||||||||||||||| |||||||||||||||||||||
Sbjct: 95  tcgcgagaccatgaccaaagatcaggtccgctaaaaat-cggtaatgatccttccgcagg 37

                                               
Query: 182 ttcacctacggaaaccttgttacgacttttacttcc 217
           ||||||||||||||||||||||||||||||||||||
Sbjct: 36  ttcacctacggaaaccttgttacgacttttacttcc 1


>gi|226932055|gb|FJ782462.1| Uncultured fungus clone Singleton_(359-1898_3543) 18S ribosomal RNA
           gene, partial sequence; internal transcribed spacer 1,
           complete sequence; and 5.8S ribosomal RNA gene, partial
           sequence
          Length = 224

 Score =  329 bits (166), Expect = 4e-87
 Identities = 206/217 (94%), Gaps = 7/217 (3%)
 Strand = Plus / Minus

                                                                       
Query: 1   gctgcgttcttcatcgatgcgagagccaagagatccgttgttgaaagtgatctttattta 60
           ||||||||||||||||||||||||||||||||||||||||||||||||||||||||||||
Sbjct: 224 gctgcgttcttcatcgatgcgagagccaagagatccgttgttgaaagtgatctttattta 165

                                                                       
Query: 61  ttattatatacataatataaaatgattcaatttataagagtggggttttaaatacaagtt 120
           ||||   |||||  ||||||||||||||||||||||||||||||||||||||||||||||
Sbjct: 164 ttat---ataca--atataaaatgattcaatttataagagtggggttttaaatacaagtt 110

                                                                       
Query: 121 ttcgcgagaccatgaccaaagatcaggtccgctaaaaatacggtaatgatccttccgcag 180
           ||||||||||||||| || |||||||||||| |||||   ||||||||||||||||||||
Sbjct: 109 ttcgcgagaccatgatcagagatcaggtccgntaaaat--cggtaatgatccttccgcag 52

                                                
Query: 181 gttcacctacggaaaccttgttacgacttttacttcc 217
           |||||||||||||||||||||||||||||||||||||
Sbjct: 51  gttcacctacggaaaccttgttacgacttttacttcc 15


>gi|220061652|gb|FJ009618.1| Glomus irregulare clone 14 18S ribosomal RNA gene and internal
            transcribed spacer 1, partial sequence
          Length = 2044

 Score =  329 bits (166), Expect = 4e-87
 Identities = 203/213 (95%), Gaps = 8/213 (3%)
 Strand = Plus / Minus

                                                                        
Query: 5    cgttcttcatcgatgcgagagccaagagatccgttgttgaaagtgatctttatttattat 64
            ||||||||||||||||||||||||||||||||||||||||||||||||||||||||||||
Sbjct: 1673 cgttcttcatcgatgcgagagccaagagatccgttgttgaaagtgatctttatttattat 1614

                                                                        
Query: 65   tatatacataatataaaatgattcaatttataagagtggggttttaaatacaagttttcg 124
               |||||||   |||||||||||||||||||||||||||||||||||||||||||||||
Sbjct: 1613 ---atacata---taaaatgattcaatttataagagtggggttttaaatacaagttttcg 1560

                                                                        
Query: 125  cgagaccatgaccaaagatcaggtccgctaaaaatacggtaatgatccttccgcaggttc 184
            ||||||||||| |||||||||||||||||||||   ||||||||||||||||||||||||
Sbjct: 1559 cgagaccatgatcaaagatcaggtccgctaaaa--tcggtaatgatccttccgcaggttc 1502

                                             
Query: 185  acctacggaaaccttgttacgacttttacttcc 217
            |||||||||||||||||||||||||||||||||
Sbjct: 1501 acctacggaaaccttgttacgacttttacttcc 1469


BLASTN 2.2.17 [Aug-26-2007]


Reference: Altschul, Stephen F., Thomas L. Madden, Alejandro A. Schaffer, 
Jinghui Zhang, Zheng Zhang, Webb Miller, and David J. Lipman (1997), 
"Gapped BLAST and PSI-BLAST: a new generation of protein database search
programs",  Nucleic Acids Res. 25:3389-3402.

Query= S1|FCQD7IX01BOD3Q|251|T_AACAAC|FPWE(7)19|RPY(205-
226)|rT_GTTGTT|AR|GTB|D_14_|220|C5|
         (220 letters)

Database: nr.nal 
           12,487,851 sequences; 32,255,764,854 total letters

Searching..................................................done


                                                                 Score    E
Sequences producing significant alignments:                      (bits) Value

gi|85719180|dbj|AB222633.1| Uncultured fungus genes for ITS1, 5....   389   e-105
gi|14595129|dbj|AB049614.1| Dioszegia hungarica genes for 18S rR...   389   e-105
gi|259106281|gb|GQ509759.1| Uncultured fungus clone OTU#1507-62-...   381   e-102
gi|224970002|gb|FJ757548.1| Uncultured fungus clone Contig599-39...   381   e-102
gi|224969521|gb|FJ757067.1| Uncultured fungus clone Contig118-27...   381   e-102
gi|259109054|gb|GQ512532.1| Uncultured fungus clone OTU#4292-25-...   373   e-100
gi|259101937|gb|GQ514825.1| Uncultured fungus clone Unisequence#...   373   e-100
gi|224974298|gb|FJ761844.1| Uncultured fungus clone Singleton_80...   373   e-100
gi|224974041|gb|FJ761587.1| Uncultured fungus clone Singleton_48...   373   e-100
gi|224973510|gb|FJ761056.1| Uncultured fungus clone Singleton_65...   373   e-100
gi|224973499|gb|FJ761045.1| Uncultured fungus clone Singleton_52...   373   e-100
gi|224972256|gb|FJ759802.1| Uncultured fungus clone Singleton_39...   373   e-100
gi|224971399|gb|FJ758945.1| Uncultured fungus clone Singleton_09...   373   e-100
gi|224970732|gb|FJ758278.1| Uncultured fungus clone Contig1329-6...   373   e-100
gi|259097738|gb|GQ520036.1| Uncultured fungus clone Unisequence#...   367   2e-98
gi|259097509|gb|GQ519807.1| Uncultured fungus clone Unisequence#...   367   2e-98
gi|259095974|gb|GQ518272.1| Uncultured fungus clone Unisequence#...   367   2e-98
gi|224969415|gb|FJ756961.1| Uncultured fungus clone Contig12-28-...   367   2e-98
gi|259093018|gb|GQ524724.1| Uncultured fungus clone Unisequence#...   365   7e-98
gi|224974702|gb|FJ762248.1| Uncultured fungus clone Singleton_69...   365   7e-98
gi|224974606|gb|FJ762152.1| Uncultured fungus clone Singleton_42...   365   7e-98
gi|224974160|gb|FJ761706.1| Uncultured fungus clone Singleton_60...   365   7e-98
gi|224972604|gb|FJ760150.1| Uncultured fungus clone Singleton_25...   365   7e-98
gi|224975236|gb|FJ762782.1| Uncultured fungus clone Singleton_71...   359   4e-96
gi|224973265|gb|FJ760811.1| Uncultured fungus clone Singleton_80...   359   4e-96
gi|259098126|gb|GQ520424.1| Uncultured fungus clone Unisequence#...   357   2e-95
gi|259097554|gb|GQ519852.1| Uncultured fungus clone Unisequence#...   357   2e-95
gi|14595126|dbj|AB049611.1| Dioszegia hungarica genes for 18S rR...   357   2e-95
gi|154002582|gb|EF505551.1| Uncultured endophytic fungus clone 1...   351   1e-93
gi|226486520|emb|FM178240.1| Uncultured Tremellomycetes 18S rRNA...   343   3e-91
gi|20378528|gb|AF444467.1| Dioszegia hungarica strain CBS 7091 1...   341   1e-90
gi|20378440|gb|AF444379.1| Dioszegia hungarica strain CBS 4214 1...   341   1e-90
gi|194462436|gb|EU852374.1| Uncultured Dioszegia clone 7b small ...   337   2e-89
gi|161172111|gb|EU252552.1| Dioszegia hungarica ATCC:24291 18S r...   335   6e-89
gi|162424951|gb|EU266501.1| Dioszegia hungarica strain AS 2.2566...   327   2e-86
gi|162136006|gb|EU286796.1| Dioszegia hungarica strain SH24 18S ...   327   2e-86
gi|162136005|gb|EU286795.1| Dioszegia hungarica strain HX21.3 18...   327   2e-86
gi|162136002|gb|EU286794.1| Dioszegia hungarica strain AS 2.2323...   327   2e-86
gi|8515884|gb|AF272014.1|AF272014 Cryptococcus hungaricus intern...   283   2e-73
gi|18027712|gb|AF314987.1|AF314987 Bullera armeniaca strain JCM ...   281   8e-73
gi|170296673|gb|EU517066.1| Dioszegia fristingensis strain AS 2....   278   1e-71
gi|45752388|emb|AJ581081.1| Uncultured basidiomycete yeast 18S r...   278   1e-71
gi|85719160|dbj|AB222613.1| Uncultured fungus genes for ITS1, 5....   274   2e-70
gi|45752348|emb|AJ581041.1| Uncultured basidiomycete yeast 18S r...   274   2e-70
gi|45752347|emb|AJ581040.1| Uncultured basidiomycete yeast 18S r...   274   2e-70
gi|45752346|emb|AJ581039.1| Uncultured basidiomycete yeast 18S r...   274   2e-70
gi|45752351|emb|AJ581044.1| Uncultured basidiomycete yeast 18S r...   266   5e-68
gi|45752350|emb|AJ581043.1| Uncultured basidiomycete yeast 18S r...   266   5e-68
gi|45752349|emb|AJ581042.1| Uncultured basidiomycete yeast 18S r...   266   5e-68
gi|89258097|gb|DQ402529.1| Dioszegia sp. LC-03-116 18S ribosomal...   254   2e-64

>gi|85719180|dbj|AB222633.1| Uncultured fungus genes for ITS1, 5.8S rRNA, ITS2, partial and
           complete sequence, clone:TIF4-2
          Length = 583

 Score =  389 bits (196), Expect = e-105
 Identities = 217/220 (98%), Gaps = 3/220 (1%)
 Strand = Plus / Plus

                                                                       
Query: 1   gctgcgttcttcatcgatgtgagagccaagagatccgttgttgaaagttgtatttattat 60
           ||||||||||||||||||||||||||||||||||||||||||||||||||||||||||||
Sbjct: 264 gctgcgttcttcatcgatgtgagagccaagagatccgttgttgaaagttgtatttattat 323

                                                                       
Query: 61  tagtagtattacattcattacattatgtttgtttggtgcccgaaggcaaatagttcacag 120
            ||||| |||||||||||||||||||||||||||||||||||||||||||||||||||||
Sbjct: 324 -agtag-attacattcattacattatgtttgtttggtgcccgaaggcaaatagttcacag 381

                                                                       
Query: 121 gtgtataggatgataaaagactaggctcgaaagcttcgccatttattaatgatccttccg 180
           ||||||||||||||||||| ||||||||||||||||||||||||||||||||||||||||
Sbjct: 382 gtgtataggatgataaaag-ctaggctcgaaagcttcgccatttattaatgatccttccg 440

                                                   
Query: 181 caggttcacctacggaaaccttgttacgacttttacttcc 220
           ||||||||||||||||||||||||||||||||||||||||
Sbjct: 441 caggttcacctacggaaaccttgttacgacttttacttcc 480


>gi|14595129|dbj|AB049614.1| Dioszegia hungarica genes for 18S rRNA, ITS1, 5.8S rRNA, ITS2, 26S
           rRNA, partial and complete sequence, strain:JCM 9046
          Length = 551

 Score =  389 bits (196), Expect = e-105
 Identities = 217/220 (98%), Gaps = 3/220 (1%)
 Strand = Plus / Minus

                                                                       
Query: 1   gctgcgttcttcatcgatgtgagagccaagagatccgttgttgaaagttgtatttattat 60
           ||||||||||||||||||||||||||||||||||||||||||||||||||||||||||||
Sbjct: 273 gctgcgttcttcatcgatgtgagagccaagagatccgttgttgaaagttgtatttattat 214

                                                                       
Query: 61  tagtagtattacattcattacattatgtttgtttggtgcccgaaggcaaatagttcacag 120
            ||||| |||||||||||||||||||||||||||||||||||||||||||||||||||||
Sbjct: 213 -agtag-attacattcattacattatgtttgtttggtgcccgaaggcaaatagttcacag 156

                                                                       
Query: 121 gtgtataggatgataaaagactaggctcgaaagcttcgccatttattaatgatccttccg 180
           ||||||||||||||||||| ||||||||||||||||||||||||||||||||||||||||
Sbjct: 155 gtgtataggatgataaaag-ctaggctcgaaagcttcgccatttattaatgatccttccg 97

                                                   
Query: 181 caggttcacctacggaaaccttgttacgacttttacttcc 220
           ||||||||||||||||||||||||||||||||||||||||
Sbjct: 96  caggttcacctacggaaaccttgttacgacttttacttcc 57


>gi|259106281|gb|GQ509759.1| Uncultured fungus clone OTU#1507-62-3471_0590 internal transcribed
           spacer 2, partial sequence
          Length = 231

 Score =  381 bits (192), Expect = e-102
 Identities = 216/220 (98%), Gaps = 3/220 (1%)
 Strand = Plus / Minus

                                                                       
Query: 1   gctgcgttcttcatcgatgtgagagccaagagatccgttgttgaaagttgtatttattat 60
           ||||||||||||||||||| ||||||||||||||||||||||||||||||||||||||||
Sbjct: 231 gctgcgttcttcatcgatgcgagagccaagagatccgttgttgaaagttgtatttattat 172

                                                                       
Query: 61  tagtagtattacattcattacattatgtttgtttggtgcccgaaggcaaatagttcacag 120
            ||||| |||||||||||||||||||||||||||||||||||||||||||||||||||||
Sbjct: 171 -agtag-attacattcattacattatgtttgtttggtgcccgaaggcaaatagttcacag 114

                                                                       
Query: 121 gtgtataggatgataaaagactaggctcgaaagcttcgccatttattaatgatccttccg 180
           ||||||||||||||||||| ||||||||||||||||||||||||||||||||||||||||
Sbjct: 113 gtgtataggatgataaaag-ctaggctcgaaagcttcgccatttattaatgatccttccg 55

                                                   
Query: 181 caggttcacctacggaaaccttgttacgacttttacttcc 220
           ||||||||||||||||||||||||||||||||||||||||
Sbjct: 54  caggttcacctacggaaaccttgttacgacttttacttcc 15


>gi|224970002|gb|FJ757548.1| Uncultured fungus clone Contig599-39-2730_0300 18S ribosomal RNA
           gene, partial sequence; internal transcribed spacer 1,
           complete sequence; and 5.8S ribosomal RNA gene, partial
           sequence
          Length = 234

 Score =  381 bits (192), Expect = e-102
 Identities = 215/220 (97%), Gaps = 2/220 (0%)
 Strand = Plus / Minus

                                                                       
Query: 1   gctgcgttcttcatcgatgtgagagccaagagatccgttgttgaaagttgtatttattat 60
           ||||||||||||||||||| ||||||||||||||||||||||||||||||||||||||||
Sbjct: 234 gctgcgttcttcatcgatgcgagagccaagagatccgttgttgaaagttgtatttattat 175

                                                                       
Query: 61  tagtagtattacattcattacattatgtttgtttggtgcccgaaggcaaatagttcacag 120
            ||||| |||||||||||||||||||||||||||||||||||||||||||||||||||||
Sbjct: 174 -agtag-attacattcattacattatgtttgtttggtgcccgaaggcaaatagttcacag 117

                                                                       
Query: 121 gtgtataggatgataaaagactaggctcgaaagcttcgccatttattaatgatccttccg 180
           ||||||||||||||||||  ||||||||||||||||||||||||||||||||||||||||
Sbjct: 116 gtgtataggatgataaaaagctaggctcgaaagcttcgccatttattaatgatccttccg 57

                                                   
Query: 181 caggttcacctacggaaaccttgttacgacttttacttcc 220
           ||||||||||||||||||||||||||||||||||||||||
Sbjct: 56  caggttcacctacggaaaccttgttacgacttttacttcc 17


>gi|224969521|gb|FJ757067.1| Uncultured fungus clone Contig118-27-2707_2452 18S ribosomal RNA
           gene, partial sequence; internal transcribed spacer 1,
           complete sequence; and 5.8S ribosomal RNA gene, partial
           sequence
          Length = 231

 Score =  381 bits (192), Expect = e-102
 Identities = 216/220 (98%), Gaps = 3/220 (1%)
 Strand = Plus / Minus

                                                                       
Query: 1   gctgcgttcttcatcgatgtgagagccaagagatccgttgttgaaagttgtatttattat 60
           ||||||||||||||||||| ||||||||||||||||||||||||||||||||||||||||
Sbjct: 231 gctgcgttcttcatcgatgcgagagccaagagatccgttgttgaaagttgtatttattat 172

                                                                       
Query: 61  tagtagtattacattcattacattatgtttgtttggtgcccgaaggcaaatagttcacag 120
            ||||| |||||||||||||||||||||||||||||||||||||||||||||||||||||
Sbjct: 171 -agtag-attacattcattacattatgtttgtttggtgcccgaaggcaaatagttcacag 114

                                                                       
Query: 121 gtgtataggatgataaaagactaggctcgaaagcttcgccatttattaatgatccttccg 180
           ||||||||||||||||||| ||||||||||||||||||||||||||||||||||||||||
Sbjct: 113 gtgtataggatgataaaag-ctaggctcgaaagcttcgccatttattaatgatccttccg 55

                                                   
Query: 181 caggttcacctacggaaaccttgttacgacttttacttcc 220
           ||||||||||||||||||||||||||||||||||||||||
Sbjct: 54  caggttcacctacggaaaccttgttacgacttttacttcc 15


>gi|259109054|gb|GQ512532.1| Uncultured fungus clone OTU#4292-25-3365_0577 internal transcribed
           spacer 2, partial sequence
          Length = 231

 Score =  373 bits (188), Expect = e-100
 Identities = 215/220 (97%), Gaps = 3/220 (1%)
 Strand = Plus / Minus

                                                                       
Query: 1   gctgcgttcttcatcgatgtgagagccaagagatccgttgttgaaagttgtatttattat 60
           ||||||||||||||||||| ||||||||||||||||||||||||||||||||||||||||
Sbjct: 231 gctgcgttcttcatcgatgcgagagccaagagatccgttgttgaaagttgtatttattat 172

                                                                       
Query: 61  tagtagtattacattcattacattatgtttgtttggtgcccgaaggcaaatagttcacag 120
            || || |||||||||||||||||||||||||||||||||||||||||||||||||||||
Sbjct: 171 aag-ag-attacattcattacattatgtttgtttggtgcccgaaggcaaatagttcacag 114

                                                                       
Query: 121 gtgtataggatgataaaagactaggctcgaaagcttcgccatttattaatgatccttccg 180
           ||||||||||||||||||| ||||||||||||||||||||||||||||||||||||||||
Sbjct: 113 gtgtataggatgataaaag-ctaggctcgaaagcttcgccatttattaatgatccttccg 55

                                                   
Query: 181 caggttcacctacggaaaccttgttacgacttttacttcc 220
           ||||||||||||||||||||||||||||||||||||||||
Sbjct: 54  caggttcacctacggaaaccttgttacgacttttacttcc 15


>gi|259101937|gb|GQ514825.1| Uncultured fungus clone Unisequence#43-3864_1706 internal
           transcribed spacer 2, partial sequence
          Length = 231

 Score =  373 bits (188), Expect = e-100
 Identities = 215/220 (97%), Gaps = 3/220 (1%)
 Strand = Plus / Minus

                                                                       
Query: 1   gctgcgttcttcatcgatgtgagagccaagagatccgttgttgaaagttgtatttattat 60
           ||||||||||||||||||| ||||||||||||||||||||||||||||||||||||||||
Sbjct: 231 gctgcgttcttcatcgatgcgagagccaagagatccgttgttgaaagttgtatttattat 172

                                                                       
Query: 61  tagtagtattacattcattacattatgtttgtttggtgcccgaaggcaaatagttcacag 120
            ||||| |||||||||||||||||||||||||||||||||||||||||||||||||||||
Sbjct: 171 -agtag-attacattcattacattatgtttgtttggtgcccgaaggcaaatagttcacag 114

                                                                       
Query: 121 gtgtataggatgataaaagactaggctcgaaagcttcgccatttattaatgatccttccg 180
           ||||||||||||||||||| ||||||||||||||||||||||||||| ||||||||||||
Sbjct: 113 gtgtataggatgataaaag-ctaggctcgaaagcttcgccatttattgatgatccttccg 55

                                                   
Query: 181 caggttcacctacggaaaccttgttacgacttttacttcc 220
           ||||||||||||||||||||||||||||||||||||||||
Sbjct: 54  caggttcacctacggaaaccttgttacgacttttacttcc 15


>gi|224974298|gb|FJ761844.1| Uncultured fungus clone Singleton_80-3001_2135 18S ribosomal RNA
           gene, partial sequence; internal transcribed spacer 1,
           complete sequence; and 5.8S ribosomal RNA gene, partial
           sequence
          Length = 231

 Score =  373 bits (188), Expect = e-100
 Identities = 215/220 (97%), Gaps = 3/220 (1%)
 Strand = Plus / Minus

                                                                       
Query: 1   gctgcgttcttcatcgatgtgagagccaagagatccgttgttgaaagttgtatttattat 60
           ||||||||||||||||||| ||||||||||||||||||||||| ||||||||||||||||
Sbjct: 231 gctgcgttcttcatcgatgcgagagccaagagatccgttgttggaagttgtatttattat 172

                                                                       
Query: 61  tagtagtattacattcattacattatgtttgtttggtgcccgaaggcaaatagttcacag 120
            ||||| |||||||||||||||||||||||||||||||||||||||||||||||||||||
Sbjct: 171 -agtag-attacattcattacattatgtttgtttggtgcccgaaggcaaatagttcacag 114

                                                                       
Query: 121 gtgtataggatgataaaagactaggctcgaaagcttcgccatttattaatgatccttccg 180
           ||||||||||||||||||| ||||||||||||||||||||||||||||||||||||||||
Sbjct: 113 gtgtataggatgataaaag-ctaggctcgaaagcttcgccatttattaatgatccttccg 55

                                                   
Query: 181 caggttcacctacggaaaccttgttacgacttttacttcc 220
           ||||||||||||||||||||||||||||||||||||||||
Sbjct: 54  caggttcacctacggaaaccttgttacgacttttacttcc 15


>gi|224974041|gb|FJ761587.1| Uncultured fungus clone Singleton_48-3007_3390 18S ribosomal RNA
           gene, partial sequence; internal transcribed spacer 1,
           complete sequence; and 5.8S ribosomal RNA gene, partial
           sequence
          Length = 231

 Score =  373 bits (188), Expect = e-100
 Identities = 215/220 (97%), Gaps = 3/220 (1%)
 Strand = Plus / Minus

                                                                       
Query: 1   gctgcgttcttcatcgatgtgagagccaagagatccgttgttgaaagttgtatttattat 60
           ||||||||||||||||||| ||||||||||||||||||||||||||||||||||||||||
Sbjct: 231 gctgcgttcttcatcgatgcgagagccaagagatccgttgttgaaagttgtatttattat 172

                                                                       
Query: 61  tagtagtattacattcattacattatgtttgtttggtgcccgaaggcaaatagttcacag 120
            ||||| |||||||||||||||||||||||||||||||||||||||||||||||||||||
Sbjct: 171 -agtag-attacattcattacattatgtttgtttggtgcccgaaggcaaatagttcacag 114

                                                                       
Query: 121 gtgtataggatgataaaagactaggctcgaaagcttcgccatttattaatgatccttccg 180
           ||||||||||||||||||| |||||||||||||||||||||||||||||| |||||||||
Sbjct: 113 gtgtataggatgataaaag-ctaggctcgaaagcttcgccatttattaataatccttccg 55

                                                   
Query: 181 caggttcacctacggaaaccttgttacgacttttacttcc 220
           ||||||||||||||||||||||||||||||||||||||||
Sbjct: 54  caggttcacctacggaaaccttgttacgacttttacttcc 15


>gi|224973510|gb|FJ761056.1| Uncultured fungus clone Singleton_65-3056_1283 18S ribosomal RNA
           gene, partial sequence; internal transcribed spacer 1,
           complete sequence; and 5.8S ribosomal RNA gene, partial
           sequence
          Length = 231

 Score =  373 bits (188), Expect = e-100
 Identities = 215/220 (97%), Gaps = 3/220 (1%)
 Strand = Plus / Minus

                                                                       
Query: 1   gctgcgttcttcatcgatgtgagagccaagagatccgttgttgaaagttgtatttattat 60
           ||||||||||||||||||| ||||||||||||||||||||||||||||||||||||||||
Sbjct: 231 gctgcgttcttcatcgatgcgagagccaagagatccgttgttgaaagttgtatttattat 172

                                                                       
Query: 61  tagtagtattacattcattacattatgtttgtttggtgcccgaaggcaaatagttcacag 120
            ||||| |||||||||||||||||||||||||||||||||||||||||||||||||||||
Sbjct: 171 -agtag-attacattcattacattatgtttgtttggtgcccgaaggcaaatagttcacag 114

                                                                       
Query: 121 gtgtataggatgataaaagactaggctcgaaagcttcgccatttattaatgatccttccg 180
           ||||||||||||||||| | ||||||||||||||||||||||||||||||||||||||||
Sbjct: 113 gtgtataggatgataaagg-ctaggctcgaaagcttcgccatttattaatgatccttccg 55

                                                   
Query: 181 caggttcacctacggaaaccttgttacgacttttacttcc 220
           ||||||||||||||||||||||||||||||||||||||||
Sbjct: 54  caggttcacctacggaaaccttgttacgacttttacttcc 15


>gi|224973499|gb|FJ761045.1| Uncultured fungus clone Singleton_52-3028_1084 18S ribosomal RNA
           gene, partial sequence; internal transcribed spacer 1,
           complete sequence; and 5.8S ribosomal RNA gene, partial
           sequence
          Length = 231

 Score =  373 bits (188), Expect = e-100
 Identities = 215/220 (97%), Gaps = 3/220 (1%)
 Strand = Plus / Minus

                                                                       
Query: 1   gctgcgttcttcatcgatgtgagagccaagagatccgttgttgaaagttgtatttattat 60
           ||||||||||||||||||| ||||||||||||||||||||| ||||||||||||||||||
Sbjct: 231 gctgcgttcttcatcgatgcgagagccaagagatccgttgtcgaaagttgtatttattat 172

                                                                       
Query: 61  tagtagtattacattcattacattatgtttgtttggtgcccgaaggcaaatagttcacag 120
            ||||| |||||||||||||||||||||||||||||||||||||||||||||||||||||
Sbjct: 171 -agtag-attacattcattacattatgtttgtttggtgcccgaaggcaaatagttcacag 114

                                                                       
Query: 121 gtgtataggatgataaaagactaggctcgaaagcttcgccatttattaatgatccttccg 180
           ||||||||||||||||||| ||||||||||||||||||||||||||||||||||||||||
Sbjct: 113 gtgtataggatgataaaag-ctaggctcgaaagcttcgccatttattaatgatccttccg 55

                                                   
Query: 181 caggttcacctacggaaaccttgttacgacttttacttcc 220
           ||||||||||||||||||||||||||||||||||||||||
Sbjct: 54  caggttcacctacggaaaccttgttacgacttttacttcc 15


>gi|224972256|gb|FJ759802.1| Uncultured fungus clone Singleton_39-2722_2480 18S ribosomal RNA
           gene, partial sequence; internal transcribed spacer 1,
           complete sequence; and 5.8S ribosomal RNA gene, partial
           sequence
          Length = 231

 Score =  373 bits (188), Expect = e-100
 Identities = 215/220 (97%), Gaps = 3/220 (1%)
 Strand = Plus / Minus

                                                                       
Query: 1   gctgcgttcttcatcgatgtgagagccaagagatccgttgttgaaagttgtatttattat 60
           ||||||||||||||||||| ||||||||||||||||||||||||||||||||||||||||
Sbjct: 231 gctgcgttcttcatcgatgcgagagccaagagatccgttgttgaaagttgtatttattat 172

                                                                       
Query: 61  tagtagtattacattcattacattatgtttgtttggtgcccgaaggcaaatagttcacag 120
            ||||| |||||||||||||||||||||||||||||||||||||||||||||||||||||
Sbjct: 171 -agtag-attacattcattacattatgtttgtttggtgcccgaaggcaaatagttcacag 114

                                                                       
Query: 121 gtgtataggatgataaaagactaggctcgaaagcttcgccatttattaatgatccttccg 180
           ||||||||||||||||||| |||||||||||||||||||||||||||||||| |||||||
Sbjct: 113 gtgtataggatgataaaag-ctaggctcgaaagcttcgccatttattaatgacccttccg 55

                                                   
Query: 181 caggttcacctacggaaaccttgttacgacttttacttcc 220
           ||||||||||||||||||||||||||||||||||||||||
Sbjct: 54  caggttcacctacggaaaccttgttacgacttttacttcc 15


>gi|224971399|gb|FJ758945.1| Uncultured fungus clone Singleton_09-2665_2291 18S ribosomal RNA
           gene, partial sequence; internal transcribed spacer 1,
           complete sequence; and 5.8S ribosomal RNA gene, partial
           sequence
          Length = 231

 Score =  373 bits (188), Expect = e-100
 Identities = 215/220 (97%), Gaps = 3/220 (1%)
 Strand = Plus / Minus

                                                                       
Query: 1   gctgcgttcttcatcgatgtgagagccaagagatccgttgttgaaagttgtatttattat 60
           ||||||||||||||||||| ||||||||||||||||| ||||||||||||||||||||||
Sbjct: 231 gctgcgttcttcatcgatgcgagagccaagagatccgctgttgaaagttgtatttattat 172

                                                                       
Query: 61  tagtagtattacattcattacattatgtttgtttggtgcccgaaggcaaatagttcacag 120
            ||||| |||||||||||||||||||||||||||||||||||||||||||||||||||||
Sbjct: 171 -agtag-attacattcattacattatgtttgtttggtgcccgaaggcaaatagttcacag 114

                                                                       
Query: 121 gtgtataggatgataaaagactaggctcgaaagcttcgccatttattaatgatccttccg 180
           ||||||||||||||||||| ||||||||||||||||||||||||||||||||||||||||
Sbjct: 113 gtgtataggatgataaaag-ctaggctcgaaagcttcgccatttattaatgatccttccg 55

                                                   
Query: 181 caggttcacctacggaaaccttgttacgacttttacttcc 220
           ||||||||||||||||||||||||||||||||||||||||
Sbjct: 54  caggttcacctacggaaaccttgttacgacttttacttcc 15


>gi|224970732|gb|FJ758278.1| Uncultured fungus clone Contig1329-69-3066_2267 18S ribosomal RNA
           gene, partial sequence; internal transcribed spacer 1,
           complete sequence; and 5.8S ribosomal RNA gene, partial
           sequence
          Length = 231

 Score =  373 bits (188), Expect = e-100
 Identities = 215/220 (97%), Gaps = 3/220 (1%)
 Strand = Plus / Minus

                                                                       
Query: 1   gctgcgttcttcatcgatgtgagagccaagagatccgttgttgaaagttgtatttattat 60
           ||||||||||||||||||| ||||||||||||||||||||||||||||||||||||||||
Sbjct: 231 gctgcgttcttcatcgatgcgagagccaagagatccgttgttgaaagttgtatttattat 172

                                                                       
Query: 61  tagtagtattacattcattacattatgtttgtttggtgcccgaaggcaaatagttcacag 120
            ||||| |||||||||||||||||||||||||||||||||||||||||||||||||||||
Sbjct: 171 -agtag-attacattcattacattatgtttgtttggtgcccgaaggcaaatagttcacag 114

                                                                       
Query: 121 gtgtataggatgataaaagactaggctcgaaagcttcgccatttattaatgatccttccg 180
           ||||||||||||||||||| |||| |||||||||||||||||||||||||||||||||||
Sbjct: 113 gtgtataggatgataaaag-ctagactcgaaagcttcgccatttattaatgatccttccg 55

                                                   
Query: 181 caggttcacctacggaaaccttgttacgacttttacttcc 220
           ||||||||||||||||||||||||||||||||||||||||
Sbjct: 54  caggttcacctacggaaaccttgttacgacttttacttcc 15


>gi|259097738|gb|GQ520036.1| Uncultured fungus clone Unisequence#64-3634_1077 internal
           transcribed spacer 2, partial sequence
          Length = 232

 Score =  367 bits (185), Expect = 2e-98
 Identities = 216/221 (97%), Gaps = 4/221 (1%)
 Strand = Plus / Minus

                                                                       
Query: 1   gctgcgttcttcatcgatgtgagagccaagagatccgttgttgaaagttgtattt-atta 59
           ||||||||||||||||||| ||||||||||||||||||||||||||||||||||| ||||
Sbjct: 232 gctgcgttcttcatcgatgcgagagccaagagatccgttgttgaaagttgtattttatta 173

                                                                       
Query: 60  ttagtagtattacattcattacattatgtttgtttggtgcccgaaggcaaatagttcaca 119
           | ||||| ||||||||||||||||||||||||||||||||||||||||||||||||||||
Sbjct: 172 t-agtag-attacattcattacattatgtttgtttggtgcccgaaggcaaatagttcaca 115

                                                                       
Query: 120 ggtgtataggatgataaaagactaggctcgaaagcttcgccatttattaatgatccttcc 179
           |||||||||||||||||||| |||||||||||||||||||||||||||||||||||||||
Sbjct: 114 ggtgtataggatgataaaag-ctaggctcgaaagcttcgccatttattaatgatccttcc 56

                                                    
Query: 180 gcaggttcacctacggaaaccttgttacgacttttacttcc 220
           |||||||||||||||||||||||||||||||||||||||||
Sbjct: 55  gcaggttcacctacggaaaccttgttacgacttttacttcc 15


>gi|259097509|gb|GQ519807.1| Uncultured fungus clone Unisequence#64-3424_1707 internal
           transcribed spacer 2, partial sequence
          Length = 230

 Score =  367 bits (185), Expect = 2e-98
 Identities = 214/220 (97%), Gaps = 4/220 (1%)
 Strand = Plus / Minus

                                                                       
Query: 1   gctgcgttcttcatcgatgtgagagccaagagatccgttgttgaaagttgtatttattat 60
           ||||||||||||||||||| ||||||||||||||||||||||||||||||||||||||||
Sbjct: 230 gctgcgttcttcatcgatgcgagagccaagagatccgttgttgaaagttgtatttattat 171

                                                                       
Query: 61  tagtagtattacattcattacattatgtttgtttggtgcccgaaggcaaatagttcacag 120
            |||||   |||||||||||||||||||||||||||||||||||||||||||||||||||
Sbjct: 170 -agtaga--tacattcattacattatgtttgtttggtgcccgaaggcaaatagttcacag 114

                                                                       
Query: 121 gtgtataggatgataaaagactaggctcgaaagcttcgccatttattaatgatccttccg 180
           ||||||||||||||||||| ||||||||||||||||||||||||||||||||||||||||
Sbjct: 113 gtgtataggatgataaaag-ctaggctcgaaagcttcgccatttattaatgatccttccg 55

                                                   
Query: 181 caggttcacctacggaaaccttgttacgacttttacttcc 220
           ||||||||||||||||||||||||||||||||||||||||
Sbjct: 54  caggttcacctacggaaaccttgttacgacttttacttcc 15


>gi|259095974|gb|GQ518272.1| Uncultured fungus clone Unisequence#64-3930_1606 internal
           transcribed spacer 2, partial sequence
          Length = 233

 Score =  367 bits (185), Expect = 2e-98
 Identities = 215/221 (97%), Gaps = 3/221 (1%)
 Strand = Plus / Minus

                                                                       
Query: 1   gctgcgttcttcatcgatgtgagagccaagagatccgttgttgaaagttgtatttattat 60
           ||||||||||||||||||| ||||||||||||||||||||||||||||||||||||||||
Sbjct: 233 gctgcgttcttcatcgatgcgagagccaagagatccgttgttgaaagttgtatttattat 174

                                                                       
Query: 61  tagtagtattacattcattacattatgtttgtttggtgccc-gaaggcaaatagttcaca 119
            ||||| |||||||||||||||||||||||||||||||||| ||||||||||||||||||
Sbjct: 173 -agtag-attacattcattacattatgtttgtttggtgccccgaaggcaaatagttcaca 116

                                                                       
Query: 120 ggtgtataggatgataaaagactaggctcgaaagcttcgccatttattaatgatccttcc 179
           |||||||||||||||||||  |||||||||||||||||||||||||||||||||||||||
Sbjct: 115 ggtgtataggatgataaaaagctaggctcgaaagcttcgccatttattaatgatccttcc 56

                                                    
Query: 180 gcaggttcacctacggaaaccttgttacgacttttacttcc 220
           |||||||||||||||||||||||||||||||||||||||||
Sbjct: 55  gcaggttcacctacggaaaccttgttacgacttttacttcc 15


>gi|224969415|gb|FJ756961.1| Uncultured fungus clone Contig12-28-2776_0505 18S ribosomal RNA
           gene, partial sequence; internal transcribed spacer 1,
           complete sequence; and 5.8S ribosomal RNA gene, partial
           sequence
          Length = 233

 Score =  367 bits (185), Expect = 2e-98
 Identities = 209/213 (98%), Gaps = 3/213 (1%)
 Strand = Plus / Minus

                                                                       
Query: 1   gctgcgttcttcatcgatgtgagagccaagagatccgttgttgaaagttgtatttattat 60
           ||||||||||||||||||| ||||||||||||||||||||||||||||||||||||||||
Sbjct: 233 gctgcgttcttcatcgatgcgagagccaagagatccgttgttgaaagttgtatttattat 174

                                                                       
Query: 61  tagtagtattacattcattacattatgtttgtttggtgcccgaaggcaaatagttcacag 120
            ||||| |||||||||||||||||||||||||||||||||||||||||||||||||||||
Sbjct: 173 -agtag-attacattcattacattatgtttgtttggtgcccgaaggcaaatagttcacag 116

                                                                       
Query: 121 gtgtataggatgataaaagactaggctcgaaagcttcgccatttattaatgatccttccg 180
           ||||||||||||||||||| ||||||||||||||||||||||||||||||||||||||||
Sbjct: 115 gtgtataggatgataaaag-ctaggctcgaaagcttcgccatttattaatgatccttccg 57

                                            
Query: 181 caggttcacctacggaaaccttgttacgacttt 213
           |||||||||||||||||||||||||||||||||
Sbjct: 56  caggttcacctacggaaaccttgttacgacttt 24


>gi|259093018|gb|GQ524724.1| Uncultured fungus clone Unisequence#25-3617_2538 internal
           transcribed spacer 2, partial sequence
          Length = 231

 Score =  365 bits (184), Expect = 7e-98
 Identities = 214/220 (97%), Gaps = 3/220 (1%)
 Strand = Plus / Minus

                                                                       
Query: 1   gctgcgttcttcatcgatgtgagagccaagagatccgttgttgaaagttgtatttattat 60
           ||||||||||||||||||| ||||||||||||||||||||||||||||||||||||||||
Sbjct: 231 gctgcgttcttcatcgatgcgagagccaagagatccgttgttgaaagttgtatttattat 172

                                                                       
Query: 61  tagtagtattacattcattacattatgtttgtttggtgcccgaaggcaaatagttcacag 120
            || || |||||||||||||||||||||||||||||||||||||||||||||||||||||
Sbjct: 171 aag-ag-attacattcattacattatgtttgtttggtgcccgaaggcaaatagttcacag 114

                                                                       
Query: 121 gtgtataggatgataaaagactaggctcgaaagcttcgccatttattaatgatccttccg 180
           ||||||||||||||||||| |||||||||||||| |||||||||||||||||||||||||
Sbjct: 113 gtgtataggatgataaaag-ctaggctcgaaagcatcgccatttattaatgatccttccg 55

                                                   
Query: 181 caggttcacctacggaaaccttgttacgacttttacttcc 220
           ||||||||||||||||||||||||||||||||||||||||
Sbjct: 54  caggttcacctacggaaaccttgttacgacttttacttcc 15


>gi|224974702|gb|FJ762248.1| Uncultured fungus clone Singleton_69-3053_1209 18S ribosomal RNA
           gene, partial sequence; internal transcribed spacer 1,
           complete sequence; and 5.8S ribosomal RNA gene, partial
           sequence
          Length = 231

 Score =  365 bits (184), Expect = 7e-98
 Identities = 214/220 (97%), Gaps = 3/220 (1%)
 Strand = Plus / Minus

                                                                       
Query: 1   gctgcgttcttcatcgatgtgagagccaagagatccgttgttgaaagttgtatttattat 60
           ||||||||||||||||||| ||||||||||||||||||||||||||||||||||||||||
Sbjct: 231 gctgcgttcttcatcgatgcgagagccaagagatccgttgttgaaagttgtatttattat 172

                                                                       
Query: 61  tagtagtattacattcattacattatgtttgtttggtgcccgaaggcaaatagttcacag 120
            ||||| |||||||||||||||||||||||||||||||||||||||||||||||||||||
Sbjct: 171 -agtag-attacattcattacattatgtttgtttggtgcccgaaggcaaatagttcacag 114

                                                                       
Query: 121 gtgtataggatgataaaagactaggctcgaaagcttcgccatttattaatgatccttccg 180
           ||||||||||||||||||| |||||||||||||||| |||||||||||||||||||||||
Sbjct: 113 gtgtataggatgataaaag-ctaggctcgaaagctttgccatttattaatgatccttccg 55

                                                   
Query: 181 caggttcacctacggaaaccttgttacgacttttacttcc 220
           |||||||||||||||||| |||||||||||||||||||||
Sbjct: 54  caggttcacctacggaaatcttgttacgacttttacttcc 15


>gi|224974606|gb|FJ762152.1| Uncultured fungus clone Singleton_42-2991_1783 18S ribosomal RNA
           gene, partial sequence; internal transcribed spacer 1,
           complete sequence; and 5.8S ribosomal RNA gene, partial
           sequence
          Length = 230

 Score =  365 bits (184), Expect = 7e-98
 Identities = 215/220 (97%), Gaps = 4/220 (1%)
 Strand = Plus / Minus

                                                                       
Query: 1   gctgcgttcttcatcgatgtgagagccaagagatccgttgttgaaagttgtatttattat 60
           ||||||||||||||||||| ||||||||||||||||||||||||||||||||||||||||
Sbjct: 230 gctgcgttcttcatcgatgcgagagccaagagatccgttgttgaaagttgtatttattat 171

                                                                       
Query: 61  tagtagtattacattcattacattatgtttgtttggtgcccgaaggcaaatagttcacag 120
            ||||| ||||||||||||||||||||||||||||||||| |||||||||||||||||||
Sbjct: 170 -agtag-attacattcattacattatgtttgtttggtgcc-gaaggcaaatagttcacag 114

                                                                       
Query: 121 gtgtataggatgataaaagactaggctcgaaagcttcgccatttattaatgatccttccg 180
           ||||||||||||||||||| ||||||||||||||||||||||||||||||||||||||||
Sbjct: 113 gtgtataggatgataaaag-ctaggctcgaaagcttcgccatttattaatgatccttccg 55

                                                   
Query: 181 caggttcacctacggaaaccttgttacgacttttacttcc 220
           ||||||||||||||||||||||||||||||||||||||||
Sbjct: 54  caggttcacctacggaaaccttgttacgacttttacttcc 15


>gi|224974160|gb|FJ761706.1| Uncultured fungus clone Singleton_60-3044_0805 18S ribosomal RNA
           gene, partial sequence; internal transcribed spacer 1,
           complete sequence; and 5.8S ribosomal RNA gene, partial
           sequence
          Length = 231

 Score =  365 bits (184), Expect = 7e-98
 Identities = 214/220 (97%), Gaps = 3/220 (1%)
 Strand = Plus / Minus

                                                                       
Query: 1   gctgcgttcttcatcgatgtgagagccaagagatccgttgttgaaagttgtatttattat 60
           ||||||||||||||||||| ||||||||||||||||||||||||||||||||||||||||
Sbjct: 231 gctgcgttcttcatcgatgcgagagccaagagatccgttgttgaaagttgtatttattat 172

                                                                       
Query: 61  tagtagtattacattcattacattatgtttgtttggtgcccgaaggcaaatagttcacag 120
            ||||| |||||||||||||||||||||||||||||||||||||||||||||||||||||
Sbjct: 171 -agtag-attacattcattacattatgtttgtttggtgcccgaaggcaaatagttcacag 114

                                                                       
Query: 121 gtgtataggatgataaaagactaggctcgaaagcttcgccatttattaatgatccttccg 180
           ||||||||| ||||||||| ||||||||||||||||||||||||||||||||||||||||
Sbjct: 113 gtgtataggctgataaaag-ctaggctcgaaagcttcgccatttattaatgatccttccg 55

                                                   
Query: 181 caggttcacctacggaaaccttgttacgacttttacttcc 220
           |||||||||||||||||||||||||||| |||||||||||
Sbjct: 54  caggttcacctacggaaaccttgttacggcttttacttcc 15


>gi|224972604|gb|FJ760150.1| Uncultured fungus clone Singleton_25-2792_2858 18S ribosomal RNA
           gene, partial sequence; internal transcribed spacer 1,
           complete sequence; and 5.8S ribosomal RNA gene, partial
           sequence
          Length = 229

 Score =  365 bits (184), Expect = 7e-98
 Identities = 214/220 (97%), Gaps = 3/220 (1%)
 Strand = Plus / Minus

                                                                       
Query: 1   gctgcgttcttcatcgatgtgagagccaagagatccgttgttgaaagttgtatttattat 60
           ||||||||||||||||||| ||||||||||||||||||||||||||||||||||||||||
Sbjct: 229 gctgcgttcttcatcgatgcgagagccaagagatccgttgttgaaagttgtatttattat 170

                                                                       
Query: 61  tagtagtattacattcattacattatgtttgtttggtgcccgaaggcaaatagttcacag 120
            ||||| |||||||||||||||||||||||||||||||||||||||||||||||||||||
Sbjct: 169 -agtag-attacattcattacattatgtttgtttggtgcccgaaggcaaatagttcacag 112

                                                                       
Query: 121 gtgtataggatgataaaagactaggctcgaaagcttcgccatttattaatgatccttccg 180
           ||||||||| ||||||||| ||||||||||||||||||||| ||||||||||||||||||
Sbjct: 111 gtgtatagggtgataaaag-ctaggctcgaaagcttcgccacttattaatgatccttccg 53

                                                   
Query: 181 caggttcacctacggaaaccttgttacgacttttacttcc 220
           ||||||||||||||||||||||||||||||||||||||||
Sbjct: 52  caggttcacctacggaaaccttgttacgacttttacttcc 13


>gi|224975236|gb|FJ762782.1| Uncultured fungus clone Singleton_71-3059_2774 18S ribosomal RNA
           gene, partial sequence; internal transcribed spacer 1,
           complete sequence; and 5.8S ribosomal RNA gene, partial
           sequence
          Length = 232

 Score =  359 bits (181), Expect = 4e-96
 Identities = 215/221 (97%), Gaps = 4/221 (1%)
 Strand = Plus / Minus

                                                                       
Query: 1   gctgcgttcttcatcgatgtgagagccaagagatccgttgttgaaagttgtatttattat 60
           ||||||||||||||||||| |||||||||||||| |||||||||||||||||||||||||
Sbjct: 232 gctgcgttcttcatcgatgcgagagccaagagattcgttgttgaaagttgtatttattat 173

                                                                       
Query: 61  tagtagtattacattcattacattatgtttgtttggtgcccgaaggcaaatagttcacag 120
            ||||| |||||||||||||||||||||||||||||||||||||||||||||||||||||
Sbjct: 172 -agtag-attacattcattacattatgtttgtttggtgcccgaaggcaaatagttcacag 115

                                                                       
Query: 121 gtgtataggatgataaaagactaggctcgaaagcttcgccatttattaatgatccttccg 180
           ||||||||||||||||||| ||||||||||||||||||||||||||||||||||||||||
Sbjct: 114 gtgtataggatgataaaag-ctaggctcgaaagcttcgccatttattaatgatccttccg 56

                                                    
Query: 181 caggttcacctacggaaaccttgttacg-acttttacttcc 220
           |||||||||||||||||||||||||||| ||||||||||||
Sbjct: 55  caggttcacctacggaaaccttgttacgtacttttacttcc 15


>gi|224973265|gb|FJ760811.1| Uncultured fungus clone Singleton_80-3043_0750 18S ribosomal RNA
           gene, partial sequence; internal transcribed spacer 1,
           complete sequence; and 5.8S ribosomal RNA gene, partial
           sequence
          Length = 232

 Score =  359 bits (181), Expect = 4e-96
 Identities = 215/221 (97%), Gaps = 4/221 (1%)
 Strand = Plus / Minus

                                                                       
Query: 1   gctgcgttcttcatcgatgtgagagccaagagatccgttgttgaaagttg-tatttatta 59
           ||||||||||||||||||| |||||||| ||||||||||||||||||||| |||||||||
Sbjct: 232 gctgcgttcttcatcgatgcgagagccatgagatccgttgttgaaagttgctatttatta 173

                                                                       
Query: 60  ttagtagtattacattcattacattatgtttgtttggtgcccgaaggcaaatagttcaca 119
           | ||||| ||||||||||||||||||||||||||||||||||||||||||||||||||||
Sbjct: 172 t-agtag-attacattcattacattatgtttgtttggtgcccgaaggcaaatagttcaca 115

                                                                       
Query: 120 ggtgtataggatgataaaagactaggctcgaaagcttcgccatttattaatgatccttcc 179
           |||||||||||||||||||| |||||||||||||||||||||||||||||||||||||||
Sbjct: 114 ggtgtataggatgataaaag-ctaggctcgaaagcttcgccatttattaatgatccttcc 56

                                                    
Query: 180 gcaggttcacctacggaaaccttgttacgacttttacttcc 220
           |||||||||||||||||||||||||||||||||||||||||
Sbjct: 55  gcaggttcacctacggaaaccttgttacgacttttacttcc 15


>gi|259098126|gb|GQ520424.1| Uncultured fungus clone Unisequence#25-3191_3242 internal
           transcribed spacer 2, partial sequence
          Length = 231

 Score =  357 bits (180), Expect = 2e-95
 Identities = 213/220 (96%), Gaps = 3/220 (1%)
 Strand = Plus / Minus

                                                                       
Query: 1   gctgcgttcttcatcgatgtgagagccaagagatccgttgttgaaagttgtatttattat 60
           ||||||||||||||||||| ||||||||||||||||||||||||||||||||||||| ||
Sbjct: 231 gctgcgttcttcatcgatgcgagagccaagagatccgttgttgaaagttgtatttatcat 172

                                                                       
Query: 61  tagtagtattacattcattacattatgtttgtttggtgcccgaaggcaaatagttcacag 120
            || || |||||||||||||||||||||||||||||||||||| ||||||||||||||||
Sbjct: 171 aag-ag-attacattcattacattatgtttgtttggtgcccgagggcaaatagttcacag 114

                                                                       
Query: 121 gtgtataggatgataaaagactaggctcgaaagcttcgccatttattaatgatccttccg 180
           ||||||||||||||||||| ||||||||||||||||||||||||||||||||||||||||
Sbjct: 113 gtgtataggatgataaaag-ctaggctcgaaagcttcgccatttattaatgatccttccg 55

                                                   
Query: 181 caggttcacctacggaaaccttgttacgacttttacttcc 220
           ||||||||||||||||||||||||||||||||||||||||
Sbjct: 54  caggttcacctacggaaaccttgttacgacttttacttcc 15


>gi|259097554|gb|GQ519852.1| Uncultured fungus clone Unisequence#25-3677_1016 internal
           transcribed spacer 2, partial sequence
          Length = 231

 Score =  357 bits (180), Expect = 2e-95
 Identities = 213/220 (96%), Gaps = 3/220 (1%)
 Strand = Plus / Minus

                                                                       
Query: 1   gctgcgttcttcatcgatgtgagagccaagagatccgttgttgaaagttgtatttattat 60
           ||||||||||||||||||| ||||||||||||||||||||||||||||||||||||||||
Sbjct: 231 gctgcgttcttcatcgatgcgagagccaagagatccgttgttgaaagttgtatttattat 172

                                                                       
Query: 61  tagtagtattacattcattacattatgtttgtttggtgcccgaaggcaaatagttcacag 120
            || || |||||||||||||||||||||||||||||||||||||||||||||||||||||
Sbjct: 171 aag-ag-attacattcattacattatgtttgtttggtgcccgaaggcaaatagttcacag 114

                                                                       
Query: 121 gtgtataggatgataaaagactaggctcgaaagcttcgccatttattaatgatccttccg 180
           || |||||||||||||||| ||||||||||||||||||||||||||||||||||||||||
Sbjct: 113 gtctataggatgataaaag-ctaggctcgaaagcttcgccatttattaatgatccttccg 55

                                                   
Query: 181 caggttcacctacggaaaccttgttacgacttttacttcc 220
           ||||||||||||||| ||||||||||||||||||||||||
Sbjct: 54  caggttcacctacgggaaccttgttacgacttttacttcc 15


>gi|14595126|dbj|AB049611.1| Dioszegia hungarica genes for 18S rRNA, ITS1, 5.8S rRNA, ITS2, 26S
           rRNA, partial and complete sequence, strain:JCM 2955
          Length = 468

 Score =  357 bits (180), Expect = 2e-95
 Identities = 201/204 (98%), Gaps = 3/204 (1%)
 Strand = Plus / Minus

                                                                       
Query: 1   gctgcgttcttcatcgatgtgagagccaagagatccgttgttgaaagttgtatttattat 60
           ||||||||||||||||||||||||||||||||||||||||||||||||||||||||||||
Sbjct: 201 gctgcgttcttcatcgatgtgagagccaagagatccgttgttgaaagttgtatttattat 142

                                                                       
Query: 61  tagtagtattacattcattacattatgtttgtttggtgcccgaaggcaaatagttcacag 120
            ||||| |||||||||||||||||||||||||||||||||||||||||||||||||||||
Sbjct: 141 -agtag-attacattcattacattatgtttgtttggtgcccgaaggcaaatagttcacag 84

                                                                       
Query: 121 gtgtataggatgataaaagactaggctcgaaagcttcgccatttattaatgatccttccg 180
           ||||||||||||||||||| ||||||||||||||||||||||||||||||||||||||||
Sbjct: 83  gtgtataggatgataaaag-ctaggctcgaaagcttcgccatttattaatgatccttccg 25

                                   
Query: 181 caggttcacctacggaaaccttgt 204
           ||||||||||||||||||||||||
Sbjct: 24  caggttcacctacggaaaccttgt 1


>gi|154002582|gb|EF505551.1| Uncultured endophytic fungus clone 16-16-63 18S ribosomal RNA gene,
           partial sequence; internal transcribed spacer 1, 5.8S
           ribosomal RNA gene, and internal transcribed spacer 2,
           complete sequence; and 28S ribosomal RNA gene, partial
           sequence
          Length = 483

 Score =  351 bits (177), Expect = 1e-93
 Identities = 198/201 (98%), Gaps = 3/201 (1%)
 Strand = Plus / Minus

                                                                       
Query: 1   gctgcgttcttcatcgatgtgagagccaagagatccgttgttgaaagttgtatttattat 60
           ||||||||||||||||||||||||||||||||||||||||||||||||||||||||||||
Sbjct: 203 gctgcgttcttcatcgatgtgagagccaagagatccgttgttgaaagttgtatttattat 144

                                                                       
Query: 61  tagtagtattacattcattacattatgtttgtttggtgcccgaaggcaaatagttcacag 120
            ||||| |||||||||||||||||||||||||||||||||||||||||||||||||||||
Sbjct: 143 -agtag-attacattcattacattatgtttgtttggtgcccgaaggcaaatagttcacag 86

                                                                       
Query: 121 gtgtataggatgataaaagactaggctcgaaagcttcgccatttattaatgatccttccg 180
           ||||||||||||||||||| ||||||||||||||||||||||||||||||||||||||||
Sbjct: 85  gtgtataggatgataaaag-ctaggctcgaaagcttcgccatttattaatgatccttccg 27

                                
Query: 181 caggttcacctacggaaacct 201
           |||||||||||||||||||||
Sbjct: 26  caggttcacctacggaaacct 6


>gi|226486520|emb|FM178240.1| Uncultured Tremellomycetes 18S rRNA gene (partial), ITS1, 5.8S rRNA
            gene and ITS2 (partial), clone hww14
          Length = 1743

 Score =  343 bits (173), Expect = 3e-91
 Identities = 214/221 (96%), Gaps = 5/221 (2%)
 Strand = Plus / Minus

                                                                        
Query: 1    gctgcgttcttcatcgatgtgagagccaagagatccgttgttgaaagttgtatttattat 60
            ||||||||||||||||||||||||||||||||||||||||||||||||||||||||||||
Sbjct: 1632 gctgcgttcttcatcgatgtgagagccaagagatccgttgttgaaagttgtatttattat 1573

                                                                        
Query: 61   tagtagtattacat-tcattacattatgtttgtttggtgcccgaaggcaaatagttcaca 119
             ||||| ||||||| ||||||||||||||||||||||||||||||| |||||||||||||
Sbjct: 1572 -agtag-attacatatcattacattatgtttgtttggtgcccgaag-caaatagttcaca 1516

                                                                        
Query: 120  ggtgtataggatgataaaagactaggctcgaaagcttcgccatttattaatgatccttcc 179
            | |||||||| ||||||||| |||||||||||||||||||||||||||||||||||||||
Sbjct: 1515 gatgtatagggtgataaaag-ctaggctcgaaagcttcgccatttattaatgatccttcc 1457

                                                     
Query: 180  gcaggttcacctacggaaaccttgttacgacttttacttcc 220
            |||||||||||||||||||||||||||||||||||||||||
Sbjct: 1456 gcaggttcacctacggaaaccttgttacgacttttacttcc 1416


>gi|20378528|gb|AF444467.1| Dioszegia hungarica strain CBS 7091 18S ribosomal RNA gene, partial
           sequence; internal transcribed spacer 1, 5.8S ribosomal
           RNA gene, and internal transcribed spacer 2, complete
           sequence; and 28S ribosomal RNA gene, partial sequence
          Length = 491

 Score =  341 bits (172), Expect = 1e-90
 Identities = 193/196 (98%), Gaps = 3/196 (1%)
 Strand = Plus / Minus

                                                                       
Query: 1   gctgcgttcttcatcgatgtgagagccaagagatccgttgttgaaagttgtatttattat 60
           ||||||||||||||||||||||||||||||||||||||||||||||||||||||||||||
Sbjct: 193 gctgcgttcttcatcgatgtgagagccaagagatccgttgttgaaagttgtatttattat 134

                                                                       
Query: 61  tagtagtattacattcattacattatgtttgtttggtgcccgaaggcaaatagttcacag 120
            ||||| |||||||||||||||||||||||||||||||||||||||||||||||||||||
Sbjct: 133 -agtag-attacattcattacattatgtttgtttggtgcccgaaggcaaatagttcacag 76

                                                                       
Query: 121 gtgtataggatgataaaagactaggctcgaaagcttcgccatttattaatgatccttccg 180
           ||||||||||||||||||| ||||||||||||||||||||||||||||||||||||||||
Sbjct: 75  gtgtataggatgataaaag-ctaggctcgaaagcttcgccatttattaatgatccttccg 17

                           
Query: 181 caggttcacctacgga 196
           ||||||||||||||||
Sbjct: 16  caggttcacctacgga 1


>gi|20378440|gb|AF444379.1| Dioszegia hungarica strain CBS 4214 18S ribosomal RNA gene, partial
           sequence; internal transcribed spacer 1, 5.8S ribosomal
           RNA gene, and internal transcribed spacer 2, complete
           sequence; and 28S ribosomal RNA gene, partial sequence
          Length = 491

 Score =  341 bits (172), Expect = 1e-90
 Identities = 193/196 (98%), Gaps = 3/196 (1%)
 Strand = Plus / Minus

                                                                       
Query: 1   gctgcgttcttcatcgatgtgagagccaagagatccgttgttgaaagttgtatttattat 60
           ||||||||||||||||||||||||||||||||||||||||||||||||||||||||||||
Sbjct: 193 gctgcgttcttcatcgatgtgagagccaagagatccgttgttgaaagttgtatttattat 134

                                                                       
Query: 61  tagtagtattacattcattacattatgtttgtttggtgcccgaaggcaaatagttcacag 120
            ||||| |||||||||||||||||||||||||||||||||||||||||||||||||||||
Sbjct: 133 -agtag-attacattcattacattatgtttgtttggtgcccgaaggcaaatagttcacag 76

                                                                       
Query: 121 gtgtataggatgataaaagactaggctcgaaagcttcgccatttattaatgatccttccg 180
           ||||||||||||||||||| ||||||||||||||||||||||||||||||||||||||||
Sbjct: 75  gtgtataggatgataaaag-ctaggctcgaaagcttcgccatttattaatgatccttccg 17

                           
Query: 181 caggttcacctacgga 196
           ||||||||||||||||
Sbjct: 16  caggttcacctacgga 1


>gi|194462436|gb|EU852374.1| Uncultured Dioszegia clone 7b small subunit ribosomal RNA gene,
           partial sequence; internal transcribed spacer 1, 5.8S
           ribosomal RNA gene, and internal transcribed spacer 2,
           complete sequence; and large subunit ribosomal RNA gene,
           partial sequence
          Length = 489

 Score =  337 bits (170), Expect = 2e-89
 Identities = 191/194 (98%), Gaps = 3/194 (1%)
 Strand = Plus / Minus

                                                                       
Query: 1   gctgcgttcttcatcgatgtgagagccaagagatccgttgttgaaagttgtatttattat 60
           ||||||||||||||||||||||||||||||||||||||||||||||||||||||||||||
Sbjct: 191 gctgcgttcttcatcgatgtgagagccaagagatccgttgttgaaagttgtatttattat 132

                                                                       
Query: 61  tagtagtattacattcattacattatgtttgtttggtgcccgaaggcaaatagttcacag 120
            ||||| |||||||||||||||||||||||||||||||||||||||||||||||||||||
Sbjct: 131 -agtag-attacattcattacattatgtttgtttggtgcccgaaggcaaatagttcacag 74

                                                                       
Query: 121 gtgtataggatgataaaagactaggctcgaaagcttcgccatttattaatgatccttccg 180
           ||||||||||||||||||| ||||||||||||||||||||||||||||||||||||||||
Sbjct: 73  gtgtataggatgataaaag-ctaggctcgaaagcttcgccatttattaatgatccttccg 15

                         
Query: 181 caggttcacctacg 194
           ||||||||||||||
Sbjct: 14  caggttcacctacg 1


>gi|161172111|gb|EU252552.1| Dioszegia hungarica ATCC:24291 18S ribosomal RNA gene, partial
           sequence; internal transcribed spacer 1, 5.8S ribosomal
           RNA gene, and internal transcribed spacer 2, complete
           sequence; and 26S ribosomal RNA gene, partial sequence
          Length = 554

 Score =  335 bits (169), Expect = 6e-89
 Identities = 190/193 (98%), Gaps = 3/193 (1%)
 Strand = Plus / Minus

                                                                       
Query: 1   gctgcgttcttcatcgatgtgagagccaagagatccgttgttgaaagttgtatttattat 60
           ||||||||||||||||||||||||||||||||||||||||||||||||||||||||||||
Sbjct: 240 gctgcgttcttcatcgatgtgagagccaagagatccgttgttgaaagttgtatttattat 181

                                                                       
Query: 61  tagtagtattacattcattacattatgtttgtttggtgcccgaaggcaaatagttcacag 120
            ||||| |||||||||||||||||||||||||||||||||||||||||||||||||||||
Sbjct: 180 -agtag-attacattcattacattatgtttgtttggtgcccgaaggcaaatagttcacag 123

                                                                       
Query: 121 gtgtataggatgataaaagactaggctcgaaagcttcgccatttattaatgatccttccg 180
           ||||||||||||||||||| ||||||||||||||||||||||||||||||||||||||||
Sbjct: 122 gtgtataggatgataaaag-ctaggctcgaaagcttcgccatttattaatgatccttccg 64

                        
Query: 181 caggttcacctac 193
           |||||||||||||
Sbjct: 63  caggttcacctac 51


>gi|162424951|gb|EU266501.1| Dioszegia hungarica strain AS 2.2566 18S ribosomal RNA gene,
           partial sequence; internal transcribed spacer 1, 5.8S
           ribosomal RNA gene, and internal transcribed spacer 2,
           complete sequence; and 26S ribosomal RNA gene, partial
           sequence
          Length = 484

 Score =  327 bits (165), Expect = 2e-86
 Identities = 186/189 (98%), Gaps = 3/189 (1%)
 Strand = Plus / Minus

                                                                       
Query: 1   gctgcgttcttcatcgatgtgagagccaagagatccgttgttgaaagttgtatttattat 60
           ||||||||||||||||||||||||||||||||||||||||||||||||||||||||||||
Sbjct: 186 gctgcgttcttcatcgatgtgagagccaagagatccgttgttgaaagttgtatttattat 127

                                                                       
Query: 61  tagtagtattacattcattacattatgtttgtttggtgcccgaaggcaaatagttcacag 120
            ||||| |||||||||||||||||||||||||||||||||||||||||||||||||||||
Sbjct: 126 -agtag-attacattcattacattatgtttgtttggtgcccgaaggcaaatagttcacag 69

                                                                       
Query: 121 gtgtataggatgataaaagactaggctcgaaagcttcgccatttattaatgatccttccg 180
           ||||||||||||||||||| ||||||||||||||||||||||||||||||||||||||||
Sbjct: 68  gtgtataggatgataaaag-ctaggctcgaaagcttcgccatttattaatgatccttccg 10

                    
Query: 181 caggttcac 189
           |||||||||
Sbjct: 9   caggttcac 1


>gi|162136006|gb|EU286796.1| Dioszegia hungarica strain SH24 18S ribosomal RNA gene, partial
           sequence; internal transcribed spacer 1, 5.8S ribosomal
           RNA gene, and internal transcribed spacer 2, complete
           sequence; and 26S ribosomal RNA gene, partial sequence
          Length = 484

 Score =  327 bits (165), Expect = 2e-86
 Identities = 186/189 (98%), Gaps = 3/189 (1%)
 Strand = Plus / Minus

                                                                       
Query: 1   gctgcgttcttcatcgatgtgagagccaagagatccgttgttgaaagttgtatttattat 60
           ||||||||||||||||||||||||||||||||||||||||||||||||||||||||||||
Sbjct: 186 gctgcgttcttcatcgatgtgagagccaagagatccgttgttgaaagttgtatttattat 127

                                                                       
Query: 61  tagtagtattacattcattacattatgtttgtttggtgcccgaaggcaaatagttcacag 120
            ||||| |||||||||||||||||||||||||||||||||||||||||||||||||||||
Sbjct: 126 -agtag-attacattcattacattatgtttgtttggtgcccgaaggcaaatagttcacag 69

                                                                       
Query: 121 gtgtataggatgataaaagactaggctcgaaagcttcgccatttattaatgatccttccg 180
           ||||||||||||||||||| ||||||||||||||||||||||||||||||||||||||||
Sbjct: 68  gtgtataggatgataaaag-ctaggctcgaaagcttcgccatttattaatgatccttccg 10

                    
Query: 181 caggttcac 189
           |||||||||
Sbjct: 9   caggttcac 1


>gi|162136005|gb|EU286795.1| Dioszegia hungarica strain HX21.3 18S ribosomal RNA gene, partial
           sequence; internal transcribed spacer 1, 5.8S ribosomal
           RNA gene, and internal transcribed spacer 2, complete
           sequence; and 26S ribosomal RNA gene, partial sequence
          Length = 484

 Score =  327 bits (165), Expect = 2e-86
 Identities = 186/189 (98%), Gaps = 3/189 (1%)
 Strand = Plus / Minus

                                                                       
Query: 1   gctgcgttcttcatcgatgtgagagccaagagatccgttgttgaaagttgtatttattat 60
           ||||||||||||||||||||||||||||||||||||||||||||||||||||||||||||
Sbjct: 186 gctgcgttcttcatcgatgtgagagccaagagatccgttgttgaaagttgtatttattat 127

                                                                       
Query: 61  tagtagtattacattcattacattatgtttgtttggtgcccgaaggcaaatagttcacag 120
            ||||| |||||||||||||||||||||||||||||||||||||||||||||||||||||
Sbjct: 126 -agtag-attacattcattacattatgtttgtttggtgcccgaaggcaaatagttcacag 69

                                                                       
Query: 121 gtgtataggatgataaaagactaggctcgaaagcttcgccatttattaatgatccttccg 180
           ||||||||||||||||||| ||||||||||||||||||||||||||||||||||||||||
Sbjct: 68  gtgtataggatgataaaag-ctaggctcgaaagcttcgccatttattaatgatccttccg 10

                    
Query: 181 caggttcac 189
           |||||||||
Sbjct: 9   caggttcac 1


>gi|162136002|gb|EU286794.1| Dioszegia hungarica strain AS 2.2323 18S ribosomal RNA gene,
           partial sequence; internal transcribed spacer 1, 5.8S
           ribosomal RNA gene, and internal transcribed spacer 2,
           complete sequence; and 26S ribosomal RNA gene, partial
           sequence
          Length = 484

 Score =  327 bits (165), Expect = 2e-86
 Identities = 186/189 (98%), Gaps = 3/189 (1%)
 Strand = Plus / Minus

                                                                       
Query: 1   gctgcgttcttcatcgatgtgagagccaagagatccgttgttgaaagttgtatttattat 60
           ||||||||||||||||||||||||||||||||||||||||||||||||||||||||||||
Sbjct: 186 gctgcgttcttcatcgatgtgagagccaagagatccgttgttgaaagttgtatttattat 127

                                                                       
Query: 61  tagtagtattacattcattacattatgtttgtttggtgcccgaaggcaaatagttcacag 120
            ||||| |||||||||||||||||||||||||||||||||||||||||||||||||||||
Sbjct: 126 -agtag-attacattcattacattatgtttgtttggtgcccgaaggcaaatagttcacag 69

                                                                       
Query: 121 gtgtataggatgataaaagactaggctcgaaagcttcgccatttattaatgatccttccg 180
           ||||||||||||||||||| ||||||||||||||||||||||||||||||||||||||||
Sbjct: 68  gtgtataggatgataaaag-ctaggctcgaaagcttcgccatttattaatgatccttccg 10

                    
Query: 181 caggttcac 189
           |||||||||
Sbjct: 9   caggttcac 1


>gi|8515884|gb|AF272014.1|AF272014 Cryptococcus hungaricus internal transcribed spacer 1, 5.8S
           ribosomal RNA gene, and internal transcribed spacer 2,
           complete sequence
          Length = 460

 Score =  283 bits (143), Expect = 2e-73
 Identities = 167/171 (97%), Gaps = 3/171 (1%)
 Strand = Plus / Minus

                                                                       
Query: 1   gctgcgttcttcatcgatgtgagagccaagagatccgttgttgaaagttgtatttattat 60
           |||||||| |||||||||||||||||||||||||||||||||||||||||||||||||||
Sbjct: 173 gctgcgtttttcatcgatgtgagagccaagagatccgttgttgaaagttgtatttattat 114

                                                                       
Query: 61  tagtagtattacattcattacattatgtttgtttggtgcccgaaggcaaatagttcacag 120
            ||||| |||||||||||||||||||||||||||||||||||||||||||||||||||||
Sbjct: 113 -agtag-attacattcattacattatgtttgtttggtgcccgaaggcaaatagttcacag 56

                                                              
Query: 121 gtgtataggatgataaaagactaggctcgaaagcttcgccatttattaatg 171
           ||||||||||||||||||| |||||||||||||||||||||||||||||||
Sbjct: 55  gtgtataggatgataaaag-ctaggctcgaaagcttcgccatttattaatg 6


>gi|18027712|gb|AF314987.1|AF314987 Bullera armeniaca strain JCM 2955 internal transcribed spacer 1,
           5.8S ribosomal RNA gene and internal transcribed spacer
           2, complete sequence; and 26S ribosomal RNA gene,
           partial sequence
          Length = 450

 Score =  281 bits (142), Expect = 8e-73
 Identities = 163/166 (98%), Gaps = 3/166 (1%)
 Strand = Plus / Minus

                                                                       
Query: 1   gctgcgttcttcatcgatgtgagagccaagagatccgttgttgaaagttgtatttattat 60
           ||||||||||||||||||||||||||||||||||||||||||||||||||||||||||||
Sbjct: 163 gctgcgttcttcatcgatgtgagagccaagagatccgttgttgaaagttgtatttattat 104

                                                                       
Query: 61  tagtagtattacattcattacattatgtttgtttggtgcccgaaggcaaatagttcacag 120
            ||||| |||||||||||||||||||||||||||||||||||||||||||||||||||||
Sbjct: 103 -agtag-attacattcattacattatgtttgtttggtgcccgaaggcaaatagttcacag 46

                                                         
Query: 121 gtgtataggatgataaaagactaggctcgaaagcttcgccatttat 166
           ||||||||||||||||||| ||||||||||||||||||||||||||
Sbjct: 45  gtgtataggatgataaaag-ctaggctcgaaagcttcgccatttat 1


>gi|170296673|gb|EU517066.1| Dioszegia fristingensis strain AS 2.3763 18S ribosomal RNA gene,
            partial sequence; internal transcribed spacer 1 and 5.8S
            ribosomal RNA gene, complete sequence; and internal
            transcribed spacer 2, partial sequence
          Length = 2136

 Score =  278 bits (140), Expect = 1e-71
 Identities = 209/223 (93%), Gaps = 8/223 (3%)
 Strand = Plus / Minus

                                                                        
Query: 1    gctgcgttcttcatcgatgtgagagccaagagatccgttgttgaaagttgtatttattat 60
            ||||||||||||||||||||||||||||||||||||||||||||||||||||||| ||||
Sbjct: 1951 gctgcgttcttcatcgatgtgagagccaagagatccgttgttgaaagttgtatttgttat 1892

                                                                        
Query: 61   tagtagtattacattcattacattatgttt--gtttggtgcccgaaggcaaatagttcac 118
             | |||| ||||||||||||||||||||||  ||||| ||||| ||||||||||||||||
Sbjct: 1891 aa-tagt-ttacattcattacattatgtttaagtttg-tgcccaaaggcaaatagttcac 1835

                                                                        
Query: 119  aggtgtata-ggatgataaaagactaggctcgaaagcttcgccatttattaatgatcctt 177
            ||||||||| |||| ||||||| ||| |||||||||| ||||| ||||||||||||||||
Sbjct: 1834 aggtgtataaggat-ataaaag-ctaagctcgaaagcgtcgccgtttattaatgatcctt 1777

                                                       
Query: 178  ccgcaggttcacctacggaaaccttgttacgacttttacttcc 220
            |||||||||||||||||||||||||||||||||||||||||||
Sbjct: 1776 ccgcaggttcacctacggaaaccttgttacgacttttacttcc 1734


>gi|45752388|emb|AJ581081.1| Uncultured basidiomycete yeast 18S rRNA gene (partial), 5.8S rRNA
           gene, 26S rRNA gene (partial), ITS1 and ITS2, clone
           1a35.4
          Length = 526

 Score =  278 bits (140), Expect = 1e-71
 Identities = 209/223 (93%), Gaps = 8/223 (3%)
 Strand = Plus / Minus

                                                                       
Query: 1   gctgcgttcttcatcgatgtgagagccaagagatccgttgttgaaagttgtatttattat 60
           ||||||||||||||||||||||||||||||||||||||||||||||||||||||| ||||
Sbjct: 218 gctgcgttcttcatcgatgtgagagccaagagatccgttgttgaaagttgtatttgttat 159

                                                                       
Query: 61  tagtagtattacattcattacattatgttt--gtttggtgcccgaaggcaaatagttcac 118
            | |||| ||||||||||||||||||||||  ||||| ||||| ||||||||||||||||
Sbjct: 158 aa-tagt-ttacattcattacattatgtttaagtttg-tgcccaaaggcaaatagttcac 102

                                                                       
Query: 119 aggtgtata-ggatgataaaagactaggctcgaaagcttcgccatttattaatgatcctt 177
           ||||||||| |||| ||||||| ||| |||||||||| ||||| ||||||||||||||||
Sbjct: 101 aggtgtataaggat-ataaaag-ctaagctcgaaagcgtcgccgtttattaatgatcctt 44

                                                      
Query: 178 ccgcaggttcacctacggaaaccttgttacgacttttacttcc 220
           |||||||||||||||||||||||||||||||||||||||||||
Sbjct: 43  ccgcaggttcacctacggaaaccttgttacgacttttacttcc 1


>gi|85719160|dbj|AB222613.1| Uncultured fungus genes for ITS1, 5.8S rRNA, ITS2, partial and
           complete sequence, clone:ITAF5-2
          Length = 609

 Score =  274 bits (138), Expect = 2e-70
 Identities = 171/177 (96%), Gaps = 5/177 (2%)
 Strand = Plus / Minus

                                                                       
Query: 1   gctgcgttcttcatcgatgtgagagccaagagatccgttgttgaaagttgtatttattat 60
           ||||||||||||||||||||||||||||||||||||||||||||||||||||||||||||
Sbjct: 346 gctgcgttcttcatcgatgtgagagccaagagatccgttgttgaaagttgtatttattat 287

                                                                       
Query: 61  tagtagtattacattcattacattatgtttgtttggtgcccgaaggcaaatagttcacag 120
            ||||| |||||||||||||||||||||||||||||||||||||||||||||||||||||
Sbjct: 286 -agtag-attacattcattacattatgtttgtttggtgcccgaaggcaaatagttcacag 229

                                                                    
Query: 121 gtgtataggatga--taaaagactaggctcgaaagcttcgccatttattaatgatcc 175
           ||||| |||||||  |||||| |||||||||||||||||||||||||||||||||||
Sbjct: 228 gtgtaaaggatgaattaaaag-ctaggctcgaaagcttcgccatttattaatgatcc 173


>gi|45752348|emb|AJ581041.1| Uncultured basidiomycete yeast 18S rRNA gene (partial), 5.8S rRNA
           gene, 26S rRNA gene (partial), ITS1 and ITS2, clone 2
          Length = 508

 Score =  274 bits (138), Expect = 2e-70
 Identities = 207/221 (93%), Gaps = 8/221 (3%)
 Strand = Plus / Minus

                                                                       
Query: 1   gctgcgttcttcatcgatgtgagagccaagagatccgttgttgaaagttgtatttattat 60
           ||||||||||||||||||||||||||||||||||||||||||||||||||||||| ||||
Sbjct: 218 gctgcgttcttcatcgatgtgagagccaagagatccgttgttgaaagttgtatttgttat 159

                                                                       
Query: 61  tagtagtattacattcattacattatgttt--gtttggtgcccgaaggcaaatagttcac 118
            | |||| ||||||||||||||||||||||  ||||| ||||| ||||||||||||||||
Sbjct: 158 aa-tagt-ttacattcattacattatgtttaagtttg-tgcccaaaggcaaatagttcac 102

                                                                       
Query: 119 aggtgtata-ggatgataaaagactaggctcgaaagcttcgccatttattaatgatcctt 177
           ||||||||| |||| ||||||| ||| |||||||||| ||||| ||||||||||||||||
Sbjct: 101 aggtgtataaggat-ataaaag-ctaagctcgaaagcgtcgccgtttattaatgatcctt 44

                                                    
Query: 178 ccgcaggttcacctacggaaaccttgttacgacttttactt 218
           |||||||||||||||||||||||||||||||||||||||||
Sbjct: 43  ccgcaggttcacctacggaaaccttgttacgacttttactt 3


>gi|45752347|emb|AJ581040.1| Uncultured basidiomycete yeast 18S rRNA gene (partial), 5.8S rRNA
           gene, 26S rRNA gene (partial), ITS1 and ITS2, clone Pha2
          Length = 508

 Score =  274 bits (138), Expect = 2e-70
 Identities = 207/221 (93%), Gaps = 8/221 (3%)
 Strand = Plus / Minus

                                                                       
Query: 1   gctgcgttcttcatcgatgtgagagccaagagatccgttgttgaaagttgtatttattat 60
           ||||||||||||||||||||||||||| ||||||||||||||||||||||||||||||||
Sbjct: 218 gctgcgttcttcatcgatgtgagagccgagagatccgttgttgaaagttgtatttattat 159

                                                                       
Query: 61  tagtagtattacattcattacattatgttt--gtttggtgcccgaaggcaaatagttcac 118
            | |||| ||||||||||||||||||||||  ||||| ||||| ||||||||||||||||
Sbjct: 158 aa-tagt-ttacattcattacattatgtttaagtttg-tgcccaaaggcaaatagttcac 102

                                                                       
Query: 119 aggtgtata-ggatgataaaagactaggctcgaaagcttcgccatttattaatgatcctt 177
           ||||||||| |||| ||||||| ||| |||||||||| ||||| ||||||||||||||||
Sbjct: 101 aggtgtataaggat-ataaaag-ctaagctcgaaagcgtcgccgtttattaatgatcctt 44

                                                    
Query: 178 ccgcaggttcacctacggaaaccttgttacgacttttactt 218
           |||||||||||||||||||||||||||||||||||||||||
Sbjct: 43  ccgcaggttcacctacggaaaccttgttacgacttttactt 3


>gi|45752346|emb|AJ581039.1| Uncultured basidiomycete yeast 18S rRNA gene (partial), 5.8S rRNA
           gene, 26S rRNA gene (partial), ITS1 and ITS2, clone Pha1
          Length = 508

 Score =  274 bits (138), Expect = 2e-70
 Identities = 207/221 (93%), Gaps = 8/221 (3%)
 Strand = Plus / Minus

                                                                       
Query: 1   gctgcgttcttcatcgatgtgagagccaagagatccgttgttgaaagttgtatttattat 60
           ||||||||||||||||||||||||||||||||||||||||||||||||||||||| ||||
Sbjct: 218 gctgcgttcttcatcgatgtgagagccaagagatccgttgttgaaagttgtatttgttat 159

                                                                       
Query: 61  tagtagtattacattcattacattatgttt--gtttggtgcccgaaggcaaatagttcac 118
            | |||| ||||||||||||||||||||||  ||||| ||||| ||||||||||||||||
Sbjct: 158 aa-tagt-ttacattcattacattatgtttaagtttg-tgcccaaaggcaaatagttcac 102

                                                                       
Query: 119 aggtgtata-ggatgataaaagactaggctcgaaagcttcgccatttattaatgatcctt 177
           ||||||||| |||| ||||||| ||| |||||||||| ||||| ||||||||||||||||
Sbjct: 101 aggtgtataaggat-ataaaag-ctaagctcgaaagcgtcgccgtttattaatgatcctt 44

                                                    
Query: 178 ccgcaggttcacctacggaaaccttgttacgacttttactt 218
           |||||||||||||||||||||||||||||||||||||||||
Sbjct: 43  ccgcaggttcacctacggaaaccttgttacgacttttactt 3


>gi|45752351|emb|AJ581044.1| Uncultured basidiomycete yeast 18S rRNA gene (partial), 5.8S rRNA
           gene, 26S rRNA gene (partial), ITS1 and ITS2, clone 16
          Length = 508

 Score =  266 bits (134), Expect = 5e-68
 Identities = 206/221 (93%), Gaps = 8/221 (3%)
 Strand = Plus / Minus

                                                                       
Query: 1   gctgcgttcttcatcgatgtgagagccaagagatccgttgttgaaagttgtatttattat 60
           ||||||||||||||||||||||||||||||||||||||||||||||||||||||| ||||
Sbjct: 218 gctgcgttcttcatcgatgtgagagccaagagatccgttgttgaaagttgtatttgttat 159

                                                                       
Query: 61  tagtagtattacattcattacattatgttt--gtttggtgcccgaaggcaaatagttcac 118
            | |||| ||||||||||||||||||||||  ||||| ||||| ||||||||||||||||
Sbjct: 158 aa-tagt-ttacattcattacattatgtttaagtttg-tgcccaaaggcaaatagttcac 102

                                                                       
Query: 119 aggtgtata-ggatgataaaagactaggctcgaaagcttcgccatttattaatgatcctt 177
           ||||| ||| |||| ||||||| ||| |||||||||| ||||| ||||||||||||||||
Sbjct: 101 aggtgcataaggat-ataaaag-ctaagctcgaaagcgtcgccgtttattaatgatcctt 44

                                                    
Query: 178 ccgcaggttcacctacggaaaccttgttacgacttttactt 218
           |||||||||||||||||||||||||||||||||||||||||
Sbjct: 43  ccgcaggttcacctacggaaaccttgttacgacttttactt 3


>gi|45752350|emb|AJ581043.1| Uncultured basidiomycete yeast 18S rRNA gene (partial), 5.8S rRNA
           gene, 26S rRNA gene (partial), ITS1 and ITS2, clone Pla1
          Length = 508

 Score =  266 bits (134), Expect = 5e-68
 Identities = 206/221 (93%), Gaps = 8/221 (3%)
 Strand = Plus / Minus

                                                                       
Query: 1   gctgcgttcttcatcgatgtgagagccaagagatccgttgttgaaagttgtatttattat 60
           ||||||||||||||||||||||||||||||||||||||||||||||||||||||| ||||
Sbjct: 218 gctgcgttcttcatcgatgtgagagccaagagatccgttgttgaaagttgtatttgttat 159

                                                                       
Query: 61  tagtagtattacattcattacattatgttt--gtttggtgcccgaaggcaaatagttcac 118
            | |||| ||||||||||||||||||||||  ||||| ||||| ||||||||||||||||
Sbjct: 158 aa-tagt-ttacattcattacattatgtttaagtttg-tgcccaaaggcaaatagttcac 102

                                                                       
Query: 119 aggtgtata-ggatgataaaagactaggctcgaaagcttcgccatttattaatgatcctt 177
           ||||| ||| |||| ||||||| ||| |||||||||| ||||| ||||||||||||||||
Sbjct: 101 aggtgcataaggat-ataaaag-ctaagctcgaaagcgtcgccgtttattaatgatcctt 44

                                                    
Query: 178 ccgcaggttcacctacggaaaccttgttacgacttttactt 218
           |||||||||||||||||||||||||||||||||||||||||
Sbjct: 43  ccgcaggttcacctacggaaaccttgttacgacttttactt 3


>gi|45752349|emb|AJ581042.1| Uncultured basidiomycete yeast 18S rRNA gene (partial), 5.8S rRNA
           gene, 26S rRNA gene (partial), ITS1 and ITS2, clone 4
          Length = 508

 Score =  266 bits (134), Expect = 5e-68
 Identities = 206/221 (93%), Gaps = 8/221 (3%)
 Strand = Plus / Minus

                                                                       
Query: 1   gctgcgttcttcatcgatgtgagagccaagagatccgttgttgaaagttgtatttattat 60
           ||||||||||||||||||||||||||||||| ||||||||||||||||||||||| ||||
Sbjct: 218 gctgcgttcttcatcgatgtgagagccaagaaatccgttgttgaaagttgtatttgttat 159

                                                                       
Query: 61  tagtagtattacattcattacattatgttt--gtttggtgcccgaaggcaaatagttcac 118
            | |||| ||||||||||||||||||||||  ||||| ||||| ||||||||||||||||
Sbjct: 158 aa-tagt-ttacattcattacattatgtttaagtttg-tgcccaaaggcaaatagttcac 102

                                                                       
Query: 119 aggtgtata-ggatgataaaagactaggctcgaaagcttcgccatttattaatgatcctt 177
           ||||||||| |||| ||||||| ||| |||||||||| ||||| ||||||||||||||||
Sbjct: 101 aggtgtataaggat-ataaaag-ctaagctcgaaagcgtcgccgtttattaatgatcctt 44

                                                    
Query: 178 ccgcaggttcacctacggaaaccttgttacgacttttactt 218
           |||||||||||||||||||||||||||||||||||||||||
Sbjct: 43  ccgcaggttcacctacggaaaccttgttacgacttttactt 3


>gi|89258097|gb|DQ402529.1| Dioszegia sp. LC-03-116 18S ribosomal RNA gene, partial sequence;
           internal transcribed spacer 1, 5.8S ribosomal RNA gene,
           and internal transcribed spacer 2, complete sequence;
           and 28S ribosomal RNA gene, partial sequence
          Length = 445

 Score =  254 bits (128), Expect = 2e-64
 Identities = 196/211 (92%), Gaps = 7/211 (3%)
 Strand = Plus / Minus

                                                                       
Query: 1   gctgcgttcttcatcgatgtgagagccaagagatccgttgttgaaagttgtatttattat 60
           ||||||||||||||||||||||||||||||||||||||||||||||||||||||||||| 
Sbjct: 206 gctgcgttcttcatcgatgtgagagccaagagatccgttgttgaaagttgtatttatta- 148

                                                                       
Query: 61  tagtagtattacattcattacattatgttt--gtttggtgcccgaaggcaaatagttcac 118
           || |||| ||||||||||||||||||||||  |||| |||||| ||||||||||||||||
Sbjct: 147 taatagt-ttacattcattacattatgtttaagttt-gtgcccaaaggcaaatagttcac 90

                                                                       
Query: 119 aggtgtataggatgataaaagactaggctcgaaagcttcgccatttattaatgatccttc 178
           ||||||   |||| ||||||| ||| |||||||||| ||||| |||||||||||||||||
Sbjct: 89  aggtgttatggat-ataaaag-ctaagctcgaaagcgtcgccgtttattaatgatccttc 32

                                          
Query: 179 cgcaggttcacctacggaaaccttgttacga 209
           |||||||||||||||||||||||||||||||
Sbjct: 31  cgcaggttcacctacggaaaccttgttacga 1


BLASTN 2.2.17 [Aug-26-2007]


Reference: Altschul, Stephen F., Thomas L. Madden, Alejandro A. Schaffer, 
Jinghui Zhang, Zheng Zhang, Webb Miller, and David J. Lipman (1997), 
"Gapped BLAST and PSI-BLAST: a new generation of protein database search
programs",  Nucleic Acids Res. 25:3389-3402.

Query= S1|FCQD7IX01BOZ3H|290|T_TTCTCG|FPY(7-26)|RPY(243-
264)|rT_CGAGAA|AL|GTB|D_10_|258|C6|
         (258 letters)

Database: nr.nal 
           12,487,851 sequences; 32,255,764,854 total letters

Searching..................................................done


                                                                 Score    E
Sequences producing significant alignments:                      (bits) Value

gi|167888629|gb|EU326165.1| Inocybe ochroalba isolate 254 18S ri...   381   e-102
gi|167888628|gb|EU326164.1| Uncultured ectomycorrhiza (Xylariace...   381   e-102
gi|212379173|gb|FJ237226.1| Uncultured fungus clone MBS43-3 18S ...   309   4e-81
gi|187961892|gb|EU516970.1| Uncultured fungus clone IIN2-12 18S ...   303   3e-79
gi|157367916|gb|EF635769.1| Uncultured Phyllachoraceae clone IIP...   299   4e-78
gi|187961817|gb|EU516895.1| Uncultured fungus clone IVS4-11 18S ...   260   4e-66
gi|171705201|gb|EU563602.1| Fungal sp. 229c2h 18S ribosomal RNA ...   212   8e-52
gi|187961612|gb|EU516690.1| Uncultured fungus clone IIP4-27 18S ...   198   1e-47
gi|227344930|gb|FJ882010.1| Uncultured endophytic fungus clone R...   192   7e-46
gi|226932130|gb|FJ782537.1| Uncultured fungus clone Singleton_(3...   192   7e-46
gi|226926440|gb|FJ776847.1| Uncultured fungus clone Contig830-12...   192   7e-46
gi|226926086|gb|FJ776493.1| Uncultured fungus clone Contig476-10...   192   7e-46
gi|226932309|gb|FJ782716.1| Uncultured fungus clone Singleton_(3...   186   4e-44
gi|226931042|gb|FJ781449.1| Uncultured fungus clone Singleton_(2...   186   4e-44
gi|299810500|gb|HM141062.1| Uncultured Ascomycota isolate 790 in...   182   7e-43
gi|224971688|gb|FJ759234.1| Uncultured fungus clone Singleton_31...   176   4e-41
gi|284520066|gb|GU056014.1| Uncultured Xylariales isolate 237 18...   167   4e-38
gi|226442130|gb|FJ210536.1| Xylaria sp. JJP-2009a isolate 56894-...   163   6e-37
gi|20531700|gb|AF502893.1| Leaf litter ascomycete strain its412 ...   155   2e-34
gi|20531654|gb|AF502847.1| Leaf litter ascomycete strain its339 ...   155   2e-34
gi|157062768|gb|EU040223.1| Phlogicylindrium eucalyptorum strain...   153   6e-34
gi|224974376|gb|FJ761922.1| Uncultured fungus clone Singleton_53...   151   2e-33
gi|259102657|gb|GQ515545.1| Uncultured fungus clone Unisequence#...   149   9e-33
gi|224971366|gb|FJ758912.1| Uncultured fungus clone Singleton_16...   149   9e-33
gi|298402974|gb|GU934590.1| Xylaria sp. 851 18S ribosomal RNA ge...   147   4e-32
gi|258578862|gb|GQ303287.1| Polyscytalum algarvense culture-coll...   147   4e-32
gi|212276767|gb|FJ025347.1| Fungal endophyte sp. E2-1111 18S rib...   147   4e-32
gi|20531706|gb|AF502899.1| Leaf litter ascomycete strain its419 ...   147   4e-32
gi|259092053|gb|GQ523759.1| Uncultured fungus clone Unisequence#...   145   1e-31
gi|259091657|gb|GQ523363.1| Uncultured fungus clone Unisequence#...   143   6e-31
gi|224971645|gb|FJ759191.1| Uncultured fungus clone Singleton_16...   143   6e-31
gi|223006446|gb|FJ613078.1| Fungal sp. ARIZ B493 18S ribosomal R...   143   6e-31
gi|223006153|gb|FJ612785.1| Fungal sp. ARIZ L348 18S ribosomal R...   143   6e-31
gi|189909454|gb|EU552126.1| Eutypa consobrina culture-collection...   143   6e-31
gi|94383967|emb|AM260863.1| Uncultured fungus 18S rRNA gene (par...   143   6e-31
gi|94383922|emb|AM260818.1| Uncultured fungus 18S rRNA gene (par...   143   6e-31
gi|94383909|emb|AM260805.1| Uncultured fungus 18S rRNA gene (par...   143   6e-31
gi|262035029|gb|GU062295.1| Diatrypella pulvinata isolate I324 1...   141   2e-30
gi|259107748|gb|GQ511226.1| Uncultured fungus clone OTU#2978-40-...   141   2e-30
gi|259106950|gb|GQ510428.1| Uncultured fungus clone OTU#2178-50-...   141   2e-30
gi|259105536|gb|GQ509014.1| Uncultured fungus clone OTU#761-40-3...   141   2e-30
gi|259100877|gb|GQ513765.1| Uncultured fungus clone Unisequence#...   141   2e-30
gi|259099469|gb|GQ521767.1| Uncultured fungus clone Unisequence#...   141   2e-30
gi|224969431|gb|FJ756977.1| Uncultured fungus clone Contig28-30-...   141   2e-30
gi|223006445|gb|FJ613077.1| Fungal sp. ARIZ B492 18S ribosomal R...   141   2e-30
gi|223006330|gb|FJ612962.1| Fungal sp. ARIZ B225 18S ribosomal R...   141   2e-30
gi|217331388|gb|FJ466726.1| Fungal endophyte sp. UFMGCB_899 18S ...   141   2e-30
gi|210137246|gb|FJ349609.1| Sporidesmium knawiae 18S ribosomal R...   141   2e-30
gi|187939459|gb|EU686172.1| Fungal endophyte sp. ECD-2008 isolat...   141   2e-30
gi|187939435|gb|EU686148.1| Fungal endophyte sp. ECD-2008 isolat...   141   2e-30

>gi|167888629|gb|EU326165.1| Inocybe ochroalba isolate 254 18S ribosomal RNA gene, partial
           sequence; internal transcribed spacer 1, 5.8S ribosomal
           RNA gene, and internal transcribed spacer 2, complete
           sequence; and 28S ribosomal RNA gene, partial sequence
          Length = 646

 Score =  381 bits (192), Expect = e-102
 Identities = 213/221 (96%), Gaps = 1/221 (0%)
 Strand = Plus / Minus

                                                                       
Query: 1   gctgcgttcttcatcgatgccagaaccaagagatccgttgttgaaagtttttaacttatt 60
           ||||||||||||||||||||||||||||||||||||||||||||||||||| ||||||||
Sbjct: 229 gctgcgttcttcatcgatgccagaaccaagagatccgttgttgaaagtttt-aacttatt 171

                                                                       
Query: 61  tgnnnnnnnactcagagatacagagataaaagagtttggtagtccttcggcggtcactcc 120
           ||       |||||||||||||||||||||||||||||||||||||||||||||||||||
Sbjct: 170 tgtttttttactcagagatacagagataaaagagtttggtagtccttcggcggtcactcc 111

                                                                       
Query: 121 ccggtaactacagggtagctatagggtaggcccgccgaggcaacaggtatgttcacatgg 180
           ||||||||||||||||||||||||||||||||||||||||||||||||||||||||||||
Sbjct: 110 ccggtaactacagggtagctatagggtaggcccgccgaggcaacaggtatgttcacatgg 51

                                                    
Query: 181 gttttagggagttttacaactctataatgatccctccgctg 221
           |||||||||||||||||||||||||||||||||||||||||
Sbjct: 50  gttttagggagttttacaactctataatgatccctccgctg 10


>gi|167888628|gb|EU326164.1| Uncultured ectomycorrhiza (Xylariaceae) isolate 243 18S ribosomal
           RNA gene, partial sequence; internal transcribed spacer
           1, 5.8S ribosomal RNA gene, and internal transcribed
           spacer 2, complete sequence; and 28S ribosomal RNA gene,
           partial sequence
          Length = 646

 Score =  381 bits (192), Expect = e-102
 Identities = 213/221 (96%), Gaps = 1/221 (0%)
 Strand = Plus / Minus

                                                                       
Query: 1   gctgcgttcttcatcgatgccagaaccaagagatccgttgttgaaagtttttaacttatt 60
           ||||||||||||||||||||||||||||||||||||||||||||||||||| ||||||||
Sbjct: 229 gctgcgttcttcatcgatgccagaaccaagagatccgttgttgaaagtttt-aacttatt 171

                                                                       
Query: 61  tgnnnnnnnactcagagatacagagataaaagagtttggtagtccttcggcggtcactcc 120
           ||       |||||||||||||||||||||||||||||||||||||||||||||||||||
Sbjct: 170 tgtttttttactcagagatacagagataaaagagtttggtagtccttcggcggtcactcc 111

                                                                       
Query: 121 ccggtaactacagggtagctatagggtaggcccgccgaggcaacaggtatgttcacatgg 180
           ||||||||||||||||||||||||||||||||||||||||||||||||||||||||||||
Sbjct: 110 ccggtaactacagggtagctatagggtaggcccgccgaggcaacaggtatgttcacatgg 51

                                                    
Query: 181 gttttagggagttttacaactctataatgatccctccgctg 221
           |||||||||||||||||||||||||||||||||||||||||
Sbjct: 50  gttttagggagttttacaactctataatgatccctccgctg 10


>gi|212379173|gb|FJ237226.1| Uncultured fungus clone MBS43-3 18S ribosomal RNA, internal
           transcribed spacer 1, 5.8S ribosomal RNA, internal
           transcribed spacer 2, and 28S ribosomal RNA gene, region
          Length = 610

 Score =  309 bits (156), Expect = 4e-81
 Identities = 184/193 (95%), Gaps = 2/193 (1%)
 Strand = Plus / Minus

                                                                       
Query: 1   gctgcgttcttcatcgatgccagaaccaagagatccgttgttgaaagtttttaacttatt 60
           ||||||||||||||||||||||||||||||||||||||||||||||||||| ||||||||
Sbjct: 194 gctgcgttcttcatcgatgccagaaccaagagatccgttgttgaaagtttt-aacttatt 136

                                                                       
Query: 61  tgnnnnnnnactcagagatacagagataaaagagtttggtagtccttcggcggtcactcc 120
           ||       |||||||||||||||||||||||||||||||||||||||||||||||||||
Sbjct: 135 tgtttttttactcagagatacagagataaaagagtttggtagtccttcggcggtcactcc 76

                                                                       
Query: 121 ccggtaactacagggtagctatagggtaggcccgccgaggcaacaggtatgttcacatgg 180
           ||||||||||||||||||||||||||||||||||||||||||||||||||||||||||||
Sbjct: 75  ccggtaactacagggtagctatagggtaggcccgccgaggcaacaggtatgttcacatgg 16

                        
Query: 181 gttttagggagtt 193
           | |||||||||||
Sbjct: 15  g-tttagggagtt 4


>gi|187961892|gb|EU516970.1| Uncultured fungus clone IIN2-12 18S ribosomal RNA gene, partial
           sequence; internal transcribed spacer 1, 5.8S ribosomal
           RNA gene, and internal transcribed spacer 2, complete
           sequence; and 28S ribosomal RNA gene, partial sequence
          Length = 838

 Score =  303 bits (153), Expect = 3e-79
 Identities = 174/182 (95%), Gaps = 1/182 (0%)
 Strand = Plus / Minus

                                                                       
Query: 1   gctgcgttcttcatcgatgccagaaccaagagatccgttgttgaaagtttttaacttatt 60
           ||||||||||||||||||||||||||||||||||||||||||||||||||| ||||||||
Sbjct: 181 gctgcgttcttcatcgatgccagaaccaagagatccgttgttgaaagtttt-aacttatt 123

                                                                       
Query: 61  tgnnnnnnnactcagagatacagagataaaagagtttggtagtccttcggcggtcactcc 120
           ||       |||||||||||||||||||||||||||||||||||||||||||||||||||
Sbjct: 122 tgtttttttactcagagatacagagataaaagagtttggtagtccttcggcggtcactcc 63

                                                                       
Query: 121 ccggtaactacagggtagctatagggtaggcccgccgaggcaacaggtatgttcacatgg 180
           ||||||||||||||||||||||||||||||||||||||||||||||||||||||||||||
Sbjct: 62  ccggtaactacagggtagctatagggtaggcccgccgaggcaacaggtatgttcacatgg 3

             
Query: 181 gt 182
           ||
Sbjct: 2   gt 1


>gi|157367916|gb|EF635769.1| Uncultured Phyllachoraceae clone IIP1ab31 18S ribosomal RNA gene,
           partial sequence; internal transcribed spacer 1, 5.8S
           ribosomal RNA gene, and internal transcribed spacer 2,
           complete sequence; and 28S ribosomal RNA gene, partial
           sequence
          Length = 508

 Score =  299 bits (151), Expect = 4e-78
 Identities = 172/180 (95%), Gaps = 1/180 (0%)
 Strand = Plus / Minus

                                                                       
Query: 1   gctgcgttcttcatcgatgccagaaccaagagatccgttgttgaaagtttttaacttatt 60
           ||||||||||||||||||||||||||||||||||||||||||||||||||| ||||||||
Sbjct: 179 gctgcgttcttcatcgatgccagaaccaagagatccgttgttgaaagtttt-aacttatt 121

                                                                       
Query: 61  tgnnnnnnnactcagagatacagagataaaagagtttggtagtccttcggcggtcactcc 120
           ||       |||||||||||||||||||||||||||||||||||||||||||||||||||
Sbjct: 120 tgtttttttactcagagatacagagataaaagagtttggtagtccttcggcggtcactcc 61

                                                                       
Query: 121 ccggtaactacagggtagctatagggtaggcccgccgaggcaacaggtatgttcacatgg 180
           ||||||||||||||||||||||||||||||||||||||||||||||||||||||||||||
Sbjct: 60  ccggtaactacagggtagctatagggtaggcccgccgaggcaacaggtatgttcacatgg 1


>gi|187961817|gb|EU516895.1| Uncultured fungus clone IVS4-11 18S ribosomal RNA gene, partial
           sequence; internal transcribed spacer 1, 5.8S ribosomal
           RNA gene, and internal transcribed spacer 2, complete
           sequence; and 28S ribosomal RNA gene, partial sequence
          Length = 497

 Score =  260 bits (131), Expect = 4e-66
 Identities = 164/176 (93%), Gaps = 1/176 (0%)
 Strand = Plus / Minus

                                                                       
Query: 1   gctgcgttcttcatcgatgccagaaccaagagatccgttgttgaaagtttttaacttatt 60
           |||| |||||||||||||||||||||||||||||||||||||||||||||| ||||||||
Sbjct: 175 gctgtgttcttcatcgatgccagaaccaagagatccgttgttgaaagtttt-aacttatt 117

                                                                       
Query: 61  tgnnnnnnnactcagagatacagagataaaagagtttggtagtccttcggcggtcactcc 120
           ||       |||||||||||||||||||||||||||||||||||||||||||||||||||
Sbjct: 116 tgtttttttactcagagatacagagataaaagagtttggtagtccttcggcggtcactcc 57

                                                                   
Query: 121 ccggtaactacagggtagctatagggtaggcccgccgaggcaacaggtatgttcac 176
           | |||| |||||||||| ||||||||||||||||||||||||||||||||||||||
Sbjct: 56  cgggtagctacagggtaactatagggtaggcccgccgaggcaacaggtatgttcac 1


>gi|171705201|gb|EU563602.1| Fungal sp. 229c2h 18S ribosomal RNA gene, partial sequence;
           internal transcribed spacer 1, 5.8S ribosomal RNA gene,
           and internal transcribed spacer 2, complete sequence;
           and 28S ribosomal RNA gene, partial sequence
          Length = 593

 Score =  212 bits (107), Expect = 8e-52
 Identities = 220/253 (86%), Gaps = 9/253 (3%)
 Strand = Plus / Minus

                                                                       
Query: 1   gctgcgttcttcatcgatgccagaaccaagagatccgttgttgaaagtttttaacttatt 60
           ||||||||||||||||||||||||||||||||||||||||||||||||||| ||||||||
Sbjct: 247 gctgcgttcttcatcgatgccagaaccaagagatccgttgttgaaagtttt-aacttatt 189

                                                                       
Query: 61  tgnnnnnnnactcagagatacag-agataaaagagtttggtagtccttcggcggtcactc 119
                    |||||||||||||  | | | ||||||||||| |||| |||||||  ||| 
Sbjct: 188 aaaagtagtactcagagatacactataaacaagagtttggtggtccgtcggcgg--acta 131

                                                                       
Query: 120 cccggtaactacagggtagctatagggtaggcccgccgaggcaaca--ggtatgttcaca 177
           |  |||||||||||||||||||  |||||||||  |||||||||||  ||||||||||||
Sbjct: 130 cagggtaactacagggtagctaccgggtaggcca-ccgaggcaacaaaggtatgttcaca 72

                                                                       
Query: 178 tgggttttagggagttttacaactctataatgatccctccgctggttcaccaacggagac 237
             |||||  ||||||||||||||||| |||||||||||||||||||||||||||||||||
Sbjct: 71  aaggttt--gggagttttacaactctgtaatgatccctccgctggttcaccaacggagac 14

                        
Query: 238 cttgttacgactt 250
           |||||||||||||
Sbjct: 13  cttgttacgactt 1


>gi|187961612|gb|EU516690.1| Uncultured fungus clone IIP4-27 18S ribosomal RNA gene, partial
           sequence; internal transcribed spacer 1, 5.8S ribosomal
           RNA gene, and internal transcribed spacer 2, complete
           sequence; and 28S ribosomal RNA gene, partial sequence
          Length = 519

 Score =  198 bits (100), Expect = 1e-47
 Identities = 161/181 (88%), Gaps = 2/181 (1%)
 Strand = Plus / Minus

                                                                       
Query: 1   gctgcgttcttcatcgatgccagaaccaagagatccgttgttgaaagtttttaacttatt 60
           ||||||||||||||||||||||||||||||||||||||||||||||| ||||||||||||
Sbjct: 179 gctgcgttcttcatcgatgccagaaccaagagatccgttgttgaaag-ttttaacttatt 121

                                                                       
Query: 61  tgnnnnnnnactcagagatacagagataaaagagtttggtagtccttcggcggtcactcc 120
           ||       |||||||||||||  |||||||||||||| | | ||||||||||||||| |
Sbjct: 120 tgtttttttactcagagatacatggataaaagagtttgatggaccttcggcggtcacttc 61

                                                                       
Query: 121 ccggtaactacagggtagctatagggtaggcccgccgaggcaacaggtatgttcacatgg 180
           ||||   |||||  |||||| |||||||||||||||||||||||||||||||||||||||
Sbjct: 60  ccggaggctaca-agtagctgtagggtaggcccgccgaggcaacaggtatgttcacatgg 2

            
Query: 181 g 181
           |
Sbjct: 1   g 1


>gi|227344930|gb|FJ882010.1| Uncultured endophytic fungus clone R3-68 18S ribosomal RNA gene,
           partial sequence; internal transcribed spacer 1, 5.8S
           ribosomal RNA gene, and internal transcribed spacer 2,
           complete sequence; and 28S ribosomal RNA gene, partial
           sequence
          Length = 608

 Score =  192 bits (97), Expect = 7e-46
 Identities = 128/136 (94%), Gaps = 3/136 (2%)
 Strand = Plus / Minus

                                                                       
Query: 123 ggtaactacagggtagctatagggtaggcccgccgaggcaacaggtatgttcacatgggt 182
           |||| |||||||||||||   ||||||||| |||||||||||||||||||||||||||||
Sbjct: 147 ggtagctacagggtagctgccgggtaggcc-gccgaggcaacaggtatgttcacatgggt 89

                                                                       
Query: 183 tttagggagttttacaactctataatgatccctccgctggttcaccaacggagaccttgt 242
           ||  ||||||||||||||||| ||||||||||||||||||||||||||||||||||||||
Sbjct: 88  tt--gggagttttacaactctgtaatgatccctccgctggttcaccaacggagaccttgt 31

                           
Query: 243 tacgacttttacttcc 258
           ||||||||||||||||
Sbjct: 30  tacgacttttacttcc 15


 Score =  101 bits (51), Expect = 2e-18
 Identities = 51/51 (100%)
 Strand = Plus / Minus

                                                              
Query: 1   gctgcgttcttcatcgatgccagaaccaagagatccgttgttgaaagtttt 51
           |||||||||||||||||||||||||||||||||||||||||||||||||||
Sbjct: 268 gctgcgttcttcatcgatgccagaaccaagagatccgttgttgaaagtttt 218


>gi|226932130|gb|FJ782537.1| Uncultured fungus clone Singleton_(354-1850_3434) 18S ribosomal RNA
           gene, partial sequence; internal transcribed spacer 1,
           complete sequence; and 5.8S ribosomal RNA gene, partial
           sequence
          Length = 267

 Score =  192 bits (97), Expect = 7e-46
 Identities = 128/136 (94%), Gaps = 3/136 (2%)
 Strand = Plus / Minus

                                                                       
Query: 123 ggtaactacagggtagctatagggtaggcccgccgaggcaacaggtatgttcacatgggt 182
           |||| |||||||||||||   ||||||||| |||||||||||||||||||||||||||||
Sbjct: 147 ggtagctacagggtagctgccgggtaggcc-gccgaggcaacaggtatgttcacatgggt 89

                                                                       
Query: 183 tttagggagttttacaactctataatgatccctccgctggttcaccaacggagaccttgt 242
           ||  ||||||||||||||||| ||||||||||||||||||||||||||||||||||||||
Sbjct: 88  tt--gggagttttacaactctgtaatgatccctccgctggttcaccaacggagaccttgt 31

                           
Query: 243 tacgacttttacttcc 258
           ||||||||||||||||
Sbjct: 30  tacgacttttacttcc 15


 Score =  101 bits (51), Expect = 2e-18
 Identities = 51/51 (100%)
 Strand = Plus / Minus

                                                              
Query: 1   gctgcgttcttcatcgatgccagaaccaagagatccgttgttgaaagtttt 51
           |||||||||||||||||||||||||||||||||||||||||||||||||||
Sbjct: 267 gctgcgttcttcatcgatgccagaaccaagagatccgttgttgaaagtttt 217


>gi|226926440|gb|FJ776847.1| Uncultured fungus clone Contig830-125-1081_1457 18S ribosomal RNA
           gene, partial sequence; internal transcribed spacer 1,
           complete sequence; and 5.8S ribosomal RNA gene, partial
           sequence
          Length = 267

 Score =  192 bits (97), Expect = 7e-46
 Identities = 128/136 (94%), Gaps = 3/136 (2%)
 Strand = Plus / Minus

                                                                       
Query: 123 ggtaactacagggtagctatagggtaggcccgccgaggcaacaggtatgttcacatgggt 182
           |||| |||||||||||||   ||||||||| |||||||||||||||||||||||||||||
Sbjct: 147 ggtagctacagggtagctgccgggtaggcc-gccgaggcaacaggtatgttcacatgggt 89

                                                                       
Query: 183 tttagggagttttacaactctataatgatccctccgctggttcaccaacggagaccttgt 242
           ||  ||||||||||||||||| ||||||||||||||||||||||||||||||||||||||
Sbjct: 88  tt--gggagttttacaactctgtaatgatccctccgctggttcaccaacggagaccttgt 31

                           
Query: 243 tacgacttttacttcc 258
           ||||||||||||||||
Sbjct: 30  tacgacttttacttcc 15


 Score =  101 bits (51), Expect = 2e-18
 Identities = 51/51 (100%)
 Strand = Plus / Minus

                                                              
Query: 1   gctgcgttcttcatcgatgccagaaccaagagatccgttgttgaaagtttt 51
           |||||||||||||||||||||||||||||||||||||||||||||||||||
Sbjct: 267 gctgcgttcttcatcgatgccagaaccaagagatccgttgttgaaagtttt 217


>gi|226926086|gb|FJ776493.1| Uncultured fungus clone Contig476-107-1136_1549 18S ribosomal RNA
           gene, partial sequence; internal transcribed spacer 1,
           complete sequence; and 5.8S ribosomal RNA gene, partial
           sequence
          Length = 268

 Score =  192 bits (97), Expect = 7e-46
 Identities = 128/136 (94%), Gaps = 3/136 (2%)
 Strand = Plus / Minus

                                                                       
Query: 123 ggtaactacagggtagctatagggtaggcccgccgaggcaacaggtatgttcacatgggt 182
           |||| |||||||||||||   ||||||||| |||||||||||||||||||||||||||||
Sbjct: 147 ggtagctacagggtagctgccgggtaggcc-gccgaggcaacaggtatgttcacatgggt 89

                                                                       
Query: 183 tttagggagttttacaactctataatgatccctccgctggttcaccaacggagaccttgt 242
           ||  ||||||||||||||||| ||||||||||||||||||||||||||||||||||||||
Sbjct: 88  tt--gggagttttacaactctgtaatgatccctccgctggttcaccaacggagaccttgt 31

                           
Query: 243 tacgacttttacttcc 258
           ||||||||||||||||
Sbjct: 30  tacgacttttacttcc 15


 Score =  101 bits (51), Expect = 2e-18
 Identities = 51/51 (100%)
 Strand = Plus / Minus

                                                              
Query: 1   gctgcgttcttcatcgatgccagaaccaagagatccgttgttgaaagtttt 51
           |||||||||||||||||||||||||||||||||||||||||||||||||||
Sbjct: 268 gctgcgttcttcatcgatgccagaaccaagagatccgttgttgaaagtttt 218


>gi|226932309|gb|FJ782716.1| Uncultured fungus clone Singleton_(324-1868_0580) 18S ribosomal RNA
           gene, partial sequence; internal transcribed spacer 1,
           complete sequence; and 5.8S ribosomal RNA gene, partial
           sequence
          Length = 267

 Score =  186 bits (94), Expect = 4e-44
 Identities = 127/136 (93%), Gaps = 3/136 (2%)
 Strand = Plus / Minus

                                                                       
Query: 123 ggtaactacagggtagctatagggtaggcccgccgaggcaacaggtatgttcacatgggt 182
           |||| |||||||||||||   ||||||||| |||||||||||||||||||||||||||||
Sbjct: 147 ggtagctacagggtagctgccgggtaggcc-gccgaggcaacaggtatgttcacatgggt 89

                                                                       
Query: 183 tttagggagttttacaactctataatgatccctccgctggttcaccaacggagaccttgt 242
           ||  ||||||||||||||||| |||||||||||||| |||||||||||||||||||||||
Sbjct: 88  tt--gggagttttacaactctgtaatgatccctccgntggttcaccaacggagaccttgt 31

                           
Query: 243 tacgacttttacttcc 258
           ||||||||||||||||
Sbjct: 30  tacgacttttacttcc 15


 Score =  101 bits (51), Expect = 2e-18
 Identities = 51/51 (100%)
 Strand = Plus / Minus

                                                              
Query: 1   gctgcgttcttcatcgatgccagaaccaagagatccgttgttgaaagtttt 51
           |||||||||||||||||||||||||||||||||||||||||||||||||||
Sbjct: 267 gctgcgttcttcatcgatgccagaaccaagagatccgttgttgaaagtttt 217


>gi|226931042|gb|FJ781449.1| Uncultured fungus clone Singleton_(258-1581_1321) 18S ribosomal RNA
           gene, partial sequence; internal transcribed spacer 1,
           complete sequence; and 5.8S ribosomal RNA gene, partial
           sequence
          Length = 267

 Score =  186 bits (94), Expect = 4e-44
 Identities = 127/136 (93%), Gaps = 4/136 (2%)
 Strand = Plus / Minus

                                                                       
Query: 123 ggtaactacagggtagctatagggtaggcccgccgaggcaacaggtatgttcacatgggt 182
           |||| |||||||||||||   ||||||||| |||||||||||||||||||||||||||||
Sbjct: 146 ggtagctacagggtagctgccgggtaggcc-gccgaggcaacaggtatgttcacatgggt 88

                                                                       
Query: 183 tttagggagttttacaactctataatgatccctccgctggttcaccaacggagaccttgt 242
           ||   |||||||||||||||| ||||||||||||||||||||||||||||||||||||||
Sbjct: 87  tt---ggagttttacaactctgtaatgatccctccgctggttcaccaacggagaccttgt 31

                           
Query: 243 tacgacttttacttcc 258
           ||||||||||||||||
Sbjct: 30  tacgacttttacttcc 15


 Score =  101 bits (51), Expect = 2e-18
 Identities = 51/51 (100%)
 Strand = Plus / Minus

                                                              
Query: 1   gctgcgttcttcatcgatgccagaaccaagagatccgttgttgaaagtttt 51
           |||||||||||||||||||||||||||||||||||||||||||||||||||
Sbjct: 267 gctgcgttcttcatcgatgccagaaccaagagatccgttgttgaaagtttt 217


>gi|299810500|gb|HM141062.1| Uncultured Ascomycota isolate 790 internal transcribed spacer 1,
           partial sequence; 5.8S ribosomal RNA gene, complete
           sequence; and internal transcribed spacer 2, partial
           sequence
          Length = 521

 Score =  182 bits (92), Expect = 7e-43
 Identities = 128/136 (94%), Gaps = 3/136 (2%)
 Strand = Plus / Minus

                                                                       
Query: 123 ggtaactacagggtagctatagggtaggcccgccgaggcaacaggtatgttcacatgggt 182
           |||| ||||||||||||||  |||||||||  ||||||||||||||||||||||||||| 
Sbjct: 147 ggtagctacagggtagctaccgggtaggcca-ccgaggcaacaggtatgttcacatgggc 89

                                                                       
Query: 183 tttagggagttttacaactctataatgatccctccgctggttcaccaacggagaccttgt 242
           ||| |||||||||||| |||||||||||||||||||||||||||||||||||||||||||
Sbjct: 88  ttt-gggagttttaca-ctctataatgatccctccgctggttcaccaacggagaccttgt 31

                           
Query: 243 tacgacttttacttcc 258
           ||||||||||||||||
Sbjct: 30  tacgacttttacttcc 15


 Score = 93.7 bits (47), Expect = 5e-16
 Identities = 50/51 (98%)
 Strand = Plus / Minus

                                                              
Query: 1   gctgcgttcttcatcgatgccagaaccaagagatccgttgttgaaagtttt 51
           |||||||||||||||||||||||||||||||||||||||||| ||||||||
Sbjct: 267 gctgcgttcttcatcgatgccagaaccaagagatccgttgttaaaagtttt 217


>gi|224971688|gb|FJ759234.1| Uncultured fungus clone Singleton_31-2746_1951 internal transcribed
           spacer 1 and 5.8S ribosomal RNA gene, partial sequence
          Length = 275

 Score =  176 bits (89), Expect = 4e-41
 Identities = 140/154 (90%), Gaps = 6/154 (3%)
 Strand = Plus / Minus

                                                                       
Query: 108 cggcggtcactccccggtaactacagggtagctatagggtagg-cccgccgaggcaaca- 165
           |||||||| ||||  |||| |||| ||||||||  |||||||| ||||||||||||||| 
Sbjct: 165 cggcggtccctccagggtagctaccgggtagctccagggtaggtcccgccgaggcaacaa 106

                                                                       
Query: 166 -ggtatgttcacatgggttttagggagttttacaactctataatgatccctccgctggtt 224
            |||| |||||||||||||   ||||||||||||||||||||||||||||||||||||||
Sbjct: 105 aggtaagttcacatgggtt---gggagttttacaactctataatgatccctccgctggtt 49

                                             
Query: 225 caccaacggagaccttgttacgacttttacttcc 258
           ||||||||||||||||||||||||||||||||||
Sbjct: 48  caccaacggagaccttgttacgacttttacttcc 15


 Score =  101 bits (51), Expect = 2e-18
 Identities = 51/51 (100%)
 Strand = Plus / Minus

                                                              
Query: 1   gctgcgttcttcatcgatgccagaaccaagagatccgttgttgaaagtttt 51
           |||||||||||||||||||||||||||||||||||||||||||||||||||
Sbjct: 275 gctgcgttcttcatcgatgccagaaccaagagatccgttgttgaaagtttt 225


>gi|284520066|gb|GU056014.1| Uncultured Xylariales isolate 237 18S ribosomal RNA gene, partial
           sequence; internal transcribed spacer 1, 5.8S ribosomal
           RNA gene, and internal transcribed spacer 2, complete
           sequence; and 28S ribosomal RNA gene, partial sequence
          Length = 543

 Score =  167 bits (84), Expect = 4e-38
 Identities = 125/134 (93%), Gaps = 6/134 (4%)
 Strand = Plus / Minus

                                                                       
Query: 129 tacagggtagctatagggtaggc-ccgccgaggcaaca--ggtatgttcacatgggtttt 185
           ||||||||||||| ||||||||| ||||||||||||||  |||| |||||||||||||| 
Sbjct: 137 tacagggtagctacagggtaggctccgccgaggcaacaatggtaagttcacatgggttt- 79

                                                                       
Query: 186 agggagttttacaa-ctctataatgatccctccgctggttcaccaacggagaccttgtta 244
            |||||||||| || |||||||||||||||||||||||||||||||||||||||||||||
Sbjct: 78  -gggagttttataaactctataatgatccctccgctggttcaccaacggagaccttgtta 20

                         
Query: 245 cgacttttacttcc 258
           ||||||||||||||
Sbjct: 19  cgacttttacttcc 6


 Score =  101 bits (51), Expect = 2e-18
 Identities = 51/51 (100%)
 Strand = Plus / Minus

                                                              
Query: 1   gctgcgttcttcatcgatgccagaaccaagagatccgttgttgaaagtttt 51
           |||||||||||||||||||||||||||||||||||||||||||||||||||
Sbjct: 275 gctgcgttcttcatcgatgccagaaccaagagatccgttgttgaaagtttt 225


>gi|226442130|gb|FJ210536.1| Xylaria sp. JJP-2009a isolate 56894-9-137-UL internal transcribed
           spacer 1, partial sequence; 5.8S ribosomal RNA gene,
           complete sequence; and internal transcribed spacer 2,
           partial sequence
          Length = 500

 Score =  163 bits (82), Expect = 6e-37
 Identities = 91/94 (96%)
 Strand = Plus / Minus

                                                                       
Query: 165 aggtatgttcacatgggttttagggagttttacaactctataatgatccctccgctggtt 224
           ||||||||||||||||||||||||||||| || |||||| ||||||||||||||||||||
Sbjct: 102 aggtatgttcacatgggttttagggagttatagaactctttaatgatccctccgctggtt 43

                                             
Query: 225 caccaacggagaccttgttacgacttttacttcc 258
           ||||||||||||||||||||||||||||||||||
Sbjct: 42  caccaacggagaccttgttacgacttttacttcc 9


 Score =  105 bits (53), Expect = 1e-19
 Identities = 60/61 (98%), Gaps = 1/61 (1%)
 Strand = Plus / Minus

                                                                       
Query: 1   gctgcgttcttcatcgatgccagaaccaagagatccgttgttgaaagtttttaacttatt 60
           ||||||||||||||||||||||||||||||||||||||||||||||| ||||||||||||
Sbjct: 290 gctgcgttcttcatcgatgccagaaccaagagatccgttgttgaaag-ttttaacttatt 232

            
Query: 61  t 61
           |
Sbjct: 231 t 231


>gi|20531700|gb|AF502893.1| Leaf litter ascomycete strain its412 isolate 1000270417 internal
           transcribed spacer 1, partial sequence; 5.8S ribosomal
           RNA gene, complete sequence; and internal transcribed
           spacer 2, partial sequence
          Length = 573

 Score =  155 bits (78), Expect = 2e-34
 Identities = 124/138 (89%), Gaps = 6/138 (4%)
 Strand = Plus / Minus

                                                                       
Query: 123 ggtaactacagggtagctatagggtaggcccgccgaggcaacag--gtatgttcacatgg 180
           |||||||||||||||||||  ||||||||| |||||||||||||  ||||||||||||||
Sbjct: 139 ggtaactacagggtagctaccgggtaggcc-gccgaggcaacagaggtatgttcacatgg 81

                                                                       
Query: 181 gttttagggagttttacaactctataatgatccctccgctggttcaccaacggagacctt 240
           |||   ||||||||||||||||| |||||||||||||||   ||||||||||||||||||
Sbjct: 80  gtt---gggagttttacaactctgtaatgatccctccgcnnnttcaccaacggagacctt 24

                             
Query: 241 gttacgacttttacttcc 258
             ||||||||||||||||
Sbjct: 23  nntacgacttttacttcc 6


 Score =  101 bits (51), Expect = 2e-18
 Identities = 51/51 (100%)
 Strand = Plus / Minus

                                                              
Query: 1   gctgcgttcttcatcgatgccagaaccaagagatccgttgttgaaagtttt 51
           |||||||||||||||||||||||||||||||||||||||||||||||||||
Sbjct: 262 gctgcgttcttcatcgatgccagaaccaagagatccgttgttgaaagtttt 212


>gi|20531654|gb|AF502847.1| Leaf litter ascomycete strain its339 isolate 1000498074 internal
           transcribed spacer 1, partial sequence; 5.8S ribosomal
           RNA gene, complete sequence; and internal transcribed
           spacer 2, partial sequence
          Length = 561

 Score =  155 bits (78), Expect = 2e-34
 Identities = 112/120 (93%), Gaps = 5/120 (4%)
 Strand = Plus / Minus

                                                                       
Query: 123 ggtaactacagggtagctatagggtaggcccgccgaggcaacag--gtatgttcacatgg 180
           |||||||||||||||||||  ||||||||| |||||||||||||  ||||||||||||||
Sbjct: 126 ggtaactacagggtagctaccgggtaggcc-gccgaggcaacagaggtatgttcacatgg 68

                                                                       
Query: 181 gttttagggagttttacaactctataatgatccctccgctggttcaccaacggagacctt 240
           ||||  ||||||||||||||||| ||||||||||||||||||||||||||||||||||||
Sbjct: 67  gttt--gggagttttacaactctttaatgatccctccgctggttcaccaacggagacctt 10


 Score =  101 bits (51), Expect = 2e-18
 Identities = 51/51 (100%)
 Strand = Plus / Minus

                                                              
Query: 1   gctgcgttcttcatcgatgccagaaccaagagatccgttgttgaaagtttt 51
           |||||||||||||||||||||||||||||||||||||||||||||||||||
Sbjct: 246 gctgcgttcttcatcgatgccagaaccaagagatccgttgttgaaagtttt 196


>gi|157062768|gb|EU040223.1| Phlogicylindrium eucalyptorum strain CBS 120221 18S ribosomal RNA
           gene, partial sequence; internal transcribed spacer 1,
           5.8S ribosomal RNA gene, and internal transcribed spacer
           2, complete sequence; and 28S ribosomal RNA gene,
           partial sequence
          Length = 1536

 Score =  153 bits (77), Expect = 6e-34
 Identities = 128/144 (88%), Gaps = 2/144 (1%)
 Strand = Plus / Minus

                                                                       
Query: 117 ctccccggtaactacagggtagctatagggtaggcccgccgaggcaaca--ggtatgttc 174
           ||||| |||| ||||||||||| ||  ||||||| ||||||||||||||  |||| ||||
Sbjct: 212 ctcccgggtagctacagggtagataccgggtaggtccgccgaggcaacaaaggtaagttc 153

                                                                       
Query: 175 acatgggttttagggagttttacaactctataatgatccctccgctggttcaccaacgga 234
           ||||||||||  | |  |||||| ||||| ||||||||||||||||||||||||||||||
Sbjct: 152 acatgggtttgggagttttttacgactctgtaatgatccctccgctggttcaccaacgga 93

                                   
Query: 235 gaccttgttacgacttttacttcc 258
           ||||||||||||||||||||||||
Sbjct: 92  gaccttgttacgacttttacttcc 69


 Score =  101 bits (51), Expect = 2e-18
 Identities = 51/51 (100%)
 Strand = Plus / Minus

                                                              
Query: 1   gctgcgttcttcatcgatgccagaaccaagagatccgttgttgaaagtttt 51
           |||||||||||||||||||||||||||||||||||||||||||||||||||
Sbjct: 326 gctgcgttcttcatcgatgccagaaccaagagatccgttgttgaaagtttt 276


>gi|224974376|gb|FJ761922.1| Uncultured fungus clone Singleton_53-2935_3612 internal transcribed
           spacer 1 and 5.8S ribosomal RNA gene, partial sequence
          Length = 266

 Score =  151 bits (76), Expect = 2e-33
 Identities = 124/138 (89%), Gaps = 4/138 (2%)
 Strand = Plus / Minus

                                                                       
Query: 123 ggtaactacagggtagctatagggtaggcccgccgaggcaacag--gtatgttcacatgg 180
           |||| ||||||||||||||  ||||||  |||||||||||||||  ||||||||||| ||
Sbjct: 149 ggtagctacagggtagctaccgggtagctccgccgaggcaacagtggtatgttcacaagg 90

                                                                       
Query: 181 gttttagggagttttacaactctataatgatccctccgctggttcaccaacggagacctt 240
           ||||  |||||||||   ||||| ||||||||||||||||||||||||||||||||||||
Sbjct: 89  gttt--gggagtttttacactctgtaatgatccctccgctggttcaccaacggagacctt 32

                             
Query: 241 gttacgacttttacttcc 258
           ||||||||||||||||||
Sbjct: 31  gttacgacttttacttcc 14


 Score =  101 bits (51), Expect = 2e-18
 Identities = 51/51 (100%)
 Strand = Plus / Minus

                                                              
Query: 1   gctgcgttcttcatcgatgccagaaccaagagatccgttgttgaaagtttt 51
           |||||||||||||||||||||||||||||||||||||||||||||||||||
Sbjct: 266 gctgcgttcttcatcgatgccagaaccaagagatccgttgttgaaagtttt 216


>gi|259102657|gb|GQ515545.1| Uncultured fungus clone Unisequence#28-4003_1928 internal
           transcribed spacer 2, partial sequence
          Length = 253

 Score =  149 bits (75), Expect = 9e-33
 Identities = 102/109 (93%), Gaps = 4/109 (3%)
 Strand = Plus / Minus

                                                                       
Query: 154 gccgaggcaac--aggtatgttcacatgggttttagggagtttt--acaactctataatg 209
           |||||||||||  |||||||| |||||||||||| |||||||||  | ||||||||||||
Sbjct: 123 gccgaggcaacgtaggtatgtccacatgggttttggggagttttgtataactctataatg 64

                                                            
Query: 210 atccctccgctggttcaccaacggagaccttgttacgacttttacttcc 258
           |||||||||||||||||||||||||||||||||||||||||||||||||
Sbjct: 63  atccctccgctggttcaccaacggagaccttgttacgacttttacttcc 15


 Score =  101 bits (51), Expect = 2e-18
 Identities = 51/51 (100%)
 Strand = Plus / Minus

                                                              
Query: 1   gctgcgttcttcatcgatgccagaaccaagagatccgttgttgaaagtttt 51
           |||||||||||||||||||||||||||||||||||||||||||||||||||
Sbjct: 253 gctgcgttcttcatcgatgccagaaccaagagatccgttgttgaaagtttt 203


>gi|224971366|gb|FJ758912.1| Uncultured fungus clone Singleton_16-2787_1917 internal transcribed
           spacer 1 and 5.8S ribosomal RNA gene, partial sequence
          Length = 276

 Score =  149 bits (75), Expect = 9e-33
 Identities = 98/105 (93%), Gaps = 3/105 (2%)
 Strand = Plus / Minus

                                                                       
Query: 154 gccgaggcaacaggtatgttcacatgggttttagggagttttacaactctataatgatcc 213
           |||||||||||| ||||||||||||||||||   ||||||||   |||||||||||||||
Sbjct: 116 gccgaggcaacaagtatgttcacatgggttt---ggagtttttatactctataatgatcc 60

                                                        
Query: 214 ctccgctggttcaccaacggagaccttgttacgacttttacttcc 258
           |||||||||||||||||||||||||||||||||||||||||||||
Sbjct: 59  ctccgctggttcaccaacggagaccttgttacgacttttacttcc 15


 Score =  105 bits (53), Expect = 1e-19
 Identities = 60/61 (98%), Gaps = 1/61 (1%)
 Strand = Plus / Minus

                                                                       
Query: 1   gctgcgttcttcatcgatgccagaaccaagagatccgttgttgaaagtttttaacttatt 60
           ||||||||||||||||||||||||||||||||||||||||||||||| ||||||||||||
Sbjct: 276 gctgcgttcttcatcgatgccagaaccaagagatccgttgttgaaag-ttttaacttatt 218

            
Query: 61  t 61
           |
Sbjct: 217 t 217


>gi|298402974|gb|GU934590.1| Xylaria sp. 851 18S ribosomal RNA gene, partial sequence; internal
           transcribed spacer 1, 5.8S ribosomal RNA gene, and
           internal transcribed spacer 2, complete sequence; and
           28S ribosomal RNA gene, partial sequence
          Length = 534

 Score =  147 bits (74), Expect = 4e-32
 Identities = 90/94 (95%), Gaps = 1/94 (1%)
 Strand = Plus / Minus

                                                                       
Query: 165 aggtatgttcacatgggttttagggagttttacaactctataatgatccctccgctggtt 224
           ||||||||||||||||||||| ||||||| || |||||| ||||||||||||||||||||
Sbjct: 107 aggtatgttcacatgggtttt-gggagttatagaactctttaatgatccctccgctggtt 49

                                             
Query: 225 caccaacggagaccttgttacgacttttacttcc 258
           ||||||||||||||||||||||||||||||||||
Sbjct: 48  caccaacggagaccttgttacgacttttacttcc 15


 Score =  105 bits (53), Expect = 1e-19
 Identities = 60/61 (98%), Gaps = 1/61 (1%)
 Strand = Plus / Minus

                                                                       
Query: 1   gctgcgttcttcatcgatgccagaaccaagagatccgttgttgaaagtttttaacttatt 60
           ||||||||||||||||||||||||||||||||||||||||||||||| ||||||||||||
Sbjct: 280 gctgcgttcttcatcgatgccagaaccaagagatccgttgttgaaag-ttttaacttatt 222

            
Query: 61  t 61
           |
Sbjct: 221 t 221


>gi|258578862|gb|GQ303287.1| Polyscytalum algarvense culture-collection CBS:124770 18S ribosomal
           RNA gene, partial sequence; internal transcribed spacer
           1, 5.8S ribosomal RNA gene, and internal transcribed
           spacer 2, complete sequence; and 28S ribosomal RNA gene,
           partial sequence
          Length = 623

 Score =  147 bits (74), Expect = 4e-32
 Identities = 119/133 (89%), Gaps = 2/133 (1%)
 Strand = Plus / Minus

                                                                       
Query: 128 ctacagggtagctatagggtaggcccgccgaggcaaca--ggtatgttcacatgggtttt 185
           |||||||||||||| |||||||| ||||||||||||||  |||| |||||||| || || 
Sbjct: 218 ctacagggtagctacagggtaggtccgccgaggcaacaatggtaagttcacatagggttg 159

                                                                       
Query: 186 agggagttttacaactctataatgatccctccgctggttcaccaacggagaccttgttac 245
            | |  |||||| ||||| |||||||||||||||||||||||||||||||||||||||||
Sbjct: 158 ggagttttttacgactctgtaatgatccctccgctggttcaccaacggagaccttgttac 99

                        
Query: 246 gacttttacttcc 258
           |||||||||||||
Sbjct: 98  gacttttacttcc 86


 Score =  107 bits (54), Expect = 3e-20
 Identities = 61/62 (98%), Gaps = 1/62 (1%)
 Strand = Plus / Minus

                                                                       
Query: 1   gctgcgttcttcatcgatgccagaaccaagagatccgttgttgaaagtttttaacttatt 60
           ||||||||||||||||||||||||||||||||||||||||||||||| ||||||||||||
Sbjct: 345 gctgcgttcttcatcgatgccagaaccaagagatccgttgttgaaag-ttttaacttatt 287

             
Query: 61  tg 62
           ||
Sbjct: 286 tg 285


>gi|212276767|gb|FJ025347.1| Fungal endophyte sp. E2-1111 18S ribosomal RNA gene, partial
           sequence; internal transcribed spacer 1, 5.8S ribosomal
           RNA gene, and internal transcribed spacer 2, complete
           sequence; and 28S ribosomal RNA gene, partial sequence
          Length = 617

 Score =  147 bits (74), Expect = 4e-32
 Identities = 103/111 (92%), Gaps = 5/111 (4%)
 Strand = Plus / Minus

                                                                       
Query: 151 cccgccgaggcaac---aggtatgttcacatgggttttagggagttttacaactctataa 207
           ||||||||||||||   ||||||||||||||||||||  ||||||||||  ||||| |||
Sbjct: 114 cccgccgaggcaacgagaggtatgttcacatgggttt--gggagttttaatactctctaa 57

                                                              
Query: 208 tgatccctccgctggttcaccaacggagaccttgttacgacttttacttcc 258
           |||||||||||||||||||||||||||||||||||||||||||||||||||
Sbjct: 56  tgatccctccgctggttcaccaacggagaccttgttacgacttttacttcc 6


 Score =  107 bits (54), Expect = 3e-20
 Identities = 61/62 (98%), Gaps = 1/62 (1%)
 Strand = Plus / Minus

                                                                       
Query: 1   gctgcgttcttcatcgatgccagaaccaagagatccgttgttgaaagtttttaacttatt 60
           ||||||||||||||||||||||||||||||||||||||||||||||| ||||||||||||
Sbjct: 312 gctgcgttcttcatcgatgccagaaccaagagatccgttgttgaaag-ttttaacttatt 254

             
Query: 61  tg 62
           ||
Sbjct: 253 tg 252


>gi|20531706|gb|AF502899.1| Leaf litter ascomycete strain its419 isolate 1000270448 internal
           transcribed spacer 1, partial sequence; 5.8S ribosomal
           RNA gene, complete sequence; and internal transcribed
           spacer 2, partial sequence
          Length = 552

 Score =  147 bits (74), Expect = 4e-32
 Identities = 110/119 (92%), Gaps = 6/119 (5%)
 Strand = Plus / Minus

                                                                       
Query: 123 ggtaactacagggtagctatagggtaggcccgccgaggcaacag--gtatgttcacatgg 180
           |||||||||||||||||||  ||||||||| |||||||||||||  ||||||||||||||
Sbjct: 115 ggtaactacagggtagctaccgggtaggcc-gccgaggcaacagaggtatgttcacatgg 57

                                                                      
Query: 181 gttttagggagttttacaactctataatgatccctccgctggttcaccaacggagacct 239
           |||   ||||||||||||||||| |||||||||||||||||||||||||||||||||||
Sbjct: 56  gtt---gggagttttacaactctgtaatgatccctccgctggttcaccaacggagacct 1


 Score =  101 bits (51), Expect = 2e-18
 Identities = 51/51 (100%)
 Strand = Plus / Minus

                                                              
Query: 1   gctgcgttcttcatcgatgccagaaccaagagatccgttgttgaaagtttt 51
           |||||||||||||||||||||||||||||||||||||||||||||||||||
Sbjct: 238 gctgcgttcttcatcgatgccagaaccaagagatccgttgttgaaagtttt 188


>gi|259092053|gb|GQ523759.1| Uncultured fungus clone Unisequence#42-3258_3738 internal
           transcribed spacer 2, partial sequence
          Length = 290

 Score =  145 bits (73), Expect = 1e-31
 Identities = 103/111 (92%), Gaps = 4/111 (3%)
 Strand = Plus / Minus

                                                                       
Query: 151 cccgccgaggcaaca---ggtatgttcacatgggttttagggagttttacaactctataa 207
           |||||||||||||||   |||| |||| ||| || ||| |||||||||||||||||||||
Sbjct: 124 cccgccgaggcaacaagtggtaagttcccatagggttt-gggagttttacaactctataa 66

                                                              
Query: 208 tgatccctccgctggttcaccaacggagaccttgttacgacttttacttcc 258
           |||||||||||||||||||||||||||||||||||||||||||||||||||
Sbjct: 65  tgatccctccgctggttcaccaacggagaccttgttacgacttttacttcc 15


 Score = 93.7 bits (47), Expect = 5e-16
 Identities = 50/51 (98%)
 Strand = Plus / Minus

                                                              
Query: 1   gctgcgttcttcatcgatgccagaaccaagagatccgttgttgaaagtttt 51
           |||||||||||||||||||||||||||||||||||||||| ||||||||||
Sbjct: 290 gctgcgttcttcatcgatgccagaaccaagagatccgttgctgaaagtttt 240


>gi|259091657|gb|GQ523363.1| Uncultured fungus clone Unisequence#71-3311_3212 internal
           transcribed spacer 2, partial sequence
          Length = 284

 Score =  143 bits (72), Expect = 6e-31
 Identities = 99/107 (92%), Gaps = 2/107 (1%)
 Strand = Plus / Minus

                                                                       
Query: 154 gccgaggcaaca--ggtatgttcacatgggttttagggagttttacaactctataatgat 211
           ||||||||||||  |||| ||||||||||||||| |||||||  | |||||| |||||||
Sbjct: 113 gccgaggcaacaaaggtaagttcacatgggttttggggagttagataactctgtaatgat 54

                                                          
Query: 212 ccctccgctggttcaccaacggagaccttgttacgacttttacttcc 258
           |||||||||||||||||||||||||||||||||||||||||||||||
Sbjct: 53  ccctccgctggttcaccaacggagaccttgttacgacttttacttcc 7


 Score = 85.7 bits (43), Expect = 1e-13
 Identities = 46/47 (97%)
 Strand = Plus / Minus

                                                          
Query: 1   gctgcgttcttcatcgatgccagaaccaagagatccgttgttgaaag 47
           |||||||||||||||||||||||||||||||||| ||||||||||||
Sbjct: 284 gctgcgttcttcatcgatgccagaaccaagagattcgttgttgaaag 238


>gi|224971645|gb|FJ759191.1| Uncultured fungus clone Singleton_16-2668_2397 internal transcribed
           spacer 1 and 5.8S ribosomal RNA gene, partial sequence
          Length = 277

 Score =  143 bits (72), Expect = 6e-31
 Identities = 99/106 (93%), Gaps = 4/106 (3%)
 Strand = Plus / Minus

                                                                       
Query: 154 gccgaggcaacaggtatgttcacatgggttttagggagttttaca-actctataatgatc 212
           |||||||||||| ||||||||||||||||||   ||||||||  | ||||||||||||||
Sbjct: 117 gccgaggcaacaagtatgttcacatgggttt---ggagttttttatactctataatgatc 61

                                                         
Query: 213 cctccgctggttcaccaacggagaccttgttacgacttttacttcc 258
           ||||||||||||||||||||||||||||||||||||||||||||||
Sbjct: 60  cctccgctggttcaccaacggagaccttgttacgacttttacttcc 15


 Score = 97.6 bits (49), Expect = 3e-17
 Identities = 59/61 (96%), Gaps = 1/61 (1%)
 Strand = Plus / Minus

                                                                       
Query: 1   gctgcgttcttcatcgatgccagaaccaagagatccgttgttgaaagtttttaacttatt 60
           ||||||||||||||||||||||| ||||||||||||||||||||||| ||||||||||||
Sbjct: 277 gctgcgttcttcatcgatgccagtaccaagagatccgttgttgaaag-ttttaacttatt 219

            
Query: 61  t 61
           |
Sbjct: 218 t 218


>gi|223006446|gb|FJ613078.1| Fungal sp. ARIZ B493 18S ribosomal RNA gene, partial sequence;
           internal transcribed spacer 1, 5.8S ribosomal RNA gene,
           and internal transcribed spacer 2, complete sequence;
           and 28S ribosomal RNA gene, partial sequence
          Length = 525

 Score =  143 bits (72), Expect = 6e-31
 Identities = 75/76 (98%)
 Strand = Plus / Minus

                                                                       
Query: 183 tttagggagttttacaactctataatgatccctccgctggttcaccaacggagaccttgt 242
           ||||||||||||||||||||| ||||||||||||||||||||||||||||||||||||||
Sbjct: 77  tttagggagttttacaactctgtaatgatccctccgctggttcaccaacggagaccttgt 18

                           
Query: 243 tacgacttttacttcc 258
           ||||||||||||||||
Sbjct: 17  tacgacttttacttcc 2


 Score =  103 bits (52), Expect = 5e-19
 Identities = 59/60 (98%), Gaps = 1/60 (1%)
 Strand = Plus / Minus

                                                                       
Query: 1   gctgcgttcttcatcgatgccagaaccaagagatccgttgttgaaagtttttaacttatt 60
           ||||||||||||||||||||||||||||||||||||||||||||||| ||||||||||||
Sbjct: 258 gctgcgttcttcatcgatgccagaaccaagagatccgttgttgaaag-ttttaacttatt 200


>gi|223006153|gb|FJ612785.1| Fungal sp. ARIZ L348 18S ribosomal RNA gene, partial sequence;
           internal transcribed spacer 1, 5.8S ribosomal RNA gene,
           and internal transcribed spacer 2, complete sequence;
           and 28S ribosomal RNA gene, partial sequence
          Length = 604

 Score =  143 bits (72), Expect = 6e-31
 Identities = 105/113 (92%), Gaps = 6/113 (5%)
 Strand = Plus / Minus

                                                                       
Query: 150 gcccgccgaggcaaca---ggtatgttcacatgggttttagggagtttt-acaactctat 205
           |||||||||||||||    |||||||||||||||||||  ||||||||| | ||||||||
Sbjct: 112 gcccgccgaggcaacgaagggtatgttcacatgggttt--gggagttttgataactctat 55

                                                                
Query: 206 aatgatccctccgctggttcaccaacggagaccttgttacgacttttacttcc 258
           |||||||||||||||||||||||||||||||||||||||||||||||||||||
Sbjct: 54  aatgatccctccgctggttcaccaacggagaccttgttacgacttttacttcc 2


 Score =  101 bits (51), Expect = 2e-18
 Identities = 51/51 (100%)
 Strand = Plus / Minus

                                                              
Query: 1   gctgcgttcttcatcgatgccagaaccaagagatccgttgttgaaagtttt 51
           |||||||||||||||||||||||||||||||||||||||||||||||||||
Sbjct: 266 gctgcgttcttcatcgatgccagaaccaagagatccgttgttgaaagtttt 216


>gi|189909454|gb|EU552126.1| Eutypa consobrina culture-collection CBS:122677 18S ribosomal RNA
           gene, partial sequence; internal transcribed spacer 1,
           5.8S ribosomal RNA gene, and internal transcribed spacer
           2, complete sequence; and 28S ribosomal RNA gene,
           partial sequence
          Length = 1521

 Score =  143 bits (72), Expect = 6e-31
 Identities = 102/110 (92%), Gaps = 4/110 (3%)
 Strand = Plus / Minus

                                                                       
Query: 151 cccgccgaggcaaca--ggtatgttcacatgggttttagggagttttacaactctataat 208
           |||||||||||||||  |||| ||||||||||||||  |||||||  | |||||||||||
Sbjct: 161 cccgccgaggcaacataggtaagttcacatgggttt--gggagttagataactctataat 104

                                                             
Query: 209 gatccctccgctggttcaccaacggagaccttgttacgacttttacttcc 258
           ||||||||||||||||||||||||||||||||||||||||||||||||||
Sbjct: 103 gatccctccgctggttcaccaacggagaccttgttacgacttttacttcc 54


 Score =  103 bits (52), Expect = 5e-19
 Identities = 59/60 (98%), Gaps = 1/60 (1%)
 Strand = Plus / Minus

                                                                       
Query: 1   gctgcgttcttcatcgatgccagaaccaagagatccgttgttgaaagtttttaacttatt 60
           ||||||||||||||||||||||||||||||||||||||||||||||| ||||||||||||
Sbjct: 344 gctgcgttcttcatcgatgccagaaccaagagatccgttgttgaaag-ttttaacttatt 286


>gi|94383967|emb|AM260863.1| Uncultured fungus 18S rRNA gene (partial), ITS1, 5.8S rRNA gene,
           ITS2 and 28S rRNA gene (partial), clone C464
          Length = 568

 Score =  143 bits (72), Expect = 6e-31
 Identities = 86/90 (95%), Gaps = 3/90 (3%)
 Strand = Plus / Minus

                                                                       
Query: 169 atgttcacatgggttttagggagttttacaactctataatgatccctccgctggttcacc 228
           ||||||||| ||||||   |||||||||||||||||||||||||||||||||||||||||
Sbjct: 101 atgttcacaagggttt---ggagttttacaactctataatgatccctccgctggttcacc 45

                                         
Query: 229 aacggagaccttgttacgacttttacttcc 258
           ||||||||||||||||||||||||||||||
Sbjct: 44  aacggagaccttgttacgacttttacttcc 15


 Score = 93.7 bits (47), Expect = 5e-16
 Identities = 50/51 (98%)
 Strand = Plus / Minus

                                                              
Query: 1   gctgcgttcttcatcgatgccagaaccaagagatccgttgttgaaagtttt 51
           |||| ||||||||||||||||||||||||||||||||||||||||||||||
Sbjct: 260 gctgtgttcttcatcgatgccagaaccaagagatccgttgttgaaagtttt 210


>gi|94383922|emb|AM260818.1| Uncultured fungus 18S rRNA gene (partial), ITS1, 5.8S rRNA gene,
           ITS2 and 28S rRNA gene (partial), clone C174
          Length = 568

 Score =  143 bits (72), Expect = 6e-31
 Identities = 86/90 (95%), Gaps = 3/90 (3%)
 Strand = Plus / Minus

                                                                       
Query: 169 atgttcacatgggttttagggagttttacaactctataatgatccctccgctggttcacc 228
           ||||||||| ||||||   |||||||||||||||||||||||||||||||||||||||||
Sbjct: 101 atgttcacaagggttt---ggagttttacaactctataatgatccctccgctggttcacc 45

                                         
Query: 229 aacggagaccttgttacgacttttacttcc 258
           ||||||||||||||||||||||||||||||
Sbjct: 44  aacggagaccttgttacgacttttacttcc 15


 Score =  101 bits (51), Expect = 2e-18
 Identities = 51/51 (100%)
 Strand = Plus / Minus

                                                              
Query: 1   gctgcgttcttcatcgatgccagaaccaagagatccgttgttgaaagtttt 51
           |||||||||||||||||||||||||||||||||||||||||||||||||||
Sbjct: 260 gctgcgttcttcatcgatgccagaaccaagagatccgttgttgaaagtttt 210


>gi|94383909|emb|AM260805.1| Uncultured fungus 18S rRNA gene (partial), ITS1, 5.8S rRNA gene,
           ITS2 and 28S rRNA gene (partial), clone C45
          Length = 589

 Score =  143 bits (72), Expect = 6e-31
 Identities = 86/90 (95%), Gaps = 3/90 (3%)
 Strand = Plus / Minus

                                                                       
Query: 169 atgttcacatgggttttagggagttttacaactctataatgatccctccgctggttcacc 228
           ||||||||| ||||||   |||||||||||||||||||||||||||||||||||||||||
Sbjct: 101 atgttcacaagggttt---ggagttttacaactctataatgatccctccgctggttcacc 45

                                         
Query: 229 aacggagaccttgttacgacttttacttcc 258
           ||||||||||||||||||||||||||||||
Sbjct: 44  aacggagaccttgttacgacttttacttcc 15


 Score =  101 bits (51), Expect = 2e-18
 Identities = 51/51 (100%)
 Strand = Plus / Minus

                                                              
Query: 1   gctgcgttcttcatcgatgccagaaccaagagatccgttgttgaaagtttt 51
           |||||||||||||||||||||||||||||||||||||||||||||||||||
Sbjct: 260 gctgcgttcttcatcgatgccagaaccaagagatccgttgttgaaagtttt 210


>gi|262035029|gb|GU062295.1| Diatrypella pulvinata isolate I324 18S ribosomal RNA gene, partial
           sequence; internal transcribed spacer 1, 5.8S ribosomal
           RNA gene, and internal transcribed spacer 2, complete
           sequence; and 28S ribosomal RNA gene, partial sequence
          Length = 545

 Score =  141 bits (71), Expect = 2e-30
 Identities = 130/147 (88%), Gaps = 7/147 (4%)
 Strand = Plus / Minus

                                                                       
Query: 117 ctccccggtaactacagggtagctatagggtagg---cccgccgaggcaaca--ggtatg 171
           ||||| |||||||||||||||| ||  |||||||   |||||||||||||||  |||| |
Sbjct: 149 ctcccgggtaactacagggtaggtaccgggtaggttccccgccgaggcaacataggtaag 90

                                                                       
Query: 172 ttcacatgggttttagggagttttacaactctataatgatccctccgctggttcaccaac 231
           ||||||||| |||  |||||||  | |||||| |||||||||||||||||||||||||||
Sbjct: 89  ttcacatggtttt--gggagttagataactctgtaatgatccctccgctggttcaccaac 32

                                      
Query: 232 ggagaccttgttacgacttttacttcc 258
           |||||||||||||||||||||||||||
Sbjct: 31  ggagaccttgttacgacttttacttcc 5


 Score =  103 bits (52), Expect = 5e-19
 Identities = 59/60 (98%), Gaps = 1/60 (1%)
 Strand = Plus / Minus

                                                                       
Query: 1   gctgcgttcttcatcgatgccagaaccaagagatccgttgttgaaagtttttaacttatt 60
           ||||||||||||||||||||||||||||||||||||||||||||||| ||||||||||||
Sbjct: 295 gctgcgttcttcatcgatgccagaaccaagagatccgttgttgaaag-ttttaacttatt 237


>gi|259107748|gb|GQ511226.1| Uncultured fungus clone OTU#2978-40-3692_1054 internal transcribed
           spacer 2, partial sequence
          Length = 268

 Score =  141 bits (71), Expect = 2e-30
 Identities = 123/138 (89%), Gaps = 3/138 (2%)
 Strand = Plus / Minus

                                                                       
Query: 123 ggtaactacagggtagctatagggtaggcccgccgaggcaacag--gtatgttcacatgg 180
           |||| ||||||||||||||  ||||||  |||||||||||||||  |||||||||||  |
[truncated: 674,586 more chars]
